# Supplementary material for: Uncovering the Interplay of Competing Distortions in the Prussian Blue Analogue K2Cu[Fe(CN)6]
Source: Chem Mater. 2022 May 24;34(11):5000–8. doi: 10.1021/acs.chemmater.2c00288 (PMC9202302; doi:10.1021/acs.chemmater.2c00288)
Supplement: Supplementary file 2 — cm2c00288_si_002.zip [file cm2c00288_si_002.zip]

Archive with 21 entries (20 files):
- INP files/
- INP files/Half_discharge_pawley.inp.txt
- __MACOSX/INP files/._Half_discharge_pawley.inp.txt
- INP files/K2CuFe_Cccm241C_riet.inp.txt
- __MACOSX/INP files/._K2CuFe_Cccm241C_riet.inp.txt
- INP files/Discharge_pawley.inp.txt
- __MACOSX/INP files/._Discharge_pawley.inp.txt
- INP files/Half_charge_pawley.inp.txt
- __MACOSX/INP files/._Half_charge_pawley.inp.txt
- INP files/K2CuFe_420CK2FeFe_riet.inp.txt
- __MACOSX/INP files/._K2CuFe_420CK2FeFe_riet.inp.txt
- INP files/K2CuFe_mixed307C_riet.inp.txt
- __MACOSX/INP files/._K2CuFe_mixed307C_riet.inp.txt
- INP files/Pristine_pawley.inp.txt
- __MACOSX/INP files/._Pristine_pawley.inp.txt
- INP files/Charge_pawley.inp.txt
- __MACOSX/INP files/._Charge_pawley.inp.txt
- INP files/K2CuFe_VT_riet.inp.txt
- __MACOSX/INP files/._K2CuFe_VT_riet.inp.txt
- INP files/K2CuFe_RT_riet.inp.txt
- __MACOSX/INP files/._K2CuFe_RT_riet.inp.txt
