# Supplementary material for: Uncovering the Interplay of Competing Distortions in the Prussian Blue Analogue K2Cu[Fe(CN)6]
Source: Chem Mater. 2022 May 24;34(11):5000–8. doi: 10.1021/acs.chemmater.2c00288 (PMC9202302; doi:10.1021/acs.chemmater.2c00288)
Supplement: Supplementary file 2 — cm2c00288_si_002.zip [file cm2c00288_si_002.zip › INP files/Half_discharge_pawley.inp.txt]

r_wp  3.72200374 r_exp  1.59640093 r_p  2.67267821 r_wp_dash  11.9446126 r_p_dash  11.7023122 r_exp_dash  5.12315196 weighted_Durbin_Watson  0.282878087 gof  2.33149684


iters 100000
chi2_convergence_criteria 0.001
do_errors


	x_calculation_step = Yobs_dx_at(Xo); convolution_step 4
	bkg @  3486.78201`_4.37502119 -2934.20588`_5.52489773  1424.83483`_4.98436627 -99.4110572`_3.99098632 -268.692453`_3.66788919 -354.86888`_4.12857367
	
	'Rigaku 3kW
	LP_Factor(!th2_monochromator, 0)
	CuKa2(0.0001)
	Simple_Axial_Model(!axial,10)

	
	'{{{
		prm pfO  0.09840`_0.00238
	hkl_Is
		TCHZ_Peak_Type(pku1,-0.70728`_0.74904_LIMIT_MIN_-0.90727578,pkv1, -0.50454`_0.40915_LIMIT_MIN_-0.704538357,pkw1,  0.09961`_0.05055,!pkz1, 0.0000,pky1, 1.60465`_0.08485_LIMIT_MIN_1.40465404,!pkxz1, 0.0000)
		a @  10.825755`_0.002829
		b @  10.024285`_0.003473
		c @  10.061445`_0.002105
		al 90
		be 90
		ga 90
		space_group "Cccm"
		load hkl_m_d_th2 I 
		{
			   1   1   0   4    7.355278      12.02290     = pfO * 15.76607_0.32749                         ;
			   1   1   1   8    5.937832      14.90765     = pfO * 0.46952_0.42078_LIMIT_MIN_1e-015         ;
			   2   0   0   2    5.412877      16.36289     = pfO * 73.65306_0.76102                         ;
			   0   0   2   2    5.030723      17.61541     = pfO * 181.68392_7.38762                        ;
			   0   2   0   2    5.012142      17.68124     = pfO * 11.40420_7.08980_LIMIT_MIN_1e-015        ;
			   1   1   2   8    4.152375      21.38148     = pfO * 17.24824_1.02217_LIMIT_MIN_1e-015        ;
			   2   0   2   4    3.684960      24.13201     = pfO * 0.06376_16.90069_LIMIT_MIN_1e-015        ;
			   2   2   0   4    3.677639      24.18077     = pfO * 316.08521_17.21599                       ;
			   0   2   2   4    3.550671      25.05925     = pfO * 236.52345_2.02362                        ;
			   2   2   1   8    3.454129      25.77153     = pfO * 45.97403_2.11452                         ;
			   3   1   0   4    3.395289      26.22603     = pfO * 110.31622_2.23939                        ;
			   3   1   1   8    3.217054      27.70723     = pfO * 33.09649_2.61822_LIMIT_MIN_1e-015        ;
			   1   3   0   4    3.192801      27.92194     = pfO * 0.00000_2.64750_LIMIT_MIN_1e-015         ;
			   1   1   3   8    3.051557      29.24246     = pfO * 0.00000_7.18165_LIMIT_MIN_1e-015         ;
			   1   3   1   8    3.043251      29.32406     = pfO * 0.00000_7.23362_LIMIT_MIN_1e-015         ;
			   2   2   2   8    2.968916      30.07537     = pfO * 0.00000_2.44551_LIMIT_MIN_1e-015         ;
			   3   1   2   8    2.814297      31.77017     = pfO * 0.00000_2.71411_LIMIT_MIN_1e-015         ;
			   4   0   0   2    2.706439      33.07189     = pfO * 179.02371_6.14014                        ;
			   1   3   2   8    2.695721      33.20718     = pfO * 70.40373_6.27605                         ;
			   0   0   4   2    2.515361      35.66526     = pfO * 396.62787_21.10391                       ;
			   0   4   0   2    2.506071      35.80194     = pfO * 134.99058_27.28786                       ;
			   2   2   3   8    2.478095      36.22006     = pfO * 0.00000_13.60537_LIMIT_MIN_1e-015        ;
			   3   3   0   4    2.451759      36.62285     = pfO * 0.01240_8.20937_LIMIT_MIN_1e-015         ;
			   3   1   3   8    2.386034      37.66907     = pfO * 0.02653_104766.70330_LIMIT_MIN_1e-015    ;
			   4   0   2   4    2.383418      37.71196     = pfO * 37.26138_138899.21397_LIMIT_MIN_1e-015   ;
			   4   2   0   4    2.381434      37.74458     = pfO * 239.30964_62654.25425                    ;
			   1   1   4   8    2.382057      37.73433     = pfO * 0.10072_5732.88244_LIMIT_MIN_1e-015      ;
			   3   3   1   8    2.380035      37.76759     = pfO * 3.66847_34248.93954_LIMIT_MIN_1e-015     ;
			   4   2   1   8    2.317406      38.82862     = pfO * 85.69548_23.94196_LIMIT_MIN_1e-015       ;
			   1   3   3   8    2.312479      38.91467     = pfO * 0.00000_27.88791_LIMIT_MIN_1e-015        ;
			   2   0   4   4    2.281095      39.47214     = pfO * 0.06872_44.53591_LIMIT_MIN_1e-015        ;
			   2   4   0   4    2.274159      39.59754     = pfO * 299.68713_51.15596                       ;
			   0   2   4   4    2.248138      40.07538     = pfO * 187.24471_72.20201                       ;
			   0   4   2   4    2.243153      40.16828     = pfO * 0.02383_70.89026_LIMIT_MIN_1e-015        ;
			   2   4   1   8    2.218203      40.63990     = pfO * 0.00000_28.42489_LIMIT_MIN_1e-015        ;
			   3   3   2   8    2.203952      40.91439     = pfO * 149.64002_23.20037                       ;
			   4   2   2   8    2.152447      41.93900     = pfO * 254.45794_14.58865                       ;
			   5   1   0   4    2.116348      42.68905     = pfO * 186.11300_15.02115                       ;
			   2   2   4   8    2.076187      43.55654     = pfO * 0.26653_1751.44540_LIMIT_MIN_1e-015      ;
			   5   1   1   8    2.071029      43.67060     = pfO * 0.00048_2080.31685_LIMIT_MIN_1e-015      ;
			   2   4   2   8    2.072259      43.64335     = pfO * 651.85569_339.15625                      ;
			   3   1   4   8    2.021142      44.80617     = pfO * 336.29517_25.56658                       ;
			   3   3   3   8    1.979277      45.80716     = pfO * 251.34063_226.20082                      ;
			   1   3   4   8    1.975849      45.89116     = pfO * 0.00000_494.52347_LIMIT_MIN_1e-015       ;
			   1   5   0   4    1.971337      46.00223     = pfO * 66.31960_375.98479_LIMIT_MIN_1e-015      ;
			   5   1   2   8    1.950758      46.51588     = pfO * 89.41965_272.79441_LIMIT_MIN_1e-015      ;
			   4   2   3   8    1.941719      46.74525     = pfO * 0.00000_973.32994_LIMIT_MIN_1e-015       ;
			   1   1   5   8    1.940961      46.76459     = pfO * 0.00000_941.97623_LIMIT_MIN_1e-015       ;
			   1   5   1   8    1.934554      46.92872     = pfO * 369.93354_174.06697                      ;
			   2   4   3   8    1.882240      48.31487     = pfO * 394.49290_47.66832                       ;
			   4   0   4   4    1.842480      49.42645     = pfO * 186.59895_247.63413                      ;
			   4   4   0   4    1.838819      49.53145     = pfO * 472.43676_532.95523                      ;
			   1   5   2   8    1.835447      49.62860     = pfO * 0.00000_403.12977_LIMIT_MIN_1e-015       ;
			   5   3   0   4    1.817039      50.16595     = pfO * 0.00000_369.25302_LIMIT_MIN_1e-015       ;
			   6   0   0   2    1.808859      50.40864     = pfO * 165.82796_3448.58261_LIMIT_MIN_1e-015    ;
			   4   4   1   8    1.804292      50.54517     = pfO * 169.98708_3556.63671_LIMIT_MIN_1e-015    ;
			   5   1   3   8    1.789794      50.98380     = pfO * 101.01231_1006.18289_LIMIT_MIN_1e-015    ;
			   5   3   1   8    1.788114      51.03515     = pfO * 0.00000_942.30416_LIMIT_MIN_1e-015       ;
			   0   4   4   4    1.775335      51.42921     = pfO * 424.07983_262.59068                      ;
			   2   2   5   8    1.765306      51.74294     = pfO * 115.73829_405.09312_LIMIT_MIN_1e-015     ;
			   3   3   4   8    1.755710      52.04686     = pfO * 0.00000_775.49640_LIMIT_MIN_1e-015       ;
			   3   5   0   4    1.752542      52.14802     = pfO * 110.07642_673.81799_LIMIT_MIN_1e-015     ;
			   3   1   5   8    1.731096      52.84375     = pfO * 202.63305_23583.29973                    ;
			   4   2   4   8    1.729337      52.90167     = pfO * 118.36914_40678.48751_LIMIT_MIN_1e-015   ;
			   4   4   2   8    1.727064      52.97670     = pfO * 0.00959_33965.57316_LIMIT_MIN_1e-015     ;
			   3   5   1   8    1.726546      52.99383     = pfO * 112.46689_17292.77505_LIMIT_MIN_1e-015   ;
			   5   3   2   8    1.708981      53.58173     = pfO * 0.00000_2993.38972_LIMIT_MIN_1e-015      ;
			   6   0   2   4    1.702382      53.80612     = pfO * 264.66282_2617329.73430                  ;
			   1   3   5   8    1.698363      53.94377     = pfO * 213.49216_3376912.18630_LIMIT_MIN_1e-015 ;
			   6   2   0   4    1.697645      53.96845     = pfO * 0.01191_799920.83513_LIMIT_MIN_1e-015    ;
			   1   5   3   8    1.699494      53.90497     = pfO * 0.00000_38593.91980_LIMIT_MIN_1e-015     ;
			   2   4   4   8    1.686919      54.33974     = pfO * 0.00000_1773.60836_LIMIT_MIN_1e-015      ;
			   0   0   6   2    1.673983      54.79469     = pfO * 309.22771_15729.64108                    ;
			   6   2   1   8    1.676908      54.69115     = pfO * 232.72849_16155.76527                    ;
			   0   6   0   2    1.670714      54.91095     = pfO * 0.04130_476.99723_LIMIT_MIN_1e-015       ;
			   3   5   2   8    1.654992      55.47728     = pfO * 162.65535_209.34985_LIMIT_MIN_1e-015     ;
			   1   1   6   8    1.634955      56.21707     = pfO * 207.48392_234.85346_LIMIT_MIN_1e-015     ;
			   5   1   4   8    1.619405      56.80561     = pfO * 93.49655_408.59253_LIMIT_MIN_1e-015      ;
			   4   4   3   8    1.612375      57.07598     = pfO * 0.00000_5437.04734_LIMIT_MIN_1e-015      ;
			   6   2   2   8    1.608527      57.22510     = pfO * 28.96850_6311.84084_LIMIT_MIN_1e-015     ;
			   2   0   6   4    1.601801      57.48773     = pfO * 0.02017_7904.75747_LIMIT_MIN_1e-015      ;
			   5   3   3   8    1.597630      57.65188     = pfO * 0.00000_11397.50605_LIMIT_MIN_1e-015     ;
			   0   2   6   4    1.596401      57.70046     = pfO * 421.98494_3497.12512                     ;
			   2   6   0   4    1.590264      57.94422     = pfO * 446.15970_7242.92010                     ;
			   0   6   2   4    1.585563      58.13240     = pfO * 6.08800_1166.73506_LIMIT_MIN_1e-015      ;
			   2   6   1   8    1.576678      58.49164     = pfO * 0.00000_535.69188_LIMIT_MIN_1e-015       ;
			   3   3   5   8    1.555464      59.36862     = pfO * 0.00000_2503.36848_LIMIT_MIN_1e-015      ;
			   3   5   3   8    1.553259      59.46134     = pfO * 0.42407_5392.23208_LIMIT_MIN_1e-015      ;
			   1   5   4   8    1.551601      59.53130     = pfO * 161.55740_3668.06783_LIMIT_MIN_1e-015    ;
			   4   2   5   8    1.537035      60.15333     = pfO * 0.00000_1084.95056_LIMIT_MIN_1e-015      ;
			   7   1   0   4    1.528453      60.52630     = pfO * 0.00000_2191.68162_LIMIT_MIN_1e-015      ;
			   2   2   6   8    1.525778      60.64356     = pfO * 0.00000_4190.47859_LIMIT_MIN_1e-015      ;
			   6   2   3   8    1.521625      60.82656     = pfO * 178.97759_18483.08473_LIMIT_MIN_1e-015   ;
			   2   6   2   8    1.514655      61.13637     = pfO * 0.00000_11400.03608_LIMIT_MIN_1e-015     ;
			   7   1   1   8    1.511117      61.29492     = pfO * 0.00000_11712.26253_LIMIT_MIN_1e-015     ;
			   2   4   5   8    1.507022      61.47947     = pfO * 0.00000_4057.90327_LIMIT_MIN_1e-015      ;
			   3   1   6   8    1.503527      61.63796     = pfO * 0.00000_3127.52701_LIMIT_MIN_1e-015      ;
			   1   3   6   8    1.484458      62.51815     = pfO * 0.00000_14957.14328_LIMIT_MIN_1e-015     ;
			   4   4   4   8    1.484599      62.51154     = pfO * 0.00000_13942.97240_LIMIT_MIN_1e-015     ;
			   5   3   4   8    1.472928      63.06346     = pfO * 191.33097_32245.98464_LIMIT_MIN_1e-015   ;
			   5   5   0   4    1.471056      63.15296     = pfO * 0.00000_92979.52419_LIMIT_MIN_1e-015     ;
			   6   0   4   4    1.466113      63.39053     = pfO * 0.00000_236801.28335_LIMIT_MIN_1e-015    ;
			   7   1   2   8    1.464267      63.47978     = pfO * 0.00000_925796.38607_LIMIT_MIN_1e-015    ;
			   6   4   0   4    1.462445      63.56813     = pfO * 0.00000_1081531.91867_LIMIT_MIN_1e-015   ;
			   5   1   5   8    1.458303      63.76989     = pfO * 0.00000_28582.66774_LIMIT_MIN_1e-015     ;
			   5   5   1   8    1.455580      63.90330     = pfO * 0.00000_12543.39796_LIMIT_MIN_1e-015     ;
			   6   4   1   8    1.449003      64.22801     = pfO * 0.00000_3133.47689_LIMIT_MIN_1e-015      ;
			   2   6   3   8    1.441436      64.60594     = pfO * 0.00000_2472.28831_LIMIT_MIN_1e-015      ;
			   3   5   4   8    1.437940      64.78217     = pfO * 0.00000_2499.83874_LIMIT_MIN_1e-015      ;
			   4   0   6   4    1.425464      65.41957     = pfO * 0.00000_4186.53434_LIMIT_MIN_1e-015      ;
			   4   6   0   4    1.421654      65.61692     = pfO * 0.00000_19013.26927_LIMIT_MIN_1e-015     ;
			   1   7   0   4    1.419674      65.71999     = pfO * 0.00000_46400.06732_LIMIT_MIN_1e-015     ;
			   1   1   7   8    1.411929      66.12645     = pfO * 0.00000_2431921.24738_LIMIT_MIN_1e-015   ;
			   5   5   2   8    1.410666      66.19324     = pfO * 0.00000_569071.84260_LIMIT_MIN_1e-015    ;
			   6   2   4   8    1.407671      66.35224     = pfO * 277.41845_4254668.53735_LIMIT_MIN_1e-015 ;
			   6   4   2   8    1.407149      66.38007     = pfO * 0.00000_1516091.25114_LIMIT_MIN_1e-015   ;
			   1   5   5   8    1.408201      66.32405     = pfO * 0.00000_1525271.15595_LIMIT_MIN_1e-015   ;
			   7   3   0   4    1.405924      66.44539     = pfO * 0.00000_2643409.84020_LIMIT_MIN_1e-015   ;
			   4   6   1   8    1.405749      66.45472     = pfO * 0.00000_1458405.59332_LIMIT_MIN_1e-015   ;
			   1   7   1   8    1.403498      66.57515     = pfO * 0.00000_526268.74250_LIMIT_MIN_1e-015    ;
			   7   1   3   8    1.393680      67.10599     = pfO * 0.00000_2755802.82153_LIMIT_MIN_1e-015   ;
			   0   4   6   4    1.390828      67.26187     = pfO * 0.00000_5398988.73248_LIMIT_MIN_1e-015   ;
			   7   3   1   8    1.391698      67.21426     = pfO * 0.00000_2864078.30687_LIMIT_MIN_1e-015   ;
			   0   6   4   4    1.390039      67.30514     = pfO * 0.00000_209389.50528_LIMIT_MIN_1e-015    ;
			   3   3   6   8    1.384125      67.63142     = pfO * 0.00000_6544.72949_LIMIT_MIN_1e-015      ;
			   4   2   6   8    1.371092      68.36262     = pfO * 0.00000_6475.07133_LIMIT_MIN_1e-015      ;
			   4   6   2   8    1.368076      68.53426     = pfO * 0.00000_23503.78681_LIMIT_MIN_1e-015     ;
			   1   7   2   8    1.366311      68.63514     = pfO * 566.92580_37031.37181                    ;
			   4   4   5   8    1.357433      69.14749     = pfO * 0.00000_649623.53478_LIMIT_MIN_1e-015    ;
			   8   0   0   2    1.353219      69.39361     = pfO * 0.00000_1161187.09099_LIMIT_MIN_1e-015   ;
			   7   3   2   8    1.351874      69.47260     = pfO * 0.00000_718140.62283_LIMIT_MIN_1e-015    ;
			   5   3   5   8    1.349661      69.60292     = pfO * 0.00000_164724.09600_LIMIT_MIN_1e-015    ;
			   2   4   6   8    1.348600      69.66557     = pfO * 0.00000_364381.85410_LIMIT_MIN_1e-015    ;
		}


	
		'}}}

	
	'{{{
	prm pfT  0.19134`_0.00230
	hkl_Is
		TCHZ_Peak_Type(pku,-0.15944`_67.83644_LIMIT_MIN_-0.359435958,pkv, -0.76209`_0.37036_LIMIT_MAX_-0.662086314,pkw,  0.12736`_68.14759,pkz, 0.02190`_68.17630,pky, 0.96006`_0.08690_LIMIT_MIN_0.760062929,pkxz, 0.00010`_0.01823_LIMIT_MIN_0.0001)
		a  @  7.118034`_0.000913 min 7.01 max 7.21
		b  @  7.296806`_0.001141 min 7.19 max 7.39
		c  @  9.937018`_0.001213 min 9.82 max 10.02
		al @  89.60375`_0.01367
		be @  90.15396`_0.01265_LIMIT_MAX_90.3539594
		ga @  86.80735`_0.00970 min 86.06 max 87.06
		volume  515.302`_0.122
		space_group "P-1"
		load hkl_m_d_th2 I 
		{
			   0   0   1   2    9.936733      8.89209      = pfT*   0.00034_27.71610_LIMIT_MIN_1e-015        ;
			   0   1   0   2    7.285298      12.13882     = pfT*   0.73708_0.19367_LIMIT_MIN_1e-015         ;  
			   1   0   0   2    7.106952      12.44463     = pfT*   1.24582_0.20546_LIMIT_MIN_1e-015         ;  
			   0   1   1   2    5.895290      15.01585     = pfT*   0.78335_0.80332_LIMIT_MIN_1e-015         ;  
			   0   1  -1   2    5.855637      15.11812     = pfT*   0.85683_1.44838_LIMIT_MIN_1e-015         ;  
			   1   0   1   2    5.789044      15.29306     = pfT*   0.01208_4.41433_LIMIT_MIN_1e-015         ;  
			   1   0  -1   2    5.772211      15.33793     = pfT*   2.40874_5.05046_LIMIT_MIN_1e-015         ;  
			   1   1   0   2    5.235135      16.92245     = pfT*   27.26299_0.51101                         ;  
			   0   0   2   2    4.968367      17.83829     = pfT*   106.76821_26.93506                       ;  
			   1  -1   0   2    4.951242      17.90049     = pfT*   0.00028_27.06213_LIMIT_MIN_1e-015        ;  
			   1   1   1   2    4.637045      19.12441     = pfT*   0.00000_1.34930_LIMIT_MIN_1e-015         ;  
			   1   1  -1   2    4.626279      19.16934     = pfT*   0.00000_1.35742_LIMIT_MIN_1e-015         ;  
			   1  -1  -1   2    4.443927      19.96382     = pfT*   0.00000_1.12913_LIMIT_MIN_1e-015         ;  
			   1  -1   1   2    4.419327      20.07609     = pfT*   7.50472_1.20637_LIMIT_MIN_1e-015         ;  
			   0   1   2   2    4.118295      21.56053     = pfT*   0.00000_1.42869_LIMIT_MIN_1e-015         ;  
			   0   1  -2   2    4.091253      21.70476     = pfT*   0.00000_7.29654_LIMIT_MIN_1e-015         ;  
			   1   0   2   2    4.077890      21.77675     = pfT*   0.00002_10.00479_LIMIT_MIN_1e-015        ;  
			   1   0  -2   2    4.066122      21.84055     = pfT*   0.00003_15.99044_LIMIT_MIN_1e-015        ;  
			   0   2   0   2    3.642649      24.41661     = pfT*   70.72775_6.62701                         ;  
			   1   1   2   2    3.608867      24.64874     = pfT*   0.00002_35.69780_LIMIT_MIN_1e-015        ;  
			   1   1  -2   2    3.598724      24.71931     = pfT*   279.42583_28.94785                       ;  
			   2   0   0   2    3.553476      25.03914     = pfT*   130.95028_10.34230                       ;  
			   1  -1  -2   2    3.519352      25.28592     = pfT*   64.35840_16.65916                        ;
			   1  -1   2   2    3.494966      25.46531     = pfT*   169.04416_8.75713                        ;  
			   0   2   1   2    3.427936      25.97187     = pfT*   0.00001_4.25314_LIMIT_MIN_1e-015         ;  
			   0   2  -1   2    3.412294      26.09303     = pfT*   41.13669_3.96198                         ;  
			   1   2   0   2    3.349231      26.59326     = pfT*   0.00000_32.23022_LIMIT_MIN_1e-015        ;  
			   2   0   1   2    3.342702      26.64616     = pfT*   0.02998_46.34102_LIMIT_MIN_1e-015        ;  
			   2   0  -1   2    3.317546      26.85197     = pfT*   38.25003_39.65649                        ;
			   0   0   3   2    3.312244      26.89576     = pfT*   13.76016_24.28012_LIMIT_MIN_1e-015       ;  
			   2   1   0   2    3.266317      27.28120     = pfT*   19.09902_2.04510_LIMIT_MIN_1e-015        ;  
			   1   2   1   2    3.170740      28.12020     = pfT*   0.01062_14.33714_LIMIT_MIN_1e-015        ;  
			   1  -2   0   2    3.151542      28.29505     = pfT*   2.35126_5.30293_LIMIT_MIN_1e-015         ; 
			   1   2  -1   2    3.142073      28.38211     = pfT*   5.04660_19.71762_LIMIT_MIN_1e-015        ;  
			   2   1   1   2    3.125925      28.53182     = pfT*   0.00000_36.71819_LIMIT_MIN_1e-015        ;  
			   2  -1   0   2    3.103293      28.74436     = pfT*   0.03580_16.86913_LIMIT_MIN_1e-015        ;  
			   2   1  -1   2    3.102659      28.75036     = pfT*   0.00000_30.69343_LIMIT_MIN_1e-015        ;  
			   1  -2  -1   2    3.027295      29.48211     = pfT*   0.00000_184.47842_LIMIT_MIN_1e-015       ;  
			   1  -2   1   2    3.023312      29.52183     = pfT*   0.00000_825.12174_LIMIT_MIN_1e-015       ;  
			   0   1   3   2    3.014115      29.61396     = pfT*   0.00000_364.88106_LIMIT_MIN_1e-015       ;  
			   0   1  -3   2    3.007233      29.68329     = pfT*   0.00000_8475.99783_LIMIT_MIN_1e-015      ;  
			   1   0   3   2    3.005745      29.69833     = pfT*   0.16980_2060.41408_LIMIT_MIN_1e-015      ;  
			   1   0  -3   2    2.998670      29.77001     = pfT*   0.00001_9835.92493_LIMIT_MIN_1e-015      ;  
			   2  -1   1   2    2.986774      29.89134     = pfT*   0.00000_65.32997_LIMIT_MIN_1e-015        ;  
			   2  -1  -1   2    2.976969      29.99210     = pfT*   2.13500_191.61467_LIMIT_MIN_1e-015       ;  
			   0   2   2   2    2.947645      30.29758     = pfT*   0.00000_9.62136_LIMIT_MIN_1e-015         ;  
			   0   2  -2   2    2.927818      30.50772     = pfT*   0.00000_5.12565_LIMIT_MIN_1e-015         ;  
			   2   0   2   2    2.894522      30.86735     = pfT*   0.00000_13.16187_LIMIT_MIN_1e-015        ;  
			   2   0  -2   2    2.886105      30.95962     = pfT*   0.00000_13.01509_LIMIT_MIN_1e-015        ;  
			   1   1   3   2    2.802626      31.90600     = pfT*   0.00000_9.56218_LIMIT_MIN_1e-015         ;  
			   1   1  -3   2    2.795497      31.98954     = pfT*   0.00000_15.46379_LIMIT_MIN_1e-015        ;  
			   1   2   2   2    2.765410      32.34707     = pfT*   0.00000_91.50272_LIMIT_MIN_1e-015        ;  
			   1   2  -2   2    2.761910      32.38919     = pfT*   0.00000_186.96470_LIMIT_MIN_1e-015       ;  
			   1  -1  -3   2    2.752646      32.50121     = pfT*   0.00000_146.19523_LIMIT_MIN_1e-015       ;  
			   1  -1   3   2    2.744217      32.60382     = pfT*   29.85023_171.56655_LIMIT_MIN_1e-015      ;  
			   2   1   2   2    2.729760      32.78135     = pfT*   15.21358_105.58564_LIMIT_MIN_1e-015      ;  
			   2   1  -2   2    2.728897      32.79200     = pfT*   0.00000_60.51155_LIMIT_MIN_1e-015        ;  
			   1  -2  -2   2    2.682000      33.38202     = pfT*   1.72015_7.41190_LIMIT_MIN_1e-015         ;  
			   1  -2   2   2    2.663739      33.61765     = pfT*   0.00000_17.72790_LIMIT_MIN_1e-015        ;  
			   2   2   0   2    2.652690      33.76186     = pfT*   139.04258_10.95435                       ;  
			   2  -1   2   2    2.638991      33.94241     = pfT*   90.83153_19.01750                        ;
			   2  -1  -2   2    2.617567      34.22875     = pfT*   0.00001_26.82294_LIMIT_MIN_1e-015        ;  
			   2   2   1   2    2.532977      35.40899     = pfT*   43.23448_19.35670_LIMIT_MIN_1e-015       ;  
			   2   2  -1   2    2.529462      35.45983     = pfT*   67.99160_16.34179                        ;
			   0   0   4   2    2.484183      36.12822     = pfT*   0.18685_129.66084_LIMIT_MIN_1e-015       ;  
			   2  -2   0   2    2.475621      36.25751     = pfT*   535.80454_174.13786                      ;  
			   0   2   3   2    2.459290      36.50673     = pfT*   0.00000_76.89522_LIMIT_MIN_1e-015        ;  
			   0   2  -3   2    2.442026      36.77403     = pfT*   0.00000_87.17329_LIMIT_MIN_1e-015        ;  
			   0   3   0   2    2.428433      36.98731     = pfT*   0.00000_316.91851_LIMIT_MIN_1e-015       ;  
			   2   0   3   2    2.426634      37.01572     = pfT*   0.69251_416.38207_LIMIT_MIN_1e-015       ;  
			   2   0  -3   2    2.419197      37.13367     = pfT*   0.00359_585.29282_LIMIT_MIN_1e-015       ;  
			   2  -2  -1   2    2.406119      37.34294     = pfT*   0.00000_144.51720_LIMIT_MIN_1e-015       ;  
			   2  -2   1   2    2.398283      37.46949     = pfT*   129.68848_85.59098                       ;
			   0   3   1   2    2.368984      37.95049     = pfT*   28.23265_71843.87574_LIMIT_MIN_1e-015    ;  
			   0   3  -1   2    2.362866      38.05253     = pfT*   0.15778_92009.98134_LIMIT_MIN_1e-015     ;  
			   1   3   0   2    2.356349      38.16184     = pfT*   35.03953_68493.17965_LIMIT_MIN_1e-015    ;  
			   1   2   3   2    2.355167      38.18174     = pfT*   0.24502_66254.10193_LIMIT_MIN_1e-015     ;  
			   3   0   0   2    2.349875      38.27107     = pfT*   36.53223_66549.35010_LIMIT_MIN_1e-015    ;  
			   1   2  -3   2    2.347302      38.31464     = pfT*   0.03281_33436.04385_LIMIT_MIN_1e-015     ;  
			   0   1   4   2    2.346184      38.33363     = pfT*   0.00427_51813.89116_LIMIT_MIN_1e-015     ;  
			   0   1  -4   2    2.342807      38.39104     = pfT*   20.38163_253959.65733_LIMIT_MIN_1e-015   ;  
			   1   0   4   2    2.338186      38.46989     = pfT*   22.08508_155344.79550_LIMIT_MIN_1e-015   ;  
			   1   0  -4   2    2.338135      38.47077     = pfT*   20.89850_168430.87818_LIMIT_MIN_1e-015   ;  
			   2   2   2   2    2.326103      38.67765     = pfT*   36.34637_27118.98565_LIMIT_MIN_1e-015    ;  
			   2   1   3   2    2.325302      38.69150     = pfT*   0.00159_17167.39526_LIMIT_MIN_1e-015     ;  
			   2   2  -2   2    2.318523      38.80917     = pfT*   52.50207_9486.37749_LIMIT_MIN_1e-015     ;  
			   2   1  -3   2    2.313139      38.90312     = pfT*   27.54073_34866.76447_LIMIT_MIN_1e-015    ;  
			   1   3   1   2    2.306002      39.02840     = pfT*   25.00331_16509.17706_LIMIT_MIN_1e-015    ;  
			   1   3  -1   2    2.299111      39.15015     = pfT*   0.00207_6128.86987_LIMIT_MIN_1e-015      ;  
			   3   0   1   2    2.302803      39.08483     = pfT*   6.34776_176435.48845_LIMIT_MIN_1e-015    ;  
			   3   0  -1   2    2.290714      39.29955     = pfT*   6.00295_114002.83834_LIMIT_MIN_1e-015    ;  
			   1  -2  -3   2    2.281873      39.45811     = pfT*   20.56158_286952.18907_LIMIT_MIN_1e-015   ;  
			   3   1   0   2    2.278974      39.51040     = pfT*   78.66984_4808.24709_LIMIT_MIN_1e-015     ;  
			   1  -2   3   2    2.279924      39.49325     = pfT*   19.54214_12614.15990_LIMIT_MIN_1e-015    ;  
			   1  -3   0   2    2.273086      39.61702     = pfT*   110.37331_1993.19766                     ;  
			   2  -1   3   2    2.266889      39.72987     = pfT*   4.44412_3792.38232_LIMIT_MIN_1e-015      ;  
			   2  -1  -3   2    2.259783      39.86010     = pfT*   0.00136_19844.20311_LIMIT_MIN_1e-015     ;  
			   1   1   4   2    2.246777      40.10070     = pfT*   98.56744_915.28072                       ;
			   1   1  -4   2    2.241877      40.19212     = pfT*   131.76753_2420.79771                     ;
			   3   1   1   2    2.231802      40.38145     = pfT*   56.59752_199691.08562_LIMIT_MIN_1e-015   ;  
			   3   1  -1   2    2.232535      40.36760     = pfT*   20.18598_327445.23524_LIMIT_MIN_1e-015   ;  
			   1  -1  -4   2    2.226597      40.47996     = pfT*   0.00085_154219.44209_LIMIT_MIN_1e-015    ;  
			   1  -1   4   2    2.221964      40.56809     = pfT*   0.00000_38349.83772_LIMIT_MIN_1e-015     ;  
			   1  -3  -1   2    2.216842      40.66596     = pfT*   56.91100_177454.58715_LIMIT_MIN_1e-015   ;  
			   1  -3   1   2    2.214221      40.71623     = pfT*   129.63301_1296.36875                     ;
			   2  -2  -2   2    2.207132      40.85282     = pfT*   0.00001_30205.11684_LIMIT_MIN_1e-015     ;  
			   2  -2   2   2    2.209664      40.80393     = pfT*   54.86911_163002.10617_LIMIT_MIN_1e-015   ;  
			   3  -1   0   2    2.199924      40.99267     = pfT*   0.01633_33978.68778_LIMIT_MIN_1e-015     ;  
			   0   3   2   2    2.187877      41.22863     = pfT*   57.82092_225.75825_LIMIT_MIN_1e-015      ;  
			   0   3  -2   2    2.175695      41.47008     = pfT*   68.09142_103.50986_LIMIT_MIN_1e-015      ;  
			   3  -1   1   2    2.165969      41.66494     = pfT*   125.72307_181.94535                      ;
			   3  -1  -1   2    2.161341      41.75833     = pfT*   34.85250_192.08327_LIMIT_MIN_1e-015      ;  
			   1   3   2   2    2.140906      42.17584     = pfT*   9.00782_79.25529_LIMIT_MIN_1e-015        ;  
			   1   3  -2   2    2.135793      42.28163     = pfT*   321.89949_151.85803                      ;
			   3   0   2   2    2.120358      42.60438     = pfT*   103.12496_212.92622                      ;
			   3   0  -2   2    2.110900      42.80463     = pfT*   110.96043_176.78544                      ;
			   2   3   0   2    2.079661      43.48009     = pfT*   31.94970_577709.81495_LIMIT_MIN_1e-015   ;  
			   3   1   2   2    2.080848      43.45402     = pfT*   380.08278_2451.23258                     ;
			   3   1  -2   2    2.062895      43.85169     = pfT*   0.00004_3162.94074_LIMIT_MIN_1e-015      ;  
			   1  -3  -2   2    2.059148      43.93565     = pfT*   10.51972_19771.30207_LIMIT_MIN_1e-015    ;  
			   2   2   3   2    2.059117      43.93634     = pfT*   0.12840_510455.36837_LIMIT_MIN_1e-015    ;  
			   1  -3   2   2    2.056509      43.99495     = pfT*   51.75786_124561.32219_LIMIT_MIN_1e-015   ;  
			   2   2  -3   2    2.051168      44.11553     = pfT*   205.89353_151629.51273                   ;
			   0   2   4   2    2.050878      44.12209     = pfT*   37.88977_130311.72390_LIMIT_MIN_1e-015   ;  
			   0   2  -4   2    2.045626      44.24134     = pfT*   249.09054_104605.61816                   ;
			   3   2   0   2    2.038945      44.39402     = pfT*   61.71316_759796.44926_LIMIT_MIN_1e-015   ;  
			   2   3   1   2    2.038531      44.40351     = pfT*   36.58118_70195.62779_LIMIT_MIN_1e-015    ;  
			   2   3  -1   2    2.033061      44.52937     = pfT*   197.74541_5696.70440                     ;
			   2   0   4   2    2.028263      44.64038     = pfT*   30.83825_95132.29072_LIMIT_MIN_1e-015    ;  
			   2   0  -4   2    2.020680      44.81697     = pfT*   75.43010_717018.56727_LIMIT_MIN_1e-015   ;  
			   3  -1   2   2    2.017973      44.88037     = pfT*   95.40243_72961.87668_LIMIT_MIN_1e-015    ;  
			   3  -1  -2   2    2.014594      44.95976     = pfT*   62.41837_20959.84135_LIMIT_MIN_1e-015    ;  
			   3   2   1   2    1.997458      45.36685     = pfT*   142.70134_210670.26139                   ;
			   3   2  -1   2    1.993286      45.46712     = pfT*   0.00748_220865.26323_LIMIT_MIN_1e-015    ;  
			   1   2   4   2    1.996426      45.39161     = pfT*   52.46093_370120.97795_LIMIT_MIN_1e-015   ;  
			   1   2  -4   2    1.989599      45.55610     = pfT*   85.97612_120911.09667_LIMIT_MIN_1e-015   ;  
			   0   0   5   2    1.987347      45.61065     = pfT*   17.80314_83749.13570_LIMIT_MIN_1e-015    ;  
			   2   1   4   2    1.983729      45.69853     = pfT*   38.35024_272141.82551_LIMIT_MIN_1e-015   ;  
			   2  -2  -3   2    1.977621      45.84771     = pfT*   0.00396_121568.77507_LIMIT_MIN_1e-015    ;  
			   2  -2   3   2    1.976376      45.87824     = pfT*   20.28441_449141.37612_LIMIT_MIN_1e-015   ;  
			   2   1  -4   2    1.976965      45.86379     = pfT*   53.72310_297482.16049_LIMIT_MIN_1e-015   ;  
			   0   3   3   2    1.965097      46.15675     = pfT*   66.83324_46119.67885_LIMIT_MIN_1e-015    ;  
			   0   3  -3   2    1.962678      46.21692     = pfT*   51.63797_235546.80781_LIMIT_MIN_1e-015   ;  
			   1  -2  -4   2    1.954870      46.41230     = pfT*   103.13784_28021.36387_LIMIT_MIN_1e-015   ;  
			   2  -3   0   2    1.951879      46.48759     = pfT*   63.25636_33959.80162_LIMIT_MIN_1e-015    ;  
			   1  -2   4   2    1.950299      46.52746     = pfT*   48.01960_109026.34745_LIMIT_MIN_1e-015   ;  
			   2  -1   4   2    1.948376      46.57610     = pfT*   80.37023_30896.55309_LIMIT_MIN_1e-015    ;  
			   2  -1  -4   2    1.939418      46.80400     = pfT*   55.11668_313030.26052_LIMIT_MIN_1e-015   ;  
			   3  -2   0   2    1.937229      46.86005     = pfT*   120.34157_29081.41395_LIMIT_MIN_1e-015   ;  
			   1   3   3   2    1.929681      47.05436     = pfT*   11.91132_378704.68310_LIMIT_MIN_1e-015   ;  
			   1   3  -3   2    1.924070      47.19989     = pfT*   67.00320_75235.30923_LIMIT_MIN_1e-015    ;  
			   3   0   3   2    1.920794      47.28530     = pfT*   72.40992_382065.30719_LIMIT_MIN_1e-015   ;  
			   2   3   2   2    1.920744      47.28660     = pfT*   85.54661_77563.17823_LIMIT_MIN_1e-015    ;  
			   3   0  -3   2    1.915430      47.42583     = pfT*   73.93533_62925.00249_LIMIT_MIN_1e-015    ;  
			   2  -3  -1   2    1.915425      47.42596     = pfT*   16.68809_244120.08476_LIMIT_MIN_1e-015   ;  
			   2  -3   1   2    1.915454      47.42518     = pfT*   12.79513_115855.14170_LIMIT_MIN_1e-015   ;  
			   2   3  -2   2    1.913855      47.46725     = pfT*   53.60583_124725.95012_LIMIT_MIN_1e-015   ;  
			   0   1   5   2    1.912399      47.50560     = pfT*   27.07823_253361.09134_LIMIT_MIN_1e-015   ;  
			   0   1  -5   2    1.905064      47.69985     = pfT*   23.39033_54094.49967_LIMIT_MIN_1e-015    ;  
			   1   0   5   2    1.904988      47.70187     = pfT*   56.79381_179866.07700_LIMIT_MIN_1e-015   ;  
			   1   0  -5   2    1.903678      47.73673     = pfT*   29.46875_300240.54140_LIMIT_MIN_1e-015   ;  
			   3   2   2   2    1.899193      47.85650     = pfT*   63.95278_12150.22253_LIMIT_MIN_1e-015    ;  
			   3  -2   1   2    1.899389      47.85125     = pfT*   54.42149_156824.62081_LIMIT_MIN_1e-015   ;  
			   3  -2  -1   2    1.886825      48.19002     = pfT*   63.20334_123999.47085_LIMIT_MIN_1e-015   ;  
			   3   2  -2   2    1.883379      48.28380     = pfT*   44.63858_150880.81542_LIMIT_MIN_1e-015   ;  
			   3   1   3   2    1.885086      48.23728     = pfT*   45.56430_61989.74387_LIMIT_MIN_1e-015    ;  
			   3   1  -3   2    1.884702      48.24776     = pfT*   64.47054_101504.96029_LIMIT_MIN_1e-015   ;  
			   1  -3  -3   2    1.873326      48.55957     = pfT*   155.96579_2971.19437                     ;
			   1  -3   3   2    1.859715      48.93817     = pfT*   106.42964_17151.63215_LIMIT_MIN_1e-015   ;  
			   1   1   5   2    1.860179      48.92515     = pfT*   133.38905_13422.86380_LIMIT_MIN_1e-015   ;  
			   1   1  -5   2    1.856240      49.03581     = pfT*   115.70453_7857.79087_LIMIT_MIN_1e-015    ;  
			   1  -1  -5   2    1.848773      49.24700     = pfT*   32.67982_8666.15874_LIMIT_MIN_1e-015     ;  
			   1  -1   5   2    1.846594      49.30899     = pfT*   42.03724_8916.46256_LIMIT_MIN_1e-015     ;  
			   0   4   0   2    1.839907      49.50022     = pfT*   168.92325_4997.84553                     ;
			   3  -1   3   2    1.838022      49.55440     = pfT*   207.75262_6118.41188                     ;
			   3  -1  -3   2    1.823720      49.96955     = pfT*   16.71620_8488.17835_LIMIT_MIN_1e-015     ;  
			   2  -3  -2   2    1.821325      50.03978     = pfT*   143.63729_4338.64079_LIMIT_MIN_1e-015    ;  
			   2  -3   2   2    1.814560      50.23925     = pfT*   0.00001_4204.64730_LIMIT_MIN_1e-015      ;  
			   1   4   0   2    1.808730      50.41248     = pfT*   114.34047_52882.78584_LIMIT_MIN_1e-015   ;  
			   2   2   4   2    1.804434      50.54094     = pfT*   82.28410_29637.85675_LIMIT_MIN_1e-015    ;  
			   0   4   1   2    1.801058      50.64235     = pfT*   61.96523_122981.86047_LIMIT_MIN_1e-015   ;  
			   0   4  -1   2    1.799362      50.69345     = pfT*   68.84432_65067.01958_LIMIT_MIN_1e-015    ;  
			   2   2  -4   2    1.793732      50.86389     = pfT*   113.84589_142599.09044_LIMIT_MIN_1e-015  ;  
			   3  -2   2   2    1.789236      51.00086     = pfT*   255.92299_45382.72489                    ;
			   3  -2  -2   2    1.788433      51.02539     = pfT*   109.90277_20902.49674_LIMIT_MIN_1e-015   ;  
			   1   4   1   2    1.776738      51.38564     = pfT*   181.55806_13406.24078                    ;
			   1   4  -1   2    1.762049      51.84567     = pfT*   3.93598_131755.96745_LIMIT_MIN_1e-015    ;  
			   4   0   0   2    1.759676      51.92081     = pfT*   375.15771_1047.01294                     ;
			   2   3   3   2    1.758260      51.96574     = pfT*   0.00000_248320.77569_LIMIT_MIN_1e-015    ;  
			   3   3   0   2    1.752057      52.16354     = pfT*   81.47470_198993.28136_LIMIT_MIN_1e-015   ;  
			   2   3  -3   2    1.749807      52.23570     = pfT*   49.57369_47424.03830_LIMIT_MIN_1e-015    ;  
			   1  -4   0   2    1.749932      52.23166     = pfT*   66.39461_469738.14738_LIMIT_MIN_1e-015   ;  
			   2  -2  -4   2    1.747483      52.31042     = pfT*   83.12111_93872.28145_LIMIT_MIN_1e-015    ;  
			   2  -2   4   2    1.748719      52.27066     = pfT*   73.48385_208514.16359_LIMIT_MIN_1e-015   ;  
			   0   2   5   2    1.748067      52.29160     = pfT*   32.28419_337346.59960_LIMIT_MIN_1e-015   ;  
			   4   1   0   2    1.742712      52.46453     = pfT*   61.13053_78878.40390_LIMIT_MIN_1e-015    ;  
			   0   3   4   2    1.745045      52.38905     = pfT*   48.93770_406021.80807_LIMIT_MIN_1e-015   ;  
			   0   2  -5   2    1.745444      52.37617     = pfT*   31.77881_199309.27180_LIMIT_MIN_1e-015   ;  
			   3   2   3   2    1.741136      52.51566     = pfT*   0.00000_195036.25903_LIMIT_MIN_1e-015    ;  
			   0   3  -4   2    1.739425      52.57125     = pfT*   0.00050_91362.34269_LIMIT_MIN_1e-015     ;  
			   4   0   1   2    1.737097      52.64713     = pfT*   61.26556_151106.29433_LIMIT_MIN_1e-015   ;  
			   4   0  -1   2    1.736791      52.65712     = pfT*   57.92534_389792.19790_LIMIT_MIN_1e-015   ;  
			   3   2  -3   2    1.732243      52.80603     = pfT*   0.00000_142937.97355_LIMIT_MIN_1e-015    ;  
			   3   3   1   2    1.735063      52.71360     = pfT*   0.00133_304525.24116_LIMIT_MIN_1e-015    ;  
			   3   3  -1   2    1.730426      52.86578     = pfT*   0.00070_181155.45440_LIMIT_MIN_1e-015    ;  
			   2   0   5   2    1.721861      53.14932     = pfT*   0.00000_83645.80135_LIMIT_MIN_1e-015     ;  
			   2   0  -5   2    1.722643      53.12330     = pfT*   103.28752_379007.08151_LIMIT_MIN_1e-015  ;  
			   0   4   2   2    1.719568      53.22576     = pfT*   0.11608_183576.88573_LIMIT_MIN_1e-015    ;  
			   1  -4  -1   2    1.717203      53.30485     = pfT*   28.68832_383829.56577_LIMIT_MIN_1e-015   ;  
			   1  -4   1   2    1.717918      53.28093     = pfT*   0.00000_301785.08736_LIMIT_MIN_1e-015    ;  
			   0   4  -2   2    1.713968      53.41344     = pfT*   0.00000_240284.26479_LIMIT_MIN_1e-015    ;  
			   4   1   1   2    1.717045      53.31016     = pfT*   147.40553_283359.59210_LIMIT_MIN_1e-015  ;  
			   4   1  -1   2    1.712819      53.45212     = pfT*   95.73857_188005.19497_LIMIT_MIN_1e-015   ;  
			   1   3   4   2    1.711775      53.48730     = pfT*   118.21430_313621.59428_LIMIT_MIN_1e-015  ;  
			   3   0   4   2    1.708633      53.59351     = pfT*   0.00000_289151.18975_LIMIT_MIN_1e-015    ;  
			   1   3  -4   2    1.707573      53.62944     = pfT*   0.00000_239295.28840_LIMIT_MIN_1e-015    ;  
			   1   2   5   2    1.706147      53.67787     = pfT*   93.95734_126575.99608_LIMIT_MIN_1e-015   ;  
			   3   0  -4   2    1.704426      53.73643     = pfT*   0.00058_166401.90520_LIMIT_MIN_1e-015    ;  
			   1   2  -5   2    1.701105      53.84980     = pfT*   3.53544_196549.71911_LIMIT_MIN_1e-015    ;  
			   1   4   2   2    1.698043      53.95474     = pfT*   83.25238_192175.80129_LIMIT_MIN_1e-015   ;  
			   1   4  -2   2    1.697714      53.96606     = pfT*   0.00001_389065.94483_LIMIT_MIN_1e-015    ;  
			   2   1   5   2    1.697524      53.97258     = pfT*   81.36196_139142.52439_LIMIT_MIN_1e-015   ;  
			   2   1  -5   2    1.689657      54.24443     = pfT*   60.52891_175229.18919_LIMIT_MIN_1e-015   ;  
			   4  -1   0   2    1.688998      54.26737     = pfT*   68.96940_219661.46396_LIMIT_MIN_1e-015   ;  
			   3   1   4   2    1.686054      54.36990     = pfT*   56.75600_544112.82410_LIMIT_MIN_1e-015   ;  
			   1  -2  -5   2    1.683398      54.46278     = pfT*   71.79684_303108.24124_LIMIT_MIN_1e-015   ;  
			   2  -3  -3   2    1.684658      54.41869     = pfT*   79.57063_236257.47431_LIMIT_MIN_1e-015   ;  
			   2  -3   3   2    1.681482      54.52999     = pfT*   0.00000_172759.74198_LIMIT_MIN_1e-015    ;  
			   1  -2   5   2    1.677952      54.65426     = pfT*   0.00001_92366.17154_LIMIT_MIN_1e-015     ;  
			   3   1  -4   2    1.681183      54.54048     = pfT*   0.00001_422043.09971_LIMIT_MIN_1e-015    ;  
			   2   4   0   2    1.679432      54.60208     = pfT*   0.85463_190273.98697_LIMIT_MIN_1e-015    ;  
			   1  -3  -4   2    1.678107      54.64882     = pfT*   0.00499_112649.75363_LIMIT_MIN_1e-015    ;  
			   1  -3   4   2    1.678241      54.64406     = pfT*   172.47683_190621.79236_LIMIT_MIN_1e-015  ;  
			   2  -1   5   2    1.678604      54.63127     = pfT*   44.91775_227359.26488_LIMIT_MIN_1e-015   ;  
			   2  -1  -5   2    1.676814      54.69446     = pfT*   0.00000_533968.08212_LIMIT_MIN_1e-015    ;  
			   4  -1   1   2    1.672760      54.83813     = pfT*   0.00000_171416.17760_LIMIT_MIN_1e-015    ;  
			   4  -1  -1   2    1.674616      54.77228     = pfT*   0.00000_302374.58855_LIMIT_MIN_1e-015    ;  
			   4   0   2   2    1.671351      54.88825     = pfT*   91.84002_461702.28529_LIMIT_MIN_1e-015   ;  
			   3  -2   3   2    1.667661      55.01997     = pfT*   161.12288_344656.29124_LIMIT_MIN_1e-015  ;  
			   4   0  -2   2    1.665365      55.10226     = pfT*   75.96098_219980.20314_LIMIT_MIN_1e-015   ;  
			   3  -2  -3   2    1.658773      55.33997     = pfT*   17.46106_452820.12785_LIMIT_MIN_1e-015   ;  
			   3   3   2   2    1.658167      55.36195     = pfT*   102.86287_140133.23649_LIMIT_MIN_1e-015  ;  
			   3   3  -2   2    1.656122      55.43617     = pfT*   131.30199_197709.84096_LIMIT_MIN_1e-015  ;  
			   2   4   1   2    1.650414      55.64451     = pfT*   59.41217_605212.83094_LIMIT_MIN_1e-015   ;  
			   2   4  -1   2    1.649896      55.66350     = pfT*   0.00000_312529.98593_LIMIT_MIN_1e-015    ;  
			   0   0   6   2    1.647027      55.76889     = pfT*   0.12439_378921.96446_LIMIT_MIN_1e-015    ;  
			   1  -4  -2   2    1.647895      55.73697     = pfT*   26.27449_282194.99147_LIMIT_MIN_1e-015   ;  
			   1  -4   2   2    1.648840      55.70225     = pfT*   0.00000_588518.36121_LIMIT_MIN_1e-015    ;  
			   4   1   2   2    1.650214      55.65184     = pfT*   30.57934_144220.96056_LIMIT_MIN_1e-015   ;  
			   3  -1   4   2    1.644993      55.84388     = pfT*   69.55629_238274.38653_LIMIT_MIN_1e-015   ;  
			   4   1  -2   2    1.639315      56.05433     = pfT*   82.24472_234174.17748_LIMIT_MIN_1e-015   ;  
			   3  -1  -4   2    1.637465      56.12325     = pfT*   0.00000_498662.49347_LIMIT_MIN_1e-015    ;  
			   3  -3   0   2    1.634804      56.22273     = pfT*   77.64144_328057.44323_LIMIT_MIN_1e-015   ;  
			   4   2   0   2    1.633158      56.28442     = pfT*   0.00010_537281.19837_LIMIT_MIN_1e-015    ;  
			   3  -3  -1   2    1.629943      56.40538     = pfT*   48.07334_412324.62657_LIMIT_MIN_1e-015   ;  
			   3  -3   1   2    1.626283      56.54370     = pfT*   186.19298_47166.46286_LIMIT_MIN_1e-015   ;  
			   4   2   1   2    1.617397      56.88255     = pfT*   6.67094_351782.04123_LIMIT_MIN_1e-015    ;  
			   4   2  -1   2    1.614007      57.01297     = pfT*   0.68060_167982.44523_LIMIT_MIN_1e-015    ;  
			   0   1   6   2    1.614481      56.99468     = pfT*   0.00000_31688.48930_LIMIT_MIN_1e-015     ;  
			   0   1  -6   2    1.611813      57.09770     = pfT*   18.00605_188789.43864_LIMIT_MIN_1e-015   ;  
			   1   0   6   2    1.612457      57.07280     = pfT*   30.61565_211789.02795_LIMIT_MIN_1e-015   ;  
			   1   0  -6   2    1.611626      57.10492     = pfT*   36.99763_288996.34535_LIMIT_MIN_1e-015   ;  
			   0   4   3   2    1.611448      57.11180     = pfT*   145.99464_9516.60018_LIMIT_MIN_1e-015    ;  
			   0   4  -3   2    1.609921      57.17096     = pfT*   37.18089_136805.64250_LIMIT_MIN_1e-015   ;  
			   4  -1   2   2    1.600747      57.52913     = pfT*   0.00556_258871.71630_LIMIT_MIN_1e-015    ;  
			   4  -1  -2   2    1.591210      57.90650     = pfT*   60.18073_142290.09652_LIMIT_MIN_1e-015   ;  
			   2   3   4   2    1.588611      58.01025     = pfT*   72.23502_171726.02849_LIMIT_MIN_1e-015   ;  
			   2   3  -4   2    1.584987      58.15555     = pfT*   0.00000_458824.80593_LIMIT_MIN_1e-015    ;  
			   2   4   2   2    1.585370      58.14017     = pfT*   0.00000_296560.55092_LIMIT_MIN_1e-015    ;  
			   1   4   3   2    1.580277      58.34554     = pfT*   18.09176_500017.81325_LIMIT_MIN_1e-015   ;  
			   2  -4   0   2    1.582041      58.27425     = pfT*   0.00002_82720.50834_LIMIT_MIN_1e-015     ;  
			   2   4  -2   2    1.577766      58.44742     = pfT*   81.41390_365335.41247_LIMIT_MIN_1e-015   ;  
			   2   2   5   2    1.580690      58.32886     = pfT*   0.00000_143588.39766_LIMIT_MIN_1e-015    ;  
			   1   4  -3   2    1.576879      58.48347     = pfT*   0.00000_482235.65613_LIMIT_MIN_1e-015    ;  
			   2   2  -5   2    1.575771      58.52858     = pfT*   0.00000_177291.71575_LIMIT_MIN_1e-015    ;  
			   3   2   4   2    1.577718      58.44935     = pfT*   0.00000_399143.07684_LIMIT_MIN_1e-015    ;  
			   1   1   6   2    1.573887      58.60546     = pfT*   0.01983_628843.98552_LIMIT_MIN_1e-015    ;  
			   3   2  -4   2    1.574850      58.56611     = pfT*   196.59178_739801.74525_LIMIT_MIN_1e-015  ;  
			   1   1  -6   2    1.571036      58.72218     = pfT*   217.83093_166072.76239_LIMIT_MIN_1e-015  ;  
			   2  -4  -1   2    1.569527      58.78417     = pfT*   0.00000_501265.85750_LIMIT_MIN_1e-015    ;  
			   2  -4   1   2    1.569641      58.77949     = pfT*   17.44051_347981.66139_LIMIT_MIN_1e-015   ;  
			   1  -1  -6   2    1.567407      58.87150     = pfT*   173.57593_952398.27895_LIMIT_MIN_1e-015  ;  
			   1  -1   6   2    1.567316      58.87525     = pfT*   18.67970_355365.08478_LIMIT_MIN_1e-015   ;  
			   3  -3  -2   2    1.567713      58.85890     = pfT*   0.00002_179548.42889_LIMIT_MIN_1e-015    ;  
			   3  -3   2   2    1.563738      59.02331     = pfT*   0.00000_448790.51065_LIMIT_MIN_1e-015    ;  
			   4   0   3   2    1.563699      59.02491     = pfT*   0.00000_512457.06939_LIMIT_MIN_1e-015    ;  
			   4   0  -3   2    1.563011      59.05345     = pfT*   0.00000_705984.76625_LIMIT_MIN_1e-015    ;  
			   4   2   2   2    1.562963      59.05547     = pfT*   0.00000_358821.55714_LIMIT_MIN_1e-015    ;  
			   3   3   3   2    1.555050      59.38599     = pfT*   0.00071_1004330.02405_LIMIT_MIN_1e-015   ;  
			   4  -2   0   2    1.551646      59.52939     = pfT*   132.03823_762319.78569_LIMIT_MIN_1e-015  ;  
			   4   2  -2   2    1.551329      59.54278     = pfT*   0.00000_729585.40799_LIMIT_MIN_1e-015    ;  
			   3   3  -3   2    1.545970      59.77016     = pfT*   100.89288_573312.75993_LIMIT_MIN_1e-015  ;  
			   1  -4  -3   2    1.545682      59.78244     = pfT*   0.00000_214418.45576_LIMIT_MIN_1e-015    ;  
			   1  -4   3   2    1.543345      59.88220     = pfT*   0.00000_147897.76552_LIMIT_MIN_1e-015    ;  
			   2  -2  -5   2    1.545578      59.78686     = pfT*   0.00000_91353.70348_LIMIT_MIN_1e-015     ;  
			   2  -2   5   2    1.547276      59.71457     = pfT*   0.00000_543009.25400_LIMIT_MIN_1e-015    ;  
			   4   1   3   2    1.545343      59.79689     = pfT*   0.00000_149215.27619_LIMIT_MIN_1e-015    ;  
			   0   3   5   2    1.544529      59.83159     = pfT*   0.00000_320923.88447_LIMIT_MIN_1e-015    ;  
			   4   1  -3   2    1.541791      59.94871     = pfT*   0.00000_280548.32362_LIMIT_MIN_1e-015    ;  
			   0   3  -5   2    1.542620      59.91320     = pfT*   0.00000_439804.92479_LIMIT_MIN_1e-015    ;  
			   2  -3  -4   2    1.542093      59.93579     = pfT*   0.00000_217654.11919_LIMIT_MIN_1e-015    ;  
			   4  -2   1   2    1.536424      60.17971     = pfT*   0.00000_915020.80447_LIMIT_MIN_1e-015    ;  
			   4  -2  -1   2    1.532312      60.35798     = pfT*   0.00000_457325.26647_LIMIT_MIN_1e-015    ;  
			   2  -3   4   2    1.532676      60.34217     = pfT*   0.00000_164042.64187_LIMIT_MIN_1e-015    ;  
			   3  -2   4   2    1.530758      60.42568     = pfT*   0.00000_803484.36243_LIMIT_MIN_1e-015    ;  
			   1   3   5   2    1.524856      60.68411     = pfT*   0.00000_171004.30973_LIMIT_MIN_1e-015    ;  
			   3  -2  -4   2    1.523008      60.76550     = pfT*   0.00000_358608.09725_LIMIT_MIN_1e-015    ;  
			   3   0   5   2    1.518627      60.95943     = pfT*   0.00000_379031.85470_LIMIT_MIN_1e-015    ;  
			   1   3  -5   2    1.520242      60.88778     = pfT*   0.00000_781381.38013_LIMIT_MIN_1e-015    ;  
			   3   0  -5   2    1.518391      60.96992     = pfT*   0.00000_560150.87006_LIMIT_MIN_1e-015    ;  
			   2  -4  -2   2    1.513647      61.18143     = pfT*   0.00000_637723.80518_LIMIT_MIN_1e-015    ;  
			   2  -4   2   2    1.511656      61.27070     = pfT*   100.33693_699909.60878_LIMIT_MIN_1e-015  ;  
			   0   2   6   2    1.512709      61.22347     = pfT*   0.00000_327003.04685_LIMIT_MIN_1e-015    ;  
			   4  -1   3   2    1.509957      61.34707     = pfT*   0.00000_440923.49936_LIMIT_MIN_1e-015    ;  
			   4  -1  -3   2    1.507058      61.47787     = pfT*   0.00000_543925.47850_LIMIT_MIN_1e-015    ;  
			   0   2  -6   2    1.503616      61.63389     = pfT*   0.00000_492892.91584_LIMIT_MIN_1e-015    ;  
			   3   1   5   2    1.502872      61.66774     = pfT*   0.00000_684197.30478_LIMIT_MIN_1e-015    ;  
			   3   4   0   2    1.500590      61.77180     = pfT*   0.00000_881763.04863_LIMIT_MIN_1e-015    ;  
			   2   0   6   2    1.501705      61.72090     = pfT*   0.00000_154473.17752_LIMIT_MIN_1e-015    ;  
			   2   4   3   2    1.497970      61.89171     = pfT*   0.00000_253952.61647_LIMIT_MIN_1e-015    ;  
			   3   1  -5   2    1.499335      61.82918     = pfT*   0.00000_54793.12721_LIMIT_MIN_1e-015     ;  
			   2   0  -6   2    1.493387      62.10270     = pfT*   0.00000_159002.38780_LIMIT_MIN_1e-015    ;  
			   2   4  -3   2    1.486160      62.43850     = pfT*   0.00000_323577.73531_LIMIT_MIN_1e-015    ;  
			   1  -3  -5   2    1.488485      62.33006     = pfT*   0.00000_143151.78053_LIMIT_MIN_1e-015    ;  
			   1  -3   5   2    1.484729      62.50546     = pfT*   0.00000_427812.61315_LIMIT_MIN_1e-015    ;  
			   1   2   6   2    1.486775      62.40976     = pfT*   0.00000_447066.60528_LIMIT_MIN_1e-015    ;  
			   3   4   1   2    1.484427      62.51960     = pfT*   0.00000_547653.37968_LIMIT_MIN_1e-015    ;  
			   4  -2   2   2    1.483488      62.56361     = pfT*   0.00000_182950.40234_LIMIT_MIN_1e-015    ;  
			   4  -2  -2   2    1.481309      62.66607     = pfT*   0.00000_57726.05026_LIMIT_MIN_1e-015     ; 
			   3   4  -1   2    1.480211      62.71782     = pfT*   0.00000_424168.87546_LIMIT_MIN_1e-015    ;  
			   4   3   0   2    1.477309      62.85508     = pfT*   0.00000_314455.34966_LIMIT_MIN_1e-015    ;  
			   1   2  -6   2    1.478797      62.78461     = pfT*   0.00001_334743.97266_LIMIT_MIN_1e-015    ;  
			   0   4   4   2    1.473822      63.02078     = pfT*   0.00001_288935.59223_LIMIT_MIN_1e-015    ;  
			   2   1   6   2    1.476085      62.91313     = pfT*   0.00000_368891.17855_LIMIT_MIN_1e-015    ;  
			   0   4  -4   2    1.476898      62.87453     = pfT*   0.00002_327587.83123_LIMIT_MIN_1e-015    ;  
			   3  -1   5   2    1.472505      63.08364     = pfT*   0.00000_257987.45872_LIMIT_MIN_1e-015    ;  
			   2   1  -6   2    1.473109      63.05480     = pfT*   0.00000_261644.19067_LIMIT_MIN_1e-015    ;  
			   3  -1  -5   2    1.473585      63.03210     = pfT*   0.00000_182275.11981_LIMIT_MIN_1e-015    ;  
			   3  -3  -3   2    1.468960      63.25349     = pfT*   0.00000_682868.28054_LIMIT_MIN_1e-015    ;  
			   3  -3   3   2    1.466914      63.35193     = pfT*   0.00000_203166.17368_LIMIT_MIN_1e-015    ;  
			   0   5   0   2    1.467312      63.33273     = pfT*   0.00000_564557.45601_LIMIT_MIN_1e-015    ;  
			   4   2   3   2    1.464981      63.44525     = pfT*   0.00000_970196.22084_LIMIT_MIN_1e-015    ;  
			   1  -2  -6   2    1.463909      63.49711     = pfT*   0.00000_475429.76140_LIMIT_MIN_1e-015    ;  
			   4   3   1   2    1.463430      63.52034     = pfT*   0.00000_784136.90626_LIMIT_MIN_1e-015    ;  
			   4   2  -3   2    1.464581      63.46460     = pfT*   0.00000_800734.66787_LIMIT_MIN_1e-015    ;  
			   1  -2   6   2    1.459960      63.68902     = pfT*   0.00000_194277.50283_LIMIT_MIN_1e-015    ;  
			   4   3  -1   2    1.457060      63.83075     = pfT*   0.00000_250086.08793_LIMIT_MIN_1e-015    ;  
			   1   4   4   2    1.455693      63.89778     = pfT*   0.00000_97831.27561_LIMIT_MIN_1e-015     ;  
			   1   4  -4   2    1.458013      63.78410     = pfT*   0.00000_271574.75569_LIMIT_MIN_1e-015    ; 
			   1   5   0   2    1.457276      63.82016     = pfT*   0.00000_256020.42271_LIMIT_MIN_1e-015    ; 
			   2  -1   6   2    1.447194      64.31793     = pfT*   0.00000_390208.81460_LIMIT_MIN_1e-015    ;  
			   2  -1  -6   2    1.447261      64.31459     = pfT*   0.00000_581224.34426_LIMIT_MIN_1e-015    ;  
			   0   5   1   2    1.443110      64.52193     = pfT*   0.00000_237974.28867_LIMIT_MIN_1e-015    ;  
			   0   5  -1   2    1.443279      64.51348     = pfT*   0.00000_355215.12898_LIMIT_MIN_1e-015    ;  
			   1   5   1   2    1.443053      64.52480     = pfT*   0.00000_322516.88036_LIMIT_MIN_1e-015    ;  
			   1   5  -1   2    1.440181      64.66909     = pfT*   0.00000_335920.70587_LIMIT_MIN_1e-015    ;  
			   4   0   4   2    1.434219      64.97089     = pfT*   0.00000_536526.46232_LIMIT_MIN_1e-015    ;  
			   4   0  -4   2    1.432989      65.03354     = pfT*   0.00000_360241.35007_LIMIT_MIN_1e-015    ;  
			   2   3   5   2    1.430864      65.14205     = pfT*   0.00000_505417.05228_LIMIT_MIN_1e-015    ;  
			   3   3   4   2    1.429590      65.20729     = pfT*   29.30828_312482.68276_LIMIT_MIN_1e-015   ;  
			   3   4   2   2    1.429840      65.19450     = pfT*   0.00000_211749.88359_LIMIT_MIN_1e-015    ;  
			   3   4  -2   2    1.429059      65.23452     = pfT*   0.00000_267471.45686_LIMIT_MIN_1e-015    ;  
			   2   3  -5   2    1.430850      65.14279     = pfT*   0.00000_281649.96359_LIMIT_MIN_1e-015    ;  
			   3   3  -4   2    1.426996      65.34060     = pfT*   0.00000_367569.45876_LIMIT_MIN_1e-015    ;  
			   2  -4  -3   2    1.425829      65.40072     = pfT*   0.00000_443251.92089_LIMIT_MIN_1e-015    ;  
			   1  -4  -4   2    1.426962      65.34233     = pfT*   0.00000_417431.42360_LIMIT_MIN_1e-015    ;  
			   2  -4   3   2    1.423952      65.49773     = pfT*   0.00000_416110.67501_LIMIT_MIN_1e-015    ;  
			   1  -4   4   2    1.423802      65.50552     = pfT*   0.00000_665024.09124_LIMIT_MIN_1e-015    ;  
			   4   1   4   2    1.426054      65.38915     = pfT*   0.00000_324092.07886_LIMIT_MIN_1e-015    ;  
			   3   2   5   2    1.420786      65.66203     = pfT*   0.00000_131149.65223_LIMIT_MIN_1e-015    ;  
			   4   1  -4   2    1.422085      65.59452     = pfT*   0.00000_301365.23203_LIMIT_MIN_1e-015    ;  
			   3   2  -5   2    1.420806      65.66102     = pfT*   61.37652_209276.47398_LIMIT_MIN_1e-015   ;  
			   1  -5   0   2    1.421390      65.63061     = pfT*   0.00000_198025.09575_LIMIT_MIN_1e-015    ;  
			   4   3   2   2    1.419533      65.72731     = pfT*   0.00000_186463.21558_LIMIT_MIN_1e-015    ;  
			   4   3  -2   2    1.416640      65.87856     = pfT*   0.00000_455019.48457_LIMIT_MIN_1e-015    ;  
			   0   0   7   2    1.411977      66.12395     = pfT*   0.00000_313211.68607_LIMIT_MIN_1e-015    ;  
			   5   0   0   2    1.413428      66.04739     = pfT*   0.00000_283930.81685_LIMIT_MIN_1e-015    ;  
			   0   5   2   2    1.412086      66.11818     = pfT*   0.00000_460472.29838_LIMIT_MIN_1e-015    ;  
			   0   5  -2   2    1.410374      66.20873     = pfT*   0.00000_414897.44128_LIMIT_MIN_1e-015    ;  
			   1  -5  -1   2    1.409928      66.23236     = pfT*   0.00000_477009.24588_LIMIT_MIN_1e-015    ;  
			   1  -5   1   2    1.408460      66.31031     = pfT*   0.00000_654005.83281_LIMIT_MIN_1e-015    ;  
			   5   1   0   2    1.406542      66.41239     = pfT*   0.00002_565130.61174_LIMIT_MIN_1e-015    ;  
			   4  -2   3   2    1.407675      66.35203     = pfT*   0.00000_203187.67024_LIMIT_MIN_1e-015    ;  
			   4  -2  -3   2    1.406461      66.41670     = pfT*   0.00000_317772.20412_LIMIT_MIN_1e-015    ;  
			   3  -4   0   2    1.400854      66.71723     = pfT*   0.00000_195907.26272_LIMIT_MIN_1e-015    ;  
			   2   2   6   2    1.401313      66.69251     = pfT*   202.18146_404300.80430_LIMIT_MIN_1e-015  ;  
			   1   5   2   2    1.402418      66.63311     = pfT*   0.00000_996585.30617_LIMIT_MIN_1e-015    ;  
			   5   0   1   2    1.399391      66.79612     = pfT*   0.00000_434003.61746_LIMIT_MIN_1e-015    ;  
			   5   0  -1   2    1.398819      66.82699     = pfT*   0.00000_501981.73124_LIMIT_MIN_1e-015    ;  
			   1   5  -2   2    1.396482      66.95356     = pfT*   0.00000_488071.12150_LIMIT_MIN_1e-015    ;  
			   4  -1   4   2    1.397309      66.90872     = pfT*   0.00000_204115.41833_LIMIT_MIN_1e-015    ;  
			   2   2  -6   2    1.397748      66.88491     = pfT*   0.00000_156826.33126_LIMIT_MIN_1e-015    ;  
			   4  -1  -4   2    1.395510      67.00635     = pfT*   0.00000_250485.64827_LIMIT_MIN_1e-015    ;  
			   5   1   1   2    1.395185      67.02404     = pfT*   0.00000_197033.33747_LIMIT_MIN_1e-015    ;  
			   2  -3  -5   2    1.394071      67.08467     = pfT*   0.00000_537112.12755_LIMIT_MIN_1e-015    ;  
			   5   1  -1   2    1.396273      66.96491     = pfT*   0.00000_201145.53648_LIMIT_MIN_1e-015    ;  
			   2   5   0   2    1.395619      67.00041     = pfT*   0.00000_856017.90153_LIMIT_MIN_1e-015    ;  
			   2  -3   5   2    1.392860      67.15071     = pfT*   0.00000_653086.48492_LIMIT_MIN_1e-015    ;  
			   0   1   7   2    1.391252      67.23864     = pfT*   0.00000_432767.43563_LIMIT_MIN_1e-015    ;  
			   3  -4  -1   2    1.391583      67.22056     = pfT*   0.00000_372729.05841_LIMIT_MIN_1e-015    ;  
			   2   4   4   2    1.391215      67.24070     = pfT*   367.53317_208557.50137_SVD_ERR           ;
			   3  -4   1   2    1.391483      67.22603     = pfT*   171.24500_249392.70593_LIMIT_MIN_1e-015  ;  
			   4  -3   0   2    1.388360      67.39743     = pfT*   0.00000_500706.60648_LIMIT_MIN_1e-015    ;  
			   0   1  -7   2    1.388522      67.38852     = pfT*   0.00000_378365.16920_LIMIT_MIN_1e-015    ;  
			   1   0   7   2    1.384935      67.58651     = pfT*   0.00000_223822.35895_LIMIT_MIN_1e-015    ;  
			   1   0  -7   2    1.382705      67.71028     = pfT*   0.00000_695735.22447_LIMIT_MIN_1e-015    ;  
			   2   4  -4   2    1.383619      67.65949     = pfT*   0.00000_163845.54464_LIMIT_MIN_1e-015    ;  
			   3  -2   5   2    1.382874      67.70088     = pfT*   0.00000_287781.26397_LIMIT_MIN_1e-015    ;  
			   3  -2  -5   2    1.382458      67.72400     = pfT*   0.00000_235827.91593_LIMIT_MIN_1e-015    ;  
			   2   5   1   2    1.380955      67.80771     = pfT*   0.00000_209787.17240_LIMIT_MIN_1e-015    ;  
			   2   5  -1   2    1.379111      67.91074     = pfT*   0.00000_694304.60343_LIMIT_MIN_1e-015    ;  
			   4  -3   1   2    1.380703      67.82176     = pfT*   0.00000_259157.26618_LIMIT_MIN_1e-015    ;  
			   4  -3  -1   2    1.375294      68.12503     = pfT*   0.00000_325716.94325_LIMIT_MIN_1e-015    ;  
			   2  -2  -6   2    1.376323      68.06710     = pfT*   0.00000_539577.58766_LIMIT_MIN_1e-015    ;  
			   2  -2   6   2    1.372765      68.26780     = pfT*   0.00000_233542.57460_LIMIT_MIN_1e-015    ;  
			   5  -1   0   2    1.371036      68.36579     = pfT*   0.00000_315227.50684_LIMIT_MIN_1e-015    ;  
			   0   3   6   2    1.372108      68.30498     = pfT*   0.00000_815625.01824_LIMIT_MIN_1e-015    ;  
			   3  -3  -4   2    1.370299      68.40766     = pfT*   0.00000_301774.77246_LIMIT_MIN_1e-015    ;  
			   3  -3   4   2    1.369085      68.47671     = pfT*   150.08122_685629.32261_LIMIT_MIN_1e-015  ;  
			   0   3  -6   2    1.367079      68.59121     = pfT*   0.00000_555032.97458_LIMIT_MIN_1e-015    ;  
			   1   1   7   2    1.368373      68.51735     = pfT*   381.66127_236060.13233                   ;
			   4   2   4   2    1.367679      68.55691     = pfT*   0.00000_347316.44241_LIMIT_MIN_1e-015    ;  
			   1   1  -7   2    1.366758      68.60957     = pfT*   0.00000_536588.42959_LIMIT_MIN_1e-015    ;  
			   1  -5  -2   2    1.364880      68.71719     = pfT*   0.00000_492673.94120_LIMIT_MIN_1e-015    ;  
			   3   4   3   2    1.365455      68.68417     = pfT*   238.52802_1443527.50158_LIMIT_MIN_1e-015 ;  
			   1  -5   2   2    1.363324      68.80662     = pfT*   378.55714_1795063.74070_LIMIT_MIN_1e-015 ;  
			   4   2  -4   2    1.363751      68.78205     = pfT*   184.85623_319164.86353_LIMIT_MIN_1e-015  ;  
			   3   4  -3   2    1.360869      68.94824     = pfT*   1113.38988_556413.32355                  ;
			   1  -1  -7   2    1.364448      68.74196     = pfT*   167.21861_469019.70691_LIMIT_MIN_1e-015  ;  
			   1  -1   7   2    1.362052      68.87993     = pfT*   210.82961_129318.77524_LIMIT_MIN_1e-015  ;  
			   5   0   2   2    1.361293      68.92373     = pfT*   0.00000_206333.06918_LIMIT_MIN_1e-015    ;  
			   5   0  -2   2    1.356555      69.19862     = pfT*   0.00000_421345.84525_LIMIT_MIN_1e-015    ;  
			   5  -1   1   2    1.355534      69.25819     = pfT*   0.00000_431419.38160_LIMIT_MIN_1e-015    ;  
			   5  -1  -1   2    1.352673      69.42564     = pfT*   0.00000_256312.41075_LIMIT_MIN_1e-015    ;  
		}


		'}}}

		

		
C_matrix_normalized
{
                             1   2   3   4   5   6   7   8   9  10  11  12  13  14  15  16  17  18  19  20  21  22  23  24  25  26  27
bkg24030880            1:  100   1 -18  -3  29  44 -10  -0  -7   8  -5  -6  11 -26 -45 -12  -8 -11   2   8   6  18 -10  18 -18  -5 -16
bkg24040352            2:    1 100 -45  56  11  51  46  -1 -19  -7  -1   6  -7  25 -55  -9 -14  -9  -2  -1   8  17  -4  17 -17  -7  -8
bkg24032160            3:  -18 -45 100 -33  32 -40  -0   0  -3  -3   5  -1  -1   8  39   6  -8  -1   3   0   5 -18  -1 -18  18  18  -1
bkg24045216            4:   -3  56 -33 100 -28  51  -2   1 -13   3  -0  -4   5  -9  -4  -5 -14  -8   3   4   9   4  -7   4  -4  18 -19
bkg24041120            5:   29  11  32 -28 100   1  40  -4 -17 -11   2   2  -4  22 -41 -10 -17 -12   1   1  10  13   2  13 -13  -6  -1
bkg24034464            6:   44  51 -40  51   1 100  11  -0 -18   1  -5   0   3  -5 -46  -8 -10 -11   1   3   5  24  -6  24 -24  16 -29
pfO                    7:  -10  46  -0  -2  40  11 100  -6 -17 -24   1  17 -23  71 -76 -10  -8  -4  -8 -10   3  20   8  20 -20 -35  18
a24154352_             8:   -0  -1   0   1  -4  -0  -6 100 -30  13  -1   5  -6   1   5  20   5  12 -11  -3 -13   0  -8   0  -0   7 -10
b24154552_             9:   -7 -19  -3 -13 -17 -18 -17 -30 100 -10 -10   9  -7  -4  16 -21  20   8  12  13   2  -1   0  -1   1 -16  13
c24154752_            10:    8  -7  -3   3 -11   1 -24  13 -10 100  -5   5  -6 -10  14  -7  13   7  -0   1   6 -14 -25 -14  14  18 -30
pku1                  11:   -5  -1   5  -0   2  -5   1  -1 -10  -5 100 -89  77  -8   3   0  -3   1 -12 -13  -2  -9 -12  -9   9   9  -4
pkv1                  12:   -6   6  -1  -4   2   0  17   5   9   5 -89 100 -97  45 -11   6   8  13   5   1  -2   8   9   8  -8 -14   7
pkw1                  13:   11  -7  -1   5  -4   3 -23  -6  -7  -6  77 -97 100 -60  13  -9 -10 -17  -1   4   3  -7  -8  -7   7  16  -8
pky1                  14:  -26  25   8  -9  22  -5  71   1  -4 -10  -8  45 -60 100 -41   4  12  27 -19 -17   1  10   3  10 -10 -27  16
pfT                   15:  -45 -55  39  -4 -41 -46 -76   5  16  14   3 -11  13 -41 100  16   8   8   6   4  -4 -32  -2 -31  31  39  -7
a24155952_            16:  -12  -9   6  -5 -10  -8 -10  20 -21  -7   0   6  -9   4  16 100  -7   6  -9  -5 -26 -13  -1 -13  13  11  -2
b24156152_            17:   -8 -14  -8 -14 -17 -10  -8   5  20  13  -3   8 -10  12   8  -7 100  20 -37 -18 -37   6  -5   6  -6   1  -6
c24156352_            18:  -11  -9  -1  -8 -12 -11  -4  12   8   7   1  13 -17  27   8   6  20 100 -51 -16  -7 -11 -14 -11  11  -9   4
al24156552_           19:    2  -2   3   3   1   1  -8 -11  12  -0 -12   5  -1 -19   6  -9 -37 -51 100  -7  16   3   9   4  -4   9  -2
be24156752_           20:    8  -1   0   4   1   3 -10  -3  13   1 -13   1   4 -17   4  -5 -18 -16  -7 100  42   1   2   1  -1   5  -6
ga24156952_           21:    6   8   5   9  10   5   3 -13   2   6  -2  -2   3   1  -4 -26 -37  -7  16  42 100  -0   5  -0   0  -4   5
pku                   22:   18  17 -18   4  13  24  20   0  -1 -14  -9   8  -7  10 -32 -13   6 -11   3   1  -0 100  60 100-100  -1  11
pkv                   23:  -10  -4  -1  -7   2  -6   8  -8   0 -25 -12   9  -8   3  -2  -1  -5 -14   9   2   5  60 100  60 -60 -33  64
pkw                   24:   18  17 -18   4  13  24  20   0  -1 -14  -9   8  -7  10 -31 -13   6 -11   4   1  -0 100  60 100-100  -1  11
pkz                   25:  -18 -17  18  -4 -13 -24 -20  -0   1  14   9  -8   7 -10  31  13  -6  11  -4  -1   0-100 -60-100 100   1 -11
pky                   26:   -5  -7  18  18  -6  16 -35   7 -16  18   9 -14  16 -27  39  11   1  -9   9   5  -4  -1 -33  -1   1 100 -86
pkxz                  27:  -16  -8  -1 -19  -1 -29  18 -10  13 -30  -4   7  -8  16  -7  -2  -6   4  -2  -6   5  11  64  11 -11 -86 100
}
