# Supplementary material for: Uncovering the Interplay of Competing Distortions in the Prussian Blue Analogue K2Cu[Fe(CN)6]
Source: Chem Mater. 2022 May 24;34(11):5000–8. doi: 10.1021/acs.chemmater.2c00288 (PMC9202302; doi:10.1021/acs.chemmater.2c00288)
Supplement: Supplementary file 2 — cm2c00288_si_002.zip [file cm2c00288_si_002.zip › INP files/K2CuFe_Cccm241C_riet.inp.txt]

r_wp  4.20140865 r_exp  0.814380964 r_p  2.58687519 r_wp_dash  14.3261915 r_p_dash  16.5802217 r_exp_dash  2.77692046 weighted_Durbin_Watson  0.127306331 gof  5.15902118


iters 100000
chi2_convergence_criteria 0.001
'randomize_on_errors
'continue_after_convergence
do_errors


	x_calculation_step = Yobs_dx_at(Xo); convolution_step 4
	bkg @  13229.5881`_9.65174558 -8555.19208`_16.8712986  1701.90023`_16.0192533  1542.89626`_15.5893644 -1051.21706`_15.0611647
	-212.686918`_14.9713659  273.129304`_14.6593593  67.3577466`_14.5476728 -441.933658`_14.3038172  437.662432`_14.1611017
	 -49.7972931`_13.9159537 -255.213693`_13.8387738  142.999485`_13.5159331  27.4340186`_13.4973797 -115.455874`_13.131444  190.37716`_13.0683837  14.8661464`_12.6242492 -119.697836`_12.5511468  97.5781185`_12.0411152 -25.6473555`_11.9280094 -39.8595717`_10.4688201  106.036851`_10.2946351
	lam ymin_on_ymax 0.0001 la 1.0 lo 0.826872 lh 0.1
	LP_Factor( 90) 'change the LP correction  or lh value if required
		Simple_Axial_Model(!axial,2)
	Zero_Error(!zero,0.00219)
	
	finish_X 37
	
		

'--------------------------------------------------------------
'Information on structure
'Type in phase/space group/cell etc
'Comment in/out sections as needed
'--------------------------------------------------------------
	str
		a @  10.638582`_0.000095
		b @  9.900112`_0.000066
		c @  9.929266`_0.000050
		al 90.000000
		be 90.000000
		ga 90.000000
		volume  1045.782`_0.013
		space_group "Cccm"
		site C1     x   0.42015_0.00099 y   0.16781_0.00109 z 0.0        occ C    1.0     	beq  !bcn  4.66828_0.13458
		site C2     x 0.25          y 0.25          z   0.80685_0.00078	occ C    1.0      	beq  !bcn  4.66828_0.13458
		site C3     x   0.27848_0.00236 y   0.44947_0.00220 z 0.0  		occ C    1.0      beq  !bcn  4.66828_0.13458
		site Cu  	x 0.25          y 0.75          z 0.0  		occ Cu   1.0        				beq    1.02790_0.07897
		site Fe  	x 0.25          y 0.25          z 0.0  		occ Fe   1.0        				beq    3.51271_0.13099
		site K1     x 0.0           y 0.5           z 0.25 		occ K    0.94603002 				beq    6.40163_0.27347
		site K2     x 0.0           y 0.0           z 0.25 		occ K    0.98575997 				beq    6.97350_0.27023
		site N1     x  0.53          y  0.204         z 0.0        occ N    1.0     				beq  !bcn  4.66828_0.13458
		site N2     x 0.25          y 0.25          z   0.69738_0.00173	occ N    1.0     		beq  !bcn  4.66828_0.13458
		site N3     x   0.81100_0.00162 y   0.06720_0.00168 z 0.0  		occ N    1.0     	beq  !bcn  4.66828_0.13458
		scale @  0.000430096951`_8.481e-007
		r_bragg  2.68674009
		TCHZ_Peak_Type(pku,-0.07386`_0.00575,pkv,  0.01070`_0.00149,pkw, -0.00007`_0.00009,!pkz, 0.0000,pky, 0.12732`_0.00160,!pkx, 0.0000)
		Phase_Density_g_on_cm3( 2.22950`_0.00003)
		
		
		
		'Stephens model of anistropic peak broadening  (P.W. Stephens, J. Appl. Cryst. (1999) 32, 281-9)
		prm !s400  22.34367_0.68060
		prm !s040 -52.91204_5.64641
		prm !s004 -99.99169_7.95220
		prm !s220  1183.80990_21.56962
		prm !s202  152.01307_9.31143
		prm !s022  236.38618_12.50943
		prm !eta  0.52948_0.01061 min 0 max 1
		
		Stephens_orthorhombic(s400, s040, s004, s220, s202, s022, eta)
		
		
		
C_matrix_normalized
{
                             1   2   3   4   5   6   7   8   9  10  11  12  13  14  15  16  17  18  19  20  21  22  23  24  25  26  27  28  29  30
bkg23758832            1:  100 -44  66 -27  53 -27  47 -23  36 -18  33 -18  31 -13  26 -13  23  -9  16  -7  15  -8   0   0   1 -24  -7   5  -3 -17
bkg23756272            2:  -44 100 -42  71 -31  57 -27  49 -23  42 -20  37 -18  33 -15  29 -12  25 -10  20  -8  14   0   0   0  -3   2  -2   2   0
bkg23757296            3:   66 -42 100 -44  71 -29  55 -26  49 -23  41 -18  36 -17  32 -13  26 -11  23  -9  15  -0   0   0  -0  12   5  -3   2  10
bkg23767024            4:  -27  71 -44 100 -43  68 -29  55 -27  48 -22  40 -19  36 -17  31 -13  27 -11  22  -7  13   0  -0   0  -4  -4   3  -3  -4
bkg23762672            5:   53 -31  71 -43 100 -43  69 -29  54 -25  47 -22  39 -18  34 -16  29 -13  23  -9  16  -4   0  -0   0  -1  -0   0   0  -2
bkg23757808            6:  -27  57 -29  68 -43 100 -43  69 -27  53 -25  47 -21  38 -17  34 -16  29 -10  22  -9  18  -0   0  -0   7   3  -2   2   6
bkg23761392            7:   47 -27  55 -29  69 -43 100 -42  67 -27  52 -24  44 -20  36 -17  31 -13  24 -10  18  -5  -0  -0   0  -2  -2   1  -1  -3
bkg23754736            8:  -23  49 -26  55 -29  69 -42 100 -41  67 -26  51 -23  44 -20  36 -15  29 -13  25 -10  17  -0  -0   0   4   2  -2   2   2
bkg23764720            9:   36 -23  49 -27  54 -27  67 -41 100 -41  65 -25  50 -23  42 -17  32 -14  27 -12  19  -4  -0   0  -0   5  -0   1  -1   3
bkg23768048           10:  -18  42 -23  48 -25  53 -27  67 -41 100 -41  65 -26  49 -21  41 -18  32 -13  25 -11  17  -0  -0  -0   1  -1   1  -1  -0
bkg23756784           11:   33 -20  41 -22  47 -25  52 -26  65 -41 100 -41  63 -24  46 -21  38 -17  28 -12  18  -6  -0  -1   0   3   2  -2   2   2
bkg23765744           12:  -18  37 -18  40 -22  47 -24  51 -25  65 -41 100 -40  62 -24  47 -21  37 -15  26 -11  19  -1  -0  -0   5   0   1  -1   4
bkg23763440           13:   31 -18  36 -19  39 -21  44 -23  50 -26  63 -40 100 -41  62 -24  43 -19  33 -15  22  -6  -0  -0  -0  -1  -2   2  -2  -2
bkg23754992           14:  -13  33 -17  36 -18  38 -20  44 -23  49 -24  62 -41 100 -41  61 -22  42 -19  33 -14  19  -0  -1   0  -2   2  -2   2  -1
bkg23763952           15:   26 -15  32 -17  34 -17  36 -20  42 -21  46 -24  62 -41 100 -40  58 -22  39 -17  26  -7  -0  -0  -0   1  -1   1  -1   1
bkg23752944           16:  -13  29 -13  31 -16  34 -17  36 -17  41 -21  47 -24  61 -40 100 -40  58 -20  38 -16  27  -0  -0  -1   6   2  -1   0   5
bkg23763696           17:   23 -12  26 -13  29 -16  31 -15  32 -18  38 -21  43 -22  58 -40 100 -39  54 -18  31  -9   0  -0   0  -3  -1   0   0  -4
bkg23755248           18:   -9  25 -11  27 -13  29 -13  29 -14  32 -17  37 -19  42 -22  58 -39 100 -38  55 -16  29  -0  -0  -0  -2  -1   1  -1   0
bkg23766000           19:   16 -10  23 -11  23 -10  24 -13  27 -13  28 -15  33 -19  39 -20  54 -38 100 -37  47  -7   0  -0  -1   7   3  -2   1   7
bkg23753968           20:   -7  20  -9  22  -9  22 -10  25 -12  25 -12  26 -15  33 -17  38 -18  55 -37 100 -38  46  -0  -1   0  -2   0  -1   1  -1
bkg23761136           21:   15  -8  15  -7  16  -9  18 -10  19 -11  18 -11  22 -14  26 -16  31 -16  47 -38 100 -30   1   0  -0  -6  -5   4  -4  -7
bkg23752176           22:   -8  14  -0  13  -4  18  -5  17  -4  17  -6  19  -6  19  -7  27  -9  29  -7  46 -30 100  -0   0  -1  16   9  -7   5  15
a25043296_            23:    0   0   0   0   0  -0  -0  -0  -0  -0  -0  -1  -0  -0  -0  -0   0  -0   0  -0   1  -0 100  -9 -14  -0  -1   1  -0  -2
b25043496_            24:    0   0   0  -0  -0   0  -0  -0   0  -0  -1  -0  -0  -1  -0  -0  -0  -0  -0  -1   0   0  -9 100   2  -0   6  -4   3   7
c25043696_            25:    1   0  -0   0   0  -0   0   0  -0  -0   0  -0  -0   0  -0  -1   0  -0  -1   0  -0  -1 -14   2 100  -2  -2   2  -2  -8
scale20439776_        26:  -24  -3  12  -4  -1   7  -2   4   5   1   3   5  -1  -2   1   6  -3  -2   7  -2  -6  16  -0  -0  -2 100  21 -16  10  50
pku                   27:   -7   2   5  -4  -0   3  -2   2  -0  -1   2   0  -2   2  -1   2  -1  -1   3   0  -5   9  -1   6  -2  21 100 -98  92  30
pkv                   28:    5  -2  -3   3   0  -2   1  -2   1   1  -2   1   2  -2   1  -1   0   1  -2  -1   4  -7   1  -4   2 -16 -98 100 -98 -15
pkw                   29:   -3   2   2  -3   0   2  -1   2  -1  -1   2  -1  -2   2  -1   0   0  -1   1   1  -4   5  -0   3  -2  10  92 -98 100  -1
pky                   30:  -17   0  10  -4  -2   6  -3   2   3  -0   2   4  -2  -1   1   5  -4   0   7  -1  -7  15  -2   7  -8  50  30 -15  -1 100
}
