# Supplementary material for: Uncovering the Interplay of Competing Distortions in the Prussian Blue Analogue K2Cu[Fe(CN)6]
Source: Chem Mater. 2022 May 24;34(11):5000–8. doi: 10.1021/acs.chemmater.2c00288 (PMC9202302; doi:10.1021/acs.chemmater.2c00288)
Supplement: Supplementary file 2 — cm2c00288_si_002.zip [file cm2c00288_si_002.zip › INP files/Discharge_pawley.inp.txt]

r_wp  1.8909936 r_exp  0.895083772 r_p  1.31301024 r_wp_dash  5.09662103 r_p_dash  4.74649901 r_exp_dash  2.41243692 weighted_Durbin_Watson  0.37168382 gof  2.11264426


iters 100000
chi2_convergence_criteria 0.001
do_errors


	x_calculation_step = Yobs_dx_at(Xo); convolution_step 4
	bkg @  9233.4041`_37155.7074 -5900.10404`_64156.2443  2934.88328`_41249.8183  338.697558`_19183.6446 -1319.73282`_5901.44512 -1516.27566`_970.634197
	
	'Rigaku 3kW
	LP_Factor(!th2_monochromator, 0)
	CuKa2(0.0001)
	Simple_Axial_Model(!axial,10)


	hkl_Is
		TCHZ_Peak_Type(pku,-0.22180`_185.29523_LIMIT_MIN_-0.421795009,pkv, -0.43412`_1.21886_LIMIT_MAX_-0.334116881,pkw,  0.07837`_186.60132,pkz, 0.01615`_186.71019,pky, 1.64267`_0.26465_LIMIT_MIN_1.44266623,pkxz, 0.01280`_0.04348_LIMIT_MIN_0.0001)
		a  @  7.111894`_0.004208 min 7.01 max 7.21
		b  @  7.305891`_0.002933 min 7.19 max 7.39
		c  @  9.941737`_0.008458 min 9.82 max 10.02
		al @  89.48554`_0.08292
		be @  90.08797`_0.04586
		ga @  86.84143`_0.04586 min 86.06 max 87.06
		volume  515.753`_0.574
		space_group "P-1"
		load hkl_m_d_th2 I 
		{
			   0   0   1   2    9.941316      8.88798      @   0.00034`_27.71610_LIMIT_MIN_1e-015       
			   0   1   0   2    7.294492      12.12347     @   0.73708`_0.19367_LIMIT_MIN_1e-015           
			   1   0   0   2    7.101075      12.45497     @   1.24582`_0.20546_LIMIT_MIN_1e-015           
			   0   1   1   2    5.906761      14.98652     @   0.78335`_0.80332_LIMIT_MIN_1e-015           
			   0   1  -1   2    5.855833      15.11761     @   0.85683`_1.44838_LIMIT_MIN_1e-015           
			   1   0   1   2    5.772797      15.33636     @   0.01208`_4.41433_LIMIT_MIN_1e-015           
			   1   0  -1   2    5.783910      15.30672     @   2.40874`_5.05046_LIMIT_MIN_1e-015           
			   1   1   0   2    5.234465      16.92463     @   27.26299`_0.51101                           
			   0   0   2   2    4.970658      17.83000     @   106.76821`_26.93506                         
			   1  -1   0   2    4.953592      17.89193     @   0.00028`_27.06213_LIMIT_MIN_1e-015          
			   1   1   1   2    4.641258      19.10689     @   0.00000`_1.34930_LIMIT_MIN_1e-015           
			   1   1  -1   2    4.622106      19.18680     @   0.00000`_1.35742_LIMIT_MIN_1e-015           
			   1  -1  -1   2    4.447149      19.94921     @   0.00000`_1.12913_LIMIT_MIN_1e-015           
			   1  -1   1   2    4.420309      20.07159     @   7.50472`_1.20637_LIMIT_MIN_1e-015           
			   0   1   2   2    4.125105      21.52451     @   0.00000`_1.42869_LIMIT_MIN_1e-015           
			   0   1  -2   2    4.090401      21.70934     @   0.00000`_7.29654_LIMIT_MIN_1e-015           
			   1   0   2   2    4.068263      21.82892     @   0.00002`_10.00479_LIMIT_MIN_1e-015          
			   1   0  -2   2    4.076042      21.78674     @   0.00003`_15.99044_LIMIT_MIN_1e-015          
			   0   2   0   2    3.647246      24.38536     @   70.72775`_6.62701                           
			   1   1   2   2    3.613501      24.61664     @   0.00002`_35.69780_LIMIT_MIN_1e-015          
			   1   1  -2   2    3.595448      24.74219     @   279.42583`_28.94785                         
			   2   0   0   2    3.550538      25.06020     @   130.95028`_10.34230                         
			   1  -1  -2   2    3.522115      25.26576     @   64.35840`_16.65916          
			   1  -1   2   2    3.495509      25.46128     @   169.04416`_8.75713                          
			   0   2   1   2    3.434174      25.92387     @   0.00001`_4.25314_LIMIT_MIN_1e-015           
			   0   2  -1   2    3.414073      26.07919     @   41.13669`_3.96198                           
			   1   2   0   2    3.341532      26.65566     @   0.00000`_32.23022_LIMIT_MIN_1e-015          
			   2   0   1   2    3.345838      26.62072     @   0.02998`_46.34102_LIMIT_MIN_1e-015          
			   2   0  -1   2    3.319539      26.83556     @   38.25003`_39.65649            
			   0   0   3   2    3.313772      26.88313     @   13.76016`_24.28012_LIMIT_MIN_1e-015         
			   2   1   0   2    3.264024      27.30073     @   19.09902`_2.04510_LIMIT_MIN_1e-015          
			   1   2   1   2    3.174014      28.09060     @   0.01062`_14.33714_LIMIT_MIN_1e-015          
			   1  -2   0   2    3.155581      28.25808     @   2.35126`_5.30293_LIMIT_MIN_1e-015          
			   1   2  -1   2    3.141749      28.38509     @   5.04660`_19.71762_LIMIT_MIN_1e-015          
			   2   1   1   2    3.125381      28.53689     @   0.00000`_36.71819_LIMIT_MIN_1e-015          
			   2  -1   0   2    3.103166      28.74556     @   0.03580`_16.86913_LIMIT_MIN_1e-015          
			   2   1  -1   2    3.099136      28.78375     @   0.00000`_30.69343_LIMIT_MIN_1e-015          
			   1  -2  -1   2    3.031389      29.44138     @   0.00000`_184.47842_LIMIT_MIN_1e-015         
			   1  -2   1   2    3.027410      29.48096     @   0.00000`_825.12174_LIMIT_MIN_1e-015         
			   0   1   3   2    3.015956      29.59548     @   0.00000`_364.88106_LIMIT_MIN_1e-015         
			   0   1  -3   2    3.006783      29.68783     @   0.00000`_8475.99783_LIMIT_MIN_1e-015        
			   1   0   3   2    3.000558      29.75085     @   0.16980`_2060.41408_LIMIT_MIN_1e-015        
			   1   0  -3   2    3.005237      29.70346     @   0.00001`_9835.92493_LIMIT_MIN_1e-015        
			   2  -1   1   2    2.976678      29.99510     @   0.00000`_65.32997_LIMIT_MIN_1e-015          
			   2  -1  -1   2    2.986367      29.89551     @   2.13500`_191.61467_LIMIT_MIN_1e-015         
			   0   2   2   2    2.953380      30.23734     @   0.00000`_9.62136_LIMIT_MIN_1e-015           
			   0   2  -2   2    2.927917      30.50668     @   0.00000`_5.12565_LIMIT_MIN_1e-015           
			   2   0   2   2    2.886398      30.95640     @   0.00000`_13.16187_LIMIT_MIN_1e-015          
			   2   0  -2   2    2.891955      30.89543     @   0.00000`_13.01509_LIMIT_MIN_1e-015          
			   1   1   3   2    2.806241      31.86379     @   0.00000`_9.56218_LIMIT_MIN_1e-015           
			   1   1  -3   2    2.793549      32.01244     @   0.00000`_15.46379_LIMIT_MIN_1e-015          
			   1   2   2   2    2.769913      32.29304     @   0.00000`_91.50272_LIMIT_MIN_1e-015          
			   1   2  -2   2    2.751269      32.51792     @   0.00000`_186.96470_LIMIT_MIN_1e-015         
			   1  -1  -3   2    2.764005      32.36397     @   0.00000`_146.19523_LIMIT_MIN_1e-015         
			   1  -1   3   2    2.744700      32.59791     @   29.85023`_171.56655_LIMIT_MIN_1e-015        
			   2   1   2   2    2.731118      32.76458     @   15.21358`_105.58564_LIMIT_MIN_1e-015        
			   2   1  -2   2    2.725629      32.83244     @   0.00000`_60.51155_LIMIT_MIN_1e-015          
			   1  -2  -2   2    2.685894      33.33222     @   1.72015`_7.41190_LIMIT_MIN_1e-015           
			   1  -2   2   2    2.664516      33.60755     @   0.00000`_17.72790_LIMIT_MIN_1e-015          
			   2   2   0   2    2.639085      33.94117     @   139.04258`_10.95435                         
			   2  -1   2   2    2.652627      33.76269     @   90.83153`_19.01750           
			   2  -1  -2   2    2.617232      34.23326     @   0.00001`_26.82294_LIMIT_MIN_1e-015          
			   2   2   1   2    2.534121      35.39247     @   43.23448`_19.35670_LIMIT_MIN_1e-015         
			   2   2  -1   2    2.527871      35.48289     @   67.99160`_16.34179            
			   0   0   4   2    2.485329      36.11100     @   0.18685`_129.66084_LIMIT_MIN_1e-015         
			   2  -2   0   2    2.476796      36.23971     @   535.80454`_174.13786                        
			   0   2   3   2    2.463787      36.43777     @   0.00000`_76.89522_LIMIT_MIN_1e-015          
			   0   2  -3   2    2.441624      36.78030     @   0.00000`_87.17329_LIMIT_MIN_1e-015          
			   0   3   0   2    2.431497      36.93901     @   0.00000`_316.91851_LIMIT_MIN_1e-015         
			   2   0   3   2    2.420119      37.11901     @   0.69251`_416.38207_LIMIT_MIN_1e-015         
			   2   0  -3   2    2.425033      37.04105     @   0.00359`_585.29282_LIMIT_MIN_1e-015         
			   2  -2  -1   2    2.407616      37.31886     @   0.00000`_144.51720_LIMIT_MIN_1e-015         
			   2  -2   1   2    2.399066      37.45680     @   129.68848`_85.59098          
			   0   3   1   2    2.367025      37.98310     @   28.23265`_71843.87574_LIMIT_MIN_1e-015      
			   0   3  -1   2    2.366841      37.98617     @   0.15778`_92009.98134_LIMIT_MIN_1e-015       
			   1   3   0   2    2.356945      38.15181     @   35.03953`_68493.17965_LIMIT_MIN_1e-015      
			   1   2   3   2    2.359076      38.11602     @   0.24502`_66254.10193_LIMIT_MIN_1e-015       
			   3   0   0   2    2.346038      38.33610     @   36.53223`_66549.35010_LIMIT_MIN_1e-015      
			   1   2  -3   2    2.353847      38.20397     @   0.03281`_33436.04385_LIMIT_MIN_1e-015       
			   0   1   4   2    2.344318      38.36533     @   0.00427`_51813.89116_LIMIT_MIN_1e-015       
			   0   1  -4   2    2.347292      38.31482     @   20.38163`_253959.65733_LIMIT_MIN_1e-015     
			   1   0   4   2    2.336700      38.49532     @   22.08508`_155344.79550_LIMIT_MIN_1e-015     
			   1   0  -4   2    2.340249      38.43464     @   20.89850`_168430.87818_LIMIT_MIN_1e-015     
			   2   2   2   2    2.327956      38.64564     @   36.34637`_27118.98565_LIMIT_MIN_1e-015      
			   2   1   3   2    2.322858      38.73385     @   0.00159`_17167.39526_LIMIT_MIN_1e-015       
			   2   2  -2   2    2.320629      38.77253     @   52.50207`_9486.37749_LIMIT_MIN_1e-015       
			   2   1  -3   2    2.311053      38.93965     @   27.54073`_34866.76447_LIMIT_MIN_1e-015      
			   1   3   1   2    2.301600      39.10608     @   25.00331`_16509.17706_LIMIT_MIN_1e-015      
			   1   3  -1   2    2.303710      39.06881     @   0.00207`_6128.86987_LIMIT_MIN_1e-015        
			   3   0   1   2    2.288795      39.33386     @   6.34776`_176435.48845_LIMIT_MIN_1e-015      
			   3   0  -1   2    2.302335      39.09308     @   6.00295`_114002.83834_LIMIT_MIN_1e-015      
			   1  -2  -3   2    2.282163      39.45290     @   20.56158`_286952.18907_LIMIT_MIN_1e-015     
			   3   1   0   2    2.282092      39.45418     @   78.66984`_4808.24709_LIMIT_MIN_1e-015       
			   1  -2   3   2    2.273894      39.60235     @   19.54214`_12614.15990_LIMIT_MIN_1e-015      
			   1  -3   0   2    2.267245      39.72337     @   110.37331`_1993.19766                       
			   2  -1   3   2    2.280135      39.48944     @   4.44412`_3792.38232_LIMIT_MIN_1e-015        
			   2  -1  -3   2    2.262479      39.81059     @   0.00136`_19844.20311_LIMIT_MIN_1e-015       
			   1   1   4   2    2.249490      40.05026     @   98.56744`_915.28072           
			   1   1  -4   2    2.240765      40.21293     @   131.76753`_2420.79771           
			   3   1   1   2    2.230875      40.39895     @   56.59752`_199691.08562_LIMIT_MIN_1e-015     
			   3   1  -1   2    2.230015      40.41522     @   20.18598`_327445.23524_LIMIT_MIN_1e-015     
			   1  -1  -4   2    2.228196      40.44966     @   0.00085`_154219.44209_LIMIT_MIN_1e-015      
			   1  -1   4   2    2.214692      40.70717     @   0.00000`_38349.83772_LIMIT_MIN_1e-015       
			   1  -3  -1   2    2.215886      40.68427     @   56.91100`_177454.58715_LIMIT_MIN_1e-015     
			   1  -3   1   2    2.223574      40.53741     @   129.63301`_1296.36875         
			   2  -2  -2   2    2.210154      40.79447     @   0.00001`_30205.11684_LIMIT_MIN_1e-015       
			   2  -2   2   2    2.210423      40.78929     @   54.86911`_163002.10617_LIMIT_MIN_1e-015     
			   3  -1   0   2    2.201741      40.95733     @   0.01633`_33978.68778_LIMIT_MIN_1e-015       
			   0   3   2   2    2.192045      41.14669     @   57.82092`_225.75825_LIMIT_MIN_1e-015        
			   0   3  -2   2    2.176393      41.45618     @   68.09142`_103.50986_LIMIT_MIN_1e-015        
			   3  -1   1   2    2.160672      41.77185     @   125.72307`_181.94535          
			   3  -1  -1   2    2.164954      41.68539     @   34.85250`_192.08327_LIMIT_MIN_1e-015        
			   1   3   2   2    2.135401      42.28976     @   9.00782`_79.25529_LIMIT_MIN_1e-015          
			   1   3  -2   2    2.138775      42.21987     @   321.89949`_151.85803          
			   3   0   2   2    2.123931      42.52921     @   103.12496`_212.92622           
			   3   0  -2   2    2.110766      42.80748     @   110.96043`_176.78544          
			   2   3   0   2    2.079681      43.47963     @   31.94970`_577709.81495_LIMIT_MIN_1e-015     
			   3   1   2   2    2.078288      43.51027     @   380.08278`_2451.23258           
			   3   1  -2   2    2.059780      43.92145     @   0.00004`_3162.94074_LIMIT_MIN_1e-015        
			   1  -3  -2   2    2.058918      43.94079     @   10.51972`_19771.30207_LIMIT_MIN_1e-015      
			   2   2   3   2    2.066300      43.77570     @   0.12840`_510455.36837_LIMIT_MIN_1e-015      
			   1  -3   2   2    2.052178      44.09268     @   51.75786`_124561.32219_LIMIT_MIN_1e-015     
			   2   2  -3   2    2.062552      43.85936     @   205.89353`_151629.51273          
			   0   2   4   2    2.048898      44.16697     @   37.88977`_130311.72390_LIMIT_MIN_1e-015     
			   0   2  -4   2    2.045200      44.25104     @   249.09054`_104605.61816          
			   3   2   0   2    2.037476      44.42773     @   61.71316`_759796.44926_LIMIT_MIN_1e-015     
			   2   3   1   2    2.034132      44.50468     @   36.58118`_70195.62779_LIMIT_MIN_1e-015      
			   2   3  -1   2    2.038021      44.41521     @   197.74541`_5696.70440          
			   2   0   4   2    2.020389      44.82379     @   30.83825`_95132.29072_LIMIT_MIN_1e-015      
			   2   0  -4   2    2.027405      44.66029     @   75.43010`_717018.56727_LIMIT_MIN_1e-015     
			   3  -1   2   2    2.019556      44.84328     @   95.40243`_72961.87668_LIMIT_MIN_1e-015      
			   3  -1  -2   2    2.014339      44.96576     @   62.41837`_20959.84135_LIMIT_MIN_1e-015      
			   3   2   1   2    1.997292      45.37084     @   142.70134`_210670.26139           
			   3   2  -1   2    1.994684      45.43346     @   0.00748`_220865.26323_LIMIT_MIN_1e-015      
			   1   2   4   2    1.996522      45.38930     @   52.46093`_370120.97795_LIMIT_MIN_1e-015     
			   1   2  -4   2    1.988263      45.58844     @   85.97612`_120911.09667_LIMIT_MIN_1e-015     
			   0   0   5   2    1.982565      45.72689     @   17.80314`_83749.13570_LIMIT_MIN_1e-015      
			   2   1   4   2    1.991139      45.51888     @   38.35024`_272141.82551_LIMIT_MIN_1e-015     
			   2  -2  -3   2    1.976712      45.87000     @   0.00396`_121568.77507_LIMIT_MIN_1e-015      
			   2  -2   3   2    1.979454      45.80283     @   20.28441`_449141.37612_LIMIT_MIN_1e-015     
			   2   1  -4   2    1.975275      45.90528     @   53.72310`_297482.16049_LIMIT_MIN_1e-015     
			   0   3   3   2    1.968920      46.06194     @   66.83324`_46119.67885_LIMIT_MIN_1e-015      
			   0   3  -3   2    1.965235      46.15330     @   51.63797`_235546.80781_LIMIT_MIN_1e-015     
			   1  -2  -4   2    1.951944      46.48594     @   103.13784`_28021.36387_LIMIT_MIN_1e-015     
			   2  -3   0   2    1.948501      46.57293     @   63.25636`_33959.80162_LIMIT_MIN_1e-015      
			   1  -2   4   2    1.956516      46.37097     @   48.01960`_109026.34745_LIMIT_MIN_1e-015     
			   2  -1   4   2    1.939895      46.79181     @   80.37023`_30896.55309_LIMIT_MIN_1e-015      
			   2  -1  -4   2    1.950658      46.51839     @   55.11668`_313030.26052_LIMIT_MIN_1e-015     
			   3  -2   0   2    1.937371      46.85642     @   120.34157`_29081.41395_LIMIT_MIN_1e-015     
			   1   3   3   2    1.924266      47.19481     @   11.91132`_378704.68310_LIMIT_MIN_1e-015     
			   1   3  -3   2    1.927970      47.09865     @   67.00320`_75235.30923_LIMIT_MIN_1e-015      
			   3   0   3   2    1.922714      47.23521     @   72.40992`_382065.30719_LIMIT_MIN_1e-015     
			   2   3   2   2    1.913878      47.46664     @   85.54661`_77563.17823_LIMIT_MIN_1e-015      
			   3   0  -3   2    1.922763      47.23393     @   73.93533`_62925.00249_LIMIT_MIN_1e-015      
			   2  -3  -1   2    1.916635      47.39418     @   16.68809`_244120.08476_LIMIT_MIN_1e-015     
			   2  -3   1   2    1.913619      47.47347     @   12.79513`_115855.14170_LIMIT_MIN_1e-015     
			   2   3  -2   2    1.915640      47.42030     @   53.60583`_124725.95012_LIMIT_MIN_1e-015     
			   0   1   5   2    1.918913      47.33448     @   27.07823`_253361.09134_LIMIT_MIN_1e-015     
			   0   1  -5   2    1.904380      47.71803     @   23.39033`_54094.49967_LIMIT_MIN_1e-015      
			   1   0   5   2    1.907268      47.64131     @   56.79381`_179866.07700_LIMIT_MIN_1e-015     
			   1   0  -5   2    1.898506      47.87491     @   29.46875`_300240.54140_LIMIT_MIN_1e-015     
			   3   2   2   2    1.899286      47.85401     @   63.95278`_12150.22253_LIMIT_MIN_1e-015      
			   3  -2   1   2    1.903917      47.73036     @   54.42149`_156824.62081_LIMIT_MIN_1e-015     
			   3  -2  -1   2    1.887445      48.17317     @   63.20334`_123999.47085_LIMIT_MIN_1e-015     
			   3   2  -2   2    1.884030      48.26605     @   44.63858`_150880.81542_LIMIT_MIN_1e-015     
			   3   1   3   2    1.883051      48.29274     @   45.56430`_61989.74387_LIMIT_MIN_1e-015      
			   3   1  -3   2    1.882476      48.30843     @   64.47054`_101504.96029_LIMIT_MIN_1e-015     
			   1  -3  -3   2    1.876474      48.47285     @   155.96579`_2971.19437          
			   1  -3   3   2    1.860648      48.91203     @   106.42964`_17151.63215_LIMIT_MIN_1e-015     
			   1   1   5   2    1.861796      48.87989     @   133.38905`_13422.86380_LIMIT_MIN_1e-015     
			   1   1  -5   2    1.855607      49.05363     @   115.70453`_7857.79087_LIMIT_MIN_1e-015      
			   1  -1  -5   2    1.850034      49.21121     @   32.67982`_8666.15874_LIMIT_MIN_1e-015       
			   1  -1   5   2    1.840360      49.48720     @   42.03724`_8916.46256_LIMIT_MIN_1e-015       
			   0   4   0   2    1.838052      49.55352     @   168.92325`_4997.84553         
			   3  -1   3   2    1.845987      49.32629     @   207.75262`_6118.41188           
			   3  -1  -3   2    1.823623      49.97238     @   16.71620`_8488.17835_LIMIT_MIN_1e-015       
			   2  -3  -2   2    1.825811      49.90839     @   143.63729`_4338.64079_LIMIT_MIN_1e-015      
			   2  -3   2   2    1.815357      50.21567     @   0.00001`_4204.64730_LIMIT_MIN_1e-015        
			   1   4   0   2    1.806750      50.47159     @   114.34047`_52882.78584_LIMIT_MIN_1e-015     
			   2   2   4   2    1.801157      50.63935     @   82.28410`_29637.85675_LIMIT_MIN_1e-015      
			   0   4   1   2    1.809080      50.40203     @   61.96523`_122981.86047_LIMIT_MIN_1e-015     
			   0   4  -1   2    1.797724      50.74292     @   68.84432`_65067.01958_LIMIT_MIN_1e-015      
			   2   2  -4   2    1.796590      50.77721     @   113.84589`_142599.09044_LIMIT_MIN_1e-015    
			   3  -2   2   2    1.790811      50.95278     @   255.92299`_45382.72489          
			   3  -2  -2   2    1.790240      50.97022     @   109.90277`_20902.49674_LIMIT_MIN_1e-015     
			   1   4   1   2    1.775269      51.43128     @   181.55806`_13406.24078           
			   1   4  -1   2    1.764486      51.76877     @   3.93598`_131755.96745_LIMIT_MIN_1e-015      
			   4   0   0   2    1.759324      51.93198     @   375.15771`_1047.01294          
			   2   3   3   2    1.761058      51.87704     @   0.00000`_248320.77569_LIMIT_MIN_1e-015      
			   3   3   0   2    1.747755      52.30167     @   81.47470`_198993.28136_LIMIT_MIN_1e-015     
			   2   3  -3   2    1.754501      52.08543     @   49.57369`_47424.03830_LIMIT_MIN_1e-015      
			   1  -4   0   2    1.747008      52.32572     @   66.39461`_469738.14738_LIMIT_MIN_1e-015     
			   2  -2  -4   2    1.747188      52.31992     @   83.12111`_93872.28145_LIMIT_MIN_1e-015      
			   2  -2   4   2    1.748238      52.28612     @   73.48385`_208514.16359_LIMIT_MIN_1e-015     
			   0   2   5   2    1.744289      52.41350     @   32.28419`_337346.59960_LIMIT_MIN_1e-015     
			   4   1   0   2    1.752415      52.15208     @   61.13053`_78878.40390_LIMIT_MIN_1e-015      
			   0   3   4   2    1.744822      52.39627     @   48.93770`_406021.80807_LIMIT_MIN_1e-015     
			   0   2  -5   2    1.739096      52.58197     @   31.77881`_199309.27180_LIMIT_MIN_1e-015     
			   3   2   3   2    1.743311      52.44513     @   0.00000`_195036.25903_LIMIT_MIN_1e-015      
			   0   3  -4   2    1.738224      52.61037     @   0.00050`_91362.34269_LIMIT_MIN_1e-015       
			   4   0   1   2    1.745989      52.35859     @   61.26556`_151106.29433_LIMIT_MIN_1e-015     
			   4   0  -1   2    1.733278      52.77208     @   57.92534`_389792.19790_LIMIT_MIN_1e-015     
			   3   2  -3   2    1.733081      52.77855     @   0.00000`_142937.97355_LIMIT_MIN_1e-015      
			   3   3   1   2    1.730215      52.87274     @   0.00133`_304525.24116_LIMIT_MIN_1e-015      
			   3   3  -1   2    1.736285      52.67364     @   0.00070`_181155.45440_LIMIT_MIN_1e-015      
			   2   0   5   2    1.720865      53.18252     @   0.00000`_83645.80135_LIMIT_MIN_1e-015       
			   2   0  -5   2    1.720763      53.18591     @   103.28752`_379007.08151_LIMIT_MIN_1e-015    
			   0   4   2   2    1.720022      53.21061     @   0.11608`_183576.88573_LIMIT_MIN_1e-015      
			   1  -4  -1   2    1.717087      53.30874     @   28.68832`_383829.56577_LIMIT_MIN_1e-015     
			   1  -4   1   2    1.712299      53.46963     @   0.00000`_301785.08736_LIMIT_MIN_1e-015      
			   0   4  -2   2    1.719796      53.21815     @   0.00000`_240284.26479_LIMIT_MIN_1e-015      
			   4   1   1   2    1.715780      53.35256     @   147.40553`_283359.59210_LIMIT_MIN_1e-015    
			   4   1  -1   2    1.714435      53.39774     @   95.73857`_188005.19497_LIMIT_MIN_1e-015     
			   1   3   4   2    1.717087      53.30874     @   118.21430`_313621.59428_LIMIT_MIN_1e-015    
			   3   0   4   2    1.707037      53.64765     @   0.00000`_289151.18975_LIMIT_MIN_1e-015      
			   1   3  -4   2    1.711229      53.50572     @   0.00000`_239295.28840_LIMIT_MIN_1e-015      
			   1   2   5   2    1.710689      53.52398     @   93.95734`_126575.99608_LIMIT_MIN_1e-015     
			   3   0  -4   2    1.703483      53.76855     @   0.00058`_166401.90520_LIMIT_MIN_1e-015      
			   1   2  -5   2    1.700234      53.87959     @   3.53544`_196549.71911_LIMIT_MIN_1e-015      
			   1   4   2   2    1.696969      53.99167     @   83.25238`_192175.80129_LIMIT_MIN_1e-015     
			   1   4  -2   2    1.699689      53.89827     @   0.00001`_389065.94483_LIMIT_MIN_1e-015      
			   2   1   5   2    1.696381      54.01192     @   81.36196`_139142.52439_LIMIT_MIN_1e-015     
			   2   1  -5   2    1.684362      54.42904     @   60.52891`_175229.18919_LIMIT_MIN_1e-015     
			   4  -1   0   2    1.691685      54.17409     @   68.96940`_219661.46396_LIMIT_MIN_1e-015     
			   3   1   4   2    1.688855      54.27231     @   56.75600`_544112.82410_LIMIT_MIN_1e-015     
			   1  -2  -5   2    1.678330      54.64092     @   71.79684`_303108.24124_LIMIT_MIN_1e-015     
			   2  -3  -3   2    1.682882      54.48088     @   79.57063`_236257.47431_LIMIT_MIN_1e-015     
			   2  -3   3   2    1.691026      54.19693     @   0.00000`_172759.74198_LIMIT_MIN_1e-015      
			   1  -2   5   2    1.678598      54.63149     @   0.00001`_92366.17154_LIMIT_MIN_1e-015       
			   3   1  -4   2    1.679835      54.58789     @   0.00001`_422043.09971_LIMIT_MIN_1e-015      
			   2   4   0   2    1.677875      54.65698     @   0.85463`_190273.98697_LIMIT_MIN_1e-015      
			   1  -3  -4   2    1.680151      54.57679     @   0.00499`_112649.75363_LIMIT_MIN_1e-015      
			   1  -3   4   2    1.673273      54.81992     @   172.47683`_190621.79236_LIMIT_MIN_1e-015    
			   2  -1   5   2    1.681902      54.51525     @   44.91775`_227359.26488_LIMIT_MIN_1e-015     
			   2  -1  -5   2    1.670766      54.90910     @   0.00000`_533968.08212_LIMIT_MIN_1e-015      
			   4  -1   1   2    1.672919      54.83248     @   0.00000`_171416.17760_LIMIT_MIN_1e-015      
			   4  -1  -1   2    1.680689      54.55785     @   0.00000`_302374.58855_LIMIT_MIN_1e-015      
			   4   0   2   2    1.667800      55.01501     @   91.84002`_461702.28529_LIMIT_MIN_1e-015     
			   3  -2   3   2    1.677253      54.67895     @   161.12288`_344656.29124_LIMIT_MIN_1e-015    
			   4   0  -2   2    1.665540      55.09598     @   75.96098`_219980.20314_LIMIT_MIN_1e-015     
			   3  -2  -3   2    1.659769      55.30391     @   17.46106`_452820.12785_LIMIT_MIN_1e-015     
			   3   3   2   2    1.656886      55.40842     @   102.86287`_140133.23649_LIMIT_MIN_1e-015    
			   3   3  -2   2    1.650140      55.65453     @   131.30199`_197709.84096_LIMIT_MIN_1e-015    
			   2   4   1   2    1.657799      55.37528     @   59.41217`_605212.83094_LIMIT_MIN_1e-015     
			   2   4  -1   2    1.648415      55.71787     @   0.00000`_312529.98593_LIMIT_MIN_1e-015      
			   0   0   6   2    1.648236      55.72443     @   0.12439`_378921.96446_LIMIT_MIN_1e-015      
			   1  -4  -2   2    1.651197      55.61582     @   26.27449`_282194.99147_LIMIT_MIN_1e-015     
			   1  -4   2   2    1.648924      55.69915     @   0.00000`_588518.36121_LIMIT_MIN_1e-015      
			   4   1   2   2    1.643764      55.88931     @   30.57934`_144220.96056_LIMIT_MIN_1e-015     
			   3  -1   4   2    1.649804      55.66687     @   69.55629`_238274.38653_LIMIT_MIN_1e-015     
			   4   1  -2   2    1.640374      56.01495     @   82.24472`_234174.17748_LIMIT_MIN_1e-015     
			   3  -1  -4   2    1.639057      56.06394     @   0.00000`_498662.49347_LIMIT_MIN_1e-015      
			   3  -3   0   2    1.635169      56.20907     @   77.64144`_328057.44323_LIMIT_MIN_1e-015     
			   4   2   0   2    1.632012      56.32747     @   0.00010`_537281.19837_LIMIT_MIN_1e-015      
			   3  -3  -1   2    1.630882      56.36998     @   48.07334`_412324.62657_LIMIT_MIN_1e-015     
			   3  -3   1   2    1.626889      56.52074     @   186.19298`_47166.46286_LIMIT_MIN_1e-015     
			   4   2   1   2    1.618907      56.82468     @   6.67094`_351782.04123_LIMIT_MIN_1e-015      
			   4   2  -1   2    1.612571      57.06839     @   0.68060`_167982.44523_LIMIT_MIN_1e-015      
			   0   1   6   2    1.612820      57.05877     @   0.00000`_31688.48930_LIMIT_MIN_1e-015       
			   0   1  -6   2    1.611020      57.12838     @   18.00605`_188789.43864_LIMIT_MIN_1e-015     
			   1   0   6   2    1.614272      57.00275     @   30.61565`_211789.02795_LIMIT_MIN_1e-015     
			   1   0  -6   2    1.609469      57.18852     @   36.99763`_288996.34535_LIMIT_MIN_1e-015     
			   0   4   3   2    1.609891      57.17213     @   145.99464`_9516.60018_LIMIT_MIN_1e-015      
			   0   4  -3   2    1.613493      57.03280     @   37.18089`_136805.64250_LIMIT_MIN_1e-015     
			   4  -1   2   2    1.603835      57.40803     @   0.00556`_258871.71630_LIMIT_MIN_1e-015      
			   4  -1  -2   2    1.591583      57.89163     @   60.18073`_142290.09652_LIMIT_MIN_1e-015     
			   2   3   4   2    1.591013      57.91434     @   72.23502`_171726.02849_LIMIT_MIN_1e-015     
			   2   3  -4   2    1.587061      58.07228     @   0.00000`_458824.80593_LIMIT_MIN_1e-015      
			   2   4   2   2    1.580868      58.32166     @   0.00000`_296560.55092_LIMIT_MIN_1e-015      
			   1   4   3   2    1.587007      58.07446     @   18.09176`_500017.81325_LIMIT_MIN_1e-015     
			   2  -4   0   2    1.579412      58.38060     @   0.00002`_82720.50834_LIMIT_MIN_1e-015       
			   2   4  -2   2    1.581924      58.27898     @   81.41390`_365335.41247_LIMIT_MIN_1e-015     
			   2   2   5   2    1.578240      58.42816     @   0.00000`_143588.39766_LIMIT_MIN_1e-015      
			   1   4  -3   2    1.577365      58.46368     @   0.00000`_482235.65613_LIMIT_MIN_1e-015      
			   2   2  -5   2    1.573109      58.63727     @   0.00000`_177291.71575_LIMIT_MIN_1e-015      
			   3   2   4   2    1.580643      58.33074     @   0.00000`_399143.07684_LIMIT_MIN_1e-015      
			   1   1   6   2    1.577791      58.44640     @   0.01983`_628843.98552_LIMIT_MIN_1e-015      
			   3   2  -4   2    1.570875      58.72882     @   196.59178`_739801.74525_LIMIT_MIN_1e-015    
			   1   1  -6   2    1.569579      58.78205     @   217.83093`_166072.76239_LIMIT_MIN_1e-015    
			   2  -4  -1   2    1.574914      58.56350     @   0.00000`_501265.85750_LIMIT_MIN_1e-015      
			   2  -4   1   2    1.567746      58.85754     @   17.44051`_347981.66139_LIMIT_MIN_1e-015     
			   1  -1  -6   2    1.563535      59.03173     @   173.57593`_952398.27895_LIMIT_MIN_1e-015    
			   1  -1   6   2    1.570567      58.74143     @   18.67970`_355365.08478_LIMIT_MIN_1e-015     
			   3  -3  -2   2    1.566183      58.92204     @   0.00002`_179548.42889_LIMIT_MIN_1e-015      
			   3  -3   2   2    1.563458      59.03491     @   0.00000`_448790.51065_LIMIT_MIN_1e-015      
			   4   0   3   2    1.569317      58.79283     @   0.00000`_512457.06939_LIMIT_MIN_1e-015      
			   4   0  -3   2    1.565019      58.97020     @   0.00000`_705984.76625_LIMIT_MIN_1e-015      
			   4   2   2   2    1.562690      59.06678     @   0.00000`_358821.55714_LIMIT_MIN_1e-015      
			   3   3   3   2    1.551583      59.53206     @   0.00071`_1004330.02405_LIMIT_MIN_1e-015     
			   4  -2   0   2    1.549568      59.61731     @   132.03823`_762319.78569_LIMIT_MIN_1e-015    
			   4   2  -2   2    1.556257      59.33532     @   0.00000`_729585.40799_LIMIT_MIN_1e-015      
			   3   3  -3   2    1.544778      59.82096     @   100.89288`_573312.75993_LIMIT_MIN_1e-015    
			   1  -4  -3   2    1.545633      59.78451     @   0.00000`_214418.45576_LIMIT_MIN_1e-015      
			   1  -4   3   2    1.547086      59.72266     @   0.00000`_147897.76552_LIMIT_MIN_1e-015      
			   2  -2  -5   2    1.545412      59.79392     @   0.00000`_91353.70348_LIMIT_MIN_1e-015       
			   2  -2   5   2    1.542392      59.92300     @   0.00000`_543009.25400_LIMIT_MIN_1e-015      
			   4   1   3   2    1.545081      59.80804     @   0.00000`_149215.27619_LIMIT_MIN_1e-015      
			   0   3   5   2    1.540702      59.99545     @   0.00000`_320923.88447_LIMIT_MIN_1e-015      
			   4   1  -3   2    1.548704      59.65392     @   0.00000`_280548.32362_LIMIT_MIN_1e-015      
			   0   3  -5   2    1.546078      59.76554     @   0.00000`_439804.92479_LIMIT_MIN_1e-015      
			   2  -3  -4   2    1.537036      60.15328     @   0.00000`_217654.11919_LIMIT_MIN_1e-015      
			   4  -2   1   2    1.532384      60.35486     @   0.00000`_915020.80447_LIMIT_MIN_1e-015      
			   4  -2  -1   2    1.543648      59.86923     @   0.00000`_457325.26647_LIMIT_MIN_1e-015      
			   2  -3   4   2    1.531058      60.41256     @   0.00000`_164042.64187_LIMIT_MIN_1e-015      
			   3  -2   4   2    1.523192      60.75739     @   0.00000`_803484.36243_LIMIT_MIN_1e-015      
			   1   3   5   2    1.532803      60.33666     @   0.00000`_171004.30973_LIMIT_MIN_1e-015      
			   3  -2  -4   2    1.520913      60.85809     @   0.00000`_358608.09725_LIMIT_MIN_1e-015      
			   3   0   5   2    1.523962      60.72347     @   0.00000`_379031.85470_LIMIT_MIN_1e-015      
			   1   3  -5   2    1.512523      61.23177     @   0.00000`_781381.38013_LIMIT_MIN_1e-015      
			   3   0  -5   2    1.521306      60.84067     @   0.00000`_560150.87006_LIMIT_MIN_1e-015      
			   2  -4  -2   2    1.517539      61.00778     @   0.00000`_637723.80518_LIMIT_MIN_1e-015      
			   2  -4   2   2    1.509244      61.37920     @   100.33693`_699909.60878_LIMIT_MIN_1e-015    
			   0   2   6   2    1.515695      61.08994     @   0.00000`_327003.04685_LIMIT_MIN_1e-015      
			   4  -1   3   2    1.513705      61.17885     @   0.00000`_440923.49936_LIMIT_MIN_1e-015      
			   4  -1  -3   2    1.507978      61.43629     @   0.00000`_543925.47850_LIMIT_MIN_1e-015      
			   0   2  -6   2    1.503392      61.64411     @   0.00000`_492892.91584_LIMIT_MIN_1e-015      
			   3   1   5   2    1.501657      61.72308     @   0.00000`_684197.30478_LIMIT_MIN_1e-015      
			   3   4   0   2    1.500279      61.78602     @   0.00000`_881763.04863_LIMIT_MIN_1e-015      
			   2   0   6   2    1.502618      61.67930     @   0.00000`_154473.17752_LIMIT_MIN_1e-015      
			   2   4   3   2    1.500346      61.78294     @   0.00000`_253952.61647_LIMIT_MIN_1e-015      
			   3   1  -5   2    1.500286      61.78568     @   0.00000`_54793.12721_LIMIT_MIN_1e-015       
			   2   0  -6   2    1.486816      62.40786     @   0.00000`_159002.38780_LIMIT_MIN_1e-015      
			   2   4  -3   2    1.488339      62.33684     @   0.00000`_323577.73531_LIMIT_MIN_1e-015      
			   1  -3  -5   2    1.493183      62.11210     @   0.00000`_143151.78053_LIMIT_MIN_1e-015      
			   1  -3   5   2    1.484715      62.50611     @   0.00000`_427812.61315_LIMIT_MIN_1e-015      
			   1   2   6   2    1.488390      62.33448     @   0.00000`_447066.60528_LIMIT_MIN_1e-015      
			   3   4   1   2    1.486829      62.40727     @   0.00000`_547653.37968_LIMIT_MIN_1e-015      
			   4  -2   2   2    1.479700      62.74193     @   0.00000`_182950.40234_LIMIT_MIN_1e-015      
			   4  -2  -2   2    1.478166      62.81445     @   0.00000`_57726.05026_LIMIT_MIN_1e-015      
			   3   4  -1   2    1.476450      62.89581     @   0.00000`_424168.87546_LIMIT_MIN_1e-015      
			   4   3   0   2    1.483307      62.57213     @   0.00000`_314455.34966_LIMIT_MIN_1e-015      
			   1   2  -6   2    1.478742      62.78721     @   0.00001`_334743.97266_LIMIT_MIN_1e-015      
			   0   4   4   2    1.482383      62.61554     @   0.00001`_288935.59223_LIMIT_MIN_1e-015      
			   2   1   6   2    1.476127      62.91114     @   0.00000`_368891.17855_LIMIT_MIN_1e-015      
			   0   4  -4   2    1.473436      63.03920     @   0.00002`_327587.83123_LIMIT_MIN_1e-015      
			   3  -1   5   2    1.472969      63.06151     @   0.00000`_257987.45872_LIMIT_MIN_1e-015      
			   2   1  -6   2    1.476690      62.88441     @   0.00000`_261644.19067_LIMIT_MIN_1e-015      
			   3  -1  -5   2    1.469742      63.21591     @   0.00000`_182275.11981_LIMIT_MIN_1e-015      
			   3  -3  -3   2    1.474140      63.00567     @   0.00000`_682868.28054_LIMIT_MIN_1e-015      
			   3  -3   3   2    1.467119      63.34206     @   0.00000`_203166.17368_LIMIT_MIN_1e-015      
			   0   5   0   2    1.463524      63.51576     @   0.00000`_564557.45601_LIMIT_MIN_1e-015      
			   4   2   3   2    1.465359      63.42695     @   0.00000`_970196.22084_LIMIT_MIN_1e-015      
			   1  -2  -6   2    1.463958      63.49473     @   0.00000`_475429.76140_LIMIT_MIN_1e-015      
			   4   3   1   2    1.462815      63.55018     @   0.00000`_784136.90626_LIMIT_MIN_1e-015      
			   4   2  -3   2    1.460467      63.66430     @   0.00000`_800734.66787_LIMIT_MIN_1e-015      
			   1  -2   6   2    1.467348      63.33101     @   0.00000`_194277.50283_LIMIT_MIN_1e-015      
			   4   3  -1   2    1.457868      63.79119     @   0.00000`_250086.08793_LIMIT_MIN_1e-015      
			   1   4   4   2    1.456257      63.87008     @   0.00000`_97831.27561_LIMIT_MIN_1e-015       
			   1   4  -4   2    1.458898      63.74081     @   0.00000`_271574.75569_LIMIT_MIN_1e-015     
			   1   5   0   2    1.458439      63.76325     @   0.00000`_256020.42271_LIMIT_MIN_1e-015     
			   2  -1   6   2    1.446867      64.33421     @   0.00000`_390208.81460_LIMIT_MIN_1e-015      
			   2  -1  -6   2    1.443199      64.51746     @   0.00000`_581224.34426_LIMIT_MIN_1e-015      
			   0   5   1   2    1.445978      64.37854     @   0.00000`_237974.28867_LIMIT_MIN_1e-015      
			   0   5  -1   2    1.444835      64.43559     @   0.00000`_355215.12898_LIMIT_MIN_1e-015      
			   1   5   1   2    1.445324      64.41115     @   0.00000`_322516.88036_LIMIT_MIN_1e-015      
			   1   5  -1   2    1.441560      64.59974     @   0.00000`_335920.70587_LIMIT_MIN_1e-015      
			   4   0   4   2    1.435206      64.92073     @   0.00000`_536526.46232_LIMIT_MIN_1e-015      
			   4   0  -4   2    1.429451      65.21444     @   0.00000`_360241.35007_LIMIT_MIN_1e-015      
			   2   3   5   2    1.431418      65.11373     @   0.00000`_505417.05228_LIMIT_MIN_1e-015      
			   3   3   4   2    1.436267      64.86689     @   29.30828`_312482.68276_LIMIT_MIN_1e-015     
			   3   4   2   2    1.429218      65.22638     @   0.00000`_211749.88359_LIMIT_MIN_1e-015      
			   3   4  -2   2    1.425899      65.39715     @   0.00000`_267471.45686_LIMIT_MIN_1e-015      
			   2   3  -5   2    1.426444      65.36904     @   0.00000`_281649.96359_LIMIT_MIN_1e-015      
			   3   3  -4   2    1.431562      65.10638     @   0.00000`_367569.45876_LIMIT_MIN_1e-015      
			   2  -4  -3   2    1.428071      65.28527     @   0.00000`_443251.92089_LIMIT_MIN_1e-015      
			   1  -4  -4   2    1.424682      65.45998     @   0.00000`_417431.42360_LIMIT_MIN_1e-015      
			   2  -4   3   2    1.433407      65.01224     @   0.00000`_416110.67501_LIMIT_MIN_1e-015      
			   1  -4   4   2    1.425363      65.42481     @   0.00000`_665024.09124_LIMIT_MIN_1e-015      
			   4   1   4   2    1.421092      65.64615     @   0.00000`_324092.07886_LIMIT_MIN_1e-015      
			   3   2   5   2    1.425000      65.44353     @   0.00000`_131149.65223_LIMIT_MIN_1e-015      
			   4   1  -4   2    1.420639      65.66973     @   0.00000`_301365.23203_LIMIT_MIN_1e-015      
			   3   2  -5   2    1.420215      65.69178     @   61.37652`_209276.47398_LIMIT_MIN_1e-015     
			   1  -5   0   2    1.420229      65.69105     @   0.00000`_198025.09575_LIMIT_MIN_1e-015      
			   4   3   2   2    1.420188      65.69319     @   0.00000`_186463.21558_LIMIT_MIN_1e-015      
			   4   3  -2   2    1.413734      66.03124     @   0.00000`_455019.48457_LIMIT_MIN_1e-015      
			   0   0   7   2    1.410328      66.21119     @   0.00000`_313211.68607_LIMIT_MIN_1e-015      
			   5   0   0   2    1.416521      65.88482     @   0.00000`_283930.81685_LIMIT_MIN_1e-015      
			   0   5   2   2    1.410801      66.18611     @   0.00000`_460472.29838_LIMIT_MIN_1e-015      
			   0   5  -2   2    1.408679      66.29864     @   0.00000`_414897.44128_LIMIT_MIN_1e-015      
			   1  -5  -1   2    1.413773      66.02919     @   0.00000`_477009.24588_LIMIT_MIN_1e-015      
			   1  -5   1   2    1.405541      66.46585     @   0.00000`_654005.83281_LIMIT_MIN_1e-015      
			   5   1   0   2    1.406341      66.42312     @   0.00002`_565130.61174_LIMIT_MIN_1e-015      
			   4  -2   3   2    1.402448      66.63150     @   0.00000`_203187.67024_LIMIT_MIN_1e-015      
			   4  -2  -3   2    1.407590      66.35654     @   0.00000`_317772.20412_LIMIT_MIN_1e-015      
			   3  -4   0   2    1.407783      66.34632     @   0.00000`_195907.26272_LIMIT_MIN_1e-015      
			   2   2   6   2    1.403121      66.59539     @   202.18146`_404300.80430_LIMIT_MIN_1e-015    
			   1   5   2   2    1.396775      66.93768     @   0.00000`_996585.30617_LIMIT_MIN_1e-015      
			   5   0   1   2    1.403296      66.58597     @   0.00000`_434003.61746_LIMIT_MIN_1e-015      
			   5   0  -1   2    1.394695      67.05065     @   0.00000`_501981.73124_LIMIT_MIN_1e-015      
			   1   5  -2   2    1.401489      66.68304     @   0.00000`_488071.12150_LIMIT_MIN_1e-015      
			   4  -1   4   2    1.396429      66.95645     @   0.00000`_204115.41833_LIMIT_MIN_1e-015      
			   2   2  -6   2    1.397569      66.89461     @   0.00000`_156826.33126_LIMIT_MIN_1e-015      
			   4  -1  -4   2    1.397898      66.87679     @   0.00000`_250485.64827_LIMIT_MIN_1e-015      
			   5   1   1   2    1.394798      67.04509     @   0.00000`_197033.33747_LIMIT_MIN_1e-015      
			   2  -3  -5   2    1.396393      66.95838     @   0.00000`_537112.12755_LIMIT_MIN_1e-015      
			   5   1  -1   2    1.400465      66.73815     @   0.00000`_201145.53648_LIMIT_MIN_1e-015      
			   2   5   0   2    1.391646      67.21711     @   0.00000`_856017.90153_LIMIT_MIN_1e-015      
			   2  -3   5   2    1.392066      67.19413     @   0.00000`_653086.48492_LIMIT_MIN_1e-015      
			   0   1   7   2    1.388718      67.37774     @   0.00000`_432767.43563_LIMIT_MIN_1e-015      
			   3  -4  -1   2    1.393155      67.13464     @   0.00000`_372729.05841_LIMIT_MIN_1e-015      
			   2   4   4   2    1.395282      67.01876     @   367.53317`_208557.50137_SVD_ERR      
			   3  -4   1   2    1.392103      67.19209     @   171.24500`_249392.70593_LIMIT_MIN_1e-015    
			   4  -3   0   2    1.383095      67.68861     @   0.00000`_500706.60648_LIMIT_MIN_1e-015      
			   0   1  -7   2    1.392092      67.19272     @   0.00000`_378365.16920_LIMIT_MIN_1e-015      
			   1   0   7   2    1.390612      67.27374     @   0.00000`_223822.35895_LIMIT_MIN_1e-015      
			   1   0  -7   2    1.384233      67.62541     @   0.00000`_695735.22447_LIMIT_MIN_1e-015      
			   2   4  -4   2    1.382661      67.71269     @   0.00000`_163845.54464_LIMIT_MIN_1e-015      
			   3  -2   5   2    1.385263      67.56838     @   0.00000`_287781.26397_LIMIT_MIN_1e-015      
			   3  -2  -5   2    1.384956      67.58534     @   0.00000`_235827.91593_LIMIT_MIN_1e-015      
			   2   5   1   2    1.379846      67.86963     @   0.00000`_209787.17240_LIMIT_MIN_1e-015      
			   2   5  -1   2    1.375635      68.10582     @   0.00000`_694304.60343_LIMIT_MIN_1e-015      
			   4  -3   1   2    1.382002      67.74936     @   0.00000`_259157.26618_LIMIT_MIN_1e-015      
			   4  -3  -1   2    1.372350      68.29128     @   0.00000`_325716.94325_LIMIT_MIN_1e-015      
			   2  -2  -6   2    1.376355      68.06528     @   0.00000`_539577.58766_LIMIT_MIN_1e-015      
			   2  -2   6   2    1.380163      67.85193     @   0.00000`_233542.57460_LIMIT_MIN_1e-015      
			   5  -1   0   2    1.370549      68.39347     @   0.00000`_315227.50684_LIMIT_MIN_1e-015      
			   0   3   6   2    1.372377      68.28979     @   0.00000`_815625.01824_LIMIT_MIN_1e-015      
			   3  -3  -4   2    1.368902      68.48714     @   0.00000`_301774.77246_LIMIT_MIN_1e-015      
			   3  -3   4   2    1.375035      68.13961     @   150.08122`_685629.32261_LIMIT_MIN_1e-015    
			   0   3  -6   2    1.366057      68.64971     @   0.00000`_555032.97458_LIMIT_MIN_1e-015      
			   1   1   7   2    1.364836      68.71971     @   381.66127`_236060.13233     
			   4   2   4   2    1.367431      68.57109     @   0.00000`_347316.44241_LIMIT_MIN_1e-015      
			   1   1  -7   2    1.363467      68.79839     @   0.00000`_536588.42959_LIMIT_MIN_1e-015      
			   1  -5  -2   2    1.365559      68.67822     @   0.00000`_492673.94120_LIMIT_MIN_1e-015      
			   3   4   3   2    1.366303      68.63562     @   238.52802`_1443527.50158_LIMIT_MIN_1e-015   
			   1  -5   2   2    1.367940      68.54203     @   378.55714`_1795063.74070_LIMIT_MIN_1e-015   
			   4   2  -4   2    1.362455      68.85667     @   184.85623`_319164.86353_LIMIT_MIN_1e-015    
			   3   4  -3   2    1.362814      68.83597     @   1113.38988`_556413.32355      
			   1  -1  -7   2    1.364793      68.72215     @   167.21861`_469019.70691_LIMIT_MIN_1e-015    
			   1  -1   7   2    1.361913      68.88792     @   210.82961`_129318.77524_LIMIT_MIN_1e-015    
			   5   0   2   2    1.363144      68.81699     @   0.00000`_206333.06918_LIMIT_MIN_1e-015      
			   5   0  -2   2    1.356559      69.19842     @   0.00000`_421345.84525_LIMIT_MIN_1e-015      
			   5  -1   1   2    1.358036      69.11247     @   0.00000`_431419.38160_LIMIT_MIN_1e-015      
			   5  -1  -1   2    1.351852      69.47385     @   0.00000`_256312.41075_LIMIT_MIN_1e-015      
		}


		'}}}
C_matrix_normalized
{
                             1   2   3   4   5   6   7   8   9  10  11  12  13  14  15  16  17  18  19  20  21  22  23  24  25  26  27  28  29  30  31  32  33  34  35  36  37  38  39  40  41  42  43  44  45  46  47  48  49  50  51  52  53  54  55  56  57  58  59  60  61  62  63  64  65  66  67  68  69  70  71  72  73  74  75  76  77  78  79  80  81  82  83  84  85  86  87  88  89  90  91  92  93  94  95  96  97  98  99 100 101 102 103 104 105 106 107 108 109 110 111 112 113 114 115 116 117 118 119 120 121 122 123 124 125 126 127 128 129 130 131 132 133 134 135 136 137 138 139 140 141 142 143 144 145 146 147 148 149 150 151 152 153 154 155 156 157 158 159 160 161 162 163 164 165 166 167 168 169 170 171 172 173 174 175 176 177 178 179 180 181 182 183 184 185 186 187 188 189 190 191 192 193 194 195 196 197 198 199 200 201 202 203 204 205 206 207 208 209 210 211 212 213 214 215 216 217 218 219 220 221 222 223 224 225 226 227 228 229 230 231 232 233 234 235 236 237 238 239 240 241 242 243 244 245 246 247 248 249 250 251 252 253 254 255 256 257 258 259 260 261 262 263 264 265 266 267 268 269 270 271 272 273 274 275 276 277 278 279 280 281 282 283 284 285 286 287 288 289 290 291 292 293 294 295 296 297 298 299 300 301 302 303 304 305 306 307 308 309 310 311 312 313 314 315 316 317 318 319 320 321 322 323 324 325 326 327 328 329 330 331 332 333 334 335 336 337 338 339 340 341 342 343 344 345 346 347 348 349 350 351 352 353 354 355 356 357 358 359 360 361 362 363 364 365 366 367 368 369 370 371 372 373 374 375 376 377 378 379 380 381 382 383 384 385 386 387 388 389 390 391 392 393 394 395 396 397 398 399 400 401 402 403 404 405 406 407 408 409 410 411 412 413 414 415 416 417 418 419 420 421 422 423 424 425 426 427 428 429 430 431 432 433 434 435 436 437 438 439 440 441 442 443 444 445 446 447 448 449 450 451 452
bkg19634416            1:  100 100 100  99  97  89  35  10  -0  -9  19  17 -14  48  -1   2   3   1  16 -14  -2  -2  -4   3  30 -29  31  29 -28   2  -9  15  -1 -14  16   2   6  -7  13   4  -2  -0   3   3   2  -3  -1  -1   1   1  -0   1   7   7  -5   7  -5   2   1  -1  -2   0   0  -2  -7 -44 -32  21 -33 -14  54 -59  17   0  -3  -3   2   9 -33  -0   1   1  -1   0  -1  -1   0  -1   0   0   1  -0  -0  -4   0   0   0  -0  -1   5  -1  -0  -0  -1  -2   1  -1   1   0  -0  -3  -0   0   0 -11 -42 -52  17  -8 -84 -32 -12 -16 -38  31 -21  15 -11   9  18  -8  -5  -1  -2   4   5   1  -3   2   4  -3  -5   7   4  -6  -4   3  -2   1   1  -1   1  -0  -1  -0  -1  -2  -0   1  -0   0   1  -2   0  -2  -1   1   2   2  -0   1  -3  -0 -15   8 -11  -9   4   7  -5 -14  -8  -7  -6 -20   3  -9  17   8  -6  -3  -4   1 -72  -2   1   1  -1  -1  -1   1   1   1   1   1  -2   1  -1   1   0  -0   0  -1  -0   0  -0  -0  -0  -0   0  -0  -0  -0   0  -0  -0  -0  -0  -0  -0  -0  -0   0  -0  -0   0  -1  -1   0  -1   0   0  -0   0  -1  -1   0   2  -1  -1   2   0   1   1  -1   1  -1  -0  -2  -3   3  -7  -8  -8  -0   7   7  -6 -37 -23   9   6  20  -5   5  -6  -1   4  -7  -3  -6   4   6   2   7  -4  -1  -4  -1   4  -3  -3   3   1   1   2  -1  -0  -3  -2  -4  -1   0   1  -0  -1  -1   1  -1  -2  -0   2   1   0   1  -0   2  -2  -1  -1  -2  -0   0   3  -1   2  -2   0   2  -1  -3  -3  -3   2  -9   3  -3   0  -4   3  -3  -3  -1  -1  -3   2  -5  -5   4   6   4   5 -11   6  -8  -1  -8   4   3  -0   0   0  -2   5  -0  -0  -3  -2   1  -3  -1   0   2   2  -2  -2  -2   2   0  -1  -3  -2  -2   4  -6  -5   5   3  -0  -1  -2   3  -5  -1  -4  -3  -2  -2   0   2  -3   0   7   5  -6  -4  -8   3   4  -6   3   5  -5   4   3  -1   7   6  -4   2   2  -6  -8  -9   5  -8   1   8  -9  -9   7  -7  -9  -3  -8  -2   0   8   8  -4 -29 -19   1  25 -11 -35   4 -33   4  -4 -32  36
bkg19630064            2:  100 100 100  99  97  90  35  10  -1 -10  19  17 -14  48  -0   1   3   1  16 -14  -2  -2  -4   3  30 -29  31  29 -28   2  -9  15  -1 -14  16   2   6  -7  13   4  -2  -0   3   3   2  -3  -1  -1   1   1  -0   1   7   7  -5   7  -4   2   1  -1  -2   0   0  -2  -7 -44 -32  21 -33 -14  53 -58  17   0  -3  -3   2   9 -33  -0   1   1  -1   0  -1  -1   0  -1   0   0   1  -0  -1  -4   0   0   0  -0  -1   5  -1  -0  -0  -1  -2   1  -1   1   0  -0  -3  -0   0   0 -11 -42 -52  18  -8 -83 -32 -12 -16 -38  31 -21  15 -11   9  18  -8  -5  -1  -2   4   5   1  -3   3   4  -3  -5   7   4  -6  -4   3  -2   1   1  -1   1  -0  -1  -0  -1  -2  -0   1  -0   0   1  -2   0  -2  -1   1   2   2  -0   1  -3  -0 -14   8 -11  -9   4   7  -5 -14  -8  -7  -6 -20   3  -9  17   8  -6  -3  -4   1 -72  -2   1   1  -1  -1  -1   1   1   1   1   1  -2   1  -1   1   0  -0   0  -1  -0   0  -0  -0  -0  -0   0  -0  -0  -0   0  -0  -0  -0  -0  -0  -0  -0  -0   0  -0  -0   0  -1  -1   0  -1   0   0  -0   0  -1  -1   0   2  -1  -1   2   0   1   1  -1   1  -1  -0  -2  -3   3  -7  -8  -8  -0   7   7  -6 -37 -22   9   6  19  -5   5  -6  -1   4  -7  -3  -6   4   6   2   7  -4  -1  -4  -1   4  -3  -3   3   1   1   2  -1  -0  -3  -2  -4  -1   0   1  -0  -1  -1   1  -1  -2  -0   2   1   0   1  -0   2  -2  -1  -1  -2  -0   0   3  -1   3  -2   0   2  -1  -3  -3  -3   2  -9   3  -3   0  -4   3  -3  -3  -2  -1  -3   2  -5  -5   4   6   4   5 -11   6  -8  -1  -8   4   3  -0   0   0  -2   5  -1  -0  -3  -2   1  -3  -1   0   2   2  -2  -2  -2   2   0  -1  -3  -2  -2   4  -6  -5   5   3  -0  -1  -2   3  -5  -1  -4  -3  -2  -2   0   2  -3   0   7   5  -6  -4  -8   3   4  -6   3   5  -5   4   3  -1   7   6  -4   2   2  -6  -8  -9   5  -9   1   8  -9  -9   7  -8  -9  -3  -8  -2   0   8   8  -4 -29 -19   1  25 -10 -35   4 -33   4  -4 -32  36
bkg19630320            3:  100 100 100 100  98  91  37  10  -1 -10  19  17 -15  48   1   0   3   1  15 -12  -1  -2  -4   3  29 -29  30  29 -27   1 -10  15  -1 -14  16   2   4  -6  11   3  -1  -0   2   3   1  -2  -1  -0   1   1  -0   1   6   7  -4   6  -4   2   1  -1  -2   0   0  -1  -7 -42 -32  21 -31 -14  52 -56  16   1  -3  -3   2   8 -32  -0   1   1  -1   0  -1  -1   0  -1   0   0   1  -0  -1  -4   0   0   0  -0  -1   5  -1  -0  -0  -1  -2   1  -1   1   0  -0  -3  -1   0   0 -11 -41 -51  18  -9 -81 -31 -12 -16 -38  31 -21  16 -11  10  18  -8  -5  -1  -2   4   5   1  -3   3   4  -3  -5   7   4  -6  -4   3  -2   1   1  -1   1  -0  -1  -0  -1  -2  -0   1  -0   0   1  -2   0  -2  -1   1   2   2   0   1  -4  -0 -14   8 -11  -9   4   7  -5 -14  -8  -6  -6 -20   3  -9  18   8  -6  -3  -4   1 -71  -2   1   1  -1  -1  -1   1   1   1   1   1  -2   1  -1   1   0  -0   0  -1  -0   0  -0  -0  -0  -0   0  -0  -0  -0   0  -0  -0  -0  -0  -0  -0  -0  -0   0  -0  -0   0  -1  -1   0  -0   0   0  -0   0  -1  -0   0   2  -1  -1   2   0   1   1  -1   1  -1   0  -2  -3   3  -7  -8  -8  -0   7   7  -6 -37 -22   9   6  19  -5   5  -5  -1   4  -7  -3  -6   4   6   2   7  -4  -1  -4  -1   4  -3  -3   3   1   1   2  -1  -0  -3  -2  -4  -1   0   1  -1  -1  -1   1  -1  -2  -0   2   1   0   1  -0   2  -2  -1  -1  -2  -0  -0   3  -1   3  -2   0   2  -1  -3  -3  -3   2 -10   3  -3   0  -4   3  -3  -3  -2  -1  -3   2  -5  -5   4   6   5   5 -11   6  -8  -1  -8   4   3  -0   0   0  -2   4  -1   0  -3  -2   1  -3  -1   0   2   2  -2  -2  -2   2   0  -1  -3  -2  -2   4  -6  -5   5   3  -0  -1  -2   3  -5  -1  -4  -3  -2  -2   0   2  -3   0   8   5  -6  -4  -8   3   5  -7   3   5  -6   4   3  -1   8   7  -4   2   2  -6  -8  -9   5  -9   1   8  -9  -9   8  -8  -9  -3  -8  -2   0   8   9  -4 -28 -18  -0  25 -10 -34   5 -31   5  -5 -31  36
bkg19628016            4:   99  99 100 100  99  94  41  10  -3 -10  19  18 -15  49   3  -2   4   1  15 -10  -0  -2  -4   3  27 -27  29  28 -25  -1 -10  13  -0 -13  15   1   1  -5   8   2  -1   0   2   2   1  -2  -1  -0   0   0  -0   0   5   5  -3   5  -3   2   1  -1  -1   0   0  -1  -8 -39 -31  20 -28 -14  49 -53  15   1  -3  -3   2   8 -30   0   1   1  -1  -0  -1  -1   0  -1   0   0   1  -0  -1  -4   0   0   0  -0  -1   6  -1  -0  -0  -1  -2   1  -1   1   0  -1  -3  -1   0   0 -11 -40 -49  18 -10 -77 -30 -11 -16 -39  32 -22  16 -12  10  19  -8  -5  -1  -2   4   6   1  -3   3   4  -3  -5   7   4  -6  -4   3  -2   1   1  -1   1  -0  -1  -0  -1  -2  -0   1  -0   0   1  -2   0  -2  -1   1   2   2   0   2  -4  -0 -14   8 -11  -9   4   7  -5 -13  -8  -6  -6 -20   3  -9  17   8  -6  -3  -4   1 -69  -2   1   1  -1  -1  -1   2   1   1   1   1  -2   1  -1   1   0  -0   0  -1  -0   0  -0  -0  -0  -0   0  -0  -0  -0   0   0  -0  -0  -0  -0  -0  -0  -0   0  -0  -0   0  -1  -1   0  -0   0   0  -0   0  -1  -0   0   2  -1  -1   2   0   1   1  -1   1  -1   0  -2  -3   3  -7  -8  -8  -0   7   7  -6 -36 -22   9   6  19  -5   5  -5  -1   4  -7  -3  -6   4   6   2   7  -4  -1  -4  -0   4  -3  -3   3   1   1   2  -1  -1  -3  -2  -4  -1   0   1  -1  -1  -1   1  -1  -2  -0   2   1   0   1  -1   2  -2  -1  -1  -2   0  -0   3  -1   3  -2   0   2  -1  -3  -3  -3   2  -9   3  -3   0  -4   3  -3  -4  -2  -1  -3   2  -5  -5   4   6   5   5 -11   6  -8  -1  -8   4   3  -0   0   0  -2   4  -1   0  -3  -2   2  -3  -1   0   2   2  -2  -2  -2   2   0  -1  -4  -2  -2   4  -7  -6   5   4  -0  -1  -2   4  -5  -1  -4  -3  -2  -2   0   2  -3   0   8   6  -7  -5  -9   3   5  -7   3   5  -6   5   3  -1   8   7  -4   3   2  -6  -9 -10   6 -10   2   9 -10 -10   8  -8 -10  -2  -9  -2   0   9   9  -4 -27 -18  -2  25  -9 -33   7 -27   6  -6 -30  35
bkg19630576            5:   97  97  98  99 100  98  46  10  -5 -11  19  18 -16  49   6  -5   5   2  14  -7   1  -3  -4   3  24 -25  26  26 -22  -5 -10  11   0 -12  13   0  -6  -2   3   1  -0   0   1   1   0  -0  -0   0   0   0  -0   0   2   2  -1   1  -1   0   0  -0  -1  -0   0  -0  -8 -33 -29  20 -24 -13  44 -46  12   1  -3  -3   2   7 -27   0   1   1  -1  -0  -1  -1   0  -1   0   0   1  -0  -1  -5   0   0   0  -0  -1   6  -1  -0  -0  -1  -2   1  -1   1   0  -1  -2  -1   1   0 -10 -37 -46  18 -11 -70 -27 -10 -17 -39  33 -22  16 -12  10  19  -8  -5  -1  -2   4   6   1  -3   3   4  -3  -5   7   4  -6  -4   3  -2   1   1  -1   1  -0  -1  -0  -1  -2  -0   1  -0   0   1  -2   0  -2  -1   0   2   2   0   2  -4  -1 -13   8 -11  -8   4   7  -4 -13  -8  -6  -6 -19   3  -9  17   8  -6  -3  -4   1 -65  -2   1   1  -1  -1  -1   2   1   1   1   1  -2   1  -1   1   0  -0   0  -1  -0   0  -0  -0  -0  -0   0  -0  -0  -0   0   0  -0  -0  -0   0  -0  -0  -0  -0  -0  -0   0  -1  -0   0  -0   0   0  -0   0  -0  -0   0   2  -1  -1   2  -0   1   1  -1   1  -1   0  -2  -3   3  -7  -8  -8  -0   6   7  -6 -35 -21   9   5  19  -5   5  -5  -1   4  -7  -3  -6   4   6   2   6  -3  -1  -4  -0   4  -3  -3   3   1   1   2  -1  -1  -2  -2  -4  -1  -0   1  -1  -1  -1   1  -1  -2  -0   2   1   0   1  -1   2  -2  -1  -1  -2   0  -0   3  -1   3  -2   0   2  -1  -3  -3  -3   2  -9   3  -3   0  -4   3  -3  -4  -2  -1  -4   2  -5  -5   4   6   5   5 -11   6  -8  -0  -8   4   2  -1   1   1  -2   4  -1   0  -4  -3   2  -3  -1   0   3   2  -2  -2  -2   3   0  -0  -4  -3  -3   5  -7  -6   6   4  -0  -1  -2   4  -6  -1  -5  -3  -3  -2   0   3  -3   1   9   6  -7  -5  -9   4   5  -8   3   6  -6   5   4  -2   9   8  -4   3   3  -6 -10 -10   6 -10   2  10 -10 -10   9  -9 -10  -1  -9  -1  -0  10  10  -4 -24 -17  -5  25  -7 -30   9 -20   8  -8 -29  34
bkg19632368            6:   89  90  91  94  98 100  57  10  -8 -12  19  18 -16  46  10  -9   5   3  12  -1   5  -3  -3   3  19 -20  20  22 -15 -10 -10   7   1  -9  10  -1 -15   1  -5  -2   1   1  -1  -2  -1   1   1   1  -1  -0  -0  -0  -3  -3   2  -4   2  -1  -1   1  -0  -0  -0  -0  -7 -24 -25  17 -16 -11  34 -35   7   2  -3  -3   2   6 -20   1   1   1  -1  -1  -1  -1   0  -1   1   1   1  -0  -1  -5   0   0   0  -0  -0   7  -1  -0  -0  -1  -2   1  -1   1   0  -1  -2  -1   1   0  -8 -31 -39  16 -12 -55 -21  -8 -16 -37  32 -21  15 -11  10  18  -8  -5  -1  -2   4   5   1  -3   3   4  -3  -5   7   4  -6  -3   3  -2   1   1  -1   1  -0  -1  -0  -1  -2  -0   1  -0   0   1  -2   0  -1  -1   0   2   2   0   2  -4  -1 -11   8 -10  -8   4   6  -3 -12  -7  -5  -5 -18   2  -8  16   7  -6  -3  -3   1 -56  -2   1   1  -1  -1  -1   1   1   1   1   1  -1   1  -1   1   0  -0   0  -1  -0   0   0  -0  -0  -0   0  -0  -0  -0   1   0  -0   0  -0   0  -0  -0  -0  -0  -0  -0   0  -1  -0  -0  -0  -0   0  -0   0  -0  -0  -0   1  -0  -1   1  -0   1   1  -1   1  -1   0  -1  -2   3  -6  -7  -7  -1   6   6  -5 -31 -19   8   5  17  -4   5  -5  -1   4  -6  -3  -5   3   5   2   6  -3  -1  -4  -0   4  -2  -2   3   1   1   2  -1  -1  -2  -1  -4  -1  -0   1  -1  -1  -1   1  -1  -1  -0   2   1  -0   1  -1   2  -2  -1  -1  -2   0  -0   3  -1   3  -2  -0   2  -1  -3  -3  -3   2  -9   3  -3   0  -4   3  -3  -4  -2  -1  -4   2  -5  -5   4   6   5   5 -10   6  -7  -0  -7   4   2  -1   1   1  -1   3  -2   1  -4  -3   2  -4   0  -0   3   3  -3  -2  -3   3   1  -0  -4  -3  -3   5  -8  -6   6   4   0  -1  -3   4  -6  -1  -5  -3  -3  -2   0   3  -3   1  10   7  -8  -5 -10   4   6  -8   4   6  -6   5   4  -2  10   8  -5   3   3  -7 -10 -11   7 -11   2  10 -11 -11   9 -10 -11   0 -10  -1  -0  10  11  -5 -19 -14  -9  24  -4 -25  12  -9  11 -11 -24  31
iprm21597984_          7:   35  35  37  41  46  57 100  24   3 -12   8   3  -4   3   2  -2   1   1   2   2   4  -1   1   0   2  -3   3   5  -3  -2  -3  -0  -1  -0   0   1 -13   4  -9  -3   1   1  -2  -3  -1   2   1   1  -1  -0  -0  -0  -5  -6   4  -7   4  -2  -1   2   1  -0  -0  -1  -1  -1  -3   3   1  -4   6  -6   1   1  -1  -0   0   1  -3   0   0   1  -0  -0  -1  -0   0  -0   0   0   1  -0  -0  -1  -0   0   0  -0  -0   2  -0   0  -0   0  -1   1  -1   1   0  -1  -1  -1   1   0  -1  -6  -8   4  -2 -11  -5  -1  -4 -10   9  -6   4  -3   2   5  -2  -1  -0  -1   1   1   0  -1   1   1  -1  -1   2   1  -2  -1   1  -1   0   0  -0   0  -0  -0  -0  -0  -0  -0   0  -0   0   0  -1   0  -0  -0   0   1   1  -0   0  -1  -0  -3   2  -3  -2   1   2  -1  -4  -2  -2  -2  -6   1  -3   5   2  -2  -1  -1   0 -17  -1   0   0  -0  -0  -0   0   0   0   0   0  -0   0  -0   0   0  -0   0  -0  -0   0   0   0  -0  -0   0  -0  -0  -0   0   0  -0   0  -0   0  -0   0   0  -0   0   0  -0  -0  -0  -0   0  -0  -0   0  -0  -0   0  -0   0   0  -0   0  -0   0   0  -1   0  -1   0  -0  -1   1  -2  -3  -2  -0   2   2  -2 -11  -7   3   2   6  -1   1  -1  -1   1  -2  -1  -2   1   2   0   2  -1   0  -1  -0   1  -1  -1   1   0   0   0  -0  -0  -1  -0  -1  -0  -0   0  -0  -0  -0   0  -0  -0   0   1   0  -0   0  -1   0  -1  -1  -0  -0   0  -0   1  -0   1  -0  -0   1  -0  -1  -1  -1   1  -4   1  -1   0  -2   1  -1  -1  -1  -0  -1   1  -2  -2   1   2   2   2  -4   2  -3  -0  -3   1   1  -0   0   0  -1   2  -0   0  -1  -1   1  -1  -0  -0   1   1  -1  -1  -1   1   0  -0  -1  -1  -1   2  -2  -2   2   1  -0  -0  -1   1  -2  -1  -2  -1  -1  -1   0   0  -1  -0   2   2  -2  -2  -3   1   2  -2   1   2  -1   1   1   0   2   2  -1   1   0  -2  -3  -3   2  -3  -0   3  -3  -3   2  -2  -3  -2  -3  -1   0   2   3  -2  -4  -3  -2   5  -2  -5   2  -2   2  -2   0   1
iprm21598176_          8:   10  10  10  10  10  10  24 100 -31   1   1  -2   2   3  -3   3  -1  -0   4  -6  -1   0  -0   0   8  -7   9  12 -14   5  -5   7  -2  -7   8   3   0  -1   2   1  -0  -0   0   0   0  -0  -0  -0   0  -0   0   0   0  -0   0  -0   0  -0  -0   0   0   0  -0   0  -2  -9  -6   4  -3  -4  12  -9  -5   5  -4  -3   4   5  -8  -0   0   0  -0   0  -0  -0  -0  -0   0   0   0  -0  -0   0  -0   0   0  -0  -0  -1  -0   0  -0  -0  -0   0  -0   0   0  -0  -0  -0   0  -0  -2  -4  -8   4  -3  -9  -6   1  -0   0  -1   0   0  -0   0   0  -0  -0  -0  -0   0   0   0  -0   1   1  -1   0   0  -0  -1   1  -1   1  -0  -1   0  -0   0   0  -0  -0  -0  -0   0   0   0  -0  -0   0  -0  -0   0   0   0  -0  -0  -0   0  -2   1  -1  -1   0   1  -1  -1  -1  -0  -1  -1   0  -0   1   0  -0  -0  -1  -0  -8   0  -0  -0   0   0   0  -0  -0  -0  -0  -0  -0  -0   0  -0  -0   0   0   0   0  -0  -0  -0  -0  -0  -0   0   0   0  -0  -0   0  -0   0  -0   0  -0  -0   0  -0  -0   0   0  -0   0  -0   0   0  -0   0  -0  -0   0   0  -0  -0   0   0   0   0  -0   0  -0  -0  -0  -0   0  -1  -1  -1   0   1   1  -1  -4  -2   1   1   2  -1   1  -1  -0   1  -1  -0  -1   0   1   0   1  -0  -0  -0  -0   0  -0  -0   0   0   0   0  -0   0  -0  -0  -0  -0   0   0   0  -0  -0  -0  -0  -0  -0   0   0   0   0   0   0  -0   0  -0  -0  -0   0   0  -0   0  -0   0   0  -0  -0  -0  -0  -0  -1   0  -0  -0  -0   0  -0  -0  -0  -0  -0  -0  -0  -0   0   0   0   0  -1   0  -1  -0  -1   0   1   0  -0  -0  -1   1   0  -0   0   0  -0   0  -1   0  -0  -0   0  -0   0  -0  -0  -0   0   0   0  -0   0   0  -0  -0  -0  -0   0  -0   0  -0   0   0   0   0  -0  -0   0  -0  -1  -1   0   0   0  -0  -0   0  -0  -0   0  -0  -0   0  -1  -1   0  -0  -1   0   1   0  -0   1  -0  -1   1   1  -1   1   1  -2   0  -1   0  -1  -1  -0 -16  -3   3   6 -10 -14  -0  -7  -0   0  -8   8
iprm21598368_          9:   -0  -1  -1  -3  -5  -8   3 -31 100   5  -2  -2   3   8 -13  13  -1  -0   4  -9  -2   0  -1   0  -1   1  -1  -5  -5  12   5  -0  -5   3  -3   5   4  -2   3   1   0  -1   0   1   0  -1  -0  -0   0  -0   0   0  -1  -2   1  -2   1  -1  -0   0   0   0  -0  -0   2 -12  -3  -3 -11   8  -1  -4   3  -1   1   1  -1  -1  -2   0   0  -0   0  -0   0  -0  -0   0  -0  -0  -0  -0   0   1  -0   0   0  -0  -0  -1  -0   0   0  -0  -0   0  -0   0  -1   0  -1  -0  -0   1   0  -2  -2  -2   5  -9  -3  -2   1   0  -1   1  -1   1  -1  -1   1   0   0  -0  -0  -0  -0   0  -0  -0   0   0  -0  -0   0   0  -0   0  -0  -0   0  -0   1   0  -1  -1   1  -1   1   1   1   1  -0   1  -1  -1   1  -1   1  -1  -2   3   2  -1  -1   0   0  -1  -1  -0   0   0  -0   0   0  -0   0  -0  -0   0  -0   0   0  -4   0  -0  -1   0  -0  -0  -0  -0   0  -0  -0   0  -0   0  -0  -0   0   0   0   0  -0  -0  -0   0   0   0   0   0   0  -0  -1   0  -0   0  -0   0  -0  -0   0  -0  -0   0   0   0   0  -0   0   0  -0   0  -0  -0   0  -0  -0  -0   0   0  -0   0   0  -0   0  -0  -0  -0   0  -0  -0  -0   0   0   0  -0  -0  -0   0  -0   0  -0   0  -0   0   0  -0  -0   0   0   0   0  -0  -0  -0  -0   0   0  -0  -0   0   0  -0   0   0   0  -0  -0  -0  -0   0   0   0   0  -0  -0   0  -0  -0  -0   0   0  -0   0  -0   0   1  -0  -0  -0   0  -1  -0  -1  -0   0  -0  -0   1   1   0  -1   0  -0   0  -0   1  -1   0   1   0  -0   1  -0   0   0  -0  -0  -0  -0   0  -0  -0  -1   0  -0   1   0  -0   0  -0   0   1  -0   1   1  -1   1  -1  -0  -1  -1   0   0   1  -1  -0   0   0   1   1  -1   1   1  -1  -1  -0  -0   0  -1   1   0   1   0   1   1   0  -1   0  -0  -2  -1   1   1   1  -1  -1   1  -1  -1   1  -1  -1   2  -2  -1   1  -0  -1   0   2   2  -0   2  -1  -2   1   2  -0   0   1  -1   1  -2   2  -2  -2   1   1   7  13 -11  -4   3 -24 -21 -24  24 -20  13
iprm21598560_         10:   -9 -10 -10 -10 -11 -12 -12   1   5 100 -89 -54  59   5   8  -8   0   0  -1   2   0   0   0  -0   4  -4   4   5   2  -6  -4   3   2  -0  -0  -3   1  -0   0   0  -0   0   0   0   0  -0  -0  -0   0   0  -0  -0   0   0  -0   0  -0   0   0  -0   0   0  -0   1  -1   1   1   1   2  -1  -1   3  -4   2  -1  -1   1   1   1   0   0  -0   0  -0   0  -0   0   0  -0  -1  -1   1   1  -2   0  -0  -0   0   0   2   0  -0  -0   0   0  -0   0  -0   0   0   1   0  -0  -1  -1   3   3  -0  -4   6   4  -0   2   5  -4   3  -2   2  -1  -2   1   1   0   0  -1  -1  -0   0  -0  -1   0   1  -1  -1   1   0  -0   0  -0  -0   0  -0   0   0  -0  -0   0  -0  -0   0   0  -0   0   0   0  -0   0   0  -0  -0  -0   0  -0   1  -1   1   1  -0  -0   0   1   1   1   0   2  -0   1  -1  -1   1   0   0  -0   6   0  -0   0   0   0   0  -0  -0  -0  -0  -0   0  -0   0  -0  -0   0  -0   0   0  -0  -0  -0   0   0  -0   0   0   0  -0  -0   0  -0   0  -0   0  -0  -0   0  -0  -0   0   0  -0   0  -0   0   0  -0   0  -0  -0   0   0  -0  -0  -0   0  -0   0   0  -0   0  -0   0   0  -0   1   1   1   0  -0  -0   0   3   2  -1  -0  -2   1  -1   1  -0  -0   1   0   0  -1  -1  -0  -1   0   0   1  -0  -0   0   0  -0  -0  -0  -0   0   0   0  -0   1   0   0  -0   0   0  -0  -0   0  -0   0  -0  -0  -0  -0   0  -0   0   0   0   0  -0   0  -1  -0  -1  -0   0  -0  -0   1   1   1  -1   1  -1   0  -0   1  -1   1   1   1   0   1  -1   1   1  -1  -1  -1  -1   2   0   2   2   1  -1  -1  -1   1   1   0  -2  -2   1  -2  -1   1  -1   2   0   2   1  -2  -1  -2   1   0   0  -0  -1  -1   0  -1  -0   0   0   0   0  -0   0   0   0  -0   2  -1  -1  -0   2   1   2   5   1  -1   1  -3  -1   0  -1  -1   0  -6   5  -1  -5   7   2  -4  -2   6   1  -6  -4   1  -6   6   5  -6  -6   5  -5  -4   7  -3   5  -4   6   6   2   0  -6  -8   9   5  -2   4   4   4  -4   1   0
iprm21598752_         11:   19  19  19  19  19  19   8   1  -2 -89 100  77 -82   7  -5   5   1   1   3  -1   1  -0  -1   1  -1   1  -0  -0  -4   3   2  -2  -1  -3   3   2  -2  -0   0  -0   0  -0  -0  -0  -0   0   0   0  -0  -0  -0   0  -0  -0   0  -1   0  -0  -0   0  -0  -0   0  -1  -1  -6  -6   3  -6  -1   7  -9   5  -1   0   0  -1   1  -5  -0   0   0  -0   0  -0   0  -0  -0   0   0   0  -0  -0   0  -0   0   0  -0  -0  -1  -0   0   0  -0  -0   0  -0   0  -0  -0  -1  -0   0   0  -1  -7  -9   3   2 -14  -7  -1  -4 -10   8  -5   4  -3   2   5  -2  -1  -0  -0   1   1   0  -1   1   1  -1  -1   2   1  -2  -1   1  -1   0   0  -0   0  -0  -0   0  -0  -0  -0   0  -0   0   0  -0   0  -0  -0   0   0   0   0   0  -1  -0  -2   2  -2  -2   1   1  -1  -2  -1  -1  -1  -4   1  -2   3   2  -1  -1  -1   0 -13  -0   0   0  -0  -0  -0   0   0   0   0   0  -0   0  -0   0   0  -0   0  -0  -0   0   0  -0  -0  -0   0  -0  -0  -0   0   0  -0   0  -0   0  -0   0   0  -0  -0  -0  -0  -0  -0  -0   0  -0  -0   0  -0   0  -0  -0   0  -0  -0   0  -0   0   0  -0   0  -0   0  -0  -1   1  -1  -1  -2  -0   1   1  -1  -7  -4   2   1   4  -1   1  -1   0   1  -2  -1  -1   1   1   1   1  -1  -0  -1   0   1  -1  -1   1   0   1   1  -0  -0  -1  -0  -1  -1  -0   1  -0  -1  -0   0  -1  -0  -0   1   0   0   1   0   1  -1  -0  -1  -1   0  -0   1   0   1  -0   0   1   0  -1  -1  -1   1  -2   1  -1   0  -1   1  -1  -1  -1  -0  -1   1  -2  -1   1   2   1   1  -3   1  -2  -1  -2   1   1   0  -1  -1  -0   2   1  -1   1   0  -1   1  -1  -0  -1  -1   1   0   1  -1  -0  -0   0   0   0   0  -0  -0   0  -0  -0  -0  -0   0  -1  -0  -0  -2  -0   0  -0  -1  -0  -1  -2   0  -0  -1   0   1   0  -0   1   0   2  -2   1   3  -3  -0   2   1  -3  -1   2   1   0   2  -3  -1   2   2  -2   2   1  -5   1  -3   2  -3  -2  -2  -4   3   5  -4  -6  -3   1  -2   1  -1  -6   7
iprm21598944_         12:   17  17  17  18  18  18   3  -2  -2 -54  77 100 -99  10  -1   2   2   1  -1   5   2  -1  -1   1   4  -5   2  -8  10  -3   5  -6   0   7  -8  -1  -2   1  -2  -0   0  -0  -1  -1  -0   0   0   0  -0   0  -0  -0  -1  -1   1  -1   1  -0  -0   0  -0  -0   0  -2   0  -3  -3   1  -6   2   0  -5  12  -6   4   3  -4  -3   0  -0  -0  -0   0   0  -0   0  -0   0   0   0   0  -0  -0   0  -0   0   0  -0  -0  -1  -0   0  -0  -0  -0   0  -0   0  -0  -1  -1  -0   1   0  -0  -7  -5   1   2 -11  -1  -5  -6 -13  12  -8   5  -4   3   6  -3  -2  -0  -0   2   2   0  -1   1   1  -1  -2   2   1  -2  -1   1  -1   0   1  -0   0  -0  -0   0  -0  -1  -0   0  -0   0   0  -0   0  -0  -0   0   1   0   0   1  -1  -1  -2   2  -2  -2   1   1  -0  -2  -2  -1  -1  -5   1  -2   4   2  -2  -1   0   1 -11  -1   1   1  -0  -1  -0   1   0   0   0   0  -0   0  -1   0  -0  -0   0  -0  -0  -0  -0  -0   0   0   0  -0  -0   0   0   0   0  -0  -0   0   0  -0  -0   0  -0  -0   0  -0  -0  -0  -0   0   0  -0   0  -0  -0   0   0  -0  -0   0   0   0   0  -0   0  -0  -0  -0  -1   1  -1  -1  -1  -0   1   1  -1  -6  -4   2   1   3  -1   1  -1  -0   1  -1  -1  -1   1   1   1   1  -1  -0  -1   0   1  -1  -1   1   0   0   1  -0  -0  -1  -0  -1  -0  -0   0  -0  -0  -0   0  -0  -0  -0   0   0   0   0   0   0  -0  -0  -0  -1  -0  -0   1  -0   0  -1   0   0  -0  -0  -0  -1   0  -2   1  -1   0  -1   1  -1  -1  -0  -0  -1   0  -1  -1   1   1   1   1  -2   1  -2  -1  -1   1   1   0  -1  -1  -1   2   1  -1   1   0  -1   1  -1   0  -1  -1   1   0   1  -1  -0  -0   0   0   0  -0   0   0  -0  -1  -0  -0   0  -0   0   0   0  -0  -0  -0  -0  -0   0  -0  -1  -1   0   0   0  -0  -0   0  -0  -0   1  -1  -0   1  -2  -1   0   0  -1  -0   1   0  -1   1  -1  -1   1   1  -2   2   1  -4   1  -1   0  -2  -1  -1  13  -4   2  -3  13   7   7   6   7  -7  -4   7
iprm21599136_         13:  -14 -14 -15 -15 -16 -16  -4   2   3  59 -82 -99 100  -7   1  -2  -1  -1   1  -5  -2   1   0  -1  -2   3  -1   8 -10   3  -5   6  -0  -6   7   1   2  -1   2   1  -0   0   1   1   0  -0  -0  -0   0  -0   0   0   1   1  -1   1  -1   0  -0  -0   0   0  -0   2  -0   2   2  -1   5  -2   1   4 -10   6  -4  -3   3   3  -1   0   0  -0  -0  -0   0  -0   0  -0  -0  -0  -0   0   0  -0   0  -0  -0   0   0   0   0  -0  -0   0   0  -0   0  -0   0   1   1   0  -1  -0  -0   6   4  -1  -2   9   1   4   5  11 -10   7  -5   3  -3  -6   2   2   0   0  -1  -2  -0   1  -1  -1   1   2  -2  -1   2   1  -1   1  -0  -1   0  -0   0   0  -0   0   1   0  -0   0  -0  -0   0  -0   0   0  -0  -1  -0  -0  -1   1   1   1  -2   2   1  -1  -1   0   2   1   1   1   4  -1   2  -3  -2   1   1  -0  -1   9   1  -0  -1   0   1   0  -1  -0  -0  -0  -0   0  -0   0  -0   0   0  -0   0   0   0   0   0   0   0  -0   0   0  -0  -0  -0  -0  -0   0  -0   0   0   0   0   0   0  -0   0   0   0   0  -0  -0   0  -0   0   0  -0  -0   0   0  -0  -0  -0  -0   0  -0   0   0   0   0  -0   1   1   1   0  -1  -1   1   5   3  -1  -1  -3   1  -1   1  -0  -1   1   1   1  -1  -1  -1  -1   1   0   1  -0  -1   1   1  -1  -0  -0  -0   0   0   0   0   1   0   0  -0   0   0   0  -0   0   0   0  -0  -0  -0  -0  -0  -0   0   0   0   0  -0   0  -1   0  -0   0  -0  -0   0   1   1   1  -0   1  -1   1  -0   1  -1   1   1   0   0   1  -1   1   1  -1  -1  -1  -1   2  -1   2   1   1  -1  -0  -0   1   1   0  -1  -1   1  -0  -0   0  -0   1  -0   1   0  -1  -0  -1   1   0   0  -0  -0  -0   0  -0  -0   0   0   0   0   0   0   0  -0  -0   0   0   0   0   0  -0   0   1   0  -0   0  -0  -0   0  -0  -0   0  -1   1  -0  -1   1   0  -0  -0   1   0  -1  -0   0  -1   1   1  -1  -1   1  -2  -1   3  -0   1  -0   1   1   1 -12   3  -2   3 -11  -7  -7  -7  -7   7   1  -5
iprm21599328_         14:   48  48  48  49  49  46   3   3   8   5   7  10  -7 100  21 -20   5   4  11   1   6  -2  -2   2  11 -10  10  18  -8 -18 -13  11   5  -8   9  -6 -13   1  -5  -2   1   0  -2  -2  -1   2   1   0  -1  -1   0   0  -6  -8   5  -9   5  -3  -1   2   0   0  -1   0  -6 -24 -21  13 -16  -2  19 -21   0   3  -3  -3   2   4 -14   0   0  -0   0  -0   0  -0  -0   0  -0  -0  -0  -0   0   1   0   0   0  -0  -0  -1  -0  -0  -0  -0  -1   0  -0   0   0   0  -0   0  -0  -0  -6 -20 -25  11 -15 -33 -11  -7  -9 -19  16 -12   8  -6   5  10  -4  -3  -1  -1   2   3   1  -2   1   2  -2  -3   4   2  -3  -2   2  -1   0   1  -1   0  -0  -0  -0  -0  -1  -0   1  -0   0   1  -1   0  -1  -0   0   1   1  -0   0  -2   0  -7   4  -5  -4   2   3  -2  -7  -4  -3  -3 -10   1  -4   9   4  -3  -2  -2   0 -32  -1   1  -0  -1  -0  -1   1   0   1   0   1  -1   1  -1   1  -0   0   0  -1   0  -0  -0  -0   0  -0   0  -0   0   0   0  -0   0  -0   0  -0   0  -0  -0   0  -0  -0   0  -0  -0   0  -1   0   0  -0   0  -0  -1   0   1  -1  -1   1   0   1   1  -1   0  -1  -0  -1  -2   2  -4  -4  -4  -0   3   3  -3 -17 -11   5   3   9  -2   3  -3  -0   2  -3  -2  -3   2   3   1   3  -2  -0  -2  -0   2  -2  -2   2   0   0   1   0   0  -2  -1  -2  -0   1   0   0  -0  -1  -0  -0  -1  -0   0   1   0   0   0   0  -0   0  -1  -1  -1   1   0  -1   0  -2   1   0  -1  -0  -1  -1   0  -4   1  -1  -0  -1   0  -1  -1  -0  -1  -1   0  -1  -1   1   2   1   2  -4   2  -5  -1  -3   1   3   1  -2  -1  -2   3   2  -2   1   1  -1   1  -3   0  -2  -1   1  -0   1  -2  -1  -1   1   1   1  -1   1   1  -2  -1  -1  -1   0  -1   1  -0   1   0   0   0  -0  -1   0  -1  -2  -2   1   1   1  -1  -1   1  -1  -1  -0  -1  -1   1  -3  -2   0  -1  -2   0   2   1  -1   2  -1  -2   2   2  -2   2   2  -8   1  -2   1  -2  -2  -0 -14  -5 -20  24   1 -17  -3 -12  -3   3 -36  40
iprm21599520_         15:   -1  -0   1   3   6  10   2  -3 -13   8  -5  -1   1  21 100-100   3   1 -19  31   4  -0   1  -0 -12  12 -14  20  34 -81 -39  24  35 -20  19 -39 -10   3  -7  -3  -0   2  -0  -1  -1   1   1   1  -1   1  -1  -1   1   3  -3   4  -3   1   2  -1  -1  -0  -2   4 -10  18  -1  14  22 -16  -7  14  -5  -1  -0   0  -0  -3  11  -0   0   0  -0   0  -0  -0  -0  -0   0  -0  -0  -0   0  -1   1   0   0  -0  -0   2   2  -1  -1   2  -0  -1   1  -1   4  -0   4   2  -0  -5  -5   1   1   7 -38  25  13  -0  -3   1   2  -4   3  -2   2   3  -1  -1   0   0   0   1   0  -0   0   1  -1  -1   1   1  -1  -1   1  -0   0   0  -0   0   0  -0  -0  -0  -1  -0   1   0   0   0  -1   0  -1  -0   1   3   1   0   3  -4  -3  -0   1  -0  -1   1   2   1  -1  -1   1  -1  -2   0  -1   2   1  -1   0  -0  -0   8  -0  -0   2  -0   0   0   0   0  -0  -0   0  -0   0  -0   0   0  -0  -0  -0  -0   0  -0  -0  -0  -0   0  -0  -0   0   1   0   0   0  -1   1  -0  -0  -0   0  -0  -0   0  -0  -1   0   0  -0   0   0  -0   0  -0  -0   1   0   0  -0  -0   0  -0  -0  -0  -0   0  -0   0  -0   0  -0  -0   0  -0  -0  -0   1   0   0   1   0  -0   0  -0  -0  -0   0   0   0  -0   0   0   1  -0  -0  -0   0  -0   0   0   0   0   0  -0  -0  -0   1   0  -0   0  -0   0  -0  -0  -0   0  -0   0  -0  -0   0   0   0  -0   0  -0  -1   0  -0   0  -0   0   0   0   0   0   0   0  -0  -0  -0   0  -0   0  -0   0  -0   0  -0  -0  -0  -0  -0   0  -0  -0   0   0   0   0  -0   0   0   1  -0   0  -1  -0  -0  -1   0  -0  -1  -0  -1  -1   1  -1   1   1   1   1   0  -0   0   1  -0  -1   0  -1  -1   0  -0  -0   0  -0   0   1  -0   0  -0   0  -0   1  -1  -1  -0   1   0   1   1   0  -0   0  -1   0   0  -1   0   0  -2   1   0  -4   2   0  -1  -0   2   1  -1  -2  -1  -1   2   2  -0  -1  -3   2   1  -2   1   5  -4   1   1  -0  -2   4-100  62  34   4  58  52  58 -58  32 -13
iprm21599712_         16:    2   1   0  -2  -5  -9  -2   3  13  -8   5   2  -2 -20-100 100  -3  -0  20 -31  -3   0  -1   0  12 -13  14 -20 -34  80  39 -24 -35  20 -19  39  10  -3   7   3   0  -2   0   1   1  -1  -1  -1   1  -1   1   1  -2  -4   3  -5   3  -2  -2   1   1   0   2  -4   9 -19   0 -14 -22  16   8 -15   5   1  -0  -1   0   3 -11   0  -0  -0   0  -0   0   0   0   0  -0   0   0   0  -0   1  -1  -0  -0   0   0  -2  -2   1   1  -2   0   1  -1   1  -4   0  -5  -2   0   5   5  -1  -2  -7  38 -25 -14  -0   3  -2  -1   4  -2   2  -1  -3   1   1  -0  -0  -0  -1   0   0  -0  -1   0   1  -1  -1   1   1  -0   0  -0  -0   0  -0  -0   0   0   0   1   0  -1  -0  -0  -0   1  -0   1   0  -1  -3  -1  -0  -3   4   3   0  -1   0   1  -1  -2  -1   1   1  -1   1   2  -0   1  -2  -1   1  -0  -0   0  -9   0   0  -2   0  -0  -0  -0  -0   0   0  -0   0  -0   0  -0  -0   0   0   0   0  -0   0   0   0   0  -0   0   0  -0  -1  -0  -0  -0   1  -1   0   0   0  -0   0   0  -0   0   1  -0  -0   0  -0  -0   0  -0   0   0  -1  -0  -0   0   0  -0   0   0   0   0  -0   0  -0   0  -0  -0  -0  -0   0   0   0  -1  -0   0  -1   0  -0  -0   0   0   0  -0  -0  -0   0  -0  -0  -1  -0   0   0  -0   0  -0  -0  -0  -0  -0   0   0   0  -1  -0   0  -0   0  -0   0   0   0  -0   0  -0  -0   0  -0  -0  -0   0  -0   0   1  -0   0  -0   0  -0  -0  -0  -0  -0  -0  -0   0   0   0  -0  -0  -0   0  -0   0  -0   0   0   0   0   0  -0   0   0  -0  -0  -0  -0   0  -0  -1  -1   0  -0   2   0  -0   1  -0   0   1   0   1   1  -1   1  -1  -1  -1  -1  -0   0   0  -1   0   0  -0   1   1  -0   0   0  -0  -0  -0  -1   1  -0   0  -0   0  -1   1   1   0  -1  -0  -1  -1  -0   0  -0   1  -0  -0   1  -0  -0   2  -1  -0   4  -2  -0   1   0  -3  -1   1   2   1   1  -2  -2   0   1   3  -2  -1   2  -1  -5   4  -1  -1   0   2  -4 100 -62 -34  -5 -58 -51 -58  58 -33  15
iprm21599904_         17:    3   3   3   4   5   5   1  -1  -1   0   1   2  -1   5   3  -3 100 -94   7  -2   2  -0   0   0  -1   1  -1   1   1  -3  -1   0   1  -0   0  -1  -3   1  -2  -1   0   0  -0  -1  -0   0   0   0  -0  -0  -0  -0  -1  -1   1  -1   1  -0  -0   0   0  -0  -0   0  -0   2   0   0   2  -1  -0   1  -0   0  -0  -0   0  -0   0  -0  -0   0   0   0  -0   0  -0  -0   0   0   0  -0  -0  -0   0   0   0  -0  -0   0   0  -0  -0   0  -0  -0   0  -0   0   0   0   0  -0  -0  -0  -0  -0   0  -1   0   0   0  -0  -0   0  -0   0  -0   0   0  -0  -0  -0  -0   0   0   0  -0   0   0  -0  -0   0   0  -0  -0   0  -0   0   0  -0   0  -0  -0  -0  -0  -0  -0   0   0   0   0  -0   0  -0  -0   0   0   0  -0   0  -0  -0  -0   0  -0  -0   0   0  -0  -0  -0  -0  -0  -1   0  -0   0   0  -0  -0  -0   0  -1  -0   0   0  -0  -0  -0   0   0   0   0   0  -0   0  -0   0   0  -0   0  -0  -0   0  -0  -0  -0  -0   0  -0  -0   0   0   0   0  -0  -0   0  -0  -0  -0   0  -0  -0   0  -0  -0  -0  -0   0   0  -0   0  -0  -0   0   0  -0  -0   0   0   0   0  -0   0  -0  -0  -0  -0   0  -0  -0  -0  -0   0   0  -0  -1  -1   0   0   1  -0   0  -0  -0   0  -0  -0  -0   0   0   0   0  -0  -0  -0  -0   0  -0  -0   0   0   0   0  -0  -0  -0  -0  -0  -0   0   0  -0  -0  -0   0  -0  -0  -0   0   0   0   0   0   0  -0  -0  -0  -0  -0   0   0  -0   0  -0   0   0  -0  -0  -0  -0   0  -0   0  -0  -0  -0   0  -0  -0  -0  -0  -0   0  -0  -0   0   0   0   0  -0   0  -0  -0  -0   0   0   0  -0  -0  -0   0  -0  -0  -0  -0   0  -0  -0   0   0   0  -0  -0  -0   0  -0  -0  -0  -0  -0   0  -0  -0   0   0  -0  -0  -0   0  -0  -0  -0  -0  -0  -0  -0   0  -0   0   0   0  -0  -0  -0   0   0  -0   0   0  -0   0   0  -0   0   0  -0   0   0  -0  -0  -0   0  -0   0   0  -0  -0   0  -0  -0  -0  -0   0  -0   0   0  -0  -0  -0  -3   2   1  -0   1   0   1  -1   3  -3
iprm21600096_         18:    1   1   1   1   2   3   1  -0  -0   0   1   1  -1   4   1  -0 -94 100  -9   8   2   0   1  -1  -1   1  -1  -1   1  -1   0  -1   0   1  -1  -0  -3   1  -2  -1   0   0  -1  -1  -0   1   0   0  -0  -0   0  -0  -2  -2   1  -2   1  -1  -0   1   0  -0  -0  -0  -0   1  -1   0  -0   1  -1   1  -1   0   0   0   0  -0   1   0   0   0  -0  -0  -0  -0   0  -0   0   0   0   0  -0  -0  -0  -0  -0   0   0   0   0   0   0   0   0   0  -0   0  -0  -0  -0  -0   0   0   0   1   1   0  -0   2   1   0  -0  -1   1  -0   0  -0   0   0  -0  -0  -0   0   0   0   0  -0   0   0  -0  -0   0   0  -0  -0   0  -0   0   0  -0   0  -0  -0   0   0  -0   0   0  -0  -0   0  -0  -0  -0   0  -0   0   0   0   0  -0  -0   0   0  -0  -0   0   0   0   0  -0   0  -0  -0   0  -0   0   0  -0  -0   0   0   1  -0   0   0  -0  -0  -0   0   0   0   0   0  -0   0  -0   0   0  -0   0  -0  -0  -0   0  -0   0   0   0  -0  -0  -0   0   0  -0   0  -0   0  -0   0   0  -0   0  -0  -0  -0   0  -0   0  -0  -0   0  -0   0   0  -0  -0   0   0  -0  -0   0  -0  -0   0  -0   0   0   0   0   0  -0  -0  -0   0   0  -0   0  -0   0   0   0  -0   0  -0   0   0  -0  -0  -0   0   0   0   0  -0  -0  -0   0   0  -0  -0   0   0   0   0  -0  -0  -0   0  -0  -0  -0   0  -0  -0  -0   0  -0   0  -0   0   0   0   0   0   0  -0  -0  -0  -0   0  -0   0  -0   0  -0  -0   0  -0  -0  -0  -0   0  -0   0  -0  -0  -0   0  -0  -0  -0  -0  -0   0  -0  -0   0   0   0   0  -0   0  -0   0  -0   0  -0  -0   0   0   0  -0  -0   0  -0  -0   0  -0   0  -0   0   0  -0  -0  -0   0   0  -0  -0  -0  -0   0  -0  -0   0   0   0  -0  -0   0  -0  -0  -0  -0  -0  -0   0   0  -0   0   0   0  -0  -0  -0   0   0  -0   0   0  -0   0   0  -0   0   0  -0   0   0  -0  -0  -0   0  -0   0   0  -0  -0   0  -0  -0   0  -0   0  -0   0   0  -0   1  -0  -0  -0   0   0   0   3   0  -0  -2   4
iprm21600288_         19:   16  16  15  15  14  12   2   4   4  -1   3  -1   1  11 -19  20   7  -9 100 -86   1  -1  -0   0  17 -13  16  12 -19  10   2   1  -9  -4   5  10  -1  -2   3   1   0  -1  -0   0   0  -0  -0  -0   0  -0   0   0  -2  -3   2  -3   2  -1  -1   1  -0   0  -0   0  -4 -14 -14   9 -11  -1  23 -18 -10  10  -8  -7   7  10 -16  -0   0   0  -0   0  -0  -0   0  -0   0   0   0  -0  -0  -0  -0   0   0  -0  -0  -0  -1   0   0  -1  -0   0  -0   0  -1   0  -1  -0  -0   1  -2  -6 -12   4   5 -19 -12   2   1   1  -2   2  -1   1  -1  -1   1   0  -0  -0  -0  -0  -0   0  -0  -0   0   0  -0  -0   0   0  -0   0  -0  -0   0  -0   0   0  -0  -0   0  -0  -0   0   0   0  -0   0   0  -0  -0  -0   0  -0  -1   1   1  -3   1  -1  -1   0   0  -2  -2  -1  -0  -1  -1   0  -0   1   0  -0  -0  -1  -0 -13   0  -0  -1   0   0  -0  -0  -0  -0   0  -0  -0  -0   0  -0  -0   0   0   0   0  -0  -0  -0  -0  -0  -0   0   0  -0  -0  -0  -0  -0   0  -0   0  -0  -0   0   0   0   0  -0   0   0  -0   0  -0  -0   0  -0  -0   0   0  -0  -0   0   0   0   0  -0   0  -0  -0  -0  -1   1  -1  -1  -1  -0   1   1  -1  -6  -3   1   1   3  -1   1  -1  -0   1  -1  -1  -1   1   1   0   1  -1   0  -1  -0   1  -1  -1   0   0   0   0   0   0  -1  -0  -1  -0   0   0   0  -0  -0  -0  -0  -0  -0   0   0   0   0  -0   0  -0   0  -0  -0  -0   0   0  -0   0  -1   0   0  -0  -0  -0  -0   0  -1   0  -0  -0  -0   0  -0  -0  -0  -0  -0   0  -1  -1   0   1   0   1  -1   1  -2  -1  -1   0   1   0  -0   0  -1   1   1  -0   0   0  -0   0  -1  -0  -0  -0   0  -0   0  -0   0   0  -0   0   0   0  -0  -0   0   0  -0  -0   0   0  -0  -0  -0  -0   0   0   0  -0  -0  -0   0   0  -0  -0  -0   0   0  -0   0   0   0  -0   0   1  -0   0   0   0  -1  -1  -0  -0   1  -0  -1  -0  -0  -0   1  -1  -1  -1  -1  -2   1   0   0  -0 -20 -15  20  -2 -20 -28 -17 -23 -17  17 -17  13
iprm21600480_         20:  -14 -14 -12 -10  -7  -1   2  -6  -9   2  -1   5  -5   1  31 -31  -2   8 -86 100   6   1   4  -2 -20  17 -18 -11  26 -22  -6  -3  13   2  -4 -15  -7   4  -9  -3   1   1  -1  -2  -1   2   1   1  -1   0  -0  -1  -2  -1   0  -0   0  -0   0   0   0  -1   0  -0   2  23  13  -5  16   0 -23  22   7  -9   7   6  -6 -10  18  -0  -0   0   0   0  -0   0  -0  -0   0  -0   0   0   0  -0   0  -0   0   0   0   1   1  -1  -0   1   0  -0   0  -0   1  -0   1   0   0  -1   2   8  14  -3  -8  27  14  -0  -1  -1   3  -2   1  -1   1   2  -1  -0   0   0   0   0  -0  -0   0   0  -0  -0   1   0  -1  -0   0  -0   0   0  -0   0  -0  -0   0   0  -0   0   0   0  -0  -0   0   0  -0   0   0   1  -0   0   2  -2  -2   3  -1   1   1   0  -0   2   2   0   1   1   1  -0   0  -1  -0   0   0   1   0  16  -0   0   1  -0  -0   0   0   0   0  -0   0   0   0  -0   0   0  -0  -0  -0  -0   0   0   0   0   0   0  -0  -0  -0   0   0   0   0  -0   0  -0   0   0  -0  -0  -0  -0   0  -0  -0   0  -0   0   0  -0   0   0  -0   0   0   0  -0  -0  -0  -0   0  -0   0   0   0   1  -1   1   1   1   0  -1  -1   1   6   3  -1  -1  -3   1  -1   1   0  -1   1   1   1  -1  -1  -0  -1   1  -0   1   0  -1   1   0  -0   0  -0  -0  -0  -0   1   0   1   0  -0  -0  -0  -0   0   0   0   0   0  -0  -0  -0  -0   0  -0   0  -0   0   0   0  -0  -0   0  -0   1  -0  -0   0   0   0   0  -0   1  -0   0   0   0  -0   0   0   0   0   0  -0   0   0  -0  -1  -0  -0   1  -1   2   1   1  -0  -1  -0   0  -0   1  -1  -1   0  -1  -1   1  -1   1   0   1   1  -0  -0  -0   1  -0  -0   0  -1  -1   0  -0  -0   0   0   0   1  -0   0  -0   0   0   0  -1  -0  -0   0   0   0   1   0  -0   0  -0   0   0  -0   0   0  -1   1   0  -2   1   0  -1  -0   1   1  -1  -1  -1  -1   1   1  -0  -0  -1   1   0   1   0   3  -2   1   1   0  21  12 -31   7  21  25  25  37  25 -25  24 -15
iprm21600672_         21:   -2  -2  -1  -0   1   5   4  -1  -2   0   1   2  -2   6   4  -3   2   2   1   6 100 -77 -53  62  -4   4  -3  -2   5  -3  -1  -2   1   1  -2  -1  -3   2  -4  -1   0   0  -1  -1  -0   1   0   0  -0  -0  -0  -0  -2  -2   1  -2   1  -1  -0   1   0  -0  -0  -0  -0   7   2  -1   4   1  -4   5  -1  -0   0   0  -0  -1   3  -0  -0   0  -0   0  -0   0  -0  -0   0   0   0   0  -0  -0   0   0   0  -0   0   0   0  -0  -0   0   0  -0   0  -0  -0   0   0   0  -0   0   1   3   4  -1   1   7   2   1   1   2  -1   1  -1   1  -0  -1   0   0   0   0  -0  -0  -0   0  -0  -0   0   0  -0  -0   0   0  -0   0  -0  -0   0  -0   0   0   0   0   0   0  -0   0  -0  -0   0  -0   0   0  -0  -0  -0   0  -0   0   0   1  -0   0   0  -0  -0   0   1   0   0   0   1  -0   0  -0  -0   0   0   0   0   4   0   0   0   0  -0   0  -0  -0  -0  -0   0   0  -0   0  -0   0  -0  -0   0  -0   0   0   0   0   0   0  -0  -0  -0   0   0  -0   0  -0   0  -0   0   0  -0   0   0  -0   0   0  -0   0  -0  -0   0  -0   0   0  -0  -0   0   0  -0  -0  -0  -0   0  -0   0   0   0   0  -0   0   0   0  -0  -0  -0   0   1   1  -0  -0  -1   0  -0   0   0  -0   0   0   0  -0  -0  -0  -0   0  -0   0   0  -0   0   0  -0   0   0  -0  -0  -0   0   0   0  -0  -0  -0  -0  -0   0   0  -0   0   0  -0  -0  -0  -0  -0  -0   0  -0   0   0   0  -0   0   0   0   0  -0   0   0  -0  -0   0   0   0   0  -0   0  -0   0   0  -0   0  -0  -0   0   0   0   0  -0  -0  -0   0  -0   0   0   0   0  -0  -0   0   0   0  -0  -0   0  -0  -0   0  -0   0  -0   0   0  -0  -0  -0   0   0   0  -0  -0  -0   0  -0  -0   0   0   0   0  -0   0  -0   0  -0  -0  -0  -0  -0   0  -0   0   0   0  -0  -0  -0   0   0  -0   0   0  -0   0   0  -0   1   0  -0   0   0  -0  -0  -0   0  -1   0   0  -0  -1   1  -1  -0   1  -0   0  -0   1   1  -0   3   0  -3  -1   0   2  -0   5  -0   0   5  -3
iprm21600864_         22:   -2  -2  -2  -2  -3  -3  -1   0   0   0  -0  -1   1  -2  -0   0  -0   0  -1   1 -77 100  90 -96  -0   0   0   0  -0   1  -0   1   0  -0   1  -0   3  -1   2   1  -0  -0   1   1   0  -1  -0  -0   0   0  -0   0   2   2  -1   2  -1   1   0  -1  -0   0   0   0   0   0   1  -0   0  -0   0  -0   0  -0   0   0  -0  -0  -0  -0  -0   0   0   0  -0   0  -0   0  -0   0   0  -0  -0   0   0   0   0  -0  -0  -0   0  -0  -0  -0   0  -0   0  -0   0   0   0   0  -0  -0   0   0   0  -0   0   0  -0   0   0   1  -1   1  -0   0  -0  -1   0   0   0   0  -0  -0  -0   0  -0  -0   0   0  -0  -0   0   0  -0   0  -0  -0   0  -0   0   0  -0   0   0   0  -0   0  -0  -0   0  -0   0   0  -0  -0  -0  -0  -0   0   0   0  -0   0   0  -0  -0   0   0   0   0   0   0  -0   0  -0  -0   0   0   0  -0   1   0  -0  -0   0   0   0  -0  -0  -0  -0  -0   0  -0   0  -0   0   0  -0   0   0   0   0   0   0   0  -0   0   0  -0  -0   0  -0   0   0  -0  -0   0   0  -0   0   0  -0   0   0   0   0  -0  -0   0  -0   0   0  -0  -0   0   0  -0  -0  -0  -0   0  -0   0   0   0   0  -0   0   0   0   0  -0  -0   0   1   0  -0  -0  -0   0  -0   0   0  -0   0   0   0  -0  -0  -0  -0   0   0   0   0  -0   0   0  -0  -0  -0  -0   0   0   0   0   0   0  -0  -0   0   0   0  -0   0   0   0  -0  -0  -0  -0   0  -0   0   0   0   0   0  -0  -0   0  -0   0  -0  -0   0   0   0   0  -0   0  -0   0   0   0  -0   0   0   0   0   0  -0   0   0  -0  -0  -0  -0   0  -0   0   0   0  -0  -0  -0   0  -0   0  -0   0   0   0   0  -0   0   0  -0  -0  -0   0   0   0  -0  -0   0   0   0   0  -0   0   0  -0  -0   0   0   0  -0   0   0   0   0   0   0  -0  -0   0  -0  -0  -0   0   0   0  -0  -0   0  -0  -0   0  -0  -0   0  -0  -0   0  -0  -0   0   0   0  -0   0  -0  -0   0   0  -0   0   0   0   0   0   0  -0  -0   0  -0   0   0  -0  -0   0  -0  -1  -0   0   2  -2
iprm21601056_         23:   -4  -4  -4  -4  -4  -3   1  -0  -1   0  -1  -1   0  -2   1  -1   0   1  -0   4 -53  90 100 -99  -2   2  -1  -1   2   1  -1   1   1  -0   0  -1   5  -1   3   1  -0  -0   1   1   0  -1  -0  -0   0   0  -0  -0   2   2  -2   3  -2   1   0  -1  -0   0   0   0   0   4   2  -1   2  -0  -1   2   0  -0   0   0  -0  -0   1  -0  -0   0   0   0  -0   0  -0  -0   0   0   0  -0  -0   0   0   0   0  -0   0   0   0  -0  -0   0   0  -0   0  -0   0   0   0   0  -0  -0   0   2   2  -1   1   3   1   1   1   3  -2   2  -1   1  -1  -1   1   0   0   0  -0  -0  -0   0  -0  -0   0   0  -0  -0   0   0  -0   0  -0  -0   0  -0   0   0  -0   0   0   0  -0   0  -0  -0   0  -0   0   0  -0  -0  -0  -0  -0   0   0   1  -0   1   0  -0  -0   0   1   0   0   0   1  -0   0  -1  -0   0   0   0  -0   3   0  -0  -0   0   0   0  -0  -0  -0  -0  -0   0  -0   0  -0   0  -0  -0   0  -0   0   0   0   0   0  -0   0  -0  -0  -0   0  -0   0   0   0  -0   0   0  -0   0   0  -0   0   0  -0   0  -0  -0   0  -0   0   0  -0  -0   0   0  -0  -0  -0  -0   0  -0   0   0   0   0  -0   0   0   0   0  -0  -0   0   2   1  -0  -0  -1   0  -0   0   0  -0   0   0   0  -0  -0  -0  -0   0   0   0   0  -0   0   0  -0  -0  -0  -0   0  -0   0   0   0   0  -0  -0   0   0   0  -0   0   0   0  -0  -0  -0  -0  -0  -0   0   0   0   0   0  -0  -0   0  -0   0  -0  -0   0   0   0   0  -0   0  -0   0   0   0  -0   0   0   0   0   0  -0   0   0  -0  -0  -0  -0   0  -0   0   0   0  -0  -0  -0   0   0   0  -0  -0   0   0  -0   0  -0   0  -0   0   0  -0   0  -0   0   0   0   0  -0  -0   0   0   0   0  -0   0   0  -0   0   0   0   0   0   0   0  -0   0   0   0  -0   0   0   0   0   0   0   0   0   0   0  -0   0   0   0  -0   0   0   0   0   0   0   0   0   0  -0   0   0   0  -0   0   0   0   0   0  -0  -0   0   1   1  -1  -1  -0   1  -0   1  -0   0   5  -5
iprm21601248_         24:    3   3   3   3   3   3   0   0   0  -0   1   1  -1   2  -0   0   0  -1   0  -2  62 -96 -99 100   1  -1   0   0  -1  -1   1  -1  -1   0  -0   0  -4   1  -2  -1   0   0  -1  -1  -0   1   0   0  -0  -0   0  -0  -2  -2   1  -2   1  -1  -0   1   0  -0  -0  -0  -0  -2  -1   0  -1   0   0  -1  -0   0  -0  -0   0   0  -1   0   0  -0  -0  -0   0  -0   0  -0  -0  -0  -0   0   0  -0  -0  -0  -0   0  -0   0  -0   0   0  -0  -0   0  -0   0  -0  -0  -0  -0   0   0  -0  -1  -2   1  -1  -2  -1  -0  -1  -2   2  -1   1  -1   1   1  -0  -0  -0  -0   0   0   0  -0   0   0  -0  -0   0   0  -0  -0   0  -0   0   0  -0   0  -0  -0   0  -0  -0  -0   0  -0   0   0  -0   0  -0  -0   0   0   0   0   0  -0  -0  -0   0  -0  -0   0   0  -0  -0  -0  -0  -0  -1   0  -0   1   0  -0  -0  -0   0  -2  -0   0   0  -0  -0  -0   0   0   0   0   0  -0   0  -0   0  -0   0   0  -0   0  -0  -0  -0  -0  -0   0  -0   0   0   0  -0   0  -0  -0  -0   0  -0  -0   0  -0  -0   0  -0  -0   0  -0   0   0  -0   0  -0  -0   0   0  -0  -0   0   0   0   0  -0   0  -0  -0  -0  -0   0  -0  -0  -0  -0   0   0  -0  -1  -1   0   0   1  -0   0  -0  -0   0  -0  -0  -0   0   0   0   0  -0  -0  -0  -0   0  -0  -0   0   0   0   0  -0  -0  -0  -0  -0  -0   0   0  -0  -0  -0   0  -0  -0  -0   0   0   0   0   0   0  -0  -0  -0  -0  -0   0   0  -0   0  -0   0   0  -0  -0  -0  -0   0  -0   0  -0  -0  -0   0  -0  -0  -0  -0  -0   0  -0  -0   0   0   0   0  -0   0  -0  -0  -0   0   0   0  -0  -0  -0   0   0  -0  -0  -0  -0  -0  -0   0  -0  -0   0  -0   0  -0  -0  -0  -0  -0  -0   0  -0  -0   0   0  -0  -0  -0   0  -0  -0  -0  -0  -0  -0   0  -0  -0  -0   0   0  -0  -0  -0   0   0  -0   0   0  -0   0   0  -0   0   0  -0   0   0  -0  -0  -0   0  -0  -0   0  -0  -0   0  -0  -0  -0  -0  -0  -0   0   0  -0  -0  -0   0   1   0  -1   0  -0   0  -0  -4   3
iprm21601440_         25:   30  30  29  27  24  19   2   8  -1   4  -1   4  -2  11 -12  12  -1  -1  17 -20  -4  -0  -2   1 100 -95  91  52 -39  12 -14  24 -13   9  -7  12   6  -7  11   4  -0  -1   1   1   1  -1  -1  -0   1  -0   0   1   0  -2   1  -3   1  -1  -2   1   1   1  -2  -1  -6 -35 -18  14 -15 -14  50 -36 -22  21 -17 -14  14  20 -31  -0   0   0  -0   0  -0  -0   0  -0   0  -0   0  -0  -0  -1   0   0   0  -0  -0   2  -1   0  -0  -2  -1  -1   1  -1   3   0   1   1  -0  -3 -11 -15 -23   9 -23 -30  -2 -15   3   6  -8   4  -3   2  -2  -3   1   1   0  -1  -1  -1  -0   0  -0  -1   1   1  -1  -1   1   0  -0   0  -0  -1   0  -0   0   0  -1  -0  -0  -0   1   0   0   0  -1   0  -1  -0   0   2   1  -0   1  -2  -0  -6   2  -3  -3   1   2  -4  -4  -2   0  -2  -5   0  -2   4   2  -2  -1  -2  -0 -25  -0   0   1  -0   0  -0   0   0   0   0   0  -0   0  -0   0   0  -0   0  -0  -0   0  -0  -0  -0  -0  -0  -0  -0  -0   0  -0  -0  -0  -0   0  -0  -0  -0   0  -0  -0   0  -0  -0   0  -0   0   0  -0   0  -0  -0   0   1  -0  -1   1   0   0   0  -0   0  -1  -0  -1  -1   1  -3  -3  -3  -0   2   2  -2 -12  -7   3   2   6  -2   2  -2  -0   1  -2  -1  -2   1   2   1   2  -1  -0  -1  -0   1  -1  -1   1   0   0   1  -0  -0  -1  -1  -1  -0  -0   0  -0  -0  -1   0  -0  -1  -0   0   0   0   0  -0   1  -0  -0  -0  -1  -0  -0   1  -0   1  -1   0   1  -0  -1  -1  -1   1  -3   1  -1   0  -1   1  -1  -1  -0  -0  -1   1  -1  -1   1   2   1   1  -3   2  -3   0  -2   1   1   0  -0  -0  -1   2  -0  -0  -1  -1   0  -1  -0   0   1   0  -0  -0  -0   0  -0  -0  -1  -1  -1   1  -1  -1   1   1  -0  -0  -0   1  -1  -0  -1  -0  -1  -1  -0   0  -1   0   2   1  -1  -1  -2   1   1  -2   1   1  -2   1   1  -2   2   1  -1   0   1  -1  -2  -2   1  -2   1   2  -2  -2   1  -1  -2  -2  -1   1  -1   2   2  -1 -23 -80  12  59  20 -54  24 -14  23 -23 -28  33
iprm21601632_         26:  -29 -29 -29 -27 -25 -20  -3  -7   1  -4   1  -5   3 -10  12 -13   1   1 -13  17   4   0   2  -1 -95 100 -98 -55  42 -20  26 -34  14 -14  12 -13  -7   7 -10  -4   1   1  -1  -2  -1   1   1   0  -1   0  -0  -1  -2  -1   0   0   0   0   2  -1  -1  -1   2  -0   6  30  15 -12  14  11 -44  32  21 -19  16  13 -13 -18  27   0  -0  -0   0  -0   0   0  -0   0  -0   0  -0   0   0   1  -0  -0  -0   0   0  -2   1  -0   0   2   1   1  -1   1  -3  -0  -2  -2   1   3  11  14  21  -9  30  27  -3  18  -3  -7   9  -4   3  -2   2   3  -2  -1  -0   1   1   1   0  -0   1   1  -1  -1   1   1  -1  -1   1  -0   0   1  -0   0  -0  -0   1   0   0   0  -1  -0  -0  -0   1  -0   1   0  -0  -2  -1   0  -1   2   0   6  -2   3   3  -1  -2   4   4   2  -0   2   5  -1   2  -4  -2   2   1   1  -0  24   0  -0  -1   0   0   0  -0  -0  -0  -0  -0   0  -0   0  -0  -0   0  -0   0   0  -0   0   0   0   0   0   0   0   0  -0  -0   0   0   0  -0   0   0   0  -0   0   0  -0   0   0  -0   0  -0  -0   0  -0   0   0  -0  -1   0   1  -1  -0  -0  -0   0  -0   0   0   0   1  -1   2   3   3   0  -2  -2   2  12   7  -3  -2  -6   2  -2   2   0  -1   2   1   2  -1  -2  -1  -2   1   0   1   0  -1   1   1  -1  -0  -0  -1   0   0   1   1   1   0   0  -0   0   0   1  -0   0   1   0  -0  -0  -0  -0   0  -1   0   0   0   1   0   0  -1   0  -1   1  -0  -1   0   1   1   1  -1   3  -1   1  -0   1  -1   1   1   0   0   1  -1   1   1  -1  -2  -1  -1   3  -2   3  -0   2  -1  -0  -0   0   0   1  -2   0   0   1   1  -0   1   0  -0  -1  -1   0   0   0  -0   0   0   1   1   1  -1   1   1  -1  -1   0   0   1  -1   1   0   1   0   1   1  -0  -1   1  -0  -2  -1   1   1   2  -1  -1   2  -1  -1   2  -1  -1   2  -2  -1   1  -0  -1   1   2   2  -1   2  -1  -2   2   2  -1   1   2   2   1  -1   1  -2  -2   1  20  74 -12 -63 -28  50 -25  14 -25  25  24 -30
iprm21601824_         27:   31  31  30  29  26  20   3   9  -1   4  -0   2  -1  10 -14  14  -1  -1  16 -18  -3   0  -1   0  91 -98 100  60 -51  25 -33  41 -16   7  -5  15  12  -8  14   5  -2  -0   3   3   1  -2  -1  -1   1   0   0   1   5   5  -3   5  -3   1  -1  -1   1   1  -2   1  -7 -29 -15  14 -12 -16  52 -36 -24  22 -18 -15  16  20 -31  -0   0   0  -0   1  -0  -0   0  -0   0   0   0  -0  -0  -1   0   0   0  -0  -0   2  -1   0  -0  -2  -1  -1   1  -1   3   1   2   2  -1  -4 -12 -14 -24  10 -30 -30  -1 -15   5  10 -12   6  -4   3  -3  -5   2   2   0  -1  -1  -2  -0   1  -1  -1   1   1  -2  -1   2   1  -1   1  -0  -1   0  -0   0   0  -1  -0  -0  -0   1   0   0   0  -1   0  -1  -0   1   2   1  -0   0  -2   0  -7   2  -3  -3   1   2  -4  -4  -2   0  -2  -5   0  -2   4   2  -1  -1  -2  -0 -26   0  -0   0  -0   0   0  -0   0  -0   0   0  -0   0  -0   0   0  -0  -0  -0  -0   0  -0  -0  -0  -0  -0   0  -0  -0   0  -0  -0  -0  -0  -0  -0  -0  -0   0  -0  -0   0  -0  -0   0  -0   0   0  -0   0  -0  -0   0   1  -0  -1   1   0   0   0  -0   0  -1  -0  -1  -1   1  -3  -3  -3  -0   2   2  -2 -13  -7   3   2   6  -2   2  -2  -0   1  -2  -1  -2   1   2   1   2  -1  -0  -1  -0   1  -1  -1   1   0   0   1  -0  -0  -1  -1  -1  -0  -0   0  -0  -0  -1   0  -0  -1  -0   0   0   0   0  -0   1  -1  -0  -0  -1  -0  -0   1  -0   1  -1   0   1  -0  -1  -1  -1   1  -3   1  -1   0  -1   1  -1  -1  -0  -0  -1   1  -1  -1   1   2   1   2  -3   2  -3   0  -2   1   1   0  -0  -0  -1   2  -0  -0  -1  -1   0  -1  -0   0   1   0  -0  -0  -0   0  -0  -0  -1  -1  -1   1  -1  -1   1   1  -0  -0  -1   1  -1  -0  -1  -0  -1  -1  -0   1  -1   0   2   1  -1  -1  -2   1   1  -2   1   1  -2   1   1  -2   2   2  -1   0   1  -1  -2  -3   1  -2   1   2  -2  -2   1  -1  -2  -2  -2   1  -1   2   2  -1 -33 -71  13  64  16 -58  24 -19  24 -24 -19  26
iprm21602016_         28:   29  29  29  28  26  22   5  12  -5   5  -0  -8   8  18  20 -20   1  -1  12 -11  -2   0  -1   0  52 -55  60 100 -76  12 -44  47   1 -32  38  -0   4  -6  11   3  -2   1   3   3   1  -2  -1  -0   1   0  -0   0   7   8  -5   8  -5   2   0  -2   0   1  -2   6 -12 -18 -19  22   2 -26  55 -30 -42  32 -26 -21  22  25 -32  -0   0   0  -0   0  -0  -0  -0  -0   0   0   0  -0  -0  -1   0   0   0  -0  -0   2  -0  -0  -0  -1  -0  -1   2  -2   4   1   4   3  -1  -4 -13 -12 -29  19 -42 -19  -8  -0   4  10 -11   5  -4   3  -3  -4   2   1   0  -1  -1  -1  -0   1  -1  -1   1   1  -1  -1   1   1  -1   1  -0  -1   0  -0   0   0  -1  -0  -0  -0   1   0   0   0  -1   0  -1  -0   1   2   1  -0   1  -2  -0  -7   2  -3  -3   1   2  -4  -4  -2   0  -2  -4  -0  -1   3   1  -1  -0  -4  -2 -21   1  -1   0   0   2   1  -1   0  -1  -0  -0  -0  -0   0  -0   0  -0  -0   0  -0   0  -0   0  -0  -0  -0   0   0  -0   0  -0  -0  -0  -0  -0  -0  -0  -0   0  -0  -0   0  -0  -1   0  -0   0   0  -0   0  -0  -0   0   1  -0  -0   1   0   0   0  -0   0  -1  -0  -1  -1   1  -2  -3  -3  -0   2   2  -2 -12  -7   3   2   6  -2   2  -2  -0   1  -2  -1  -2   1   2   1   2  -1  -0  -1  -0   1  -1  -1   1   0   0   1  -0  -0  -1  -1  -1  -0  -0   0  -0  -0  -1   0  -0  -1  -0   0   0   0   0  -0   1  -0  -0  -0  -1  -0  -0   1  -0   1  -1   0   1  -0  -1  -1  -1   1  -3   1  -1   0  -1   1  -1  -1  -0  -0  -1   1  -1  -1   1   2   1   1  -3   2  -3   0  -2   1   0   0  -0  -1  -1   2  -0  -0  -1  -1   0  -1  -0   0   1   1  -0  -0  -0   0  -0  -0  -1  -1  -1   1  -1  -1   1   1  -0  -0  -1   1  -1  -0  -1  -0  -1  -1  -0   0  -1   0   2   1  -1  -1  -2   1   1  -2   1   1  -2   1   1  -2   2   1  -1   0   1  -1  -2  -2   1  -2   1   2  -2  -2   0  -1  -2  -2  -1   1  -2   2   2  -1 -71 -40 -21  76 -27 -75  29  -7  28 -28  -7  16
iprm21602208_         29:  -28 -28 -27 -25 -22 -15  -3 -14  -5   2  -4  10 -10  -8  34 -34   1   1 -19  26   5  -0   2  -1 -39  42 -51 -76 100 -62  26 -39  19  29 -36 -23  -3   5 -10  -3   2  -0  -3  -2  -1   2   1   0  -1   0  -0  -1  -4  -3   2  -3   1  -1   2   0  -1  -1   0  -3   4  32  15  -9   7  18 -51  33  38 -30  23  19 -20 -24  34  -0  -0  -0   0  -0   0   0  -0   0  -0  -0  -0   0   0   1   0  -0  -0   0   0  -1   1  -1  -0   2  -0   1  -1   1  -1  -1  -1  -1   1   1   9  12  30 -17  21  31  19  -5  -4  -7   9  -5   4  -3   3   5  -2  -1  -0   1   1   1   0  -1   1   1  -1  -1   1   1  -1  -1   1  -1   0   1  -0   0  -0  -0   0   0  -0   0  -0  -0  -0  -0   1  -0   0   0  -0  -0  -1   0   1  -0  -1   6  -2   3   2  -1  -1   3   3   2   1   2   2   0   0  -1  -0   0   0   5   2  24  -1   1   1  -1  -2  -1   1   0   1   0   1  -0   0  -1   0  -0  -0  -0  -0  -0  -0  -0  -0   0   0   0  -0  -0   0   0   0   0   0  -0   0   0   0   0  -0   0  -0  -0   0   0  -0   0  -0  -0   0  -0   0   0  -0  -0   0   1  -1  -0  -0  -0   0  -0   0   0   0   1  -1   2   2   3   0  -2  -2   2  11   7  -3  -1  -6   2  -2   2   0  -1   2   1   2  -1  -2  -1  -2   1   0   1   0  -1   1   1  -1  -0  -0  -1   0   0   1   1   1   0  -0  -0   0   0   0  -0   0   1   0  -0  -0  -0  -0   0  -0   0   0   1   1   0  -0  -1   0  -1   1  -0  -0   0   1   1   1  -0   3  -1   1  -0   1  -1   1   1   0   0   1  -0   1   1  -1  -2  -1  -1   3  -2   3   0   2  -1  -1  -0   0   0   1  -2  -0   0   0   0   0   0   1   0   0   0   0   0   0   0  -0   0   1   0   0  -1   1   1  -1  -1   0   1   0  -1   1   0   1   1   0   0  -0  -0   1   0  -1  -1   1   1   1  -1  -1   1  -1  -1   1  -0  -1  -1  -1  -1   1  -1   0   1   1   1  -1   1   0  -1   1   1  -2   2   2   1   2   2  -1  -1  -1   1  80  13 -33 -30  59  67   4  33   4  -4  33 -30
iprm21602400_         30:    2   2   1  -1  -5 -10  -2   5  12  -6   3  -3   3 -18 -81  80  -3  -1  10 -22  -3   1   1  -1  12 -20  25  12 -62 100   2  11 -32  12  -9  35  18  -5  12   4  -2  -1   3   4   2  -3  -1  -1   1   0   0   0   7   7  -5   8  -4   2  -1  -2   1   0   2  -0  12 -14  12 -18 -10   6   6  -8  -4   4  -3  -2   2   3  -9   0   0  -0  -0  -0   0  -0   0   0  -0   0  -0   0  -0   0  -1  -0  -0   0   0  -1  -2   1   0  -2   1   0  -0   0  -3   1  -2  -1  -1   3   1  -2  -5  -3  15 -19  -8  -2   3   2  -4   5  -3   2  -2  -4   2   1   0  -0  -1  -1  -0   0  -1  -1   1   1  -1  -1   1   1  -1   0  -0  -0   0  -0  -0   0  -0   0   1   0  -1  -0  -0  -0   1  -0   1   0  -0  -2  -1  -0  -3   4   2  -1  -0  -0   1  -1  -2  -1   1   1  -1   0   2  -0   1  -2  -1   1  -0  -1  -0  -9   0  -0  -2   0   0  -0  -0  -0  -0  -0  -0   0  -0   0  -0  -0   0   0   0   0  -0   0   0   0   0  -0   0   0  -0  -1  -0  -0  -0   0  -0   0   0   0   0   0   0  -0   0   1   0  -0   0  -0  -0   0  -0   0   0  -0  -0  -0   0   0  -0   0   0   0   0  -0  -0  -0   0  -0  -0  -0  -0   0   0  -0  -2  -1   0  -0   0  -0   0  -0   0   0  -0  -0  -0   0   0  -0  -1  -0   0   0  -0   0  -0  -0  -0  -0  -0   0   0   0  -1  -0  -0  -0   0   0   0   0   0  -0   0  -0  -0   0  -0  -0   0  -0  -0  -0   0  -0   0  -0   0  -0  -0  -0  -0  -0  -0  -0   0   0   0  -0  -0  -0   0  -0   0  -0   0   0   0   0   0  -0   0   0  -0  -0  -0   0   0  -0  -1  -1   0  -0   1   0  -0   1  -0   0   1   0   1   1  -1   1  -1  -1  -1  -1  -0   0  -0  -1   0   0  -0   1   1  -0   0   0  -0   0  -0  -1   0   0   0  -0  -0  -1   1   1   0  -1  -0  -0  -1  -0   0  -0   0  -0  -0   1  -0  -0   2  -1  -0   4  -2  -0   1   0  -2  -1   1   1   1   1  -2  -1   0   0   2  -2  -1   1  -1  -4   3  -1  -1   0 -15   6  80 -33 -34  -6 -46 -48 -46  46 -23   8
iprm21602592_         31:   -9  -9 -10 -10 -10 -10  -3  -5   5  -4   2   5  -5 -13 -39  39  -1   0   2  -6  -1  -0  -1   1 -14  26 -33 -44  26   2 100 -91   2   1  -3   1  -3   2  -4  -1   2  -2  -3  -2  -1   2   0   0  -0  -1   1   0  -8 -11   8 -12   7  -4  -2   3   1  -1   2  -7   8  -3   3 -12 -12  15 -13  -1  23 -13  11   8  -9  -9   6  -0  -0  -0   0   0   0   0   0   0  -0   0  -0   0  -0   1  -1  -0  -0   0   0  -1  -1   1   0  -0   0   1  -1   1  -3  -1  -4  -2   1   4   7   4  11 -11  39  -5  -5   2  -2  -9   8  -2   2  -2   1   2  -1  -1  -0   0   1   1   0  -0   0   0  -0  -1   1   0  -1  -0   0  -0   0   0  -0   0  -0  -0   0   0   0   0  -0  -0  -0  -0   1  -0   1   0  -0  -2  -1   0  -1   2   1   2  -1   1   1  -1  -1   1   2   1  -0   1   1   0   0  -1  -0   0  -0   2   1   4  -1   0  -1  -0  -1  -1   0  -0   0   0   0  -0   0  -0   0  -0   0   0  -0   0  -0   0  -0   0   0   0  -0   0   0  -0  -0   0  -0   0  -0   0   0   0  -0   0   0  -0   0   0  -0   0   0  -0   0  -0   0   0   0  -0   0   0  -0   0  -0  -0   0  -0   0  -0   0   0  -0   1   1   1   0  -1  -1   1   4   2  -1  -1  -2   1  -1   1   0  -0   1   0   0  -0  -1  -0  -1   0   0   1  -0  -0   0   0  -0  -0  -0  -0   0   0   0   0   0   0   0  -0   0   0   0  -0   0   0   0  -0  -0  -0  -0   0  -0   0   0   0   0  -0   0  -0   0  -0   0  -0  -0   0   0   0   0  -0   1  -0   0  -0   1  -0   0   0   0   0   0  -0   1   1  -1  -1  -1  -1   1  -1   1  -1   1  -0   0   0   0   1   0  -0   1   0   1   1  -1   1  -0  -0  -1  -1   0   0   0  -1   0   0   0   1   1  -0   1   1  -1  -0   0  -0   0  -0   0   0   0  -0   1   1   0  -0   0  -0  -1  -1   1   0   1  -0  -0   1  -0  -0   1  -1  -0   2  -2  -1   1  -0  -1   0   1   1   0   1  -1  -2   1   1   1  -0   1   1   0  -2   2  -1  -1   1  36  -1  40 -53 -10  24 -32 -10 -32  32 -11   2
iprm21602784_         32:   15  15  15  13  11   7  -0   7  -0   3  -2  -6   6  11  24 -24   0  -1   1  -3  -2   1   1  -1  24 -34  41  47 -39  11 -91 100 -12   4  -1  10   9  -6  12   4  -3   1   4   4   2  -3  -1  -1   1   1  -0  -0  11  13  -9  15  -8   5   2  -4  -1   1  -2   8  -6  -9  -7  12   4 -14  19  -7 -23  15 -12 -10  10  11 -13   1   0   0  -0  -1   0  -0   0  -0   0  -0  -0  -0   0  -1   0   0   0  -0  -0   1   0  -1  -0  -0  -0  -1   1  -1   3   1   3   2  -1  -3  -8  -9 -18  13 -38  -8   0  -4   1   4  -4   0  -1   0  -0  -1   0   0   0  -0  -0  -0  -0   0  -0  -0   0   0  -0  -0   0   0  -0   0  -0  -0   0  -0   0   0  -0  -0  -0  -0   1   0   0   0  -1   0  -1  -0   0   1   1  -0   1  -2  -1  -4   2  -2  -2   1   2  -1  -3  -2  -1  -1  -2  -0  -1   2   1  -1  -0  -3  -1 -11   1  -0   0   0   1   0  -0   0  -0  -0  -0  -0  -0   0  -0   0  -0  -0   0  -0   0  -0  -0  -0  -0  -0   0   0  -0   0   0  -0  -0  -0   0  -0  -0  -0   0  -0  -0   0  -0  -0   0  -0   0   0  -0   0  -0  -0   0   1  -0  -0   0   0   0   0  -0   0  -0  -0  -0  -1   1  -1  -2  -1  -0   1   1  -1  -6  -4   2   1   3  -1   1  -1  -0   1  -1  -1  -1   1   1   1   1  -1  -0  -1  -0   1  -0  -0   1   0   0   0  -0  -0  -0  -0  -1  -0  -0   0  -0  -0  -0   0  -0  -0  -0   0   0   0   0  -0   0  -0  -0  -0  -0  -0  -0   0  -0   0  -0   0   0  -0  -0  -0  -0   0  -1   0  -1   0  -1   0  -0  -0  -0  -0  -0   0  -1  -1   1   1   1   1  -2   1  -1   0  -1   1   0   0  -0  -1  -0   1  -0  -0  -0  -0   0  -0  -0   0   0   0   0  -0   0   0  -0  -0  -0  -0  -0   0  -0  -0   0   0  -0  -0  -0   0  -0  -0  -0   0  -0  -0  -0   0  -0   0   1   0  -0  -0  -1   0   0  -1   0   0  -1   0   0  -2   1   0  -1   0   1  -0  -1  -1  -0  -1   1   1  -0  -1  -1   1  -0  -2  -0   2  -2   1   1  -1 -43   1 -25  50   2 -29  25  -3  25 -25  -4  10
iprm21602976_         33:   -1  -1  -1  -0   0   1  -1  -2  -5   2  -1   0  -0   5  35 -35   1   0  -9  13   1   0   1  -1 -13  14 -16   1  19 -32   2 -12 100 -73  65 -99  32   3  -4  -2  -1   2   1   0   0  -0   0   0  -0   0  -0  -0   2   3  -2   4  -2   1   2  -1  -1   0  -0   1  -4  10  -3   6   4  -2  -4   4   6  -5   3   3  -3  -4   6  -0  -0  -0   0   0   0   0  -0   0   0  -0  -0  -0   0   0   0   0   0  -0  -0   0   1  -0  -0   1  -0  -0   0  -0   1  -0   1   0   0  -1  -1  -0   1   1  -9   7   4  -0  -2  -2   3  -3   2  -1   1   2  -1  -1  -0   0   0   1   0  -0   0   0  -0  -1   1   1  -1  -0   0  -0   0   0  -0   0  -0  -0   0  -0  -0  -0   0   0   0   0  -0   0  -0  -0   0   1   0   0   1  -1  -1   0   0  -0  -0   0   1   0  -1  -0  -0  -0  -1   0  -1   1   1  -0  -0   0   0   3  -0   0   1  -0  -0  -0   0   0   0   0   0  -0   0  -0   0   0  -0  -0  -0  -0   0  -0  -0  -0  -0   0  -0  -0   0   0   0   0   0  -0   0  -0  -0  -0   0  -0  -0   0  -0  -0   0   0  -0   0   0   0   0  -0  -0   0   0   0  -0  -0   0  -0  -0  -0  -0   0  -0   0  -0   0   0   0   0  -0  -0  -0   0   0  -0   0  -0   0  -0  -0  -0  -0   0   0   0  -0  -0   0   0   0  -0  -0   0  -0   0   0   0   0   0  -0  -0  -0   0   0   0   0  -0  -0  -0  -0  -0   0   0   0  -0  -0   0   0  -0   0   0   0  -0   0  -0  -0  -0   0   0   0   0   0   0   0   0  -0  -0   0   0   0  -0   0  -0   0  -0  -0  -0   0  -0   0  -0  -0   0   0   0  -0   0  -0   0   0   0   0  -0  -0  -0  -0   0  -0  -0  -0  -0  -0   0  -0   0   0   0   0   0  -0   0   0  -0  -0   0  -0  -0  -0   0   0  -0  -0   0   0  -0  -0   0   0   0   0  -0  -0  -0   0   0   0   0  -0   0   0   0  -0  -0   0  -0  -0  -1   0  -0  -1   0  -0  -0  -0   1   0  -0  -0  -1  -0   1   0   0   0  -1   1   1  -1   1   2  -1  -0   0   0   6   8 -35  14   9   6  18  19  18 -18  15  -9
iprm21603168_         34:  -14 -14 -14 -13 -12  -9  -0  -7   3  -0  -3   7  -6  -8 -20  20  -0   1  -4   2   1  -0  -0   0   9 -14   7 -32  29  12   1   4 -73 100 -99  65 -17   1  -3   0   2  -2  -2  -2  -1   1   0   0  -0  -0   0  -0  -4  -4   3  -4   3  -1  -1   1   1  -0   0  -2   8   8  17 -16  -1  16 -29  20  11 -12  10   8  -8 -10  15   1   0  -0  -0  -1   0  -0   0   0  -0  -0  -0   0   0   1  -0  -0  -0   0   0  -1   0   0   0   0  -0   1  -1   1  -1  -0  -1  -1   0   2   4   6  17 -11  11  13  16 -11  -0  -1   2  -1   0  -0   0   1  -0  -0  -0   0   0   0   0  -0   0   0  -0  -0   0   0  -0  -0   0  -0   0   0  -0   0  -0  -0   0   0   0   0  -0  -0  -0  -0   1  -0   0   0  -0  -1  -0   0  -1   1   0   3  -1   2   1  -1  -1   1   2   1   1   1   1   0   0  -1  -0   0  -0   3   1  10  -1   1  -0  -0  -2  -1   1   0   0   0   0  -0   0  -0   0  -0   0   0  -0   0  -0   0  -0   0   0   0  -0  -0   0   0   0   0   0   0   0   0   0   0  -0   0   0  -0   0   0  -0   0  -0  -0   0  -0   0   0  -0  -0   0   0  -0  -0  -0  -0   0  -0   0   0   0   0  -1   1   1   1   0  -1  -1   1   6   3  -1  -1  -3   1  -1   1   0  -1   1   0   1  -1  -1  -0  -1   1   0   1   0  -1   0   0  -1  -0  -0  -0   0   0   0   0   1   0   0  -0   0   0   0  -0   0   0   0  -0  -0  -0  -0   0  -0   0   0   0   0   0  -0  -0   0  -0   0  -0  -0   0   0   0   0  -0   1  -0   0  -0   1  -0   0   0   0   0   0  -0   1   1  -0  -1  -1  -1   1  -1   1  -0   1  -0  -0  -0   0   0   0  -1   0   0   0   0  -0   0   0  -0  -0  -0  -0   0  -0  -0   0   0   0   0   0  -0   0   0  -0  -0   0   0   0  -0   0  -0   0  -0   0   0   0  -0   0  -0  -1  -0   0   0   1  -0  -0   1  -0  -0   1  -0  -0   1  -1  -0   1  -0  -1   0   1   1   0   1  -0  -1   0   1   0  -0   0   2   0  -1   1  -1  -1   0  49 -15  20 -18  41  34 -17  -4 -17  17  -1  -4
iprm21603360_         35:   16  16  16  15  13  10   0   8  -3  -0   3  -8   7   9  19 -19   0  -1   5  -4  -2   1   0  -0  -7  12  -5  38 -36  -9  -3  -1  65 -99 100 -57  15  -2   5   1  -2   1   2   2   1  -2  -1  -0   0   0  -0   0   5   5  -3   5  -3   2   1  -1  -1   0  -0   2  -9 -10 -18  18   1 -18  34 -23 -14  14 -12  -9  10  13 -18  -1  -0   0   0   1  -0   0  -0  -0   0   0   0  -0  -0  -1   0   0   0  -0  -0   1  -0  -0  -0  -0   0  -1   1  -1   1   0   1   1  -1  -2  -5  -7 -19  13 -12 -15 -18  12   1   2  -3   1  -1   1  -1  -1   0   0   0  -0  -0  -0  -0   0  -0  -0   0   0  -0  -0   0   0  -0   0  -0  -0   0  -0   0   0  -0  -0  -0  -0   0   0   0   0  -1   0  -0  -0   0   1   1  -0   1  -1  -0  -3   2  -2  -2   1   1  -1  -3  -1  -1  -1  -2  -0  -0   1   0  -0   0  -4  -2 -12   1  -1   0   0   2   1  -1  -0  -1  -0  -0   0  -0   0  -0   0  -0  -0   0  -0   0  -0   0  -0  -0  -0   0   0  -0  -0  -0  -0  -0   0  -0  -0  -0  -0   0  -0  -0   0  -0  -0   0  -0   0   0  -0   0  -0  -0   0   0  -0  -0   0   0   0   0  -0   0  -0  -0  -0  -1   1  -1  -1  -1  -0   1   1  -1  -6  -4   2   1   3  -1   1  -1  -0   1  -1  -1  -1   1   1   0   1  -1  -0  -1  -0   1  -1  -1   1   0   0   0  -0  -0  -0  -0  -1  -0  -0   0  -0  -0  -0   0  -0  -0  -0   0   0   0   0  -0   0  -0  -0  -0  -0  -0   0   0  -0   0  -0   0   0  -0  -0  -0  -0   0  -2   0  -1   0  -1   0  -0  -0  -0  -0  -0   0  -1  -1   1   1   1   1  -2   1  -2   0  -1   1   0   0  -0  -0  -0   1   0  -0  -0  -0   0  -0  -0   0   0   0   0  -0   0   0  -0  -0  -0  -0  -0   0  -0  -0   0   0  -0  -0  -0   0  -0  -0  -0  -0  -0  -0  -0   0  -0   0   1   0  -0  -0  -1   0   0  -1   0   0  -1   0   0  -1   1   0  -1   0   1  -0  -1  -1  -0  -1   0   1  -1  -1  -0   0  -0  -2  -0   1  -1   1   1  -1 -57  15 -19  20 -47 -40  17   1  17 -17   0   5
iprm21603552_         36:    2   2   2   1   0  -1   1   3   5  -3   2  -1   1  -6 -39  39  -1  -0  10 -15  -1  -0  -1   0  12 -13  15  -0 -23  35   1  10 -99  65 -57 100 -34  -4   6   3   1  -2  -1   0   0  -0  -0  -0   0  -0   0   0  -2  -3   2  -3   2  -1  -1   1   1  -0   1  -2   4 -12   2  -6  -5   1   7  -7  -5   5  -3  -3   3   4  -7   0   0   0  -0  -0  -0  -0   0  -0  -0   0   0   0  -0  -0  -0  -0  -0   0   0  -0  -1   1   0  -1   0   0  -0   0  -1   0  -1  -0  -0   1   1  -1  -3  -1  11 -10  -6   1   2   3  -3   3  -2   1  -1  -2   1   1   0  -0  -0  -1  -0   0  -0  -1   0   1  -1  -1   1   0  -0   0  -0  -0   0  -0   0   0  -0   0   0   0  -0  -0  -0  -0   0  -0   0   0  -0  -1  -0  -0  -1   2   1  -0  -0  -0   0  -0  -1  -1   0   0  -0   0   1  -0   1  -1  -1   0  -0  -1  -0  -4   0  -0  -1   0   0   0  -0  -0  -0  -0  -0   0  -0   0  -0  -0   0   0   0   0  -0   0   0   0   0  -0   0   0  -0  -0  -0  -0  -0   0  -0   0   0   0  -0   0   0  -0   0   0  -0  -0   0  -0  -0   0  -0   0   0  -0  -0  -0   0   0  -0   0   0   0   0  -0  -0  -0   0  -0  -0  -0  -0   0   0  -0  -1  -0   0  -0   0  -0   0  -0   0   0  -0  -0  -0   0   0  -0  -0  -0   0  -0  -0   0  -0  -0   0  -0  -0   0   0   0  -0  -0  -0  -0   0   0   0   0   0  -0  -0  -0  -0   0  -0  -0   0  -0  -0  -0   0  -0   0  -0   0   0  -0   0  -0  -0  -0  -0  -0  -0  -0   0  -0   0   0  -0   0  -0  -0   0  -0  -0  -0  -0  -0  -0  -0   0   0   0  -0   0  -0  -0  -0   0   1   0   0   0  -0   0   0   0   0   0  -0   0  -0  -0  -0  -0  -0   0  -0  -0   0   0  -0   0   0   0  -0  -0   0   0  -0  -0   0   0  -0  -0  -0  -0   0   0   0  -0  -0  -0  -0   0  -0  -0  -0   0   0   0   0   0   1  -0   0   2  -0   0   0   0  -1  -0   0   0   1   0  -1  -0  -0  -0   1  -1  -1   1  -1  -2   2   0  -0  -0 -10  -6  39 -17 -15  -8 -20 -22 -20  20 -16  10
iprm21603744_         37:    6   6   4   1  -6 -15 -13   0   4   1  -2  -2   2 -13 -10  10  -3  -3  -1  -7  -3   3   5  -4   6  -7  12   4  -3  18  -3   9  32 -17  15 -34 100  -6  24   5  -8   3  12  11   5  -9  -3  -2   3   3  -1  -0  29  36 -25  39 -23  13   6 -10  -4   1   2   7   0   7   3   2  -2  -8  11 -12  10  -4   1   1  -1   0  -6  -1  -0  -0   0   1   0   0  -0   0  -0  -0  -0  -0   0   1   0   0  -0  -0  -0  -1  -0   0  -0  -0  -0   0  -0   0  -0   0  -1  -0  -0   0  -3  -9  -9  -0   6 -23  -8  -5  -2  -5   3  -2   1  -1   1   2  -1  -1  -0  -0   1   1   0  -0   0   0  -0  -1   1   0  -1  -0   0  -0   0   0  -0   0  -0  -0  -0  -0   0  -0   0  -0   0   0  -0   0   0  -0  -0  -0   0  -0  -1   1   1  -2   1  -1  -1   0   0  -1  -2  -1  -1  -0  -2   0  -1   2   1  -1  -1  -0   0 -13  -0   0  -0  -0  -0  -0   0  -0   0   0   0  -0   0  -0   0  -0   0   0  -0   0  -0  -0  -0   0   0   0  -0   0   0  -0  -0   0  -0   0  -0   0  -0  -0   0  -0   0   0  -0   0   0  -0   0   0  -0   0  -0  -0   0   0  -0  -0   0   0   0   0  -0   0  -0  -0  -0  -0   0  -1  -1  -1   0   1   1  -1  -4  -2   1   0   2  -0   0  -0  -0   0  -1  -0  -1   0   1   0   0  -0   0  -0  -0   1  -0  -0   0  -0  -0   0   0   0  -0  -0  -0   0   0   0   0   0  -0  -0   0  -0  -0   0   0   0   0   0  -0  -0   0  -0  -0  -0   0  -0  -0  -0  -0   0  -0  -0   0   0   0  -0  -1  -0   0  -0   0  -0   0   0   0  -0   0  -0  -0   0  -0   0  -0   0  -0   0  -1  -1  -0  -0   1   0  -1  -0  -1   1   1  -0   1   1  -1   1  -1  -0  -1  -1   1   0   1  -1  -0  -0   0   1   1  -1   1   1  -1  -1  -0  -0   0  -1   1   0   1   0   0   0  -0  -1   0  -0  -2  -1   1   1   1  -1  -1   1  -1  -1   1  -1  -1   1  -2  -1   1  -0  -1   0   2   1  -1   2  -1  -2   1   2  -1   1   1  -2   1  -2   1  -2  -2   0   2  -9  10  -1  -2  -4 -13 -27 -13  13  23 -28
iprm21603936_         38:   -7  -7  -6  -5  -2   1   4  -1  -2  -0  -0   1  -1   1   3  -3   1   1  -2   4   2  -1  -1   1  -7   7  -8  -6   5  -5   2  -6   3   1  -2  -4  -6 100 -87 -94 -47  76  42 -12  -7  10   5   4  -5   1  -2  -1  -8 -10   6 -11   6  -4  -2   3   1  -0  -0  -2   1   3   3  -3   4   4  -9   9  -2  -1   1   1  -1  -2   6   0   0   0  -0  -0  -0  -0   0  -0   0   0   0   0  -0  -0  -0  -0  -0   0   0   0   0  -0   0   0   0   0  -0   0  -0  -0   0  -0   0   0   2   5   7  -2   0  12   4   2   1   2  -1   1  -1   0  -0  -1   0   0   0   0  -0  -0  -0   0  -0  -0   0   0  -0  -0   0   0  -0   0  -0  -0   0  -0   0   0   0   0   0   0  -0  -0  -0  -0   0  -0   0   0  -0  -0  -0   0   0   0  -0   2  -1   1   1  -0  -0   1   1   1   0   0   1  -0   1  -1  -0   0   0   0  -0   8   0  -0   0   0   0   0  -0  -0  -0  -0  -0   0  -0   0  -0   0  -0  -0   0  -0   0   0   0   0   0   0   0  -0  -0   0   0   0   0  -0   0  -0   0   0  -0  -0  -0  -0   0   0  -0   0  -0  -0   0  -0   0   0  -0  -0   0   0  -0  -0  -0  -0   0  -0   0   0   0   0  -0   1   1   1  -0  -1  -1   1   3   2  -1  -0  -2   0  -0   0   0  -0   1   0   0  -0  -0  -0  -0   0   0   0   0  -0   0   0  -0  -0  -0  -0  -0  -0   0   0   0   0  -0  -0  -0   0   0   0   0   0   0  -0  -0  -0  -0  -0  -0   0  -0   0   0   0  -0  -0   0  -0   0  -0  -0   0   0   0   0  -0   1  -0   0   0   0  -0   0   0   0   0   0  -0   0   0  -0  -0  -0  -0   1  -0   1   0   0  -0  -0  -0   0   0   0  -1  -0   0  -0  -0   0  -0   0  -0   0   0  -0  -0  -0   0   0   0  -0  -0  -0   0  -0  -0   0   0   0   0  -0   0  -0   0  -0  -0  -0  -0   0   0  -0   0   0   0  -0  -0  -0   0   0  -0   0   0  -0   0   0  -0   0   0  -0   0   0  -0  -0  -0   0  -0   0   0  -0  -0   0  -0  -0   1  -0   0  -0   0   0  -0   4   6  -3  -4   2   7   2   9   2  -2  -2   3
iprm21604128_         39:   13  13  11   8   3  -5  -9   2   3   0   0  -2   2  -5  -7   7  -2  -2   3  -9  -4   2   3  -2  11 -10  14  11 -10  12  -4  12  -4  -3   5   6  24 -87 100  71  24 -47 -18  13   7 -11  -5  -3   4   1   1   1  20  25 -17  27 -16   9   4  -7  -3   1   1   5  -1  -3  -4   5  -5 -10  18 -18   6  -0  -1  -1   1   3 -11  -1  -0  -0   0   1   0   0  -0   0  -0  -0  -0  -0  -0   0   0   0   0  -0  -0  -1  -0   0  -0  -1  -0   0   0  -0  -0   0  -1   0  -0   0  -4 -11 -13   2   3 -26 -10  -3  -1  -4   3  -2   1  -1   1   2  -1  -1  -0  -1   0   1   0  -0   0   0  -0  -1   1   0  -1  -0   0  -0   0   0  -0   0  -0  -0  -0  -0  -0  -0   0   0   0   0  -0   0  -0  -0   0   0   0  -0  -0  -0   0  -3   1  -2  -1   0   1  -2  -2  -1  -1  -1  -3   0  -1   2   1  -1  -1  -1   0 -16  -0   0  -0  -0  -0  -0   0   0   0   0   0  -0   0  -0   0  -0   0   0  -0   0  -0  -0  -0  -0  -0  -0   0   0   0  -0  -0   0  -0   0  -0   0  -0  -0   0  -0   0   0  -0  -0   0  -0   0   0  -0   0  -0  -0   0   0  -0  -0   0   0   0   0  -0   0  -0  -0  -0  -1   1  -1  -1  -1  -0   1   1  -1  -6  -4   2   1   3  -1   1  -1  -0   1  -1  -1  -1   1   1   0   1  -1  -0  -1  -0   1  -0  -0   0   0   0   0   0   0  -1  -0  -1  -0   0   0   0  -0  -0  -0  -0  -0  -0   0   0   0   0   0   0  -0   0  -0  -0  -0   0   0  -0   0  -1   0   0  -0  -0  -0  -0   0  -1   0  -0  -0  -0   0  -0  -0  -0  -0  -0   0  -0  -0   0   1   0   0  -1   1  -2  -0  -1   0   1   0  -1  -0  -1   1   1  -0   1   0  -1   1  -1   0  -1  -0   0   0   0  -1  -0  -0   0   0   0  -0   1   0  -1  -0  -0  -0   0  -0   0  -0   0   0   0   0  -0  -0   0  -0  -1  -1   1   0   0  -0  -0   1  -0  -0   0  -0  -0   1  -1  -1   0  -0  -1   0   1   1  -0   1  -1  -1   1   1  -1   1   1  -2   0  -1   1  -1  -1   0  -9 -10   6   5  -6 -12  -6 -22  -6   6  10 -12
iprm21604320_         40:    4   4   3   2   1  -2  -3   1   1   0  -0  -0   1  -2  -3   3  -1  -1   1  -3  -1   1   1  -1   4  -4   5   3  -3   4  -1   4  -2   0   1   3   5 -94  71 100  64 -91 -58  15   9 -13  -7  -6   7  -2   3   1   5   7  -5   8  -5   3   1  -2  -1   0   0   1  -0  -1  -1   2  -2  -2   5  -5   2  -0  -0  -0   0   1  -3  -0  -0  -0   0   0   0   0  -0   0  -0  -0  -0  -0   0   0   0   0   0  -0  -0  -0  -0   0  -0  -0  -0   0  -0   0  -0   0  -0  -0  -0   0  -1  -3  -4   1   1  -8  -3  -1  -1  -2   1  -1   0  -0   0   1  -0  -0  -0  -0   0   0   0  -0   0   0  -0  -0   0   0  -0  -0   0  -0   0   0  -0   0  -0  -0  -0  -0  -0  -0   0  -0   0   0  -0   0  -0  -0   0  -0   0  -0  -0   0   0  -1   0  -1  -0   0   0  -1  -1  -0  -0  -0  -1   0  -0   1   0  -0  -0  -0   0  -5  -0   0  -0  -0  -0  -0   0   0   0   0   0  -0   0  -0   0  -0   0   0  -0   0  -0   0  -0  -0  -0  -0  -0   0  -0  -0  -0  -0  -0   0  -0  -0   0  -0   0   0   0  -0  -0  -0   0  -0   0   0  -0   0  -0  -0  -0   0  -0  -0   0   0   0   0  -0   0  -0   0  -0  -0   0  -0  -0  -0   0   0   0  -0  -2  -1   0   0   1  -0   0  -0  -0   0  -0  -0  -0   0   0   0   0  -0   0  -0  -0   0  -0  -0   0  -0  -0   0   0   0  -0  -0  -0  -0   0   0   0  -0  -0  -0   0  -0  -0   0   0   0   0   0   0  -0   0  -0  -0  -0   0   0  -0   0  -0   0   0  -0  -0  -0  -0   0  -0   0  -0  -0  -0   0  -0  -0  -0  -0  -0   0  -0  -0   0   0   0   0  -0   0  -0  -0  -0   0   0   0  -0  -0  -0   0   0  -0   0   0  -0   0  -0   0  -0  -0   0   0   0  -0  -0  -0   0   0   0  -0   0   0  -0  -0  -0  -0   0  -0   0  -0   0   0   0   0  -0  -0   0  -0  -0  -0   0   0   0  -0  -0   0  -0  -0   0  -0  -0   0  -0  -0   0  -0  -0   0   0   0  -0   0  -0  -0   0   0  -0   0   0  -1   0  -0   0  -0  -0   0  -2  -3   3   1  -1  -4  -2  -7  -3   3   2  -3
iprm21604512_         41:   -2  -2  -1  -1  -0   1   1  -0   0  -0   0   0  -0   1  -0   0   0   0   0   1   0  -0  -0   0  -0   1  -2  -2   2  -2   2  -3  -1   2  -2   1  -8 -47  24  64 100 -86 -99  30  21 -28 -16 -14  16  -8  10   4  -6  -6   4  -6   3  -2  -1   1   1  -0  -0  -2   0  -2  -1  -0  -2   3  -1   1   0  -0   0   0  -0  -0   1   0   0   0  -0  -0  -0  -0   0  -0   0   0   0   0  -0  -0  -0  -0  -0   0   0   0   0   0   0   0   0   0  -0   0  -0  -0  -0  -0   0   0   0   1   2  -1   0   2   1   0   0   1  -1   1  -0   0  -0  -0   0   0   0   0  -0  -0  -0   0  -0  -0   0   0  -0  -0   0   0  -0   0  -0  -0   0  -0   0   0   0   0   0   0  -0  -0  -0  -0   0  -0   0   0  -0  -0  -0   0   0   0  -0   0  -0   0   0   0   0  -0   0   0   0   0   0   0   0  -0  -0   0  -0   0   0   2  -0   0   0  -0  -0   0   0  -0  -0  -0   0   0  -0   0   0   0  -0  -0   0  -0   0   0   0  -0  -0  -0  -0  -0  -0   0   0  -0   0  -0   0  -0   0   0  -0   0   0  -0  -0  -0   0  -0  -0  -0   0   0  -0   0  -0   0   0  -0   0  -0   0   0  -0   0  -0   0  -0  -0   0   0   0   0   0  -0  -0   0   1   0  -0  -0  -0   0  -0   0   0  -0   0   0   0  -0  -0  -0  -0   0   0   0   0  -0   0   0  -0  -0  -0  -0   0   0   0   0   0   0  -0  -0   0   0   0  -0   0   0   0  -0  -0  -0  -0  -0  -0   0  -0   0   0   0   0  -0   0  -0   0  -0  -0   0   0   0   0  -0   0  -0   0  -0   0  -0   0   0   0   0   0  -0   0   0  -0  -0  -0  -0   0  -0   0   0   0  -0  -0  -0   0   0   0  -0  -0   0  -0  -0   0  -0   0   0   0   0  -0  -0  -0   0   0   0  -0  -0  -0   0  -0  -0   0   0   0   0  -0   0  -0   0  -0   0  -0  -0  -0   0   0   0   0   0  -0  -0  -0   0   0  -0   0   0  -0   0   0  -0   0   0  -0   0   0   0  -0  -0   0  -0   0   0  -0  -0   0  -0  -0   0  -0   0  -0   0   0   0   2   0   0  -1   1   1   1   2   1  -1  -4   4
iprm21604704_         42:   -0  -0  -0   0   0   1   1  -0  -1   0  -0  -0   0   0   2  -2   0   0  -1   1   0  -0  -0   0  -1   1  -0   1  -0  -1  -2   1   2  -2   1  -2   3  76 -47 -91 -86 100  81 -19 -12  17  10   8  -9   4  -5  -2   1   1  -1   0  -0   0   0  -0   0  -0  -0   0  -0   1   1   0   2  -1  -1   1  -1   0  -0  -0   0   0   1   0   0   0  -0  -0  -0  -0   0  -0   0   0   0  -0  -0  -0   0   0   0  -0   0   0   0  -0  -0   0   0  -0   0  -0   0   0   0   0  -0  -0  -0   0   0   0  -1   2   0   0   0   0  -0   0  -0   0  -0  -0   0   0   0   0  -0  -0  -0   0  -0  -0   0   0  -0  -0   0   0  -0   0  -0  -0   0  -0   0   0  -0  -0  -0  -0   0   0   0   0  -0   0  -0  -0   0   0   0  -0   0  -0  -0   0  -0   0   0  -0  -0   0   0   0  -0  -0   0  -0   0  -0  -0   0   0  -0  -0   1   0  -0   0   0   0   0  -0  -0  -0  -0  -0   0  -0   0  -0  -0   0  -0   0   0  -0  -0  -0   0   0   0   0   0   0   0  -0   0  -0  -0  -0   0  -0  -0   0  -0  -0   0   0  -0  -0   0   0   0  -0  -0   0  -0   0  -0   0   0  -0  -0  -0  -0   0  -0   0  -0   0   0  -0   0   0   0  -0  -0  -0   0   0   0  -0  -0  -0   0  -0   0   0  -0   0   0   0  -0  -0   0   0  -0  -0  -0   0  -0   0   0   0   0   0   0  -0  -0   0   0  -0  -0  -0   0  -0  -0  -0   0  -0   0  -0   0   0   0   0   0   0  -0  -0   0  -0   0  -0   0   0   0   0  -0   0   0  -0  -0  -0   0   0   0  -0   0  -0   0  -0  -0  -0   0  -0   0  -0  -0   0   0   0   0  -0   0   0   0  -0   0  -0  -0   0  -0   0  -0  -0   0  -0  -0   0  -0   0   0   0   0  -0  -0  -0   0   0  -0  -0  -0  -0   0  -0  -0   0   0   0   0  -0   0  -0   0  -0  -0  -0  -0  -0   0  -0   0   0   0  -0  -0  -0   0   0  -0   0   0  -0   0   0  -0   0   0  -0   0   0  -0  -0  -0   0  -0   0   0  -0  -0   0  -0  -0   0  -0   0  -0   0   0  -0  -1   1  -2   2  -0   0   2   2   2  -2   2  -1
iprm21604896_         43:    3   3   2   2   1  -1  -2   0   0   0  -0  -1   1  -2  -0   0  -0  -1  -0  -1  -1   1   1  -1   1  -1   3   3  -3   3  -3   4   1  -2   2  -1  12  42 -18 -58 -99  81 100 -32 -22  30  18  15 -17   9 -11  -4   8   9  -6   9  -5   3   1  -2  -1   0   0   2  -0   2   1   1   2  -4   3  -2   0   0  -0  -0   0   1  -2  -0  -0  -0   0   0   0   0  -0   0  -0  -0  -0  -0   0   0   0   0   0  -0  -0  -0  -0  -0  -0  -0  -0  -0   0  -0  -0   0  -0   0  -0  -0  -1  -2  -3   1  -0  -5  -2  -0  -1  -1   1  -1   1  -0   0   1  -0  -0  -0  -0   0   0   0  -0   0   0  -0  -0   0   0  -0  -0   0  -0   0   0  -0   0  -0  -0  -0  -0  -0  -0   0   0   0   0  -0   0  -0  -0   0   0   0  -0  -0  -0   0  -1   0  -0  -0   0   0   0  -0  -0  -1  -0  -1  -0  -0   1   0  -0   0  -0  -0  -3  -0   0  -0  -0   0  -0   0   0   0   0  -0  -0   0  -0   0  -0   0   0  -0   0  -0  -0  -0   0   0   0   0   0   0  -0  -0   0  -0   0  -0   0  -0  -0   0  -0  -0   0   0   0  -0   0   0   0  -0  -0   0  -0   0  -0  -0   0   0   0  -0  -0   0  -0   0  -0   0  -0   0  -0  -0  -0  -0   0   0  -0  -1  -1   0   0   1  -0   0  -0  -0   0  -0  -0  -0   0   0   0   0  -0  -0  -0  -0   0  -0  -0   0   0   0   0  -0   0  -0  -0  -0  -0   0   0  -0  -0  -0   0  -0  -0  -0   0   0   0   0   0   0  -0   0  -0  -0  -0   0   0  -0   0  -0   0   0  -0  -0  -0  -0   0  -0   0  -0   0  -0   0  -0  -0  -0  -0  -0   0  -0  -0   0   0   0   0  -0   0  -0  -0  -0   0   0   0  -0  -0  -0   0   0  -0   0   0  -0   0  -0   0  -0  -0   0   0   0  -0  -0  -0   0   0   0  -0   0   0  -0  -0  -0  -0   0  -0   0  -0   0  -0   0   0  -0  -0  -0  -0  -0  -0   0   0   0  -0  -0   0  -0  -0   0  -0  -0   0  -0  -0   0  -0  -0  -0   0   0  -0   0  -0  -0   0   0  -0   0   0  -0   0  -0   0  -0  -0   0  -3  -1   0   2  -2  -2  -1  -5  -1   1   5  -6
iprm21605088_         44:    3   3   3   2   1  -2  -3   0   1   0  -0  -1   1  -2  -1   1  -1  -1   0  -2  -1   1   1  -1   1  -2   3   3  -2   4  -2   4   0  -2   2   0  11 -12  13  15  30 -19 -32 100  91 -99 -80 -71  78 -40  52  22  -3   5  -2  10  -6   3   2  -3  -1   0   0   2  -0   1   0   1   1  -4   4  -4   2  -0  -0  -0   0   1  -2  -0  -0  -0   0   0   0   0  -0   0  -0  -0  -0  -0  -0   0   0   0   0  -0  -0  -0  -0   0  -0  -0  -0   0  -0   0  -0   0  -0  -0  -0   0  -1  -3  -3   1   1  -6  -3  -1  -1  -2   1  -1   1  -0   0   1  -0  -0  -0  -0   0   0   0  -0   0   0  -0  -0   0   0  -0  -0   0  -0   0   0  -0   0  -0  -0  -0   0  -0   0  -0  -0  -0   0  -0  -0   0   0  -0  -0   0   0  -0   0   0  -1   1  -1  -1   1   1  -2  -2  -1   1   1  -1   1  -0   1   0  -0  -1  -0   0  -4  -0   0   0   0  -0   0   0  -0  -0  -0   0   0  -0   0  -0   0  -0  -0   0  -0   0   0   0  -0  -0  -0   0  -0  -0  -0   0  -1   1   0   0  -0   1   1  -0   1   1  -1  -1  -0   2  -1  -1  -0   0   1  -1   0  -1   1  -0  -0   0  -0   1   0  -1   1  -1   1  -1  -1   1  -1  -1  -1   0   0   0  -0  -2  -1   1   0   1  -0   0  -0  -0   0  -0  -0  -0   0   0  -0   0  -0   0  -0  -0   0  -0  -0   0  -0  -0  -0   0   0  -0  -0  -0   0   0  -0   0   0  -0  -0   0  -0   0  -0  -0  -0  -0  -0  -0   0   0   0   0  -0   0   0  -0   0  -0  -0   0  -0  -0  -0  -0  -0  -0   0  -0  -0  -0   0  -0  -0   0  -0  -0  -0  -0  -0   0   0   0   0  -0   0  -0  -0  -0   0   0   0  -0   0  -0   0   0  -0   0   0  -0   0  -0   0  -0  -0   0  -0   0  -0  -0  -0   0   0   0  -0   0   0  -0  -0  -0  -0   0  -0   0   0   0   0   0   0  -0  -0   0  -0  -0  -0   0   0   0  -0  -0   0  -0  -0   0  -0  -0   0  -0  -0   0  -0  -0   0   0   0  -0   0  -0  -0   0   0  -0   0   0  -0   0  -0   0  -0  -0   0  -2  -2   1   1  -2  -2  -2  -6  -2   2   5  -6
iprm21605280_         45:    2   2   1   1   0  -1  -1   0   0   0  -0  -0   0  -1  -1   1  -0  -0   0  -1  -0   0   0  -0   1  -1   1   1  -1   2  -1   2   0  -1   1   0   5  -7   7   9  21 -12 -22  91 100 -95 -97 -91  96 -59  73  34 -13  -1   4   5  -3   2   1  -1  -1   0   0   1  -0   0   0   0  -0  -2   2  -2   1  -0  -0  -0  -0   0  -1  -0  -0  -0   0   0   0   0  -0   0  -0   0   0  -0  -0   0   0   0   0  -0  -0  -0  -0   0  -0  -0  -0   0  -0   0  -0   0  -0   0  -0   0  -0  -1  -2   0   1  -3  -1  -0  -0  -1   0  -0   0  -0   0   0  -0  -0  -0  -0   0   0   0  -0   0   0  -0  -0   0   0  -0  -0   0  -0   0   0  -0   0  -0  -0   0   0  -0   0  -0  -0  -0  -0   0  -0   0   0  -0  -0  -0   0  -0   0  -0  -0   1  -1  -1   1   1  -2  -1  -1   1   1  -0   1  -0   0   0  -1  -1  -0   0  -2   0   0   0   0  -0   0  -0  -0  -0  -0   0   0  -0   0  -0   0  -0  -0   0  -0   0   0   0  -0  -0  -0   0  -1  -0  -0   1  -1   1   0   0  -1   1   1  -1   1   2  -1  -2  -0   2  -1  -1  -0   1   1  -2   0  -1   1   0  -0   0  -0   1   0  -1   1  -1   1  -1  -0   0  -1  -0  -0   0   0   0  -0  -1  -0   0   0   0   0  -0   0  -0  -0  -0   0  -0  -0  -0  -0   0   0   0   0  -0   0   0   0  -0  -0  -0  -0   0   0   0  -0   0   0   0  -0   0   0  -0  -0   0  -0   0  -0  -0  -0  -0  -0  -0   0  -0   0   0  -0   0   0  -0  -0  -0  -0   0  -0   0   0   0  -0  -0  -0  -0  -0  -0  -0   0   0   0  -0  -0  -0  -0  -0   0   0   0   0  -0   0  -0  -0  -0   0   0   0  -0   0  -0   0   0  -0   0   0  -0   0  -0   0  -0  -0   0  -0   0  -0  -0  -0   0   0   0  -0   0   0  -0  -0  -0  -0  -0  -0   0   0   0   0   0  -0  -0  -0   0  -0  -0  -0   0   0   0  -0  -0   0  -0  -0   0  -0  -0   0  -0  -0   0  -0  -0   0   0   0  -0   0  -0  -0   0   0  -0   0   0  -0   0  -0   0  -0  -0   0  -1  -1   1   0  -1  -1  -1  -3  -1   1   2  -3
iprm21605472_         46:   -3  -3  -2  -2  -0   1   2  -0  -1  -0   0   0  -0   2   1  -1   0   1  -0   2   1  -1  -1   1  -1   1  -2  -2   2  -3   2  -3  -0   1  -2  -0  -9  10 -11 -13 -28  17  30 -99 -95 100  85  77 -83  45 -57 -25   6  -3   0  -8   5  -3  -1   2   1  -0  -0  -2   0  -1  -0  -1  -0   3  -3   3  -1   0   0   0  -0  -0   2   0   0   0  -0  -0  -0  -0   0  -0   0   0   0   0   0  -0  -0  -0  -0   0   0   0   0  -0   0   0   0  -0   0  -0   0  -0   0   0   0  -0   1   2   3  -1  -1   5   2   1   0   1  -1   1  -0   0  -0  -1   0   0   0   0  -0  -0  -0   0  -0  -0   0   0  -0  -0   0   0  -0   0  -0  -0   0  -0   0   0   0  -0   0  -0   0   0   0  -0   0   0  -0  -0   0   0   0  -0   0  -0  -0   1  -1   1   1  -1  -1   2   1   1  -1  -1   1  -1   0  -0  -0   0   1   0  -0   3   0  -0  -0  -0   0  -0   0   0   0   0  -0  -0   0  -0   0  -0   0   0  -0   0  -0  -0  -0   0   0   0  -0   1   0   0  -0   1  -1  -0  -0   0  -1  -1   0  -1  -1   1   1   0  -2   1   1   0  -1  -1   1  -0   1  -1   0   0  -0   0  -1  -0   1  -1   1  -1   1   1  -1   1   0   0  -0  -0  -0   0   1   1  -1  -0  -1   0  -0   0   0  -0   0  -0   0  -0  -0   0  -0   0  -0   0   0  -0   0   0   0   0   0   0  -0  -0   0   0   0  -0  -0   0  -0  -0   0   0  -0   0  -0   0   0   0   0   0   0  -0  -0  -0  -0   0  -0  -0   0  -0   0   0  -0   0   0   0   0   0   0  -0   0   0   0   0   0   0  -0   0   0   0   0   0  -0  -0  -0  -0   0  -0   0   0   0  -0  -0  -0   0  -0   0  -0  -0   0  -0  -0   0  -0   0  -0   0   0  -0   0  -0   0   0   0  -0  -0  -0   0  -0  -0   0   0   0   0  -0   0  -0  -0  -0  -0  -0  -0   0   0  -0   0   0   0  -0  -0  -0   0   0  -0   0   0  -0   0   0  -0   0   0  -0   0   0  -0  -0  -0   0  -0   0   0  -0  -0   0  -0  -0   0  -0   0  -0   0   0  -0   2   1  -1  -1   1   2   2   5   2  -2  -4   5
iprm21605664_         47:   -1  -1  -1  -1  -0   1   1  -0  -0  -0   0   0  -0   1   1  -1   0   0  -0   1   0  -0  -0   0  -1   1  -1  -1   1  -1   0  -1   0   0  -1  -0  -3   5  -5  -7 -16  10  18 -80 -97  85 100  98-100  73 -86 -43  19   4  -7  -3   2  -1  -1   1   0  -0  -0  -0  -0   0   0  -0   0   1  -1   2  -1   0  -0  -0   0  -0   1   0   0   0  -0  -0  -0  -0   0  -0   0  -0  -0   0   0  -0  -0  -0  -0   0   0   0   0  -0   0   0   0  -0   0   0   0  -0   0  -0   0  -0   0   1   1  -0  -0   2   1   0   0   0  -0   0  -0   0  -0  -0   0   0   0   0  -0  -0  -0   0  -0  -0   0   0  -0  -0   0   0  -0   0  -0  -0   0  -0   0   0  -0  -0   0  -0   0   0   0   0  -0   0  -0  -0   0   0   0  -0   0  -0   0   0  -0   1   1  -1  -1   2   1   1  -2  -2   0  -1   0  -0  -0   1   1   0   0   1  -0   0  -0  -0   0  -0   0   0   0   0  -0  -0   0  -0   0  -0   0   0  -0   0  -0  -0  -0   0   0   0  -0   1   0   0  -1   1  -1  -0  -0   1  -1  -1   1  -1  -2   1   2   0  -2   1   1   1  -1  -1   2  -1   1  -1  -0   0  -0   0  -1  -0   1  -1   1  -1   2   0  -0   0   0   0  -0  -0  -0   0   1   0  -0  -0  -0  -0   0  -0   0   0  -0  -0   0   0   0   0  -0  -0  -0  -0   0  -0  -0  -0   0   0   0   0  -0  -0  -0   0  -0  -0  -0   0  -0  -0   0   0  -0   0  -0   0   0   0   0   0   0  -0   0  -0  -0   0  -0   0   0   0   0   0  -0   0  -0  -0  -0   0   0   0   0   0   0   0  -0  -0  -0   0  -0   0  -0   0  -0  -0  -0  -0   0  -0   0  -0   0   0  -0  -0   0  -0   0  -0  -0   0  -0   0   0  -0   0  -0   0   0  -0   0  -0   0   0   0  -0   0   0   0  -0  -0   0   0  -0  -0   0   0  -0  -0  -0  -0   0   0   0   0  -0  -0   0   0  -0  -0  -0   0   0  -0   0   0  -0   0   0  -0   0   0  -0   0   0  -0  -0  -0   0  -0   0   0  -0  -0   0  -0  -0   0  -0   0  -0   0   0  -0   1   0  -1  -0   1   1   1   2   1  -1  -1   1
iprm21605856_         48:   -1  -1  -0  -0   0   1   1  -0  -0  -0   0   0  -0   0   1  -1   0   0  -0   1   0  -0  -0   0  -0   0  -1  -0   0  -1   0  -1   0   0  -0  -0  -2   4  -3  -6 -14   8  15 -71 -91  77  98 100 -99  81 -93 -51  24   7  -9  -2   1  -1  -0   1   0  -0   0  -0  -0   1   0  -0   1   0  -1   1  -1   0  -0  -0   0  -0   1   0   0   0  -0  -0  -0  -0   0  -0   0  -0  -0   0   0  -0  -0  -0  -0   0   0   0   0   0   0   0   0   0  -0   0   0  -0   0  -0   0  -0   0   1   1   0  -0   2   1   0  -0   0   0  -0   0  -0   0   0   0   0   0   0  -0  -0  -0   0   0   0  -0   0   0  -0  -0   0  -0   0  -0  -0   0  -0   0   0  -0  -0  -0  -0   0   0   0   0  -0   0  -0  -0   0   0   0  -0   0  -0   0  -0  -0   0   1  -1  -1   2   1   1  -2  -2   0  -1   0  -0  -0   1   1   0   0   1  -0   0  -0  -0   0  -0   0   0   0   0  -0  -0   0  -0   0  -0   0   0  -0   0  -0  -0  -0   0   0   0  -0   1   0   0  -1   1  -1  -0  -0   1  -1  -1   1  -1  -2   1   2   0  -2   0   1   1  -1  -1   2  -1   1  -1  -0   0  -0   0  -1  -0   1  -1   1  -1   2   0  -0   0   0   0  -0  -0  -0   0   0   0  -0  -0  -0  -0   0  -0   0   0  -0  -0   0   0   0   0   0  -0  -0  -0   0   0  -0  -0   0   0   0   0  -0  -0  -0   0  -0  -0  -0   0  -0  -0  -0   0  -0   0  -0   0   0   0   0   0   0  -0   0  -0  -0   0  -0   0   0   0   0   0  -0   0  -0  -0  -0   0   0   0   0   0  -0   0  -0  -0  -0   0  -0   0  -0  -0  -0   0   0  -0   0  -0   0  -0   0   0  -0  -0   0  -0   0  -0  -0   0  -0   0   0  -0   0  -0   0  -0   0   0  -0   0   0   0  -0   0   0   0  -0  -0   0   0  -0  -0   0   0  -0  -0  -0  -0   0   0   0   0  -0  -0   0   0  -0  -0  -0   0   0  -0   0   0  -0   0   0  -0   0   0  -0   0   0  -0  -0  -0   0  -0   0   0  -0  -0   0  -0  -0   0  -0   0  -0   0   0  -0   0   0  -1   0   0   0   1   2   1  -1  -0   1
iprm21606048_         49:    1   1   1   0   0  -1  -1   0   0   0  -0  -0   0  -1  -1   1  -0  -0   0  -1  -0   0   0  -0   1  -1   1   1  -1   1  -0   1  -0  -0   0   0   3  -5   4   7  16  -9 -17  78  96 -83-100 -99 100 -75  87  45 -20  -5   7   3  -2   1   1  -1  -0   0   0   0   0  -0  -0   0  -0  -1   1  -1   1  -0   0   0  -0   0  -1  -0  -0  -0   0   0   0   0  -0   0  -0   0   0  -0  -0   0   0   0   0  -0  -0  -0  -0  -0  -0  -0  -0   0  -0  -0  -0   0  -0   0  -0   0  -0  -1  -1   0   0  -2  -1  -0  -0  -0   0  -0   0  -0   0   0  -0  -0  -0  -0   0   0   0  -0   0   0  -0  -0   0   0  -0  -0   0  -0   0   0  -0   0  -0  -0   0   0  -0   0  -0  -0  -0  -0   0  -0   0   0  -0  -0  -0   0  -0   0  -0  -0   0  -0  -1   1   1  -2  -1  -1   2   2  -0   1  -0   0   0  -1  -1  -0  -0  -1   0  -0   0   0  -0   0  -0  -0  -0  -0   0   0  -0   0  -0   0  -0  -0   0  -0   0   0   0  -0  -0  -0   0  -1  -0  -0   1  -1   1   0   0  -1   1   1  -1   1   2  -1  -2  -0   2  -0  -1  -1   1   1  -2   1  -1   1   0  -0   0  -0   1   0  -1   1  -1   1  -2  -0   0  -0  -0  -0   0   0   0  -0  -1  -0   0   0   0   0  -0   0  -0  -0   0   0  -0  -0  -0  -0   0   0   0   0  -0   0   0   0  -0  -0  -0  -0   0   0   0  -0   0   0   0  -0   0   0  -0  -0   0  -0   0  -0  -0  -0  -0  -0  -0   0  -0   0   0  -0   0  -0  -0  -0  -0  -0   0  -0   0   0   0  -0  -0  -0  -0  -0  -0  -0   0   0   0  -0   0  -0   0  -0   0   0  -0   0  -0   0  -0   0  -0  -0   0   0  -0   0  -0   0   0  -0   0  -0  -0   0  -0   0  -0  -0   0  -0   0  -0  -0  -0   0  -0  -0  -0   0   0  -0  -0   0   0  -0  -0   0   0   0   0  -0  -0  -0  -0   0   0  -0  -0   0   0   0  -0  -0   0  -0  -0   0  -0  -0   0  -0  -0   0  -0  -0   0   0   0  -0   0  -0  -0   0   0  -0   0   0  -0   0  -0   0  -0  -0   0  -1  -0   1   0  -0  -1  -1  -2  -1   1   1  -1
iprm21606240_         50:    1   1   1   0   0  -0  -0  -0  -0   0  -0   0  -0  -1   1  -1  -0  -0  -0   0  -0   0   0  -0  -0   0   0   0   0   0  -1   1   0  -0   0  -0   3   1   1  -2  -8   4   9 -40 -59  45  73  81 -75 100 -97 -83  48  18 -22   2  -1   0   0  -0   0  -0   0   1  -0   2   1   0   2  -2  -0   0  -0  -0  -0  -0   0  -0   0   0  -0  -0   0  -0   0  -0   0   0  -0  -0  -0   0   0  -0  -0  -0  -0   0   0   0   0  -0   0   0  -0   0  -0   0  -0  -0  -0  -0   0   0  -0  -1  -1   0  -0  -0  -0  -0  -0  -1   1  -1   0  -0   0   1  -0  -0  -0  -0   0   0   0  -0   0   0  -0  -0   0   0  -0  -0   0  -0   0   0  -0   0  -0  -0  -0  -0  -0  -0   0   0   0   0  -0   0  -0  -0   0   0   0  -0   0  -0   0  -0  -0   0   0  -0  -1   1   1   0  -1  -1  -0  -1   0   0  -0   1   1  -0   0  -1  -0   0  -0  -0  -0  -0   0   0   0   0   0  -0   0  -0   0  -0   0   0  -0   0  -0  -0  -0   0   0   0  -0   1   0   0  -1   1  -1  -0  -0   0  -1  -1   1  -1  -1   1   1  -0  -2   0   1   0  -1  -0   1  -0   1  -1  -0   0  -0   0  -1  -0   1  -1   1  -1   1   0  -0   0   0   0  -0  -0  -0   0  -0  -0  -0  -0   0  -0   0  -0   0   0  -0  -0  -0   0   0   0   0  -0  -0  -0   0   0  -0  -0   0   0   0   0  -0  -0  -0   0  -0  -0  -0   0  -0  -0  -0   0  -0   0  -0   0   0   0   0   0   0  -0   0  -0  -0   0  -0   0   0   0  -0   0  -0   0  -0  -0  -0   0  -0   0   0   0  -0   0  -0  -0  -0   0  -0   0  -0  -0   0   0   0   0  -0   0  -0  -0  -0   0   0   0  -0  -0  -0   0   0  -0   0   0  -0   0  -0  -0  -0  -0   0   0   0  -0   0   0  -0   0   0   0  -0  -0   0   0  -0  -0   0   0  -0  -0  -0  -0   0   0   0  -0  -0  -0   0   0  -0  -0  -0   0   0  -0   0   0  -0   0   0  -0   0   0  -0   0  -0  -0  -0  -0   0  -0  -0   0  -0  -0   0  -0  -0  -0  -0  -0   0   0   0  -0  -0  -0  -1   1   0   0  -0  -0  -0   0   3  -3
iprm21606432_         51:   -0  -0  -0  -0  -0  -0  -0   0   0  -0  -0  -0   0   0  -1   1  -0   0   0  -0  -0  -0  -0   0   0  -0   0  -0  -0   0   1  -0  -0   0  -0   0  -1  -2   1   3  10  -5 -11  52  73 -57 -86 -93  87 -97 100  70 -37 -13  16   0  -0   0   0  -0  -0   0  -0  -1   0  -1  -0  -0  -1   1   0  -1   1  -0   0   0  -0  -0  -0  -0  -0   0   0   0  -0   0  -0   0   0   0   0  -0  -0   0   0   0   0  -0  -0  -0  -0  -0  -0  -0  -0  -0   0  -0  -0   0  -0   0  -0   0  -0   0   0  -0   0  -0  -0  -0   0   0  -0   0  -0   0  -0  -0   0   0   0  -0  -0  -0  -0   0  -0  -0   0   0  -0  -0   0   0  -0   0  -0  -0   0   0  -0  -0   0   0   0   0  -0  -0  -0  -0   0  -0   0   0  -0  -0  -0   0  -0   0  -0   0   0  -0  -0   1   1  -2  -1  -1   1   2  -0   1  -0   0   0  -1  -1   0  -0  -0   0  -0   0   0   0   0  -0  -0  -0  -0  -0   0  -0   0  -0   0  -0  -0   0  -0   0   0   0  -0  -0  -0   0  -1  -0  -0   1  -1   1   0   0  -1   1   1  -1   1   1  -1  -2  -0   2  -0  -1  -1   1   0  -1   1  -1   1   0  -0   0  -0   1   0  -1   1  -1   1  -1  -0   0  -0  -0  -0   0   0   0  -0  -0   0   0   0  -0   0  -0   0  -0  -0   0   0   0  -0  -0  -0  -0   0   0   0  -0  -0   0   0  -0  -0  -0  -0   0   0   0  -0   0   0   0  -0   0   0   0  -0   0  -0   0  -0  -0  -0  -0  -0  -0   0  -0   0   0  -0   0  -0  -0  -0   0  -0   0  -0   0   0   0  -0   0  -0  -0  -0   0  -0   0   0   0  -0   0  -0   0   0  -0  -0  -0  -0   0   0   0   0   0  -0   0   0  -0   0  -0  -0  -0  -0  -0  -0  -0   0   0   0  -0   0  -0  -0  -0   0  -0  -0   0  -0  -0  -0   0   0  -0  -0   0   0  -0  -0   0   0   0   0  -0  -0  -0  -0   0   0  -0  -0   0   0   0  -0  -0   0  -0  -0   0  -0  -0   0  -0  -0   0  -0  -0   0   0   0  -0   0  -0  -0   0   0  -0   0   0  -0   0  -0   0  -0  -0   0   0   0   1  -0  -0  -0  -0  -1  -0   0  -1   1
iprm21606624_         52:    1   1   1   0   0  -0  -0   0   0  -0   0  -0   0   0  -1   1  -0  -0   0  -1  -0   0  -0  -0   1  -1   1   0  -1   0   0  -0  -0  -0   0   0  -0  -1   1   1   4  -2  -4  22  34 -25 -43 -51  45 -83  70 100 -73 -29  36   2  -2   1   1  -1  -1   0  -0  -1   0  -2  -1   0  -2   0   1  -2   1  -0   0   0  -0   0  -1  -0  -0   0   0   0  -0   0  -0   0  -0   0   0  -0  -0   0   0   0   0  -0  -0  -0  -0  -0  -0  -0  -0  -0   0  -0   0   0  -0   0  -0  -0  -0  -0  -0  -0   0  -2  -1  -0   0   1  -1   0  -0   0  -0  -0   0   0   0  -0  -0  -0  -0   0  -0  -0   0   0  -0  -0   0   0  -0   0  -0  -0   0  -0   0   0  -0   0   0   0  -0  -0  -0  -0   0  -0   0   0  -0  -0  -0  -0  -0   0   0  -0   0  -0  -0   0   0  -1  -1  -0   1   1  -0   1  -0   0   0  -0  -1  -0  -0  -1   0  -0   0   0   0   0  -0  -0  -0  -0   0   0  -0   0  -0   0  -0  -0   0  -0   0   0   0  -0  -0  -0   0  -0  -0  -0   0  -0   0   0   0  -0   0   0  -0   1   1  -0  -1   0   1  -0  -0  -0   0   0  -1   0  -1   1   0  -0   0  -0   1   0  -1   1  -1   0  -1  -0   0  -0  -0  -0   0   0   0  -0  -0  -0   0   0   0   0  -0   0  -0  -0   0   0  -0  -0  -0  -0   0   0   0   0  -0   0   0   0  -0  -0  -0  -0   0   0   0  -0   0   0   0  -0   0   0  -0  -0   0  -0   0  -0  -0  -0  -0  -0  -0   0  -0   0   0  -0   0  -0  -0  -0  -0  -0   0  -0   0   0   0  -0  -0  -0  -0  -0  -0  -0   0   0   0  -0   0  -0  -0  -0   0   0   0   0  -0   0  -0  -0  -0  -0   0   0  -0   0  -0   0   0  -0   0   0  -0   0  -0   0  -0  -0   0  -0   0  -0  -0  -0   0   0   0  -0   0   0  -0  -0   0   0  -0  -0   0   0   0   0  -0  -0  -0  -0   0  -0  -0  -0   0   0   0  -0  -0   0  -0  -0   0  -0  -0   0  -0  -0   0  -0  -0   0   0   0  -0   0  -0  -0   0   0  -0   0   0  -0   0  -0   0  -0  -0   0  -0  -0   1  -0  -0  -1  -0  -1  -0   0  -1   1
iprm21606816_         53:    7   7   6   5   2  -3  -5   0  -1   0  -0  -1   1  -6   1  -2  -1  -2  -2  -2  -2   2   2  -2   0  -2   5   7  -4   7  -8  11   2  -4   5  -2  29  -8  20   5  -6   1   8  -3 -13   6  19  24 -20  48 -37 -73 100  70 -73  24 -12   7   3  -5  -2  -0   2   9  -1  13   4   3  11 -12   5  -2  -0  -0  -1  -1   1   1  -2  -0  -0  -0   0   0   0   0   0   0  -0  -0  -0   0   0   0  -0  -0  -0   0  -0  -0  -0   0   0  -0  -0   0  -0   0  -0   0  -0  -0  -0   0  -2  -6  -7   3  -1 -10  -5  -1  -3  -7   6  -4   3  -2   2   4  -2  -1  -0  -0   1   1   0  -1   1   1  -1  -1   1   1  -1  -1   1  -0   0   0  -0   0  -0  -0  -0  -0  -0  -0   0  -0   0   0  -0   0  -0  -0   0   0   0   0   0  -0   0  -2   1  -1  -1   0   1  -0  -1  -1  -1  -1  -2  -0  -1   2   1  -0   0  -0   0  -8  -0   0  -0  -0  -0  -0   0   0   0   0   0  -0   0  -0   0  -0   0   0  -0   0  -0  -0  -0   0   0   0  -0   0   0  -0  -0   0  -0   0  -0   0  -0  -0   0  -0  -0   0   0  -0  -0  -0   0   0  -0   0   0  -0   0  -0  -0  -0   0   0  -0   0   0  -0   0  -0   0  -0   0  -1  -1  -1  -0   1   1  -1  -3  -2   1   0   2  -0   0  -0  -0   0  -1  -0  -1   0   1   0   1  -0  -0  -0  -0   0  -0  -0   0   0   0   0  -0   0  -0  -0  -0  -0   0   0   0  -0  -0   0  -0  -0  -0   0   0   0   0   0   0  -0   0  -0  -0  -0   0   0  -0   0  -0   0   0  -0  -0  -0  -0   0  -1   0  -0   0  -0   0  -0  -0  -0  -0  -0   0  -0  -0   0   0   0   0  -1   0  -1  -0  -0   0   0   0  -0  -0  -0   0   0  -0   0   0  -0   0  -0   0  -0  -0   0  -0   0  -0  -0  -0  -0   0   0  -0   0   0  -0  -0  -0  -0   0  -0   0  -0   0  -0   0   0   0  -0  -0  -0  -0  -0   0   0  -0  -0  -0   0  -0  -0  -0  -0  -0   0  -0  -0  -0  -0  -0  -0   0   0  -0   0  -0  -0   0   0  -0   0   0  -1  -0  -0   0  -0  -0   0  -5  -4  -2   5  -3  -3  -3  -9  -3   3  20 -21
iprm21607008_         54:    7   7   7   5   2  -3  -6  -0  -2   0  -0  -1   1  -8   3  -4  -1  -2  -3  -1  -2   2   2  -2  -2  -1   5   8  -3   7 -11  13   3  -4   5  -3  36 -10  25   7  -6   1   9   5  -1  -3   4   7  -5  18 -13 -29  70 100 -97  25 -10   6   2  -4  -1  -1   4  12  -1  21   6   3  18 -16   3   2  -2   0  -1  -1   1   1  -1   0   0  -0   0  -0   0  -0   0   0  -0  -0  -0   0   0   0  -0  -0  -0   0   0  -0  -0   0   0   0  -0   0  -0   0  -0  -0  -0  -0   0   0  -2  -7  -8   4  -2  -9  -4  -0  -4  -9   9  -6   4  -3   3   5  -2  -1  -0  -0   1   2   0  -1   1   1  -1  -1   2   1  -2  -1   1  -1   0   0  -0   0  -0  -0   0  -0  -0  -0   0  -0   0   0  -0   0  -0  -0   0   0   0   0   0  -1  -0  -2   1  -1  -1   1   1  -0  -2  -1  -1  -1  -2   0  -1   2   1  -1  -0  -1   0  -7  -0   0  -0  -0  -0  -0   0   0   0   0   0  -0   0  -0   0  -0   0   0  -0   0  -0  -0  -0   0   0   0  -0   0   0  -0  -0   0  -0   0  -0   0  -0  -0   0  -0  -0   0   0  -0  -0  -0   0   0  -0   0  -0  -0   0   0  -0  -0   0   0   0   0  -0   0  -0  -0  -0  -0   0  -1  -1  -1  -0   1   1  -1  -3  -2   1   1   2  -0   0  -0  -0   0  -1  -0  -1   0   1   0   1  -0  -0  -0  -0   0  -0  -0   0   0   0   0  -0   0  -0  -0  -0  -0   0   0   0  -0  -0   0  -0  -0  -0   0   0   0   0  -0   0  -0  -0  -0  -0  -0   0   0  -0   0  -0   0   0  -0  -0  -0  -0   0  -1   0  -0  -0  -0   0  -0  -0  -0  -0  -0   0  -0  -0   0   0   0   0  -1   0  -1  -0  -0   0   0   0  -0  -0  -0   0   0  -0   0   0  -0   0  -0   0  -0  -0   0  -0   0  -0  -0  -0  -0   0   0  -0   0   0  -0  -0  -0  -0   0  -0   0  -0  -0  -0   0   0   0  -0  -0  -0  -0  -0   0  -0  -0  -0  -0   0  -0  -0  -0  -0  -0   0  -0  -0  -0  -0  -0  -0   0  -0  -0   0  -0  -0  -0   0  -0   0   0  -1  -0  -0   0  -0  -0   0  -5  -4  -4   6  -3  -2  -3  -9  -3   3  27 -28
iprm21607200_         55:   -5  -5  -4  -3  -1   2   4   0   1  -0   0   1  -1   5  -3   3   1   1   2   0   1  -1  -2   1   1   0  -3  -5   2  -5   8  -9  -2   3  -3   2 -25   6 -17  -5   4  -1  -6  -2   4   0  -7  -9   7 -22  16  36 -73 -97 100 -14   4  -3  -1   2  -0   1  -3  -9   1 -16  -5  -2 -13  11  -1  -2   2  -0   1   1  -1  -1   0  -0  -0   0   0   0  -0   0  -0  -0   0   0   0  -0  -0  -0   0   0   0  -0  -0   0   0  -0  -0  -0   0  -0   0  -0   0   0   0   0  -0  -0   1   4   5  -3   2   5   3   0   3   7  -6   4  -3   2  -2  -4   2   1   0   0  -1  -1  -0   1  -1  -1   1   1  -1  -1   1   1  -1   0  -0  -0   0  -0   0   0  -0   0   0   0  -0   0  -0  -0   0  -0   0   0  -0  -0  -0  -0  -0   0   0   1  -1   1   1  -0  -1   0   1   1   1   1   2  -0   1  -1  -1   0   0   0  -0   5   0  -0   0   0   0   0  -0  -0  -0  -0  -0   0  -0   0  -0   0  -0  -0   0  -0   0   0   0  -0  -0  -0   0  -0  -0  -0   0  -0   0  -0   0  -0   0   0  -0   0   0  -0  -0   0   0   0  -0  -0   0  -0  -0   0  -0  -0   0   0  -0  -0   0  -0  -0   0  -0   0   0   0  -0   0   1   0   0  -0  -0   0   2   1  -1  -0  -1   0  -0   0   0  -0   0   0   0  -0  -0  -0  -0   0   0   0   0  -0   0   0  -0  -0  -0  -0   0  -0   0   0   0   0  -0  -0  -0   0   0  -0   0   0   0  -0  -0  -0  -0   0  -0   0   0   0   0   0  -0  -0   0  -0   0  -0  -0   0   0   0   0  -0   0  -0   0  -0   0  -0   0   0   0   0   0  -0   0   0  -0  -0  -0  -0   0  -0   0   0   0  -0  -0  -0   0   0   0  -0  -0   0  -0  -0   0  -0   0  -0   0   0  -0   0  -0   0   0   0   0  -0  -0   0   0   0   0   0   0   0  -0   0   0   0   0   0  -0  -0  -0   0   0   0   0   0   0   0   0   0   0  -0   0   0   0   0   0  -0   0   0   0   0   0   0   0   0   0  -0   0   0   0  -0   0  -0   0   0   0   0  -0   0   0  -0   3   3   3  -4   2   1   2   5   2  -2 -19  20
iprm21607392_         56:    7   7   6   5   1  -4  -7  -0  -2   0  -1  -1   1  -9   4  -5  -1  -2  -3  -0  -2   2   3  -2  -3   0   5   8  -3   8 -12  15   4  -4   5  -3  39 -11  27   8  -6   0   9  10   5  -8  -3  -2   3   2   0   2  24  25 -14 100 -91  62  36 -53 -29  18 -12  19  -4  26   7   5  22 -18   1   5  -4   1  -2  -1   1   1   0   0   0  -0  -0  -0   0  -0   0   0  -0  -0  -0   0   0   0  -0  -0  -0   0   0  -0  -0   0   0   0  -0   0  -0   0  -0  -0  -0  -0   0   0  -1  -7  -8   5  -3  -7  -4  -0  -5 -11  10  -7   5  -4   3   6  -3  -2  -0  -0   1   2   0  -1   1   1  -1  -2   2   1  -2  -1   1  -1   0   1  -0   0  -0  -0   0  -0  -0   0   0  -0   0   0  -0   0  -0  -0   0   0   0   0   0  -1  -0  -2   1  -2  -1   1   1  -0  -2  -1  -1  -1  -2   0  -1   2   1  -1  -0  -1   0  -7  -0   0  -0  -0  -0  -0   0   0   0   0   0  -0   0  -0   0   0   0   0  -0   0   0  -0  -0  -0  -0   0  -0   0   0  -0  -0   0  -0   0  -0   0  -0  -0   0  -0   0   0  -0  -0   0  -0   0   0  -0   0  -0  -0   0   0  -0  -0   0   0   0   0  -0   0  -0  -0  -0  -0   0  -1  -1  -1  -0   1   1  -1  -3  -2   1   1   2  -0   0  -0  -0   0  -1  -0  -1   0   1   0   1  -0  -0  -0  -0   0  -0  -0   0   0   0   0   0   0  -0  -0  -0  -0   0   0   0  -0  -0  -0  -0  -0  -0   0   0   0   0  -0   0  -0  -0  -0  -0  -0   0   0  -0   0  -0   0   0  -0  -0  -0  -0   0  -1   0  -0  -0  -0   0  -0  -0  -0  -0  -0   0  -0  -0   0   0   0   0  -1   0  -1  -0  -0   0   0   0  -0   0  -0   0   0  -0   0   0  -0   0  -0   0  -0  -0   0  -0   0  -0  -0  -0  -0   0   0  -0   0   0  -0  -0  -0  -0   0  -0   0  -0  -0  -0   0   0   0  -0  -0  -0  -0  -0   0   0  -0  -0  -0   0  -0  -0  -0  -0  -0   0  -0  -0  -0  -0  -0  -0   0  -0  -0   0  -0  -0  -0   0  -0   0   0  -1  -0  -0   0  -0  -0   0  -5  -4  -5   7  -3  -2  -3  -8  -3   3  31 -32
iprm21607584_         57:   -5  -4  -4  -3  -1   2   4   0   1  -0   0   1  -1   5  -3   3   1   1   2   0   1  -1  -2   1   1   0  -3  -5   1  -4   7  -8  -2   3  -3   2 -23   6 -16  -5   3  -0  -5  -6  -3   5   2   1  -2  -1  -0  -2 -12 -10   4 -91 100 -82 -54  73  45 -30  24 -16   5 -14  -2  -5 -12  10  -2  -1   1  -0   1   1  -1  -1   0  -0   0   0  -0   0  -0  -0  -0  -0   0   0   0  -0  -0  -0   0   0   0  -0  -0   0   0  -0  -0  -0   0  -0   0  -0   0   0   0   0  -0  -0   1   4   5  -3   1   5   3   0   3   6  -5   4  -3   2  -2  -3   1   1   0   0  -1  -1  -0   0  -0  -1   1   1  -1  -1   1   1  -1   0  -0  -0   0  -0   0   0  -0   0   0   0  -0   0  -0  -0   0  -0   0   0  -0  -0  -0  -0  -0   0   0   1  -1   1   1  -0  -1   0   1   1   0   0   1  -0   1  -1  -1   0   0   0  -0   5   0  -0  -0   0   0   0  -0  -0  -0  -0  -0   0  -0   0  -0  -0  -0  -0   0  -0  -0   0   0   0   0   0  -0  -0  -0   0   0  -0   0  -0   0  -0   0   0  -0   0  -0  -0   0   0  -0   0  -0  -0   0  -0   0   0  -0  -0   0   0  -0  -0  -0  -0   0  -0   0   0   0   0  -0   0   1   0   0  -0  -0   0   2   1  -1  -0  -1   0  -0   0   0  -0   0   0   0  -0  -0  -0  -0   0   0   0   0  -0   0   0  -0  -0  -0  -0  -0  -0   0   0   0   0  -0  -0  -0   0   0   0   0   0   0  -0  -0  -0  -0   0  -0   0   0   0   0   0  -0  -0   0  -0   0  -0  -0   0   0   0   0  -0   0  -0   0   0   0  -0   0   0   0   0   0  -0   0   0  -0  -0  -0  -0   0  -0   0   0   0  -0  -0  -0   0   0   0  -0  -0   0  -0  -0   0  -0   0  -0   0   0  -0   0  -0   0   0   0   0  -0  -0   0  -0  -0   0   0   0   0  -0   0  -0   0   0   0  -0  -0   0   0   0   0   0   0  -0   0   0   0   0  -0   0   0   0   0   0  -0   0   0   0   0   0   0  -0   0   0  -0   0   0   0  -0   0  -0  -0   0   0   0  -0   0   0  -0   3   3   3  -4   2   2   1   5   2  -2 -18  19
iprm21607776_         58:    2   2   2   2   0  -1  -2  -0  -1   0  -0  -0   0  -3   1  -2  -0  -1  -1  -0  -1   1   1  -1  -1   0   1   2  -1   2  -4   5   1  -1   2  -1  13  -4   9   3  -2   0   3   3   2  -3  -1  -1   1   0   0   1   7   6  -3  62 -82 100  86 -98 -77  57 -48  21  -9  10  -1   7   7  -5  -0   2  -2   0  -1  -0   1   0   0   0   0  -0  -0  -0   0  -0   0   0  -0  -0  -0   0   0   0  -0  -0  -0   0   0  -0  -0   0   0   0  -0   0  -0   0  -0  -0  -0  -0   0   0  -0  -2  -3   2  -1  -2  -1  -0  -2  -4   4  -3   2  -1   1   2  -1  -1  -0  -0   1   1   0  -0   0   0  -0  -1   1   0  -1  -0   0  -0   0   0  -0   0  -0  -0   0  -0  -0   0   0  -0   0   0  -0  -0  -0  -0   0   0   0   0   0  -0  -0  -1   0  -1  -0   0   0  -0  -1  -0  -0  -0  -1   0  -0   1   0  -0  -0  -0   0  -2  -0   0  -0  -0  -0  -0   0   0   0   0   0  -0   0  -0   0  -0   0   0  -0   0  -0  -0  -0  -0  -0  -0   0   0   0  -0  -0   0  -0   0  -0   0  -0  -0   0  -0   0   0  -0  -0   0  -0   0   0  -0   0  -0  -0   0   0  -0  -0   0   0   0   0  -0   0  -0  -0  -0  -0   0  -0  -0  -0   0   0   0  -0  -1  -1   0   0   1  -0   0  -0  -0   0  -0  -0  -0   0   0   0   0  -0  -0  -0  -0   0  -0  -0   0   0  -0   0   0   0  -0  -0  -0  -0   0   0   0  -0  -0  -0   0  -0  -0   0   0   0   0   0   0  -0   0  -0  -0  -0   0   0  -0   0  -0   0   0  -0  -0  -0  -0   0  -0   0  -0  -0  -0   0  -0  -0  -0  -0  -0   0  -0  -0   0   0   0   0  -0   0  -0  -0  -0   0   0   0  -0   0  -0   0   0  -0   0   0  -0   0  -0   0  -0  -0   0  -0   0  -0  -0  -0  -0   0   0  -0   0   0  -0  -0  -0  -0   0  -0   0  -0   0  -0   0   0   0  -0  -0  -0  -0  -0   0   0   0  -0  -0   0  -0  -0   0  -0  -0   0  -0  -0   0  -0  -0  -0   0   0  -0   0  -0  -0   0   0  -0   0   0  -0   0  -0   0  -0  -0   0  -1  -1  -2   2  -1  -1  -2  -3  -2   2  10 -10
iprm21607968_         59:    1   1   1   1   0  -1  -1  -0  -0   0  -0  -0  -0  -1   2  -2  -0  -0  -1   0  -0   0   0  -0  -2   2  -1   0   2  -1  -2   2   2  -1   1  -1   6  -2   4   1  -1   0   1   2   1  -1  -1  -0   1   0   0   1   3   2  -1  36 -54  86 100 -93 -98  84 -76  30 -16   6  -6  11   3  -2   0   0   0  -0   0   0  -0  -0   0  -0  -0  -0   0   0   0   0  -0   0  -0  -0  -0   0   0   0   0  -0  -0   0  -0  -0   0  -0  -0   0  -0   0  -0   0  -0  -0  -0  -0   0   0  -0  -1  -1   1  -0  -1  -1   0  -1  -2   2  -1   1  -1   1   1  -0  -0  -0  -0   0   0   0  -0   0   0  -0  -0   0   0  -0  -0   0  -0   0   0  -0   0  -0  -0   0  -0  -0  -0   0  -0   0   0  -0   0  -0  -0   0   0   0   0   0  -0  -0  -0   0  -0  -0   0   0  -0  -0  -0  -0  -0  -0   0  -0   0   0  -0  -0  -0   0  -1  -0   0   0  -0  -0  -0   0   0   0   0   0  -0   0  -0   0   0  -0   0  -0  -0   0  -0  -0  -0  -0   0  -0   0   0   0  -0  -0  -0   0  -0   0  -0  -0   0  -0   0   0  -0  -0   0  -0   0   0  -0   0  -0  -0   0   0  -0  -0   0   0   0   0  -0   0  -0   0  -0  -0   0  -0  -0  -0   0   0   0  -0  -1  -0   0   0   0  -0   0  -0  -0   0  -0  -0  -0   0   0   0   0  -0  -0  -0  -0   0  -0  -0   0   0   0   0  -0   0  -0  -0  -0  -0   0   0  -0  -0  -0   0  -0  -0  -0   0   0   0   0   0   0  -0   0  -0  -0  -0   0   0  -0  -0  -0   0   0  -0  -0  -0  -0  -0  -0   0  -0  -0  -0   0  -0  -0   0  -0  -0  -0  -0  -0   0   0   0   0  -0   0  -0  -0  -0   0   0   0  -0  -0  -0   0   0  -0   0   0  -0   0  -0   0  -0  -0   0  -0   0  -0  -0  -0   0   0   0  -0   0   0  -0  -0  -0  -0   0  -0   0   0   0   0  -0  -0  -0  -0   0  -0  -0  -0   0   0   0  -0  -0   0  -0  -0  -0  -0  -0  -0  -0  -0  -0  -0  -0   0   0   0  -0   0  -0  -0   0   0  -0   0   0  -0   0   0  -0  -0  -0   0   0   0  -2   1   0   0   0  -0   0  -0   5  -5
iprm21608160_         60:   -1  -1  -1  -1  -0   1   2   0   0  -0   0   0  -0   2  -1   1   0   1   1   0   1  -1  -1   1   1  -1  -1  -2   0  -2   3  -4  -1   1  -1   1 -10   3  -7  -2   1  -0  -2  -3  -1   2   1   1  -1  -0  -0  -1  -5  -4   2 -53  73 -98 -93 100  85 -65  57 -23  11  -8   2  -8  -5   4   1  -2   1  -0   0   0  -0  -0  -0  -0  -0   0   0   0  -0   0  -0  -0   0   0   0  -0  -0  -0   0   0   0  -0  -0   0   0  -0  -0  -0   0  -0   0  -0   0   0   0   0  -0  -0   0   2   2  -1   1   1   1   0   2   3  -3   2  -1   1  -1  -2   1   1   0   0  -0  -1  -0   0  -0  -0   0   0  -1  -0   1   0  -0   0  -0  -0   0  -0   0   0  -0   0   0  -0  -0   0  -0  -0   0   0   0   0   0  -0  -0  -0  -0   0   0   0  -0   0   0  -0  -0   0   0   0   0   0   1  -0   0  -1  -0   0   0   0  -0   2   0  -0   0   0   0   0  -0  -0  -0  -0  -0   0  -0   0  -0   0  -0  -0   0  -0   0   0   0   0   0   0  -0  -0  -0   0   0   0   0  -0   0  -0   0   0  -0   0  -0  -0   0   0  -0   0  -0  -0   0  -0   0   0  -0  -0   0   0  -0  -0  -0  -0   0  -0   0   0   0   0  -0   0   0   0  -0  -0  -0   0   1   0  -0  -0  -0   0  -0   0   0  -0   0   0   0  -0  -0  -0  -0   0   0   0   0  -0   0   0  -0  -0   0  -0  -0  -0   0   0   0   0  -0  -0  -0   0   0   0  -0   0   0  -0  -0  -0   0  -0  -0   0  -0   0   0   0  -0  -0   0  -0   0  -0  -0   0   0   0   0   0   0  -0   0   0   0  -0   0   0   0   0   0   0   0   0  -0  -0  -0  -0   0  -0   0   0   0  -0  -0  -0   0  -0   0  -0  -0   0  -0  -0   0  -0   0  -0   0   0  -0   0  -0   0   0   0  -0  -0  -0   0  -0  -0   0   0   0   0  -0   0  -0   0  -0  -0  -0  -0  -0   0  -0   0   0   0  -0  -0  -0   0   0  -0   0   0  -0   0   0  -0   0   0  -0   0   0  -0  -0  -0   0  -0   0   0  -0  -0   0  -0  -0   0  -0   0  -0   0   0  -0   1   0   1  -1   1   0   1   2   1  -1  -7   8
iprm21608352_         61:   -2  -2  -2  -1  -1  -0   1   0   0   0  -0  -0   0   0  -1   1   0   0  -0   0   0  -0  -0   0   1  -1   1   0  -1   1   1  -1  -1   1  -1   1  -4   1  -3  -1   1   0  -1  -1  -1   1   0   0  -0   0  -0  -1  -2  -1  -0 -29  45 -77 -98  85 100 -92  86 -35  20  -4   8 -14  -0   1  -1   1  -1   1  -0  -0   0  -0   1   0   0   0  -0  -0  -0  -0   0  -0   0  -0  -0   0   0  -0  -0  -0  -0   0   0   0   0   0   0  -0   0  -0   0  -0   0   0   0   0  -0  -0   0   1   1  -0  -1   2   1   0   0   1  -1   1  -0   0  -0  -1   0   0   0   0  -0  -0  -0   0  -0  -0   0   0  -0  -0   0   0  -0   0  -0  -0   0  -0   0   0   0   0   0   0  -0   0  -0  -0   0  -0   0   0  -0  -0  -0  -0  -0   0   0   0  -0   0   0  -0  -0   0   0   0   0   0   0  -0   0  -0  -0   0   0   0  -0   2   0  -0  -0   0   0   0  -0  -0  -0  -0  -0   0  -0   0  -0  -0   0  -0   0   0  -0   0   0   0   0   0   0  -0   0  -0   0   0   0  -0   0   0   0   0  -0   0  -0  -0   0   0  -0   0  -0  -0   0  -0   0   0  -0  -0   0   0  -0  -0  -0  -0   0  -0   0  -0   0   0  -0   0   0   0  -0  -0  -0   0   1   0  -0  -0  -0   0  -0   0   0  -0   0   0   0  -0  -0  -0  -0   0   0   0  -0  -0   0   0  -0  -0  -0  -0   0   0   0   0   0   0  -0  -0   0   0   0  -0   0   0   0  -0  -0  -0  -0  -0  -0   0  -0   0   0   0  -0  -0   0  -0   0  -0  -0   0   0   0   0   0   0  -0   0   0   0  -0   0   0   0   0   0  -0   0   0  -0  -0  -0  -0   0  -0   0   0   0  -0  -0  -0   0   0   0  -0  -0   0  -0  -0   0  -0   0  -0   0   0  -0   0  -0   0   0   0  -0  -0  -0   0  -0  -0   0   0   0   0   0   0  -0   0  -0  -0   0   0   0   0  -0   0   0   0  -0  -0   0   0   0  -0   0   0   0   0   0  -0   0   0   0   0   0   0  -0   0   0  -0   0   0  -0  -0   0  -0  -0   0  -0   0  -0   0   0   0   0  -0   1   0   1   1   0   1   0  -0  -3   3
iprm21608544_         62:    0   0   0   0  -0  -0  -0   0   0   0  -0  -0   0   0  -0   0  -0  -0   0  -1  -0   0   0  -0   1  -1   1   1  -1   0  -1   1   0  -0   0  -0   1  -0   1   0  -0  -0   0   0   0  -0  -0  -0   0  -0   0   0  -0  -1   1  18 -30  57  84 -65 -92 100 -99  49 -29   4 -12  19  -1   1   0   0  -1   1  -1  -1   1   1  -1   0   0  -0  -0  -0   0  -0   0   0  -0  -0  -0   0   0   0  -0  -0  -0   0   0  -0  -0   0   0  -0   0  -0   0  -0  -0   0   0   0  -0  -0  -0  -0  -1   0  -1  -0   0  -0  -0  -0   0  -0   0  -0   0   0  -0  -0  -0   0   0   0   0  -0   0   0  -0  -0   0   0  -0  -0   0  -0   0   0  -0   0  -0  -0  -0  -0  -0  -0   0  -0   0   0  -0   0  -0  -0   0   0   0  -0  -0  -0   0  -0   0  -0  -0   0   0  -0  -0  -0   0  -0  -0  -0  -0   0   0  -0  -0  -0  -0  -0   0  -0  -0   0   0   0  -0  -0  -0  -0  -0   0  -0   0  -0   0  -0  -0   0  -0   0   0   0  -0  -0  -0   0   0  -0  -0  -0  -0   0   0  -0  -0   0   0   0   0   0  -0  -0  -0   0  -0  -0  -0   0   0  -0  -0  -0   0  -0  -0   0  -0   0   0  -0   0  -0   0  -0  -0   0  -0  -0  -0   0   0   0  -0  -0  -0   0   0   0  -0   0  -0   0   0  -0  -0  -0   0   0   0   0  -0  -0  -0   0   0  -0  -0   0   0   0   0  -0  -0  -0   0  -0  -0  -0   0  -0  -0  -0   0  -0   0  -0   0   0   0   0   0   0  -0   0  -0  -0  -0   0  -0  -0  -0  -0   0  -0  -0   0   0   0  -0   0  -0   0  -0   0  -0   0   0   0  -0   0  -0   0   0  -0  -0  -0  -0  -0   0  -0  -0   0  -0   0   0  -0  -0  -0   0   0  -0   0   0  -0   0  -0   0  -0  -0   0   0   0  -0  -0   0   0   0   0  -0   0   0  -0  -0  -0  -0   0  -0   0  -0   0   0   0   0   0  -0   0  -0  -0  -0   0   0   0  -0  -0   0  -0  -0   0  -0  -0   0  -0  -0   0  -0  -0   0   0   0  -0   0  -0  -0   0   0  -0   0   0  -0   0  -0   0  -0  -0   0  -1  -0   0   1  -1  -2  -0  -0  -0   0  -0   0
iprm21608736_         63:    0   0   0   0   0  -0  -0  -0  -0  -0   0   0  -0  -1  -2   2  -0  -0  -0   0  -0   0   0  -0  -2   2  -2  -2   0   2   2  -2  -0   0  -0   1   2  -0   1   0  -0  -0   0   0   0  -0  -0   0   0   0  -0  -0   2   4  -3 -12  24 -48 -76  57  86 -99 100 -55  34  -2  14 -22   2  -2   0  -1   2  -1   1   1  -1  -1   0  -0  -0   0   0   0  -0   0  -0   0  -0   0   0  -0  -0  -0  -0  -0  -0   0   0   0  -0   0   0  -0   0   0  -0   0  -0  -0  -0  -0   0   0   0   0   0  -1   3  -1  -1   1  -0  -0   0  -0   0  -0   0   0  -0  -0   0  -0   0   0  -0  -0   0   0  -0  -0   0   0  -0  -0   0  -0   0   0  -0   0  -0  -0   0   0   0   0  -0  -0  -0   0   0  -0   0   0  -0  -0  -0  -0  -0   0   0   0  -0  -0   0  -0  -0   0   0   0  -0   0  -0   0  -0   0   0  -0  -0   0   0  -0  -0   0  -0  -0  -0  -0   0   0   0   0   0  -0   0  -0   0  -0   0   0  -0   0  -0  -0  -0   0   0   0  -0   0   0  -0  -0   0  -0   0  -0   0  -0  -0   0  -0  -0   0   0   0  -0  -0   0  -0  -0  -0   0  -0   0  -0  -0   0  -0   0  -0  -0   0  -0   0  -0   0   0  -0   0  -0   0  -0   0   0  -0  -0  -0   0   0   0   0   0   0  -0   0  -0   0  -0  -0   0  -0   0   0   0   0  -0   0   0   0  -0  -0  -0  -0   0   0  -0  -0   0   0   0  -0   0   0   0  -0   0  -0   0  -0  -0  -0  -0  -0  -0  -0  -0   0   0   0  -0   0   0   0   0  -0   0   0  -0  -0  -0   0  -0   0  -0   0  -0   0  -0  -0  -0  -0  -0   0  -0  -0   0   0   0   0  -0   0  -0  -0  -0   0   0  -0   0   0   0   0  -0   0  -0  -0   0  -0   0  -0   0   0  -0  -0  -0   0   0   0  -0  -0  -0   0  -0  -0   0   0   0  -0  -0   0  -0  -0  -0  -0  -0  -0  -0   0  -0   0   0   0  -0  -0  -0   0   0  -0   0   0  -0   0   0   0   0   0  -0   0  -0  -0  -0  -0   0  -0  -0   0  -0  -0   0  -0  -0   0  -0  -0   0   0   0  -0   1   0   2  -3  -1   2  -1  -1  -1   1   3  -3
iprm21608928_         64:   -2  -2  -1  -1  -0  -0  -1   0  -0   1  -1  -2   2   0   4  -4   0  -0   0  -0  -0   0   0  -0  -1  -0   1   6  -3  -0  -7   8   1  -2   2  -2   7  -2   5   1  -2   0   2   2   1  -2  -0  -0   0   1  -1  -1   9  12  -9  19 -16  21  30 -23 -35  49 -55 100 -80  32 -36  59  16  -2  -9  15 -17   7  -4  -4   4   3   3   1   1  -0  -0  -1   0  -1   0  -0  -0  -0  -0   0   0   0  -0  -0  -0   0   0  -0   0   0   0   0   0   0  -0   0  -0  -0   0  -0   0   0   1  -0  -1   5  -9  10   4   1  -4  -9   9  -6   4  -3   3   5  -2  -1  -0   0   1   1   0  -1   1   1  -1  -1   2   1  -2  -1   1  -1   0   0  -0   0  -0  -0   0   0  -0   0   0  -0  -0   0  -0  -0  -0   0  -0   0   0   0   0  -0  -0   0   1  -0  -0   0   0   0  -0  -0   0  -0  -0  -0  -0   0   0  -0   0  -0  -0   4   0  -0  -0   0   0   0  -0  -0  -0  -0  -0   0  -0   0  -0   0  -0  -0   0  -0   0   0   0  -0  -0  -0   0   0   0  -0  -0   0  -0   0  -0   0   0   0   0   0   0   0  -0  -0   0  -0   0   0  -0   0  -0   0  -0   0   0   0  -0  -0   0  -0  -0   0  -0   0  -0   0  -0   0   0   0   0  -0  -0   0   1   0  -0  -0  -0   0  -0   0  -0  -0   0   0   0  -0  -0  -0  -0   0   0   0   0  -0   0   0  -0   0  -0  -0   0   0   0   0   0   0  -0  -0   0  -0   0   0   0   0  -0  -0  -0   0  -0   0  -0   0   0   0   0  -0  -0  -0   0  -0   0   0  -0   0   0   0   0  -0   0  -0   0  -0   0  -0   0   0   0   0   0  -0   0   0  -0  -0  -0  -0   0  -0   0   0   0  -0  -0  -0   0   0   0  -0  -0   0   0   0   0   0   0  -0  -0  -0  -0   0  -0  -0   0   0  -0   0   0  -0   0   0  -0  -0  -0  -0   0  -0   0  -0   0   0   0   0   0  -0  -0  -0  -0  -0   0   0   0  -0  -0   0  -0  -0   0  -0  -0   0  -0  -0   0  -0  -0   0   0   0  -0   0  -0  -0   0   0  -0   0   0  -0   0   0  -0  -0  -0   0  -4   2  -4   5  -2  -5  -2   6  -2   2   1  -2
iprm21609120_         65:   -7  -7  -7  -8  -8  -7  -1  -2   2  -1  -1   0  -0  -6 -10   9  -0  -0  -4   2  -0   0   0  -0  -6   6  -7 -12   4  12   8  -6  -4   8  -9   4   0   1  -1  -0   0  -0  -0  -0  -0   0  -0  -0   0  -0   0   0  -1  -1   1  -4   5  -9 -16  11  20 -29  34 -80 100 -25  72 -92   3   0 -13   8   7  -6   5   4  -4  -6   7   0   0  -0   0  -0   0  -0   0   0  -0  -0  -0   0   0   0  -0  -0  -0   0   0  -0   0   0   0   0   0   0  -0   0  -1  -0  -0  -0   0   1   2   2   5  -4   7   3   2  -1  -0  -1   1  -1   0  -0   0   0  -0  -0  -0   0   0   0   0  -0   0   0  -0  -0   0   0  -0  -0   0  -0   0   0  -0   0  -0  -0   0   0   0   0  -0  -0  -0  -0   0  -0   0   0  -0  -1  -0   0  -0   1   0   1  -1   1   1  -0  -1   1   1   1   0   0   1  -0   0  -1  -0   0   0   1   0   4  -0   0  -0  -0  -0  -0   0  -0   0   0   0   0  -0  -0  -0  -0   0   0  -0   0  -0   0   0   0   0   0  -0   0   0  -0  -0   0  -0   0  -0   0   0   0  -0   0   0  -0   0   0  -0   0  -0  -0   0  -0   0   0  -0  -0   0   0  -0  -0  -0  -0   0  -0   0  -0   0   0  -0   1   1   1   0  -0  -0   0   3   2  -1  -0  -1   0  -0   0   0  -0   1   0   0  -0  -0  -0  -1   0   0   0   0  -0   0   0  -0  -0  -0  -0   0   0   0   0   0   0   0  -0   0   0   0  -0   0   0   0  -0  -0  -0  -0   0  -0   0   0   0   0   0   0  -0   0  -0   0  -0  -0   0   0   0   0  -0   1  -0   0  -0   0  -0   0   0   0   0   0  -0   0   0  -0  -0  -0  -0   1  -0   1  -0   1  -0  -0  -0   0   0   0  -0   0   0   0   0  -0   0   0  -0  -0  -0  -0   0  -0  -0   0   0   0   0   0  -0   0   0  -0  -0   0   0   0  -0   0   0   0  -0   0   0   0  -0   0  -0  -0  -0   0   0   0  -0  -0   0  -0  -0   1  -0  -0   1  -0  -0   0  -0  -0   0   0   1   0   0  -0  -1   0   0   0  -0   0   1   0  -1   1  -0  -0   0  12   4   9 -11   6  20 -10  -5 -10  10   1  -5
iprm21609312_         66:  -44 -44 -42 -39 -33 -24  -1  -9 -12   1  -6  -3   2 -24  18 -19   2   1 -14  23   7   0   4  -2 -35  30 -29 -18  32 -14  -3  -9  10   8 -10 -12   7   3  -3  -1  -2   1   2   1   0  -1   0   1  -0   2  -1  -2  13  21 -16  26 -14  10   6  -8  -4   4  -2  32 -25 100  -9  22  46   7 -48  60 -24   2   0   0   1  -6  31   2   0  -0  -0  -2   0  -1   0   0  -0  -0  -0   0   0   0  -0  -0  -0   0   0  -1   1   0   0   2   1   0  -0   0  -0  -0   1  -0   0   1   8  23  30  -4  -4  63  25   8  -2  -2   6  -3   2  -1   1   2  -1  -0   0   1   0   0   0  -0   0   0  -0  -0   1   0  -1  -0   0  -0   0   0  -0   0  -0  -0   0   0   0   0  -0  -0  -0  -0   1  -0   0   0  -0  -0  -1   0   1   0  -1   8  -3   4   3  -1  -2   4   6   3   3   2   7  -1   3  -6  -2   2   1   3  -0  41   0  -0   0   0   0   0  -0  -0  -0  -0  -0   1  -0   0  -0   0  -0  -0   0  -0   0   0   0   0   0   0   0  -0  -0   0   0  -0   0  -0   0  -0   0   0  -0   0   0  -0   0   0  -0   0  -0  -0   0  -0   0   0  -0  -1   1   1  -1  -0  -1  -1   0  -0   1   0   1   2  -2   4   4   4   0  -3  -3   3  18  10  -4  -2  -9   2  -2   3   0  -2   3   2   3  -2  -3  -1  -3   2   0   2   0  -2   1   1  -1  -0  -0  -1   0   0   1   1   2   0  -0  -1   0   0   1  -0   0   1   0  -1  -0  -0  -0   0  -1   1   0   1   1   0  -0  -1   1  -1   1  -0  -1   1   1   1   1  -1   4  -1   1   0   1  -1   1   1   0   1   1  -1   2   2  -1  -2  -2  -2   4  -2   4   1   3  -1  -2  -1   1   0   1  -3  -1   1   0   0   0  -0   2  -0   0   0  -0   0  -0   0   0   0   1   0   0  -0   1   1  -1  -0   0   1   0  -0   1   0   1   1   0   0   0  -0   1   0  -1  -0   1   1   2  -0  -1   1  -0  -1   1  -0  -0  -1  -1  -1   1  -0   1   1   1   1  -1   1   1  -1   1   1  -1   1   2   3   2   2  -1  -1  -1   1  29  14 -18 -11   5  20   4  41   5  -5  51 -49
iprm21609504_         67:  -32 -32 -32 -31 -29 -25  -3  -6  -3   1  -6  -3   2 -21  -1   0   0  -1 -14  13   2   1   2  -1 -18  15 -15 -19  15  12   3  -7  -3  17 -18   2   3   3  -4  -1  -1   1   1   0   0  -0   0   0  -0   1  -0  -1   4   6  -5   7  -2  -1  -6   2   8 -12  14 -36  72  -9 100 -90  30  -5 -42  40  -5  -7   6   5  -5 -10  23   1   0  -0  -0  -1   0  -0   0   0  -0  -0  -0   0   0   1  -0  -0  -0   0   0  -1   1  -0   0   1   0   0  -0   0  -1  -0   1  -1   0   1   5  12  20  -6   5  33  15   3  -1   0   2  -1   1  -1   1   1  -0  -0   0   1   0   0   0  -0   0   0  -0  -0   0   0  -0  -0   0  -0   0   0  -0   0  -0  -0   0   0   0   0  -0  -0  -0  -0   1  -0   0   0  -0  -1  -1   0  -0   1  -0   5  -2   3   3  -1  -2   2   4   2   2   2   5  -1   2  -4  -2   2   1   2   0  26   0  -0  -0   0  -0   0  -0  -0  -0  -0  -0   0  -0   0  -0  -0   0  -0   0   0  -0   0   0   0   0   0  -0  -0  -0  -0   0  -0   0   0   0  -0   0   0  -0   0   0  -0   0   0  -0   0  -0  -0   0  -0   0   0  -0  -1   0   1  -1  -0  -0  -0   0  -0   0   0   1   1  -1   3   3   3   0  -2  -2   2  12   7  -3  -2  -6   2  -2   2   0  -1   2   1   2  -1  -2  -1  -2   1   0   1   0  -1   1   1  -1  -0  -0  -1   0   0   1   1   1   0  -0  -0   0   0   1  -0   0   1   0  -0  -0  -0  -0   0  -0   0   0   0   1   0  -0  -1   0  -1   1  -0  -0   1   1   1   1  -0   3  -1   1   0   1  -1   1   1   0   0   1  -0   1   1  -1  -2  -1  -1   3  -2   3   0   2  -1  -1  -0   1   0   1  -2  -0   1   0   0   0   0   1  -0   0  -0  -0   0  -0   0   0   0   0   0   0  -0   1   1  -0  -0   0   0   0  -0   1   0   0   0   1   0   0  -0   0   0  -1  -0   1   0   1  -0  -0   1  -0  -0   1  -0  -0   0  -1  -1   1  -0  -0   1   1   1  -0   1  -0  -1   1   1  -0   0   1   3   1   0   0  -1  -1   1  24   6   0 -11  19  42 -10  11 -10  10  28 -32
iprm21609696_         68:   21  21  21  20  20  17   3   4  -3   1   3   1  -1  13  14 -14   0   0   9  -5  -1  -0  -1   0  14 -12  14  22  -9 -18 -12  12   6 -16  18  -6   2  -3   5   2  -0   0   1   1   0  -1  -0  -0   0   0  -0   0   3   3  -2   5  -5   7  11  -8 -14  19 -22  59 -92  22 -90 100  -8  -6  33 -26  -2   8  -7  -5   6   9 -16  -1  -0   0   0   1  -0   0  -0  -0   0   0   0  -0  -0  -1   0   0   0  -0  -0   1  -0  -0  -0  -0  -0  -0   0  -1   1   0   0   1  -0  -2  -5  -7 -14   6  -9 -17  -9   1   2   3  -4   2  -2   1  -1  -2   1   1   0  -0  -0  -1  -0   0  -0  -0   0   0  -1  -0   0   0  -0   0  -0  -0   0  -0   0   0  -0  -0  -0  -0   0   0   0   0  -1   0  -0  -0   0   1   1  -0   1  -1  -0  -4   1  -2  -2   1   1  -2  -3  -2  -1  -1  -3   0  -1   3   1  -1  -0  -2  -0 -15   0  -0   0  -0   1   0  -0   0  -0   0   0  -0   0  -0   0   0  -0  -0  -0  -0   0  -0  -0  -0  -0  -0   0  -0  -0   0   0  -0  -0  -0   0  -0  -0  -0   0  -0  -0   0  -0  -0   0  -0   0   0  -0   0  -0  -0   0   1  -0  -0   0   0   0   0  -0   0  -0  -0  -0  -1   1  -2  -2  -2  -0   1   1  -1  -8  -5   2   1   4  -1   1  -1  -0   1  -2  -1  -1   1   1   1   2  -1  -0  -1  -0   1  -1  -1   1   0   0   0  -0  -0  -0  -0  -1  -0  -0   0  -0  -0  -0   0  -0  -0  -0   0   0   0   0  -0   0  -0  -0  -0  -0  -0   0   1  -0   0  -1   0   0  -0  -1  -1  -1   0  -2   1  -1   0  -1   0  -1  -1  -0  -0  -1   0  -1  -1   1   1   1   1  -2   1  -2   0  -1   1   0   0  -0  -0  -1   1  -0  -0  -0  -0   0  -0  -0   0   0   0   0  -0   0   0  -0  -0  -0  -0  -0   0  -1  -1   0   0  -0  -0  -0   0  -1  -0  -0  -0  -1  -1  -0   0  -0   0   1   1  -1  -0  -1   0   0  -1   0   0  -1   1   0  -1   1   1  -1   0   1  -1  -1  -1   0  -1   1   1  -1  -1  -0  -0  -1  -2  -1   1  -1   1   1  -1 -24  -9 -14  20 -11 -35  19   1  19 -19  -4  11
iprm21609888_         69:  -33 -33 -31 -28 -24 -16   1  -3 -11   2  -6  -6   5 -16  22 -22   2  -0 -11  16   4   0   2  -1 -15  14 -12   2   7 -10 -12   4   4  -1   1  -5  -2   4  -5  -2  -2   2   2   1  -0  -0   0   1  -0   2  -1  -2  11  18 -13  22 -12   7   3  -5  -0  -1   2  16   3  46  30  -8 100 -72 -23  36 -18   1   2   1  -1  -3  22   1   1   0  -0  -1   0  -1   0  -0   0  -0  -0   0   0  -0  -0  -0  -0   0   0   0   1  -0   0   1   1  -0   0  -0   1  -0   2   0   0  -1   5  19  20   1  -8  50  15  13   2  10  -5   3  -2   2  -1  -2   1   1   0   1  -1  -1  -0   1  -0  -1   0   1  -1  -1   1   1  -0   0  -0  -0   0  -0   0   0   0   0   0   0  -0   0  -0  -0   1  -0   0   0  -0   0  -0   0   1  -0  -1   6  -2   4   3  -1  -1   2   5   2   3   2   6  -1   3  -6  -3   2   1   1  -1  32   1  -1   0   1   1   1  -1  -0  -1  -0  -0   1  -0   1  -0   0  -0  -0   0  -0   0   0   0  -0  -0  -0   0  -0  -0   0   0  -0   0  -0   0  -0   0   0  -0   0   0  -0   0   0  -0   0  -0  -0   0  -0   0   0  -0  -0   0   1  -1  -0  -0  -1   0  -0   0   0   1   1  -1   3   3   3   0  -2  -2   2  13   8  -3  -2  -7   2  -2   2   0  -2   2   1   2  -1  -2  -1  -2   1   0   1   0  -2   1   1  -1  -0  -0  -1   0  -0   1   1   1   0  -0  -0  -0   0   0   0   0   1   0  -0  -0  -0  -0   0  -0   0  -0   1   1   0  -0  -1   1  -0   1  -0  -0   1   1   1   1  -0   3  -1   1   0   1  -0   1   1   0   0   1  -0   1   1  -1  -2  -1  -1   3  -2   4   1   2  -1  -2  -1   1   0   1  -2  -1   1  -0  -0   1  -0   1  -0   1   1  -0   0  -0   1   0   0   0  -0  -0   0   0   0   0   0   0   1   0   0   0   0   0   0  -0  -0   0   0   0   0   0   0   0   0   0   0   0   0   0   0   0   0   0  -1   1   0   0  -0   1   1  -0   0  -0  -0   1   0   0   0  -1   0   1   3   1   2  -1   0   0   0  -3  -0 -23  10   5  16  12  31  13 -13  36 -33
iprm21610080_         70:  -14 -14 -14 -14 -13 -11  -4  -4   8  -1  -1   2  -2  -2 -16  16  -1   1  -1   0   1  -0  -0   0 -14  11 -16 -26  18   6  15 -14  -2  16 -18   1  -8   4 -10  -2   3  -1  -4  -4  -2   3   1   0  -1  -2   1   0 -12 -16  11 -18  10  -5  -2   4   1   1  -2  -2   0   7  -5  -6 -72 100 -41  33 -14   5  -3  -2   3  -3   9   2   0  -0  -0  -2   0  -1   0   0  -0  -0  -0   0   0   1  -0  -0  -0   0   0  -2  -0   0   0   0   0   1  -1   1  -2  -0  -2  -1   0   2   5   2   8  -3   2  12  11  -7  -6 -16  16  -8   6  -4   4   7  -3  -2  -1   1   2   2   1  -1   1   1  -1  -2   2   2  -2  -1   1  -1   0   1  -0   0  -0  -0   0   0  -0   0  -0  -0  -0   0   0  -0   0   0  -0  -1  -0   0  -0   1   0   3  -0   1   1  -0  -1   2   2   1  -0   1   1   0   0  -1  -0   0   0   2   1  10  -0   0  -0  -0  -1  -0   0  -0   0   0   0   0   0  -0   0  -0   0   0  -0   0  -0  -0  -0   0   0   0  -0   0   0  -0  -0   0  -0   0  -0   0   0   0  -0   0   0  -0   0   0  -0   0   0  -0  -0  -0   0   0   0  -0   0   0  -0   0  -0  -0   0  -0   0  -0   0   0  -0   1   1   1   0  -1  -1   1   6   3  -1  -1  -3   1  -1   1   0  -1   1   0   1  -1  -1  -0  -1   1   0   1   0  -1   0   0  -0  -0  -0  -0   0   0   0   0   1   0   0  -0   0   0   0  -0   0   0   0  -0  -0  -0  -0   0  -0   0   0   0   0  -0   0  -1   0  -1   0  -0  -0   0   1   1   1  -0   2  -1   1  -0   1  -1   1   1   0   0   1  -0   1   1  -1  -1  -1  -1   2  -1   1  -0   1  -1   0   0  -0   0   0  -1   0  -0   1   1  -1   1  -0  -0  -1  -1   0   0   0  -1   0   0   1   1   1  -1   1   1  -1  -1  -0  -0   1  -1   1   0   1   0   1   1   0  -1   0  -0  -2  -1   1   1   2  -1  -1   2  -1  -1   2  -1  -1   2  -2  -2   1  -0  -1   1   2   2  -1   2  -1  -3   2   2  -1   1   2  -0   2  -1   1  -2  -2   1  32  22  16 -28   8  16 -21   4 -21  21 -21  16
iprm21610272_         71:   54  53  52  49  44  34   6  12  -1  -1   7   0   1  19  -7   8  -0  -1  23 -23  -4   0  -1   0  50 -44  52  55 -51   6 -13  19  -4 -29  34   7  11  -9  18   5  -1  -1   3   4   2  -3  -1  -1   1  -0   0   1   5   3  -1   1  -2  -0   0   1  -1   0   0  -9 -13 -48 -42  33 -23 -41 100 -92  21   5  -7  -5   5  18 -45  -5  -1   0   1   5  -1   2  -0  -0   0   0   1  -0  -0  -2   1   0   0  -0  -1   3  -1  -0  -0  -2  -1  -1   1  -2   3   1   1   2  -1  -3 -13 -18 -34   5   3 -68 -34   0  12  24 -28  17 -12   9  -8 -14   6   4   1  -2  -3  -4  -1   2  -2  -3   2   4  -5  -3   4   3  -2   2  -1  -2   1  -1   1   1  -1  -0   0  -0   1   0   0   0  -1   0  -1  -1   1   1   1  -1  -1  -1   1 -10   2  -4  -4   1   2  -6  -6  -3  -2  -2  -6   0  -2   5   2  -2  -1  -4  -1 -47   0  -0  -0   0   1   0  -0   0  -0   0  -0  -0   0  -0   0   0  -0   0  -0  -0   0  -0  -0  -0  -0  -0   0   0  -0  -0  -0  -0  -0  -0  -0  -0  -0  -0   0  -0  -0   0  -0  -1   0  -0   0   0  -0   0  -0  -0   0   1  -0  -1   1   0   1   1  -1   0  -1  -0  -1  -2   2  -4  -5  -5  -0   4   4  -4 -21 -12   5   3  11  -3   3  -3  -0   2  -4  -2  -3   2   3   1   4  -2  -0  -2  -0   2  -2  -2   2   0   0   1  -0  -0  -1  -1  -2  -0   0   1  -0  -0  -1   0  -0  -1  -0   1   1   0   1  -0   1  -1  -0  -1  -1  -0   0   1  -1   1  -1   0   1  -1  -1  -1  -2   1  -5   2  -2   0  -2   1  -2  -2  -1  -1  -2   1  -2  -2   2   3   2   2  -6   3  -5  -0  -4   2   2   0  -1  -0  -1   3   0  -1  -1  -1   0  -1  -1   0   0   0   0  -1  -0   0  -0  -1  -1  -1  -1   1  -2  -2   2   1  -0  -0  -1   1  -2  -0  -1  -1  -1  -1  -0   1  -1   0   3   2  -2  -1  -3   1   1  -2   1   2  -2   2   1  -1   3   2  -2   1   1  -2  -3  -4   2  -3   0   4  -3  -3   2  -2  -3  -3  -3  -1  -0   3   3  -2 -61 -46   7  38 -38 -74  21 -41  20 -20  -6  14
iprm21610464_         72:  -59 -58 -56 -53 -46 -35  -6  -9  -4   3  -9  -5   4 -21  14 -15   1   1 -18  22   5  -0   2  -1 -36  32 -36 -30  33  -8  -1  -7   4  20 -23  -7 -12   9 -18  -5   1   1  -2  -4  -2   3   2   1  -1   0  -1  -2  -2   2  -2   5  -1   2   0  -2   1   0  -1  15   8  60  40 -26  36  33 -92 100 -54  17 -10  -8  10  -4  38   5   1  -0  -1  -5   1  -2   0   0  -0  -0  -1   0   0   2  -1  -0  -0   0   1  -2   1   0   0   2   1   1  -1   1  -2  -1   1  -2   1   2  11  20  30   3 -16  80  35   5 -11 -21  26 -16  11  -8   7  13  -6  -4  -1   2   3   4   1  -2   2   3  -2  -3   4   3  -4  -2   2  -1   1   2  -1   1  -0  -1   1   0  -1   0  -0  -0  -0  -0   1  -0   0   1  -1  -0  -1   1   1  -0  -1  10  -2   5   4  -1  -2   6   7   3   3   2   8  -1   3  -7  -3   3   2   3  -0  53   0  -0   0   0   0   0  -0  -0  -0  -0  -0   1  -0   0  -0  -0  -0  -0   0  -0  -0   0   0   0   0   0   0  -0   0  -0   0   0   0   0   0   0   0   0  -0   0   0  -0   0   0  -0   0  -0  -0   0  -0   0   0  -0  -1   1   1  -1  -0  -1  -1   1  -0   1   0   1   2  -2   5   5   5   0  -4  -4   4  23  13  -6  -3 -12   3  -3   3   0  -3   4   2   3  -2  -4  -1  -4   2   0   2   0  -3   2   2  -2  -0  -0  -1   0   0   2   1   2   1  -0  -1   0   0   1  -0   0   1   0  -1  -1  -0  -1   0  -1   1   0   1   1   0  -0  -1   1  -1   2  -0  -1   1   1   1   2  -1   5  -2   2  -0   2  -1   2   2   1   1   2  -1   2   2  -2  -3  -2  -3   6  -3   6   1   4  -2  -2  -1   1   0   2  -3  -1   1   1   1   0   0   2  -0  -0  -0  -0   1  -0  -0   1   1   1   1   1  -1   2   2  -2  -1   0   1   1  -1   2   0   1   1   1   1   0  -1   1  -0  -2  -2   2   1   3  -1  -1   2  -1  -2   2  -1  -1   0  -2  -2   2  -1  -0   2   3   3  -2   3   0  -3   3   3  -3   3   4   3   3   2  -0  -3  -3   2  37  31 -14 -18  23  45 -10  50  -9   9  14 -18
iprm21610656_         73:   17  17  16  15  12   7   1  -5   3  -4   5  12 -10   0  -5   5  -0  -1 -10   7  -1   0   0  -0 -22  21 -24 -42  38  -4  23 -23   6  11 -14  -5  10  -2   6   2   0  -1   0   2   1  -1  -1  -1   1  -0   1   1  -0  -2   2  -4   1  -2   0   1  -1  -1   2 -17   7 -24  -5  -2 -18 -14  21 -54 100 -69  53  42 -46 -34  12  -2  -1   0   0   2  -0   1  -0  -0   0   0   0  -0  -0  -0   1   0   0  -0  -1   1   0  -1  -0  -0  -1   0   0  -0   0  -0  -1   0   0  -0   0  -3   7 -22  36 -38 -11  -9   8  15 -18  11  -8   6  -5  -9   4   3   1  -1  -2  -3  -1   1  -1  -2   1   3  -3  -2   3   2  -2   1  -0  -1   1  -0   0   0  -0  -0   1  -0  -0   0   0  -0   0   0   0  -0   0  -1  -0  -0  -1   1   1  -2  -1  -0  -0  -1  -0  -1  -1   0  -2  -0  -3   1  -2   3   1  -1  -1   2   2 -21  -1   1   0  -1  -2  -1   1   0   1   0   1  -0   0  -1   0  -0   0   0  -1   0  -0  -0  -0   0   0   0  -0  -0  -0   0  -0   0  -0  -0   0   0  -0  -0  -0  -0  -0  -0  -0   0  -0  -0   0  -0  -0   0  -0  -0   0   0  -0  -0   0   0   0   0  -0   0  -0  -0  -0  -1   1  -1  -1  -1  -0   1   1  -1  -7  -4   2   1   3  -1   1  -1  -0   1  -1  -1  -1   1   1   0   1  -1  -0  -1  -0   1  -0  -0   0   0   0   0  -0  -0  -1  -0  -1  -0   0   0  -0  -0  -0   0  -0  -0  -0   0   0  -0   0  -0   0  -0  -0  -0  -0  -0   0   0  -0   0  -1   0   0  -0  -0  -0  -0   0  -2   0  -0   0  -1   0  -0  -0  -0  -0  -0   0  -1  -1   0   1   1   1  -2   1  -2  -0  -1   0   1   0  -0   0  -0   1   0  -0  -0  -0  -0  -0  -0   0   0   0  -0  -0  -0   0  -0  -0  -0  -0  -0   1  -1  -1   1   0   0  -0  -0   0  -1  -0  -1  -0  -0  -0  -0   0  -0   0   1   1  -1  -1  -1   0   1  -1   0   1  -1   1   0   1   1   1  -1   0  -0  -1  -1  -1   1  -1  -0   1  -1  -1   2  -2  -2  -0  -1  -1   1   1   1  -1  40  15   5 -30  26  44  -2 -24  -3   3  14 -15
iprm21610848_         74:    0   0   1   1   1   2   1   5  -1   2  -1  -6   6   3  -1   1   0   0  10  -9  -0  -0  -0   0  21 -19  22  32 -30   4 -13  15  -5 -12  14   5  -4  -1  -0  -0  -0   0   0  -0  -0   0   0   0  -0  -0  -0  -0  -0   0  -0   1  -0   0  -0  -0   1   1  -1   7  -6   2  -7   8   1   5   5  17 -69 100 -95 -80  87  63 -45 -11  -6  -0   4  11  -0   7  -0   1  -1   1   1  -1  -1   0  -0   0   0  -0   0  -1  -1   1   0  -0   0  -0   0  -0   0   0   1   0  -0  -1  -3  -1 -10  12 -17   7  -2   6  -1  -2   2  -2   1  -1   1   1  -0  -0  -0   0   0   0   0  -0   0   0  -0  -0   0   0  -0  -0   0  -0   0   0  -0   0   0  -0  -0  -0  -0  -0   0   0   0   0  -0   0  -0  -0   0   1   0   0   0  -1  -0  -1   1  -1  -0   0   0  -1  -0  -0   1  -0   1  -0   1  -1  -1   1   0  -2  -1   2   1  -1  -0   0   1   1  -1  -0  -0  -0  -0   0  -0   0  -0   0  -0  -0   0  -0   0   0   0  -0  -0  -0   0   0  -0  -0  -0  -0   0   0  -0  -0  -0  -0   0  -0   0   0  -0  -0   0  -0  -0   0  -0   0  -0  -0   0   0   0  -0   0  -0   0   0  -0   0  -0   0  -0  -0   0  -0  -0  -0   0   0   0  -0  -0  -0   0   0   0  -0   0  -0   0   0  -0  -0   0   0   0   0   0  -0  -0  -0   0  -0  -0  -0   0   0   0   0  -0  -0   0   0  -0  -0  -0   0  -0  -0  -0   0  -0   0  -0   0   0   0   0   0   0  -0  -0  -0  -0   0  -0   0   0   0   0   0  -0   0  -0  -0  -0   0  -0   0   0   0  -0   0  -0  -0  -0   0  -0   0  -0  -0   0   0   0  -0  -0  -0  -0  -0   0   0   0   0  -1  -0  -0   1   1  -1   1   0  -1   1  -1   0  -1  -0   1   0   1  -1  -1  -1   1   0   0  -1   0   1  -1  -1   1   1  -1  -1   1   1   1   1  -1  -1  -1   1   1   1  -0  -0   0   1   0  -1  -1   0  -1  -1  -1   0  -1  -1  -0  -0  -1  -1   1   1   0   0  -1   0   1  -0   0   0  -1   1   1  -1   1   1  -1  -0  -0   1 -33 -17   0  22 -23 -38   4   4   4  -4  -9  11
iprm21611040_         75:   -3  -3  -3  -3  -3  -3  -1  -4   1  -1   0   4  -4  -3  -0  -0  -0   0  -8   7   0   0   0  -0 -17  16 -18 -26  23  -3  11 -12   3  10 -12  -3   1   1  -1  -0   0  -0  -0  -0  -0   0  -0  -0   0  -0   0   0  -1  -1   1  -2   1  -1   0   0  -0  -1   1  -4   5   0   6  -7   2  -3  -7 -10  53 -95 100  94 -98 -77  57  17   9   0  -7 -17   1 -11   0  -1   1  -1  -1   1   1  -0   0  -0  -1   0  -0   1   0  -0  -0   0  -0   0  -0   0  -0  -0  -1  -0   0   1   2   3   9  -9  12  -1   3  -4   1   2  -2   2  -1   1  -1  -1   0   0   0  -0  -0  -0  -0   0  -0  -0   0   0  -0  -0   0   0  -0   0  -0  -0   0  -0  -0   0   0   0   0   0  -0  -0  -0  -0   0  -0   0   0  -0  -1  -0   0  -0   1   0   1  -1   1   1  -0  -0   1   1   1  -1   0   0   0  -0  -0   0  -0  -0   1   1   1  -1   0   0  -0  -1  -0   0   0   0   0   0  -0   0  -0   0  -0   0   0  -0   0  -0  -0  -0   0   0   0  -0  -0   0   0   0   0   0  -0   0   0   0   0  -0   0   0  -0   0   0  -0   0  -0  -0   0  -0   0   0  -0  -0   0   0  -0  -0  -0  -0   0  -0   0  -0   0   0  -0   0   0   0   0  -0  -0   0   1   1  -0  -0  -1   0  -0   0  -0  -0   0   0   0  -0  -0  -0  -0   0   0   0  -0  -0   0   0  -0  -0  -0  -0   0   0   0   0   0   0   0  -0   0   0   0  -0   0   0   0  -0  -0  -0  -0  -0  -0   0   0   0   0  -0   0  -0  -0  -0   0  -0   0  -0   0   0   0  -0   0  -0  -0  -0   0  -0   0   0   0  -0   0  -0   0   0  -0  -0  -0  -0   0   0   1   1   0  -0  -0  -1   1   1   0  -1  -1   1  -1  -0   1  -1   1  -0   1   0  -1  -0  -1   1   2   2  -2  -0  -0   1  -0  -1   1   2  -2  -1   2   2  -1  -2  -2  -1   2   2   2  -1  -2  -1   0   1  -0  -1  -0   1   1  -1   1   1   1  -1   1   1   0   0   1   1  -1  -1   0  -0   1  -0  -1   0  -0  -0   1  -1  -1   1  -1  -1   1   0   0  -1  26  14   0 -18  18  31  -5  -1  -4   4   6  -7
iprm21611232_         76:   -3  -3  -3  -3  -3  -3  -0  -3   1  -1   0   3  -3  -3   0  -1  -0   0  -7   6   0   0   0  -0 -14  13 -15 -21  19  -2   8 -10   3   8  -9  -3   1   1  -1  -0   0  -0  -0  -0  -0   0  -0  -0   0  -0   0   0  -1  -1   1  -1   1  -0   0   0  -0  -1   1  -4   4   0   5  -5   1  -2  -5  -8  42 -80  94 100 -99 -92  72  26  15   0 -11 -26   1 -17   1  -2   1  -2  -2   1   2  -1   0  -1  -1   1   0   1   0  -0  -0   0  -0   0  -0   0  -0  -0  -0  -0   0   0   2   3   8  -8  11  -1   2  -3   1   3  -3   2  -1   1  -1  -2   1   0   0  -0  -0  -0  -0   0  -0  -0   0   0  -1  -0   1   0  -0   0  -0  -0   0  -0  -0   0   0   0   0   0  -0   0  -0  -0   0  -0   0   0  -0  -0  -0  -0  -0   1   0   1  -1   1   0  -0  -0   1   1   0  -0   0   0   0  -0  -0   0  -0  -0   1   1   1  -0   0   0  -0  -1  -0   0   0   0   0   0  -0   0  -0   0  -0   0   0  -0   0  -0  -0  -0   0   0   0  -0  -0   0   0   0   0   0  -0   0   0   0   0  -0   0   0  -0   0   0  -0   0  -0  -0   0  -0   0   0  -0  -0   0   0  -0  -0  -0  -0   0  -0   0  -0   0   0  -0   0   0   0   0  -0  -0   0   1   1  -0  -0  -1   0  -0   0  -0  -0   0   0   0  -0  -0  -0  -0   0   0   0  -0  -0   0   0  -0  -0  -0  -0   0   0   0   0   0   0   0  -0   0   0   0  -0   0   0   0  -0  -0  -0  -0  -0  -0   0   0   0   0  -0   0  -0  -0  -0   0  -0   0  -0   0   0   0  -0   0  -0  -0  -0   0  -0   0   0   0  -0   0  -0   0   0   0  -0  -0   0   0   1   1   1  -0  -0  -1  -1   2   1   1  -1  -2   1  -2  -0   2  -2   2  -0   2   1  -2  -0  -2   1   3   3  -3  -0  -0   2  -1  -1   1   3  -2  -2   3   2  -2  -3  -3  -2   3   3   3  -2  -3  -2   0   1  -1  -2  -0   2   2  -1   2   1   1  -1   2   1   0   1   2   2  -1  -1  -0  -0   1  -0  -1   1  -0  -1   1  -1  -1   1  -1  -1   1   0   1  -1  21  11  -0 -14  14  25  -3  -2  -3   3   6  -7
iprm21611424_         77:    2   2   2   2   2   2   0   4  -1   1  -1  -4   3   2  -0   0   0   0   7  -6  -0  -0  -0   0  14 -13  16  22 -20   2  -9  10  -3  -8  10   3  -1  -1   1   0  -0   0   0   0  -0  -0   0   0  -0   0  -0  -0   1   1  -1   1  -1   1  -0  -0   0   1  -1   4  -4   1  -5   6  -1   3   5  10 -46  87 -98 -99 100  86 -65 -22 -12  -0   9  22  -1  14  -1   2  -1   2   2  -1  -2   1  -0   1   1  -1   0  -1  -0   0   0  -0   0  -0   0  -0   0   0   0   0  -0  -0  -2  -2  -8   8 -11   2  -2   3  -1  -2   2  -2   1  -1   1   1  -1  -0  -0   0   0   0   0  -0   0   0  -0  -0   1   0  -0  -0   0  -0   0   0  -0   0   0  -0  -0  -0  -0  -0   0  -0   0   0  -0   0  -0  -0   0   0   0   0   0  -1  -0  -1   1  -1  -0   0   0  -1  -0  -0   1  -0   0  -0   0  -0  -0   0   0  -1  -1  -0   0  -0  -0   0   1   0  -0  -0  -0  -0  -0   0  -0   0  -0   0  -0  -0   0  -0   0   0   0  -0  -0  -0   0   0  -0  -0  -0  -0  -0   0  -0  -0  -0  -0   0  -0  -0   0  -0  -0   0  -0   0   0  -0   0  -0  -0   0   0  -0  -0   0   0   0   0  -0   0  -0   0  -0  -0   0  -0  -0  -0  -0   0   0  -0  -1  -1   0   0   0  -0   0  -0   0   0  -0  -0  -0   0   0   0   0  -0  -0  -0   0   0  -0  -0   0   0   0   0  -0  -0  -0  -0  -0  -0  -0   0  -0  -0  -0   0  -0  -0  -0   0   0   0   0   0   0  -0  -0  -0  -0   0  -0   0   0   0  -0   0  -0   0  -0  -0  -0   0  -0   0   0   0  -0   0  -0  -0  -0   0  -0   0  -0  -0  -0   0   0  -0  -0  -0  -1  -1   0   0   1   1  -1  -1  -0   1   1  -1   2   0  -2   2  -1   0  -2  -1   2   0   2  -1  -2  -2   3   0   0  -2   1   1  -1  -2   2   1  -2  -2   1   3   2   1  -2  -2  -3   2   2   2  -0  -1   1   2   0  -2  -1   1  -2  -1  -1   1  -2  -1  -0  -1  -1  -1   1   1   0   0  -1   0   1  -1   0   1  -1   1   1  -1   1   1  -1  -0  -0   1 -22 -12  -0  15 -15 -26   3   2   4  -4  -5   7
iprm21611616_         78:    9   9   8   8   7   6   1   5  -1   1   1  -3   3   4  -3   3  -0  -0  10 -10  -1  -0  -0   0  20 -18  20  25 -24   3  -9  11  -4 -10  13   4   0  -2   3   1  -0   0   1   1   0  -0  -0  -0   0  -0  -0   0   1   1  -1   1  -1   0  -0  -0  -0   1  -1   3  -6  -6 -10   9  -3  -3  18  -4 -34  63 -77 -92  86 100 -90 -40 -23  -1  17  40  -2  26  -1   3  -2   3   3  -2  -3   1  -0   1   1  -1  -0  -2  -1   0   0  -0   0  -0   0  -0   0   0   0   0  -0  -1  -3  -4 -11   8  -9  -7  -6   3   0   0  -1   0  -0   0  -0  -0   0   0  -0  -0  -0  -0   0  -0  -0  -0   0  -0  -0   0   0   0  -0   0  -0  -0   0  -0   0   0  -0  -0  -0  -0   0   0   0   0  -0   0  -0  -0   0   0   0  -0   0  -0   0  -2   1  -1  -1   0   1  -1  -1  -1   0  -1  -1  -0  -0   1   0  -0   0  -2  -1  -6   0  -0  -0   0   1   0  -0  -0  -0  -0  -0   0  -0   0  -0   0  -0  -0   0  -0   0  -0   0  -0  -0  -0   0   0  -0  -0  -0  -0  -0   0  -0  -0  -0  -0   0  -0  -0   0  -0  -0   0  -0   0   0  -0   0  -0  -0   0   0  -0  -0   0   0   0   0  -0   0  -0  -0  -0  -0   0  -1  -1  -1  -0   1   1  -1  -3  -2   1   1   2  -1   1  -1  -0   0  -1  -0  -0   0   1   0   1  -0  -0  -0   0   0  -0  -0   0   0   0   0  -0  -0  -0  -0  -0  -0  -0   0  -0  -0  -0   0  -0  -0  -0   0   0   0   0   0   0  -0  -0  -0  -0   0  -0   0  -0   0  -0   0  -0  -0  -0  -0  -0   0  -1   0   0   0  -0   0  -0  -0  -0   0  -0   0  -1  -0  -0   1   0  -0  -1  -0  -2  -2  -0   0   1   1  -3  -1  -1   2   3  -2   3   1  -3   3  -3   0  -3  -1   3   0   3  -2  -4  -4   5   1   1  -3   1   2  -2  -4   4   3  -4  -4   2   5   4   3  -4  -4  -5   3   4   3  -0  -1   1   3   0  -3  -3   1  -3  -2  -2   2  -3  -2  -0  -1  -3  -2   2   2  -0   0  -2   0   2  -1   0   1  -1   1   1  -2   1   2  -2  -0  -1   2 -28 -17   3  16 -19 -33   4  -4   4  -4  -7   8
iprm21611808_         79:  -33 -33 -32 -30 -27 -20  -3  -8  -2   1  -5   0  -1 -14  11 -11   0   1 -16  18   3  -0   1  -1 -31  27 -31 -32  34  -9   6 -13   6  15 -18  -7  -6   6 -11  -3   1   1  -2  -2  -1   2   1   1  -1   0  -0  -1  -2  -1   0   0   0   0   0  -0   1  -1   0   3   7  31  23 -16  22   9 -45  38  12 -45  57  72 -65 -90 100  49  29   1 -22 -49   1 -33   1  -4   3  -3  -3   2   3  -1  -0  -1  -1   1   0   2   1  -0   0   1   1   0  -0   0  -1  -0   0  -1   0   1   7  15  25  -8   2  40  19   1  -2  -1   4  -2   2  -1   1   2  -1  -0  -0   1   0   0   0  -0   0   0  -0  -0   1   0  -0  -0   0  -0   0   0  -0   0  -0  -0   0   0   0   0  -0  -0  -0  -0   1  -0   0   0  -0  -0  -1   0   0   0  -1   6  -2   3   3  -1  -2   3   4   2   1   2   5  -0   2  -4  -2   1   1   3   1  28  -0   0   0   0  -1  -0   0  -0  -0  -0   0   0  -0   0  -0  -0  -0  -0   0  -0  -0   0   0   0   0   0  -0  -0   0   0   0   0   0  -0   0   0   0   0  -0   0   0  -0   0   0  -0   0  -0  -0   0  -0   0   0  -0  -1   0   1  -1  -0  -0  -0   0  -0   0   0   1   1  -1   3   3   3   0  -2  -2   2  13   8  -3  -2  -7   2  -2   2   0  -2   2   1   2  -1  -2  -1  -2   1   0   1   0  -2   1   1  -1  -0  -0  -1   0   0   1   1   1   0  -0  -1   0   0   1  -0   0   1   0  -1  -0  -0  -0  -0  -1   1   0   1   1   0   0  -1   0  -1   1  -0  -0   0   1   1   1  -1   3  -1   0  -0   1  -1   1   1   1   0   1  -1   2   1  -1  -2  -1  -1   3  -1   5   2   2  -1  -2  -2   3   2   2  -4  -4   3  -4  -1   4  -4   4  -0   4   2  -4  -0  -4   3   5   5  -5  -1  -1   4  -1  -2   2   5  -4  -2   5   5  -2  -6  -5  -3   5   5   6  -4  -5  -4  -0   1  -1  -3   1   4   3  -1   4   2   3  -3   4   2  -0   1   4   3  -2  -2   1   1   2   0  -2   0   1   0   1  -1  -0   4  -1  -1   2  -0  -0  -2  37  24 -11 -18  24  44  -3  25  -2   2  17 -19
iprm21612000_         80:   -0  -0  -0   0   0   1   0  -0   0   0  -0  -0   0   0  -0   0  -0   0  -0  -0  -0  -0  -0   0  -0   0  -0  -0  -0   0  -0   1  -0   1  -1   0  -1   0  -1  -0   0   0  -0  -0  -0   0   0   0  -0   0  -0  -0  -0   0  -0   0  -0   0  -0  -0   0   0  -0   1   0   2   1  -1   1   2  -5   5  -2 -11  17  26 -22 -40  49 100  87  16 -75-100  -8 -92  -4 -16  24  -6  -4   5   6  -7   0  -3  -3   3   1   8   0  -0   0  -0   0   0  -0   0  -0  -0  -0  -0   0   0   0  -1  -1   2  -3   3   1  -0  -2  -5   5  -3   2  -2   2   3  -1  -1  -0   0   1   1   0  -0   0   1  -0  -1   1   1  -1  -1   1  -0   0   0  -0   0  -0  -0   0   0  -0   0   0  -0  -0   0  -0  -0  -0   0  -0   0   0   0   0  -0  -0   0   0  -0  -0   0   0   0  -0  -0  -0  -0  -0   0  -0   0   0  -0  -0   0   0   1  -0   0   0  -0  -0  -0   0   0   0   0   0  -0   0  -0   0  -0   0   0  -0   0  -0  -0  -0   0   0   0   0   0   0   0  -0   0  -0   0  -0   0  -0  -0   0  -0   0   0  -0  -0   0  -0   0   0  -0   0  -0  -0   0   0   0   0  -0  -0   0  -0  -0   0  -0   0  -0   0  -0   0  -0   0   0  -0   0  -0   0   0  -0   0  -0   1  -1   1  -1  -0   1   1  -0  -1  -1  -1   0   1   1   1  -1   0   0   1  -1  -1  -1  -1   1   1   0  -1   1   1   1  -1   1   1  -0  -1   1  -1   1  -1  -1  -0  -1  -0  -1   1   0   1   1  -1   1  -1  -1  -1  -0  -0   1  -1   1   1   2  -1   1  -1  -1  -1   0  -1   2   1   2  -1   1  -1   2   1   0  -2  -1   0   1   3   3   6  -0  -1  -1  -1   5   8  -0  -5  -9   3 -13  -8   7 -10   7   3  11  10 -11  -7  -9  12  10   8 -16  -9  -9  15  -8 -13  11  16  -7  -2   7  16 -12 -15 -17 -12  11  12  14 -10 -17 -13   3   8  -8 -14  -4  14  13  -9  14  10   7  -7  14   8   3   6   9  12  -7 -11  -3  -4   9  -5  -8   7  -3  -6   7  -7  -7   6  -8  -7   8   3   5  -9   1   2   0  -0   1   1  -1   3  -1   1  -3   3
iprm21612192_         81:    1   1   1   1   1   1   0   0   0   0   0  -0   0   0   0  -0  -0   0   0  -0  -0  -0  -0   0   0  -0   0   0  -0   0  -0   0  -0   0  -0   0  -0   0  -0  -0   0   0  -0  -0  -0   0   0   0  -0  -0  -0  -0  -0   0  -0   0   0   0  -0  -0   0   0  -0   1   0   0   0  -0   1   0  -1   1  -1  -6   9  15 -12 -23  29  87 100  40 -98 -86 -32 -99 -20 -21  51   6  14  -2  -8  -8  -0   0   0  -0   0   9  -0   0   0   0  -0   0  -0   0  -0   0  -0  -0  -0   0   0  -1  -1   1  -1   1   0  -0  -1  -2   2  -1   1  -1   1   1  -1  -1  -0   0   0   1   0  -0   0   0  -0  -0   1   0  -1  -0   0  -0   0   0  -0   0  -0  -0   0  -0  -0   0   0  -0  -0   0  -0  -0  -0   0  -0   0   0   0   0  -0  -0  -0   0  -0  -0   0   0   0  -0  -0  -0  -0  -0   0  -0   0   0  -0  -0  -0   0  -0  -0   0  -0  -0  -0  -0   0   0   0   0   0  -0   0  -0   0  -0   0   0  -0   0  -0  -0  -0   0   0   0   0   0   0  -0  -0   0  -0   0  -0   0  -0  -0   0  -0   0   0  -0  -0   0  -0   0   0  -0   0  -0  -0   0   0   0   0  -0  -0   1  -0  -1   1  -1   0  -0   0  -0  -0  -0   0   0  -0   0  -0  -1   1   0   1  -1   1  -1   1  -2  -1   1   1  -1  -1  -1  -2   0   1   2   1  -2   0   1   1  -1  -2  -2  -1   2   2   1  -1   2   2   2  -2   2   2  -1  -2   2  -2   1  -2  -1  -1  -2  -1  -2   2   1   1   2  -2   2  -3  -2  -3  -2   0  -0  -2   3   3   4  -3   2  -4  -0  -2   3  -3   4   3   3  -1   3  -3   4   3  -2  -4  -4  -2   4   2   0   8   2  -4   3   2   1  14  -4  -4  -9  -2 -13 -16   2  -7   5   9   9  17 -10 -14  -7  18   4   0 -14 -17 -17  20 -14 -19  18  18   2   7  -1  20 -17 -12 -19 -16   6   9   8 -10 -18 -14   5  13 -14 -19  -7  19  19 -14  19  16   9  -8  19  10   5  10  11  16  -9 -15  -4  -6  13  -7 -10   9  -5  -8  10  -9 -10   8 -11 -10  11   5   7 -12  -0   0  -0   0   0  -0  -0   1  -0   0  -1   1
iprm21612384_         82:    1   1   1   1   1   1   1   0  -0  -0   0  -0  -0  -0   0  -0   0   0   0   0   0   0   0  -0   0  -0   0   0  -0  -0  -0   0  -0  -0   0   0  -0   0  -0  -0   0   0  -0  -0  -0   0   0   0  -0  -0   0   0  -0  -0   0  -0   0  -0  -0   0   0  -0   0  -0  -0  -0  -0   0   0  -0   0  -0   0  -0   0   0  -0  -1   1  16  40 100 -47 -16 -96 -34  31 -78   6  61  78 -40 -66   1  -1  20  24 -21  -4  -0  -1   1  -0   1  -1   0  -0   0  -1   0  -0  -0  -0   1  -0  -0  -0   0  -0  -1  -0  -0  -0  -0   0  -0   0  -0   0   0  -0  -0  -0   0   0   0   0  -0   0   0  -0  -0   0   0  -0  -0   0  -0   0   0  -0   0  -0  -0   0  -0  -0   0   0  -0  -0   0  -0  -0  -0  -0   0   0   0   0   0  -0  -0  -0   0  -0  -0   0   0  -0  -0  -0  -0  -0  -0   0  -0   0   0  -0  -0  -0   0  -1  -0   0  -0  -0  -0  -0   0   0   0   0   0  -0   0  -0   0  -0   0   0  -0   0  -0  -0  -0   0   0   0   0   0   0  -0  -0   0  -0   0  -0   0  -0  -0   0  -0   0   0  -0  -0   0  -0   0   0  -0   0  -0  -0   0   0   0   0  -0  -0   1  -0  -1   1  -1   0  -1   0  -0  -0  -0   0   0  -0   0  -0  -1   1   0   1  -1   1  -1   1  -2  -1   2   1  -1  -1  -1  -2   0   1   2   1  -2   1   1   1  -1  -2  -2  -1   2   2   1  -1   2   2   2  -2   2   2  -1  -2   2  -2   1  -2  -2  -1  -2  -0  -2   2   1   1   2  -2   2  -3  -2  -3  -2   0  -1  -2   3   3   4  -3   2  -4   0  -2   3  -3   4   3   3  -1   3  -4   5   4  -3  -5  -4  -3   4   1  -1   8   3  -4   4   4  -3  16  -6  -3  -7  -6 -10 -22  -4  -2   2  12   5  22  -7 -18  -3  20 -11 -15  -4 -22 -22  19 -19 -23  22  11  19  19 -18  17 -20   2 -13 -18  -8   1  -8  -7 -13 -13   5  15 -19 -22  -7  21  22 -17  21  20  10  -9  21  10   5  10  13  17  -9 -16  -4  -5  13  -6 -10   9  -5  -8  10  -9 -10   8 -11 -10  11   5   7 -12  -0  -0  -0   0  -0  -0   0  -0   0  -0   0  -0
iprm21612576_         83:   -1  -1  -1  -1  -1  -1  -0  -0   0   0  -0   0  -0   0  -0   0   0  -0  -0   0  -0   0   0  -0  -0   0  -0  -0   0  -0   0  -0   0  -0   0  -0   0  -0   0   0  -0  -0   0   0   0  -0  -0  -0   0   0   0   0   0   0   0  -0  -0  -0   0   0  -0  -0   0  -0   0  -0  -0   0  -0  -0   1  -1   0   4  -7 -11   9  17 -22 -75 -98 -47 100  74  42  94  32  16 -64 -14 -24   7  16   7   0  -3  -3   3   0  -8   0  -0  -0  -0   0  -0   0  -0   0  -0   0   0   0  -0  -0   0   1  -1   1  -0  -0   0   1   2  -2   1  -1   1  -1  -1   1   0   0  -0  -0  -0  -0   0  -0  -0   0   0  -0  -0   0   0  -0   0  -0  -0   0  -0   0   0  -0   0   0  -0  -0   0   0  -0   0   0   0  -0   0  -0  -0  -0  -0   0   0   0  -0   0   0  -0  -0  -0   0   0   0   0   0  -0   0  -0  -0   0   0   0  -0   0   0  -0   0   0   0   0  -0  -0  -0  -0  -0   0  -0   0  -0   0  -0  -0   0  -0   0   0   0  -0  -0  -0  -0  -0  -0   0   0  -0   0  -0   0  -0   0   0  -0   0  -0  -0   0   0  -1   0  -0  -0   0  -0   0   0  -0  -0  -0  -0   0   0  -1   0   1  -1   1  -0   1  -0   0   0   0  -1  -0   0  -0   0   1  -1  -0  -1   1  -2   1  -2   2   1  -2  -2   1   2   1   2  -0  -1  -2  -2   2  -1  -1  -1   1   2   2   1  -2  -2  -1   2  -2  -2  -2   2  -2  -2   1   2  -2   2  -1   2   2   1   2   1   2  -2  -1  -1  -2   3  -2   3   2   3   2  -1   1   2  -3  -3  -4   3  -3   5  -1   2  -4   4  -5  -4  -3   1  -4   4  -5  -4   3   5   5   3  -5  -2   1  -9  -3   5  -4  -4   1 -16   6   3   8   4  11  19   1   4  -3 -11  -7 -19   9  16   5 -18   1   4  11  19  19 -20  16  21 -19 -16  -7 -11   6 -19  18   8  17  17  -2  -6  -4   8  17  13  -6 -14  16  20   8 -19 -20  15 -19 -17  -9   7 -19 -10  -6 -11 -11 -16   9  15   5   7 -13   7  10 -10   6   8 -11  10  10  -9  12  10 -11  -6  -7  12   0  -0   0  -0  -0   0   0  -1   0  -0   1  -1
iprm21612768_         84:    0   0   0  -0  -0  -1  -0   0  -0  -0   0   0  -0  -0   0  -0   0  -0   0   0   0   0   0  -0   0  -0   1   0  -0  -0   0  -1   0  -1   1  -0   1  -0   1   0  -0  -0   0   0   0  -0  -0  -0   0  -0   0   0   0  -0   0  -0   0  -0   0   0  -0  -0   0  -1  -0  -2  -1   1  -1  -2   5  -5   2  11 -17 -26  22  40 -49-100 -86 -16  74 100   7  92   4  16 -23   6   4  -5  -6   7  -0   3   3  -3  -1  -8  -0   0  -0   0  -0  -0   0  -0   0   0   0   0  -0  -0  -0   1   1  -2   3  -3  -1   0   2   5  -5   3  -2   2  -2  -3   1   1   0  -0  -1  -1  -0   0  -0  -1   0   1  -1  -1   1   1  -1   0  -0  -0   0  -0   0   0  -0  -0   0  -0  -0   0   0  -0   0   0   0  -0   0  -0  -0  -0  -0   0   0  -0  -0   0   0  -0  -0  -0   0   0   0   0   0  -0   0  -0  -0   0   0  -0  -0  -1   0  -0  -0   0   0   0  -0  -0  -0  -0  -0   0  -0   0  -0   0  -0  -0   0  -0   0   0   0  -0  -0  -0  -0  -0  -0  -0   0  -0   0  -0   0  -0   0   0  -0   0  -0  -0   0   0  -0   0  -0  -0   0  -0   0   0  -0  -0  -0  -0   0   0  -0   0   0  -0   0  -0   0  -0   0  -0   0  -0  -0   0  -0   0  -0  -0   0  -0   0  -1   1  -1   1   0  -1  -1   0   1   1   1  -0  -1  -1  -1   1  -0  -0  -0   1   1   1   1  -1  -1  -0   1  -1  -1  -1   1  -1  -1   0   1  -1   1  -1   1   1   0   1   0   1  -1  -0  -1  -1   1  -1   1   1   1   0   0  -1   1  -1  -1  -2   1  -1   1   1   1  -0   1  -2  -1  -2   1  -1   1  -2  -1  -0   2   1  -0  -1  -3  -3  -6   0   1   1   1  -5  -8   0   5   9  -3  13   8  -7  10  -7  -3 -11 -10  11   7   9 -12 -10  -8  16   9   8 -15   8  13 -11 -16   7   3  -8 -16  12  15  17  12 -11 -12 -14  10  17  13  -3  -8   8  13   4 -14 -13   9 -14 -10  -7   7 -14  -8  -3  -6  -9 -12   7  11   2   3  -9   4   8  -7   3   5  -7   7   7  -6   8   7  -8  -3  -5   9  -1  -2  -0   0  -1  -1   1  -3   1  -1   3  -3
iprm21612960_         85:   -1  -1  -1  -1  -1  -1  -1  -0   0   0  -0  -0   0   0  -0   0  -0  -0  -0  -0  -0  -0  -0   0  -0   0  -0  -0   0   0   0   0   0   0  -0  -0   0  -0   0   0  -0  -0   0   0   0  -0  -0  -0   0   0  -0  -0   0   0  -0   0  -0   0   0  -0  -0   0  -0   0   0   0   0  -0   0   0  -1   1  -0  -0   1   1  -1  -2   1  -8 -32 -96  42   7 100  25 -14  62 -20 -75 -91  52  80  -5   0 -27 -33  29   6   4   1  -1   1  -1   1  -1   1  -1   1  -0  -0   1   0  -1   0   0   0  -0  -0   1   0   0   0   0  -0   0  -0   0  -0  -0   0   0   0  -0  -0  -0  -0   0  -0  -0   0   0  -0  -0   0   0  -0   0  -0  -0   0  -0   0   0  -0   0   0  -0  -0   0   0  -0   0   0   0   0  -0  -0  -0  -0  -0   0   0   0  -0   0   0  -0  -0   0   0   0   0   0   0  -0   0  -0  -0   0   0   0  -0   1   0  -0   0   0   0   0  -0  -0  -0  -0  -0   0  -0   0  -0   0  -0  -0   0  -0   0   0   0  -0  -0  -0  -0  -0  -0   0   0  -0   0  -0   0  -0   0   0  -0   0  -0  -0   0   0  -0   0  -0  -0   0  -0   0   0  -0  -0  -0  -0   0   0  -1   0   1  -1   1  -0   1  -0   0   0   0  -0  -0   0  -0   0   1  -1  -0  -1   1  -2   1  -1   2   1  -2  -2   1   2   1   2  -0  -1  -2  -2   2  -1  -1  -1   1   2   2   1  -2  -2  -1   2  -2  -2  -2   2  -2  -2   1   2  -2   2  -1   2   2   1   2   0   2  -2  -1  -1  -2   2  -2   3   2   3   2  -1   1   2  -3  -3  -4   3  -3   4  -1   2  -4   4  -5  -4  -3   0  -4   4  -5  -4   3   5   5   4  -5  -1   3  -7  -4   4  -5  -6   5 -15   7   2   5   8   7  21   7  -1  -0 -12  -2 -20   4  18   0 -18  14  18   0  21  21 -17  19  22 -21  -8 -22 -21  21 -14  19  -6   9  17  12   2  12   5  10  11  -4 -14  19  21   6 -19 -21  16 -19 -19  -9   9 -19  -9  -4  -9 -12 -16   8  14   3   5 -11   6   9  -8   4   7  -9   8   9  -7  10   9 -10  -4  -6  11   0   0   0  -0   0   0  -0   0  -0   0  -0   0
iprm21613152_         86:   -1  -1  -1  -1  -1  -1  -0  -0  -0  -0   0   0  -0  -0  -0   0   0  -0  -0   0   0   0   0  -0  -0   0  -0  -0   0  -0   0  -0   0  -0   0  -0   0  -0   0   0  -0  -0   0   0   0  -0  -0  -0   0  -0   0   0   0  -0   0  -0  -0  -0   0   0  -0  -0   0  -1  -0  -1  -0   0  -1  -1   2  -2   1   7 -11 -17  14  26 -33 -92 -99 -34  94  92  25 100  15  21 -43  -2  -8  -1   3   8   0   1   1  -1  -0 -10   0  -0  -0   0  -0  -0   0  -0   0  -0   0   0   0  -0  -0   1   1  -1   1  -1  -0   0   1   3  -3   2  -1   1  -1  -2   1   1   0  -0  -0  -1  -0   0  -0  -0   0   1  -1  -0   1   0  -0   0  -0  -0   0  -0   0   0  -0   0   0  -0  -0   0   0  -0   0   0   0  -0   0  -0  -0  -0  -0   0   0   0  -0   0   0  -0  -0  -0   0   0   0   0   0  -0   0  -0  -0   0   0   0  -0  -0   0  -0   0   0   0   0  -0  -0  -0  -0  -0   0  -0   0  -0   0  -0  -0   0  -0   0   0   0  -0  -0  -0  -0  -0  -0   0   0  -0   0  -0   0  -0   0   0  -0   0  -0  -0   0   0  -0   0  -0  -0   0  -0   0   0  -0  -0  -0  -0   0   0  -0   0   0  -0   0  -0   0  -0   0   0   0  -0  -0   0  -0   0   0  -0  -0  -1   1  -1   1  -1   1   1  -1  -1   1   1   1   1  -0  -1  -2  -1   2  -0  -1  -1   1   2   2   1  -2  -2  -0   1  -2  -2  -1   2  -2  -2   1   2  -2   1  -1   2   1   1   2   1   2  -2  -1  -1  -2   2  -2   2   2   2   1  -0   0   2  -2  -2  -3   2  -2   3   0   2  -2   3  -4  -3  -3   1  -2   3  -4  -3   1   4   3   1  -3  -3  -1  -8  -1   3  -2  -1  -3 -13   3   5  10   0  13  15  -4   8  -6  -8 -10 -16  11  12   8 -17  -6  -3  15  15  15 -19  13  18 -17 -18   1  -4  -2 -20  16  13  19  16  -8 -10 -10  10  19  15  -5 -12  13  18   6 -18 -18  13 -18 -15  -9   8 -18  -9  -5  -9 -11 -15   9  14   4   5 -12   6  10  -9   5   8 -10   9  10  -8  11   9 -11  -5  -6  12   0  -1   0  -0  -0   0   0  -1   0  -0   2  -1
iprm21613344_         87:    0   0   0   0   0   0   0  -0  -0   0  -0  -0   0  -0  -0   0  -0   0   0  -0  -0  -0  -0   0   0  -0   0  -0  -0   0   0   0  -0   0  -0   0  -0   0  -0  -0   0   0  -0  -0  -0   0   0   0  -0   0  -0  -0   0   0  -0   0  -0   0  -0  -0   0   0  -0   0   0   0   0  -0   0   0  -0   0  -0  -0   0   1  -1  -1   1  -4 -20  31  32   4 -14  15 100 -82 -91  -2   0   2   2  -2   0  -1  -2   2   0   2   0  -0   0  -0   0  -0   0  -0   0  -0  -0   0   0  -0   0  -0  -0   0  -0   0   0  -0  -0  -0   0  -0   0   0  -0   0   0   0   0  -0  -0  -0  -0   0   0   0  -0   0   0  -0  -0   0  -0   0  -0  -0   0  -0   0   0  -0  -0  -0  -0   0   0   0   0  -0   0  -0  -0   0   0   0   0   0  -0  -0   0   0  -0  -0   0   0   0  -0  -0  -0  -0  -0   0  -0   0   0  -0  -0  -0  -0  -0   0   0   0   0   0   0  -0  -0  -0  -0   0   0  -0   0  -0   0  -0  -0   0  -0   0   0   0  -0  -0   0  -0  -0  -0   0   0  -0   0  -0   0  -0   0   0  -0  -0  -0  -0   0   0  -0   0  -0  -0   0  -0   0   0  -0  -0  -0  -0   0   0  -0   0   0  -0   0  -0   0  -0   0  -0   0  -0  -0   0  -0   0   0  -0   0  -0   0  -1   1  -1   1   0  -1  -1   1   1   1   1  -0  -1  -1  -1   1  -0  -1  -1   1   1   1   1  -1  -1  -0   1  -1  -1  -1   1  -1  -1   1   1  -1   1  -0   1   1  -0   1  -0   1  -1  -1  -0  -1   1  -1   3   1   2   2  -1   2   1  -2  -2  -2   2  -2   3  -2   0  -3   2  -2  -3  -1  -1  -2   2  -3  -3   3   3   3   4  -4   3   5   1  -4   3  -5  -6   8  -0   5  -5  -6   8  -9  -1  10 -10   7  -4   9   2  -8   1  -9   5   8   7  -8  -1  -1   5  -0  -2   2   7  -6  -5   7   6  -3  -9  -6  -4   9  10   8  -7  -8  -7  -1   1  -0  -4   1   6   3  -1   6   1   4  -5   6   3   0   0   5   4  -4  -3   1   1   3  -1  -4   1   0  -1   2  -2  -2   1  -2  -3   3   0   0  -3   0   0   0  -0   0   0  -0   0  -0   0  -0   0
iprm21613536_         88:   -1  -1  -1  -1  -1  -1  -0  -0   0   0  -0   0  -0   0  -0   0  -0  -0  -0  -0  -0   0  -0  -0  -0   0  -0  -0   0   0   0  -0   0   0  -0  -0   0  -0   0   0  -0  -0   0   0   0  -0  -0  -0   0   0   0   0   0   0  -0   0  -0   0   0  -0  -0   0   0  -0   0   0   0  -0  -0   0  -0   0  -0   1  -1  -2   2   3  -4 -16 -21 -78  16  16  62  21 -82 100  52 -26 -38  15  30   3   0  -7  -9   8   1  -4   0  -0  -0  -0   0  -0   0  -0   0  -0   0   0   0  -0   0   0   0  -0   0   0   0   0   0   0  -0   0  -0   0  -0  -0   0   0   0  -0  -0  -0  -0   0  -0  -0   0   0  -0  -0   0   0  -0   0  -0  -0   0  -0   0   0  -0   0   0  -0  -0   0  -0  -0   0  -0   0   0  -0  -0  -0  -0  -0   0   0   0  -0   0   0  -0  -0   0   0   0   0   0   0  -0   0  -0  -0   0   0   0  -0   0   0  -0  -0   0   0   0  -0  -0  -0  -0  -0   0  -0   0  -0   0  -0  -0   0  -0   0   0   0  -0  -0  -0  -0  -0  -0  -0   0  -0   0  -0   0  -0   0   0  -0   0  -0  -0   0   0  -0   0  -0  -0   0  -0   0   0  -0  -0  -0  -0   0   0  -0   0   0  -0   0  -0   0   0  -0   0   0  -0  -0  -0  -0   0   0  -0  -0  -0   0  -0   0  -0   0   0  -0  -0   0   0   0   0  -0  -0  -1  -0   0  -0  -0  -0   0   1   0   0  -0  -0  -0   0  -0  -0  -0   1  -0  -1   0   0  -0   0  -0   0   1   0   1   0   1  -1  -0  -1  -1   0  -1   0   1   0   0   0  -1   1  -0  -0  -1   0  -0   1   1   1   0   1  -1  -0  -1   1  -0   1  -1  -0  -1   1   1  -1  -0  -3  -3  -6   1   0   1   1  -5 -10   0   5   9  -2  13  15  -5   9  -7  -4 -10 -15  11  10   9 -16  -1   3  10  15  15 -16  12  16 -15 -13  -6  -7   4 -16  15   7  14  14  -3  -9  -3  10  15  14  -3 -10  12  17   4 -17 -16  12 -17 -13  -9   9 -17  -9  -4  -7 -12 -14   8  12   2   3 -10   5   9  -7   3   6  -8   7   8  -6   9   9 -10  -3  -5  10   0   0   0  -0  -0   0  -0  -0  -0   0   0  -0
iprm21613728_         89:    0   0   0   0   0   1   0   0  -0  -0   0   0  -0  -0   0  -0   0   0   0   0   0  -0   0  -0   0  -0   0   0  -0  -0  -0   0   0  -0   0  -0  -0   0  -0  -0   0   0  -0  -0  -0   0   0   0  -0  -0   0  -0  -0  -0   0  -0   0  -0  -0   0   0  -0  -0  -0  -0  -0  -0   0   0  -0   0  -0   0  -1   1   1  -1  -2   3  24  51   6 -64 -23 -20 -43 -91  52 100  18  22 -11 -19  -0  -0   6   7  -6  -1   0  -0   0   0   0  -0   0  -0   0  -0   0  -0  -0  -0   0  -0  -0  -0   0  -0  -0  -0  -0  -0  -0   0  -0   0  -0   0   0  -0  -0  -0   0   0   0   0  -0   0   0  -0  -0   0   0  -0  -0   0  -0   0   0  -0   0  -0  -0   0   0  -0   0   0  -0  -0   0  -0  -0  -0   0  -0   0   0   0   0  -0  -0  -0   0  -0  -0   0   0  -0  -0  -0  -0  -0  -0   0  -0   0   0  -0  -0   0   0  -0  -0   0  -0  -0  -0  -0   0   0   0   0  -0  -0   0  -0   0  -0   0   0  -0   0  -0  -0  -0   0   0   0   0   0   0  -0  -0   0  -0   0  -0   0  -0  -0   0   0   0   0  -0  -0   0  -0   0   0  -0   0  -0  -0   0   0   0   0  -0  -0   1  -0  -1   1  -1   0  -1   0  -0  -0  -0   0   0  -0   0  -0  -0   1  -0   1  -1   2  -1   1  -2  -1   2   2  -1  -2  -1  -2   0   1   2   2  -2   1   1   1  -1  -2  -2  -1   2   2   1  -2   2   2   2  -2   2   2  -1  -2   2  -2   0  -2  -1  -0  -2  -0  -2   2   2   1   2  -2   2  -4  -2  -3  -3   1  -3  -2   4   4   4  -3   3  -5   2  -1   5  -4   4   4   2   1   4  -4   5   5  -4  -5  -5  -5   6  -2  -6   3   5  -5   7   7  -9   8  -7   3   2 -10   3  -9 -10   8  -5  10  -6   8   4 -10   6   4 -10 -11   4  -9  -9   5  -8  -8   8   0  12  12 -12   4  -6   7  -1  -4 -10  -7  -9   3   0   1   3   6  -8  -6  -5   4   7  -6   4   8   1   0   4   2   2   5   1   4  -1  -5  -3  -4   4  -3  -1   4  -3  -3   3  -3  -3   3  -4  -2   2   3   3  -3  -0  -0  -0   0   0  -0   0   0   0  -0   0  -0
iprm21613920_         90:    0   0   0   0   0   1   0   0  -0  -1   0   0  -0  -0  -0   0   0   0   0  -0   0   0   0  -0  -0   0   0   0  -0   0   0  -0  -0  -0   0   0  -0   0  -0  -0   0   0  -0  -0   0   0  -0  -0   0  -0   0   0  -0  -0   0  -0   0  -0  -0   0  -0  -0   0  -0  -0  -0  -0   0  -0  -0   0  -0   0   1  -1  -2   2   3  -3  -6   6  61 -14   6 -75  -2  -2 -26  18 100  95 -90-100  29   6  61  69 -64 -22 -19   2  -3 -10  -1   0   0  -0   0  -3   2   1  -0  -1   3  -0   0   0  -0   0  -0  -0  -0   0   0  -0   0  -0  -0   0  -0  -0  -0  -0   0   0   0   0  -0  -0   0  -0  -0   0   0  -0  -0   0  -0   0   0  -0   0  -0  -0   0  -0  -0   0   0  -0  -0   0  -0  -0  -0  -0   0   0   0   0   0  -0  -0  -0   0  -0  -0   0   0  -0  -0  -0  -0  -0  -0   0  -0   0   0  -0  -0  -0   0  -0  -0   0  -0  -0  -0  -0   0   0   0   0  -0  -0   0  -0   0  -0   0   0  -0   0  -0  -0  -0   0   0   0   0   0   0  -0  -0   0  -0   0  -0   0  -0  -0   0   0   0   0  -0  -0   0  -0   0   0  -0   0  -0  -0   0   0   0   0  -0  -0   0  -0  -0   0  -0   0  -0   0  -0  -0  -0   0   0  -0   0  -0  -0   0   0   1  -0   1  -1   1  -1  -0   1   1  -1  -1  -1  -1   0   1   1   1  -1   0   1   1  -1  -1  -1  -1   1   1   0  -1   1   1   1  -1   1   1  -1  -1   1  -1   0  -1  -1  -0  -1  -0  -1   1   1   1   1  -1   1  -2  -1  -2  -1   1  -1  -1   2   2   2  -2   2  -3   1  -1   2  -2   3   2   2   0   2  -2   3   3  -2  -3  -3  -2   3  -0  -2   3   3  -3   4   4  -5   8  -4   0  -1  -6  -1 -12  -6   4  -2   7  -2  11  -0 -10   2   8 -12 -14   4 -12 -12  10 -12 -14  14   2  16  15 -17   8 -12   8  -3 -10 -11  -3 -11  -4  -5  -8  -1   8 -13 -14  -0  13  14  -9  13  13   5  -8  13   4   1   2  10   9  -5  -6   1   1   4  -1  -5   2  -0  -2   3  -3  -3   2  -3  -4   5   1   1  -4  -0  -0   0  -0  -0  -0   0  -0   0  -0   0  -0
iprm21614112_         91:    1   1   1   1   1   1   1   0  -0  -1   0   0  -0  -0  -0   0   0   0   0   0   0   0   0  -0   0  -0   0   0  -0  -0  -0  -0  -0  -0   0   0  -0   0  -0  -0   0   0  -0  -0   0   0  -0  -0   0  -0   0   0  -0  -0   0  -0   0  -0  -0   0  -0  -0   0  -0  -0  -0  -0   0  -0  -0   1  -1   0   1  -1  -2   2   3  -3  -4  14  78 -24   4 -91  -8   0 -38  22  95 100 -75 -97  17   1  44  51 -47 -12 -14  -0  -0  -4   1  -1   1  -1   1  -2   1   0  -1  -1   2  -0  -0  -0  -0   0  -1  -0  -0  -0   0  -0   0   0  -0   0   0  -0  -0  -0   0   0   0   0  -0   0   0  -0  -0   0   0  -0  -0   0  -0   0   0  -0   0  -0  -0   0  -0  -0   0   0  -0  -0   0  -0  -0  -0  -0   0   0   0   0   0  -0  -0  -0   0  -0  -0   0   0  -0  -0  -0  -0  -0  -0   0  -0   0   0  -0  -0  -0   0  -0  -0   0  -0  -0  -0  -0   0   0   0   0  -0  -0   0  -0   0  -0   0   0  -0   0  -0  -0  -0   0   0   0   0   0   0  -0  -0   0  -0   0  -0   0  -0  -0   0   0   0   0  -0  -0   0  -0   0   0  -0   0  -0  -0   0   0   0   0  -0  -0   0  -0  -1   0  -0   0  -0   0  -0  -0  -0   0   0  -0   0  -0  -0   0   0   1  -1   1  -1   1  -1  -1   1   1  -1  -1  -1  -1   0   1   2   1  -2   0   1   1  -1  -2  -2  -1   2   2   0  -1   2   2   1  -2   2   2  -1  -2   2  -2   0  -2  -1  -0  -2  -0  -2   2   1   1   1  -2   2  -3  -2  -3  -2   1  -1  -2   3   3   3  -2   2  -4   1  -1   3  -3   4   3   2  -0   3  -3   4   4  -3  -4  -4  -3   4  -0  -3   5   3  -4   5   5  -6  11  -6  -0  -2  -8  -2 -16  -7   4  -2  10  -1  15  -1 -13   2  12 -15 -17   4 -16 -16  12 -16 -17  17   3  21  19 -21   9 -15   9  -5 -13 -14  -4 -13  -3  -5  -8   1  11 -16 -17  -3  15  16 -12  15  16   7  -8  15   6   2   5  11  11  -6  -9  -1  -2   7  -3  -6   5  -2  -4   6  -5  -5   4  -6  -6   7   2   3  -7  -0  -0   0   0  -0  -0   0  -0   0  -0   0  -0
iprm21614304_         92:   -0  -0  -0  -0  -0  -0  -0  -0  -0   1  -0  -0   0  -0  -0   0  -0   0  -0   0   0  -0  -0   0  -0   0  -0  -0   0   0   0  -0  -0   0  -0   0  -0   0  -0  -0   0  -0  -0  -0  -0   0   0   0  -0   0  -0  -0   0   0  -0   0  -0   0   0  -0   0   0  -0   0   0   0   0  -0   0   0  -0   0  -0  -1   1   1  -1  -2   2   5  -2 -40   7  -5  52  -1   2  15 -11 -90 -75 100  86 -51 -20 -86 -92  88  46  18 -11  14  28   6  -4   2  -2   2   6  -4  -2  -1   4  -5   1  -1  -0   0   0   0   0   0  -0  -0   0  -0   0  -0   0   0  -0  -0   0  -0  -0   0  -0   0   0   0  -0  -0   0   0  -0  -0   0  -0   0   0   0   0  -0  -0   0   0   0   0  -0  -0  -0  -0   0  -0   0   0  -0  -0  -0   0  -0   0   0   0  -0   0   0  -0  -0   0   0   0   0   0   0  -0   0  -0  -0   0   0   0  -0   0   0  -0   0   0   0   0  -0  -0  -0  -0   0   0  -0   0  -0   0  -0  -0   0  -0   0   0   0  -0  -0  -0  -0  -0  -0   0   0  -0   0  -0   0  -0   0   0  -0  -0  -0  -0   0   0  -0   0  -0  -0   0  -0   0   0  -0  -0  -0  -0   0   0  -0   0   0  -0   0  -0   0  -0   0   0   0  -0  -0   0  -0   0   0  -0  -0  -0   0  -0   0  -0   1   0  -0  -0   0   0   0   1  -0  -0  -1  -0   1  -0  -0  -0   0   1   1   0  -1  -1  -0   1  -1  -1  -1   1  -1  -1   0   1  -1   1  -0   1   0   0   1   0   1  -1  -0  -0  -1   1  -1   1   1   1   1  -0   1   1  -1  -1  -1   1  -1   1  -1   0  -1   1  -1  -1  -1  -0  -1   1  -2  -2   1   2   2   1  -2   0   1  -2  -1   2  -2  -2   3  -5   3  -0   1   4   1   7   4  -2   1  -4   1  -6   0   6  -1  -5   7   8  -2   7   7  -8   9  10 -11  -2 -10  -9  10  -6   9  -4   3   7   7  -0   7   6   5   9   3  -4   9  11  -3 -11 -10   6 -11  -9  -4   8 -11  -2   1   1 -10  -5   3   2  -3  -3  -1  -0   3   0  -1  -0  -1   1   0  -0   0   2  -2   1   1   1   0   0   0  -0   0   0  -0   0  -0   0  -0   0
iprm21614496_         93:   -0  -1  -1  -1  -1  -1  -0  -0   0   1  -0  -0   0   0   0  -0  -0  -0  -0   0  -0  -0  -0   0  -0   0  -0  -0   0  -0  -0   0   0   0  -0  -0   0  -0  -0   0  -0  -0   0  -0  -0   0   0   0  -0   0  -0  -0   0   0  -0   0  -0   0   0  -0   0   0  -0   0   0   0   0  -0   0   0  -0   0  -0  -1   1   2  -2  -3   3   6  -8 -66  16  -6  80   3   2  30 -19-100 -97  86 100 -25  -4 -56 -63  58  18  18  -1   2   8   0   0  -0   0  -0   2  -1  -0   1   1  -2   0  -0   0   0  -0   0   0   0  -0  -0   0  -0   0   0  -0   0   0   0   0  -0  -0  -0  -0   0  -0  -0   0   0  -0  -0   0   0  -0   0  -0  -0   0  -0   0   0  -0   0   0  -0  -0   0   0  -0   0   0   0   0  -0  -0  -0  -0  -0   0   0   0  -0   0   0  -0  -0   0   0   0   0   0   0  -0   0  -0  -0   0   0   0  -0   0   0  -0   0   0   0   0  -0  -0  -0  -0   0   0  -0   0  -0   0  -0  -0   0  -0   0   0   0  -0  -0  -0  -0  -0  -0   0   0  -0   0  -0   0  -0   0   0  -0  -0  -0  -0   0   0  -0   0  -0  -0   0  -0   0   0  -0  -0  -0  -0   0   0  -0   0   0  -0   0  -0   0  -0   0   0   0  -0  -0   0  -0   0   0  -0  -0  -1   0  -1   1  -1   1   0  -1  -1   1   1   1   1  -0  -1  -1  -1   1  -0  -1  -1   1   1   1   1  -1  -1  -0   1  -1  -1  -1   1  -1  -1   1   1  -1   1  -0   1   1   0   1   0   1  -1  -1  -1  -1   2  -1   2   1   2   2  -1   1   1  -2  -2  -3   2  -2   3  -1   1  -3   2  -3  -3  -2  -0  -2   3  -3  -3   2   3   3   3  -4   0   3  -4  -3   3  -4  -4   5  -9   5  -0   1   7   1  13   7  -4   2  -8   2 -12   0  11  -2  -9  13  15  -4  13  13 -10  13  15 -15  -2 -18 -16  18  -8  13  -9   4  11  12   4  12   4   5   8   0  -8  13  15   1 -14 -14  10 -14 -14  -6   8 -14  -5  -1  -3 -11  -9   5   7  -0  -0  -5   2   5  -3   1   2  -4   3   4  -3   4   5  -5  -1  -2   5   0   0  -0   0   0   0  -0   0  -0   0  -0   0
iprm21614688_         94:   -4  -4  -4  -4  -5  -5  -1   0   1  -2   0   0  -0   1  -1   1  -0  -0  -0  -0  -0   0   0  -0  -1   1  -1  -1   1   0   1  -1   0   1  -1  -0   1  -0   0   0  -0  -0   0   0   0  -0  -0  -0   0  -0   0   0   0   0  -0   0  -0   0   0  -0  -0   0  -0   0   0   0   1  -1  -0   1  -2   2  -0   0  -0  -1   1   1  -1  -7  -8   1   7   7  -5   8  -2   3  -0  29  17 -51 -25 100  63  73  69 -72 -80 -17  43 -51 -73 -20   7   4  -5   6  -8  -4  -7 -10   4  12   6  -2  -0   1   1   2   0   1   0   1  -1   0  -0  -0   0  -0  -0  -0  -0   0   0   0   0  -0  -0  -0   0  -0  -0   0   0  -0   0  -0   0   0  -0   0  -0  -0   0   0   0   0  -0  -0  -0  -0   0  -0   0   0  -0  -0  -0  -0  -0   1   0   0  -0   0   0  -0  -0   0   0   0   0   0   1  -0   0  -1  -0   0   0   0   0   2  -0  -0  -1   0  -0  -0   0   0   0   0  -0  -0   0  -0  -0  -0   0   0  -0   0  -0  -0  -0   0   0  -0   0   1   0  -0  -1   0  -1   1  -1   0  -0  -1   1   0   1   1  -1  -1   1  -1   1   1  -1   1  -1  -1   0   1   1   1  -1  -0   1  -1  -1   1  -1   1  -1   0  -0   0  -0   1   0  -0   0  -1   1   3  -0   2  -3   4  -3   4  -4  -2   4   4  -2  -4  -3  -5   0   3   5   4  -5   1   3   3  -3  -5  -6  -4   5   5   2  -4   5   6   4  -5   5   4  -3  -5   6  -4   1  -5  -3  -1  -4  -0  -4   4   3   2   4  -5   4  -9  -4  -8  -6   3  -8  -4   8   8   8  -7   6  -9   9  -1  11  -8   7   9   3   3   9  -8   8  11 -11 -10 -10 -13  12 -10 -17  -8  13 -10  16  17 -24  -8 -14  15  23 -21  32  18 -26  31 -24   7 -31 -20  28   7  29 -28 -16 -10  31  19  18 -38  47  42 -44 -35  -5   2  10 -35  42  12  35  33   9   7 -10 -14  24   1 -45 -50  47  37  49 -33 -41  49 -31 -45  -3 -15 -32 -21 -39 -53   5 -37   7  47  43  48 -52  44  13 -51  41  47 -51  49  51 -46  53  22 -28 -41 -45  41   1   1   1  -2   0   1  -2  -0  -2   2  -1   0
iprm21614880_         95:    0   0   0   0   0   0  -0  -0  -0   0  -0  -0   0   0   1  -1   0  -0  -0   0   0   0   0  -0   0  -0   0   0   0  -1  -1   0   0  -0   0  -0   0  -0   0   0  -0   0   0   0   0  -0  -0  -0   0  -0   0   0  -0  -0   0  -0   0  -0   0   0  -0  -0  -0  -0  -0  -0  -0   0  -0  -0   1  -1   1  -0   0   0  -0  -0  -0   0  -0  -1   0  -0   0   0   0   0  -0   6   1 -20  -4  63 100  47  40 -44 -84  61  91 -97 -97 -68  51 -34  33 -29 -34  32  19  21 -31  21 -12   6   3  -4  -1  -0   1  -2   0   1  -1   0  -0   0  -0  -0   0   0   0  -0  -0  -0  -0   0  -0  -0   0   0  -0  -0   0   0  -0   0  -0  -0   0  -0   0   0  -0  -0   0  -0   0   0   0  -0  -0   0  -0  -0   0   0   0  -0   0  -0  -0  -0  -0   0  -0  -0   0  -0  -0  -0  -0  -0  -0   0  -0   0   0  -0  -0  -0   0  -0  -0  -0   0  -0  -0   0   0   0  -0  -0   0   0   0  -0   0   0  -0  -0   0  -0   0   0   0  -0  -0  -0  -0  -0  -0   0   0  -0   0  -0   0  -0   0   0  -0  -0  -0  -0   0   0  -0   0  -0  -0   0  -0   0   0  -0  -0  -0  -0   0   0  -0   0   0  -0   0  -0   0  -0   0  -0  -0  -0  -0   0   0  -0  -0  -0   0  -0   0  -0   0  -0   0   0  -0  -0   0   0   0   0   0  -0  -0  -0   0  -0  -0  -0   0   0   0   0  -0  -0  -0   0  -0  -0  -0   0  -0  -0   0   0  -0   0  -0   0   0   0   0  -0   0  -0  -0  -0  -0   0  -0   0   0   0   0  -0   0   0  -0  -0  -0   0  -0   0  -0   0  -0   0  -0  -0  -0  -0  -0   0  -0  -0   0   0   0   0  -0   0   0   0  -0   0  -0  -0   0  -0   0  -0  -0   0  -0   0   0  -0   0  -0   0  -0  -0   0  -0   0   1   1  -1   0   0   1  -1  -1   1   1  -1  -1   1   1  -1  -1  -1   1   1   1   1  -1  -1  -1   1  -0  -1  -1   1   1   1  -1   1   1  -4   1   1  -1   2  -1  -0  -2   4   2  -2  -0  -0  -2   4   2  -3  -2   2  -2  -2   2  -1   0  -1   2   2   1  -0  -0  -1   1   1  -0   1  -0   1  -1   0  -0
iprm21615072_         96:    0   0   0   0   0   0   0   0   0  -0   0   0  -0   0   0  -0   0  -0   0  -0   0   0   0  -0   0  -0   0   0  -0  -0  -0   0   0  -0   0  -0   0  -0   0   0  -0   0   0   0   0  -0  -0  -0   0  -0   0   0  -0  -0   0  -0   0  -0  -0   0  -0  -0  -0  -0  -0  -0  -0   0  -0  -0   0  -0   0   0  -0  -1   1   1  -1  -3   0  20  -3   3 -27   1  -1  -7   6  61  44 -86 -56  73  47 100  99-100 -79   1  30 -36 -60 -18  13  -8   7  -6 -12   9   5   4  -9   9  -3   1   1  -1  -0  -0   0  -0   0   0  -0   0  -0   0  -0  -0   0   0   0  -0  -0  -0  -0   0  -0  -0   0   0  -0  -0   0   0  -0   0  -0  -0   0  -0   0   0  -0  -0   0  -0   0   0   0  -0  -0   0  -0  -0   0   0   0  -0  -0  -0   0  -0   0  -0  -0  -0   0  -0  -0  -0  -0  -0  -0   0  -0   0   0  -0  -0  -0  -0  -0  -0  -0   0  -0   0   0   0   0   0   0  -0  -0   0  -0   0  -0   0   0  -0   0  -0  -0  -0   0   0  -0   0   0   0   0  -0   0  -0   0  -0   0  -0  -0   0  -0   0   0  -0  -0   0  -0   0   0  -0   0  -0  -0   0   0   0   0  -0  -0   0  -0  -0   0  -0   0  -0   0  -0  -0  -0   0   0   0   0  -0  -0   0   0   0  -0   0  -0   0  -0  -0   0   0  -0  -0  -0  -0   0   0   0   0  -0   0   0   0  -0  -0  -0  -0   0   0   0  -0   0   0   0  -0   0   0  -0  -0   0  -0   0  -0  -0  -0  -0  -0  -0   0   0   0   0  -0   0  -0  -0  -0  -0   0  -0  -0   0   0   0  -0   0  -0   0  -0   0  -0   0   0   0  -0   0  -0   1   0  -0  -1  -1  -0   1   0  -0   1   0  -0   1   1  -1   2  -1  -0  -0  -1  -0  -3  -1   1  -0   2  -0   3  -0  -2   0   2  -3  -3  -0  -3  -3   5  -5  -7   7   2   4   4  -4   5  -6   1  -3  -4  -2   3  -2  -6  -5  -8  -3   1  -5  -8   4   8   7  -3   8   6   1  -7   8   1  -1  -3   8   2  -0   1   3   4  -1   1   0  -1   1   1  -0   0   0  -0   1  -1   0  -1  -1   1  -0  -0  -0   0   0  -0   0  -0   0  -0   0  -0
iprm21615264_         97:    0   0   0   0   0   0   0   0   0  -0   0   0  -0   0   0  -0   0  -0   0   0   0   0   0  -0   0  -0   0   0  -0  -0  -0   0   0  -0   0  -0  -0  -0   0   0  -0   0   0   0   0  -0  -0  -0   0  -0   0   0  -0  -0   0  -0   0  -0  -0   0  -0  -0  -0  -0  -0  -0  -0   0  -0  -0   0  -0   0   0  -1  -1   1   1  -1  -3   0  24  -3   3 -33   1  -2  -9   7  69  51 -92 -63  69  40  99 100-100 -72  -5  25 -30 -52 -15  10  -6   6  -5 -10   8   4   3  -8   8  -3   1   1  -1  -0  -0   0  -0   0   0  -0   0  -0   0  -0  -0   0   0   0  -0  -0  -0  -0   0  -0  -0   0   0  -0  -0   0   0  -0   0  -0  -0   0  -0   0   0  -0  -0   0  -0   0   0   0  -0  -0   0  -0  -0   0   0   0  -0   0  -0  -0  -0   0  -0  -0   0   0  -0  -0  -0  -0  -0  -0   0  -0   0   0  -0  -0  -0   0  -0  -0  -0   0  -0  -0  -0   0   0   0   0  -0  -0   0  -0   0  -0   0   0  -0   0  -0  -0  -0   0   0  -0   0   0   0   0  -0   0  -0   0  -0   0  -0  -0   0   0   0   0  -0  -0   0  -0   0   0  -0   0  -0  -0   0   0   0   0  -0  -0   0  -0  -0   0  -0   0  -0   0  -0  -0  -0   0   0  -0   0  -0  -0   0   0   0  -0   0  -0   0  -0  -0   0   0  -0  -0  -0  -0   0   0   0   0  -0   0   0   0  -0  -0  -0  -0   0   0   0  -0   0   0   0  -0   0   0  -0  -0   0  -0   0  -0  -0  -0  -0  -0  -0   0   0   0   0  -0   0  -0  -0  -0  -0   0  -0  -0   0   0   1  -0   0  -1   0  -0   1  -1   1   1   0   0   1  -1   1   1  -1  -1  -1  -1   1  -0  -1   1   1  -1   1   1  -1   3  -1  -0  -0  -2  -0  -4  -2   1  -0   2  -0   3  -0  -3   1   3  -3  -4   0  -4  -4   6  -6  -8   8   2   5   5  -5   5  -7   1  -3  -5  -3   2  -3  -6  -5  -8  -3   2  -6  -9   4   9   8  -4   9   6   2  -7   9   1  -1  -3   9   3  -1   1   3   4  -1   1  -1  -1   1   1  -0   0   0  -0   1  -1   1  -1  -1   1  -0  -0  -0   0   0  -0   0  -0   0  -0   0  -0
iprm21615456_         98:   -0  -0  -0  -0  -0  -0  -0  -0  -0   0  -0  -0   0  -0  -0   0  -0   0  -0   0  -0  -0  -0   0  -0   0  -0  -0   0   0   0  -0  -0   0  -0   0  -0   0  -0  -0   0  -0  -0  -0  -0   0   0   0  -0   0  -0  -0   0   0  -0   0  -0   0   0  -0   0   0   0   0   0   0   0  -0   0   0  -0   0  -0  -0   0   1  -1  -1   1   3  -0 -21   3  -3  29  -1   2   8  -6 -64 -47  88  58 -72 -44-100-100 100  77   1 -28  34  57  17 -12   7  -7   6  11  -9  -5  -4   9  -8   3  -1  -1   1   0   0  -0   0  -0  -0   0  -0   0  -0   0   0  -0  -0  -0   0   0   0   0  -0   0   0  -0  -0   0   0  -0  -0   0  -0   0   0  -0   0  -0  -0   0   0  -0   0  -0  -0  -0   0   0  -0   0   0  -0  -0  -0   0  -0   0  -0   0  -0   0   0   0  -0   0   0   0   0   0   0  -0   0  -0  -0   0   0   0   0   0   0   0  -0   0  -0  -0  -0  -0  -0  -0   0   0  -0   0  -0   0  -0  -0   0  -0   0   0   0  -0  -0   0  -0  -0  -0  -0   0  -0   0  -0   0  -0   0   0  -0   0  -0  -0   0   0  -0   0  -0  -0   0  -0   0   0  -0  -0  -0  -0   0   0  -0   0   0  -0   0  -0   0  -0   0   0   0  -0  -0  -0  -0   0   0  -0  -0  -0   0  -0   0  -0   0   0  -0  -0   0   0   0   0  -0  -0  -0  -0   0  -0  -0  -0   0   0   0   0  -0  -0  -0   0  -0  -0  -0   0  -0  -0   0   0  -0   0  -0   0   0   0   0   0   0  -0  -0  -0  -0   0  -0   0   0   0   0  -0   0   0  -0  -0  -0   0  -0   1  -0   0  -0   0  -1  -0  -0   0  -0   0  -1  -1   0   1   1   0  -1  -0   0  -1  -0   1  -1  -1   1  -2   1   0   0   2   0   3   2  -1   0  -2   0  -3   0   3  -0  -2   3   3   0   3   3  -6   5   7  -7  -2  -4  -4   5  -5   6  -1   3   4   2  -3   2   6   5   8   3  -2   5   8  -4  -8  -7   3  -9  -6  -1   7  -9  -1   1   3  -8  -2   0  -1  -3  -4   1  -1   0   1  -1  -1   0  -0  -0   0  -1   1  -0   1   1  -1   0   0   0  -0  -0   0  -0   0  -0   0  -0   0
iprm21615648_         99:   -1  -1  -1  -1  -1  -0  -0  -0  -0   0  -0  -0   0  -0  -0   0  -0   0  -0   0   0  -0   0  -0  -0   0  -0  -0   0   0   0  -0  -0   0  -0   0  -0   0  -0  -0   0   0  -0  -0  -0   0   0   0  -0   0  -0  -0  -0   0  -0   0  -0   0  -0  -0   0   0   0   0   0   0   0  -0   0   0  -1   1  -1   0  -0   0   0  -0   0   1   0  -4   0  -1   6  -0   0   1  -1 -22 -12  46  18 -80 -84 -79 -72  77 100 -41 -62  71  94  40 -29  18 -18  16  21 -19 -11 -11  18 -14   7  -3  -1   2   0   1  -0   1  -0  -0   0  -0   0  -0   0   0  -0  -0  -0   0   0   0   0  -0   0   0  -0  -0   0   0  -0  -0   0  -0   0   0  -0   0  -0  -0   0   0  -0   0  -0  -0  -0  -0   0  -0   0   0  -0  -0  -0   0  -0   0   0   0  -0   0   0  -0  -0   0   0   0   0   0   0  -0   0  -0  -0   0   0   0  -0   1   0  -0  -0   0   0  -0  -0   0   0   0  -0   0  -0   0  -0  -0   0   0   0   0  -0  -0  -0   0   0   0   0   0   0  -0  -0   0  -0   0  -0   0  -0  -0   0   0   0   0  -0  -0   0  -0   0   0  -0   0  -0  -0   0   0   0   0  -0  -0   0  -0  -0   0  -0   0  -0   0  -0   0   0   0   0  -0  -0   0   0   0  -0   0  -0   0  -0   0  -0  -0   0   0  -0  -0  -0  -0  -0   0   0   0  -0   0   0   0  -0  -0  -0  -0   0   0   0  -0   0   0   0  -0   0   0  -0  -0   0  -0   0  -0  -0  -0  -0  -0  -0   0   0   0   0  -0   0  -0  -0  -0  -0   0  -0  -0   0   0   0  -0   0  -0   0  -0   0  -0   0   0   0   0   0  -0   0   0  -0  -0  -0  -0   0  -0  -0  -0   0  -0   0   0  -1  -0  -0   0   1  -0   1   0  -1   1  -1   0  -1  -1   1   0   1  -1  -1  -0   2   1   1  -3   3   3  -3  -2   0   0  -0  -3   3   2   3   1  -1  -3  -1   3   3   4   0  -1   3   4  -2  -4  -4   2  -4  -3   3   2  -4   1  -1   2  -3   0  -3  -2   0  -2   1   1  -3  -1   2   1  -1   1   1  -1   1  -0   0  -2  -2  -1   0   0   0  -1  -0   0  -0   0  -0   0  -0  -0
iprm21615840_         100:    5   5   5   6   6   7   2  -1  -1   2  -1  -1   0  -1   2  -2   0   0  -0   1   0  -0   0   0   2  -2   2   2  -1  -1  -1   1   0  -1   1  -0  -1   0  -1  -0   0   0  -0  -0  -0   0   0   0  -0   0  -0  -0  -0  -0   0  -0   0  -0  -0   0   0  -0   0  -0  -0  -1  -1   1   0  -2   3  -2   1  -1   1   1  -1  -2   2   8   9  -0  -8  -8   4 -10   2  -4   0 -19 -14  18  18 -17  61   1  -5   1 -41 100  59 -60 -55 -51  47 -41  40 -39 -28  40  29  33 -40  10 -21   9   3  -6  -2  -2   1  -3   0  -1   1  -0  -0   0  -0   0   0   1   1  -1  -1  -1  -1   1   0   0  -0   0  -0  -0  -0   0  -0   0  -0  -0   0  -0   0   0  -0  -0  -0  -0   0   0   0   0  -0   0  -0  -0   0   0   0   0   1  -1  -1  -0   0  -1  -0   0   0  -0  -1  -0  -0  -0  -1   0  -0   1   0  -0  -0  -0  -0  -3   0   0   1  -0   0   0  -0  -0  -0  -0   0   0  -0   0   0   0  -1  -0   0  -1   0   1   0  -0  -0   0  -0  -1  -0   0   1  -0   1  -1   1  -1   1   1  -1  -0  -1  -1   1   1  -1   1  -1  -1   1  -1   1   1  -0  -1  -1  -1   1   0  -2   1   2  -2   2  -1   2  -0   0  -0   1  -2  -0   1  -0   1  -1  -4   1  -2   4  -5   4  -5   6   3  -5  -5   3   5   5   6  -1  -4  -6  -5   6  -1  -4  -4   4   7   7   5  -7  -7  -3   5  -6  -7  -5   7  -7  -6   3   7  -7   6  -1   6   4   1   6   1   6  -6  -4  -3  -5   7  -6  12   6  10   8  -4  10   6 -10 -10 -10   9  -8  12 -11   1 -15  10 -10 -12  -4  -4 -11  10 -11 -15  15  13  13  16 -15  12  22  11 -17  13 -20 -22  31  10  18 -20 -30  27 -41 -22  34 -39  31  -9  40  26 -36  -8 -37  36  22  13 -40 -23 -23  51 -61 -55  58  46   5  -3 -11  47 -56 -17 -46 -41  -9  -6  14  14 -33  -5  58  63 -61 -49 -60  45  55 -64  43  58  -1  18  45  24  52  64  -5  44  -4 -56 -56 -60  64 -58 -11  66 -55 -62  66 -63 -66  59 -68 -27  34  54  59 -50  -1  -2  -2   3   1  -1   3   1   3  -3   1  -1
iprm21616032_         101:   -1  -1  -1  -1  -1  -1  -0  -0  -0   0  -0  -0   0  -0   2  -2   0   0  -1   1   0   0   0  -0  -1   1  -1  -0   1  -2  -1   0   1   0  -0  -1  -0   0  -0  -0   0   0  -0  -0  -0   0   0   0  -0   0  -0  -0  -0  -0   0  -0   0  -0   0   0   0  -0  -0   0   0   1   1  -0   1  -0  -1   1   0  -1   0   0  -0  -1   1   0  -0  -1   0  -0   1   0   0   0  -0   2  -0 -11  -1  43  91  30  25 -28 -62  59 100 -98 -80 -89  73 -51  49 -45 -48  47  29  33 -47  29 -18  10   5  -6  -2   2   3  -2   0   1  -1   0  -0   0  -0  -0   0   0   0   0  -0  -0  -0   0  -0  -0   0   0  -0  -0   0   0  -0   0  -0  -0   0  -0   0   0  -0   0   0  -0  -0   0   0  -0   0   0  -0  -0   0   0  -0  -0   0  -0  -0   0  -0   0   0  -0  -0   0   0   0   0   0   0  -0   0  -0  -0   0   0   0  -0   1   0  -0   0   0  -0   0  -0   0  -0  -0  -0   0  -0   0  -0   0  -0  -0   0  -0   0   0   0  -0  -0  -0  -0  -0  -0   0   0  -0   0  -0   0  -0   0   0  -0  -0  -0  -0   0   0  -0   0  -0  -0   0  -0   0   0  -0  -0  -0   0  -0  -0  -0  -0   0  -0   0  -0   0   0  -0   0   0   0   0  -0  -0   0   1   0  -0  -0  -0   0  -0   0   0  -0   0  -0   0   0  -0   0  -0  -0  -0  -0   0  -0   0  -0   0   0   0   0  -0  -0   0   0  -0  -0  -0   0  -0  -0   0   0  -0   0  -0   0   0  -0   0   0   0  -0  -0  -0  -0   0  -0   0   0   0   0  -0   0   0  -0  -0  -0   0   0   0  -0   0  -0   0  -0  -0  -0  -0  -0   0  -0  -0   0   0   0   0  -0   0   0   0  -0   0  -0  -0   0  -0   0  -0  -0   0  -0   0   0  -0   0  -0   0   0  -0   0  -0   0   1   0  -1  -0  -0   1  -1  -1   1   1  -0  -0   0   1  -0  -1  -1   1   0   1   1  -0  -1  -0   2   0  -1  -1  -0   1   1  -1   1   1  -3   1   1  -1   2  -0  -1  -2   3   2  -2  -1   0  -2   3   2  -3  -2   2  -2  -2   2  -1   0  -0   2   2   0   1   1  -2   1   2   1   1   2   1  -1   1  -1
iprm21616224_         102:   -0  -0  -0  -0  -0  -0   0   0   0  -0   0   0  -0  -0  -1   1  -0   0   0  -1  -0  -0  -0   0   0  -0   0  -0  -1   1   1  -1  -0   0  -0   1   0  -0   0   0   0  -0  -0   0   0  -0  -0   0  -0  -0  -0  -0   0   0  -0   0  -0   0  -0  -0   0   0   0   0   0   0  -0  -0  -0   0  -0   0  -1   1  -0  -0   0   0  -0  -0   0   1  -0   0  -1  -0  -0  -0   0  -3  -0  14   2 -51 -97 -36 -30  34  71 -60 -98 100  88  80 -63  43 -42  38  42 -40 -24 -27  40 -26  16  -7  -4   5   1  -0  -2   2  -0  -0   0  -0   0  -0   0   0  -0  -0  -0   0   0   0   0  -0   0   0  -0  -0   0   0  -0  -0   0  -0   0   0  -0   0  -0  -0   0   0  -0   0  -0  -0  -0   0   0  -0   0   0  -0  -0  -0   0  -0   0   0   0   0  -0   0   0  -0   0   0   0   0  -0   0  -0   0  -0  -0   0   0  -0  -0   0   0  -0  -0   0   0  -0  -0  -0   0   0  -0  -0  -0   0  -0  -0   0   0   0   0  -0  -0  -0   0   0  -0   0   0   0  -0  -0   0  -0   0  -0   0  -0  -0   0   0   0   0  -0  -0   0  -0   0   0  -0   0  -0  -0   0   0   0   0  -0  -0   0  -0  -0   0  -0   0  -0   0  -0   0  -0   0   0  -0   0  -0   0   0  -0   0  -0   0  -0   0  -0  -0   0   0  -0  -0  -0  -0   0   0   0   0  -0   0   0   0  -0  -0  -0  -0   0   0   0  -0   0   0   0  -0   0   0  -0  -0   0  -0   0  -0  -0  -0  -0   0  -0   0   0   0   0  -0   0  -0  -0  -0  -0   0  -0  -0   0   0   0  -0   0  -0   0  -0   0  -0   0   0   0   0   0  -0   0   0  -0  -0  -0  -0   0  -0  -0  -0   0  -0   0   0  -0   0  -0   0   0  -0   0  -0  -0   1  -0   0  -0  -0   0  -0   0  -0  -1  -1   1  -0  -0  -1   1   1  -1  -1   1   0  -0  -1   1   1   1  -1  -0  -1  -1   0   1   1  -2  -0   1   1  -0  -1  -1   1  -1  -1   4  -1  -1   1  -2   0   1   2  -4  -2   2   1   0   2  -4  -2   3   2  -2   2   2  -2   1  -0   1  -3  -2  -0  -0  -0   1  -1  -1  -1  -1  -0  -1   1  -1   0
iprm21616416_         103:   -0  -0  -0  -0  -0  -0  -0  -0   0  -0   0  -0  -0  -0  -1   1  -0   0   0  -0  -0  -0  -0   0  -0   0  -0  -0  -0   0   0  -0  -0   0  -0   0  -0   0  -0  -0   0  -0  -0  -0  -0   0   0   0  -0   0  -0  -0   0   0  -0   0  -0   0  -0  -0   0   0   0   0   0   0   0  -0   0   0  -0   0  -0   0  -0  -0   0   0   0   0   0  -0  -0  -0   1  -0   0  -0   0 -10  -4  28   8 -73 -97 -60 -52  57  94 -55 -80  88 100  55 -40  26 -25  22  27 -25 -15 -15  24 -18   9  -4  -2   3   1   0  -1   1  -0  -0   0  -0   0  -0   0   0  -0  -0  -0   0   0   0   0  -0   0   0  -0  -0   0   0  -0  -0   0  -0   0   0  -0   0  -0  -0   0   0  -0   0  -0  -0  -0   0   0  -0   0   0  -0  -0  -0   0  -0   0   0   0   0  -0   0   0  -0   0   0   0  -0   0   0  -0   0  -0  -0   0   0  -0  -0   0   0   0  -0   0   0  -0  -0  -0   0  -0  -0   0  -0   0  -0  -0   0   0   0   0  -0   0  -0   0   0   0  -0   0   0  -0  -0   0  -0   0  -0   0   0   0  -0   0  -0  -0   0   0  -0   0   0  -0   0  -0   0   0   0  -0  -0  -0   0   0  -0   0   0  -0   0  -0   0   0  -0   0   0   0  -0  -0  -0   0   0   0  -0  -0  -0  -0   0  -0   0   0  -0  -0   0   0   0   0  -0  -0  -0  -0   0  -0  -0  -0   0   0   0   0  -0  -0  -0   0  -0  -0  -0   0  -0  -0   0   0  -0   0  -0   0   0   0   0   0   0  -0   0  -0  -0   0  -0   0   0   0   0  -0   0   0  -0  -0  -0   0  -0   0  -0  -0  -0   0  -0  -0   0  -0  -0   0  -0  -0   0   0   0   0  -0   0   0   0  -0   0  -0  -0   0   0   0  -0  -0   0  -0  -1   0  -0   0   0   0   1  -0  -0  -0   1  -0  -0   0  -1  -1  -1   0   1  -1  -0   1   0  -1  -1   0   1   1  -1  -1  -2  -1   2   1   2   1   1   0   1  -2  -1  -1  -0  -1  -0   4   1  -1   2  -1   3  -1   3  -4  -4   0  -2   2   1  -4  -0   1   1  -0   0   0  -0  -1  -1   2  -1  -1  -2  -0   0   1  -1  -1  -0  -0  -0  -0   0  -0   0
iprm21616608_         104:   -1  -1  -1  -1  -1  -1   0  -0  -0   0  -0  -0   0  -0   2  -2   0   0  -1   1   0  -0   0  -0  -2   2  -2  -1   2  -2  -0  -0   1   0  -0  -1  -0   0  -1  -0   0   0  -0  -0  -0   0   0   0  -0   0  -0  -0  -0   0  -0   0  -0   0   0  -0  -0  -0  -0   0   0   2   1  -0   1   0  -2   2  -0  -0   0   0  -0  -0   1  -0   0   1  -0   0  -1   0  -0  -0   0  -1   1   6   0 -20 -68 -18 -15  17  40 -51 -89  80  55 100 -94  76 -73  68  65 -71 -45 -52  69 -35  30 -14  -6  10   1   2  -2   4  -0   0  -0  -0   0  -0   0   0  -0  -0  -0   0   0   0   0  -0   0   0  -0  -0   0   0  -0  -0   0  -0   0   0  -0   0  -0  -0   0   0  -0   0  -0  -0  -0  -0   0  -0   0   0  -0   0  -0   0   0  -0  -0   0  -0   0   0  -0  -0   0   0   0   0   0   0  -0   0  -0  -0   0   0   0   0   1   0   0   0  -0  -0   0   0  -0  -0  -0   0   0  -0   0   0  -0  -0  -0   0  -0  -0  -0   0   0   0   0  -0  -0   0   0   0   0   0  -0   0   0   0   0   0  -0   0   0  -0  -0   0   0  -0   0   0  -0   0   0  -0   0   0   0  -0  -0  -0  -0  -0  -0  -0   0   0   0  -0   0   0   0   0  -0  -0   0   1   0  -0  -0  -0   0  -0   0  -0  -0   0   0   0  -0  -0  -0  -0   0   0   0  -0  -0   0   0  -0  -0  -0  -0   0   0   0  -0   0   0   0  -0   0   0  -0  -0   0  -0   0  -0  -0   0  -0   0  -0   0   0   0   0  -0   0  -0  -0  -0  -0   0  -0  -0   0   0   0  -0   0  -0   0  -0   0  -0   0   0   0   0   0  -0   0   0  -0  -0  -0  -0   0  -0  -0  -0   0  -0   0   0  -0  -0  -0   0   0  -0   0   0  -0   0  -0   0  -0  -0   0  -0   0  -0  -0  -0   0   0   0  -0   1   0  -0  -0   0   0  -0  -0   0   0   0  -1  -0  -0  -0  -0   0  -0  -1  -0   1   0   0  -0  -0   1  -0  -0   2  -1  -0   0  -1   0   1   1  -2  -1   1   1  -0   2  -2  -2   2   2  -2   1   2  -1   1   0  -0  -2  -2   0   1   1  -2   0   1   2   1   2   1  -1   2  -1
iprm21616800_         105:   -2  -2  -2  -2  -2  -2  -1  -0  -0   0  -0  -0   0  -1  -0   0  -0   0  -0   0   0   0   0  -0  -1   1  -1  -0  -0   1   0  -0  -0  -0   0   0  -0   0  -0  -0   0   0  -0  -0  -0   0   0   0  -0  -0  -0  -0  -0  -0   0  -0   0  -0  -0   0   0   0   0   0   0   1   0  -0   1   0  -1   1  -1   0  -0  -0   0   0   1   0  -0  -1   0  -0   1  -0   0   0  -0   0  -1  -4   0   7  51  13  10 -12 -29  47  73 -63 -40 -94 100 -91  90 -86 -69  87  59  71 -86  30 -39  20  11 -14  -2   2   4  -4   0   1  -0   0  -0   0  -0  -0   0   0   0  -0  -0  -0  -0   0  -0  -0   0   0  -0  -0   0   0  -0   0  -0  -0   0  -0   0   0  -0   0   0  -0  -0   0  -0  -0   0  -0   0   0  -0  -0  -0  -0  -0   0   0   0  -0   0   0  -0  -0   0   0   0   0   0   0  -0   0  -0  -0   0   0   0  -0   1   0  -0  -0   0   0   0  -0  -0  -0  -0  -0   0  -0   0  -0   0  -0  -0   0  -0   0   0   0  -0  -0  -0   0  -0  -0  -0   0  -0   0   0   0  -0   0   0  -0   0   0  -0   0   0  -0   0  -0  -0   0  -0   0   0  -0  -0   0   0  -0  -0  -0  -0   0  -0   0   0   0   0  -0   0   0   0   0  -0  -0   0   1   0  -0  -0  -0   0  -0   0   0  -0   0   0   0  -0  -0  -0  -0   0  -0   0   0  -0   0   0  -0   0   0  -0  -0  -0   0   0   0  -0  -0   0  -0  -0   0   0  -0   0   0   0  -0  -0   0   0  -0  -0   0   0   0   0  -0   0   0   0   0  -0   0   0  -0  -0   0   0   0   0  -0   0  -0  -0   0  -0   0  -0  -0   0   0  -0   0  -0   0   0   0  -0   0   0   0   0  -0  -0   0   0   0  -0  -0   0  -0  -0   0  -0   0  -0   0   0  -0   0  -0   0   0   0  -0  -0  -0   0  -0  -0   0   0  -0  -0   0   0   0  -0  -0   1   0   0   0   0  -0   0   1   0  -0  -0  -0   0   0  -0   0   0  -2   1   0  -0   1  -0  -1  -1   2   1  -1  -0   0  -1   2   1  -1  -1   1  -1  -1   1  -1  -0   0   1   1  -0  -0   1   0  -1  -1   0  -0   0  -0   0   1  -1
iprm21616992_         106:    1   1   1   1   1   1   1   0   0  -0   0   0  -0   0  -1   1  -0   0   0  -0  -0  -0  -0   0  -1   1  -1  -1   1   0   1  -1  -0   1  -1   0   0   0   0   0   0  -0  -0   0   0  -0  -0   0   0   0  -0  -0   0   0  -0   0  -0   0   0  -0  -0  -0   0   0   0   0   0  -0  -0   1  -1   1   0  -0   0   0  -0  -0   0   0   0   0  -0  -0  -1  -0  -0  -0   0   0   1   2  -0   4 -34  -8  -6   7  18 -41 -51  43  26  76 -91 100-100  99  52 -99 -77 -92  99  -4  55 -28 -14  19   4  -1  -6   7  -1  -1   1  -1   1  -1   1   1  -1  -0  -0   0   0   0   0  -0   0   0  -0  -0   0   0  -0  -0   0  -0   0   0  -0   0  -0  -0   0   0  -0   0   0  -0  -0   0  -0  -0  -0   0  -0   0   0   0   0  -0  -0  -0   0  -0  -0   0   0   0  -0  -0  -0  -0  -0   0  -0   0   0  -0  -0   0   0  -0  -0   0   0  -0  -0  -0   0   0   0   0   0  -0   0  -0   0  -0   0   0  -0   0  -0  -0  -0   0   0   0  -0   0   0   0  -0   0  -0  -0  -0   0  -0  -0   0  -0  -0   0  -0  -0   0  -0   0   0  -0   0  -0  -0   0   0  -0  -0   0   0   0   0  -0   0  -0  -0  -0  -0   0  -0  -0  -0  -0   0   0  -0  -0  -0   0   0   0  -0   0  -0  -0   0  -0  -0  -0   0   0   0   0  -0   0  -0  -0   0  -0  -0   0  -0  -0   0   0   0  -0  -0  -0   0   0  -0   0  -0  -0  -0   0  -0  -0  -0   0   0   0   0   0  -0   0  -0  -0  -0   0  -0  -0  -0  -0   0  -0  -0   0   0   0  -0  -0  -0   0  -0   0   0   0   0  -0   0   0  -0   0   0  -0  -0  -0  -0  -0  -0  -0  -0   0  -0   0   0  -0  -0  -0   0   0  -0   0   0  -0   0  -0   0  -0  -0   0  -0   0  -0  -0  -0   0   0   0  -0   0   0  -0  -0   0   0  -0  -0  -0   0   0  -1   0  -0  -0  -0   0  -0  -0   0   0  -0   0   0  -0   0   0   0   1  -1   0  -0  -0   0   1   1  -1  -1   1   0   0   1  -1  -1   1   1  -1   1   1  -0   0   0  -0  -1  -1   0   1   1   1  -2   0   1  -1  -0  -1   1  -1   0
iprm21617184_         107:   -1  -1  -1  -1  -1  -1  -1  -0  -0   0  -0  -0   0  -0   1  -1   0  -0  -0   0   0   0   0  -0   1  -1   1   2  -1  -0  -1   1   0  -1   1  -0  -0  -0   0  -0  -0   0   0  -0  -0   0   0  -0  -0  -0   0   0  -0  -0   0  -0   0  -0  -0   0   0   0  -0  -0  -0  -0  -0   0   0  -1   1  -1   0   0  -0  -0   0   0  -0  -0  -0  -0   0   0   1   0   0   0  -0  -0  -1  -2   0  -5  33   7   6  -7 -18  40  49 -42 -25 -73  90-100 100-100 -49 100  79  93 -99   1 -56  29  15 -20  -4   1   6  -7   1   1  -1   1  -1   1  -1  -1   1   0   0  -0  -0  -0  -0   0  -0  -0   0   0  -0  -0   0   0  -0   0  -0  -0   0  -0   0   0  -0  -0   0  -0  -0   0   0  -0   0   0   0  -0   0  -0  -0  -0  -0   0   0   0  -0   0   0  -0  -0  -0   0   0   0   0   0  -0   0  -0  -0   0   0  -0  -0   0   0  -0  -0   0   0   0  -0  -0  -0  -0  -0   0  -0   0  -0   0  -0  -0   0  -0   0   0   0  -0  -0  -0   0  -0  -0  -0   0  -0   0   0   0  -0   0   0  -0   0   0  -0   0   0  -0   0  -0  -0   0  -0   0   0  -0  -0   0   0  -0  -0  -0  -0   0  -0   0   0   0   0  -0   0   0   0   0  -0  -0   0   0   0  -0  -0  -0   0  -0   0   0  -0   0   0   0  -0  -0  -0  -0   0   0   0   0  -0   0   0  -0   0   0  -0  -0  -0   0   0   0  -0  -0  -0  -0   0   0   0  -0   0   0  -0  -0  -0  -0  -0  -0   0  -0   0   0   0  -0   0   0   0   0  -0   0   0  -0  -0   0   0   0   0  -0   0  -0  -0   0  -0   0  -0  -0   0   0  -0   0  -0   0   0   0   0   0   0  -0   0  -0  -0   0  -0   0  -0  -0   0  -0  -0   0  -0   0  -0   0   0  -0   0  -0   0   0   0  -0  -0  -0   0  -0  -0   0   0  -0  -0   0   0   0  -0  -0   1  -0   0   0   0   0   0   0  -0  -0   0  -0  -0   0  -0  -0  -0  -1   1  -0   0   0  -0  -1  -1   1   1  -0  -0  -0  -1   1   1  -1  -1   1  -0  -1   0  -0  -0   0   1   1  -0  -1  -1  -1   2  -0  -1   1   0   1  -1   1  -0
iprm21617376_         108:    1   1   1   1   1   1   1   0   0  -0   0   0  -0   0  -1   1  -0   0   0  -0  -0  -0  -0   0  -1   1  -1  -2   1   0   1  -1  -0   1  -1   0   0   0  -0   0   0  -0  -0   0   0  -0   0   0  -0   0  -0  -0   0   0  -0   0  -0   0   0  -0  -0  -0   0   0   0   0   0  -1  -0   1  -2   1  -0  -0   0   0  -0  -0   0   0   0   0  -0  -0  -1  -0  -0  -0   0   0   1   2  -0   6 -29  -6  -5   6  16 -39 -45  38  22  68 -86  99-100 100  42-100 -82 -96 100   7  60 -31 -16  21   4  -1  -6   8  -1  -1   1  -1   1  -1   1   1  -1  -0  -0   0   0   1   0  -0   0   0  -0  -0   1   0  -0  -0   0  -0   0   0  -0   0  -0  -0   0   0  -0   0   0  -0  -0   0  -0  -0   0   0  -0   0  -0   0   0  -0  -0   0   0  -0  -0   0   0   0  -0  -0  -0  -0  -0   0  -0   0   0  -0  -0   0   0  -0  -0   0   0  -0  -0  -0   0   0   0   0   0  -0   0  -0   0  -0   0   0  -0   0  -0  -0  -0   0   0   0  -0   0   0   0  -0   0  -0  -0  -0   0  -0  -0   0  -0  -0   0  -0   0   0  -0   0   0  -0   0  -0  -0   0   0  -0  -0   0   0   0   0  -0   0  -0  -0  -0  -0   0  -0  -0  -0  -0   0   0  -0  -0  -0   0   0   0  -0   0  -0  -0   0  -0  -0  -0   0   0   0   0  -0  -0  -0  -0   0  -0  -0   0   0   0   0  -0   0  -0  -0  -0  -0   0   0   0  -0  -0   0  -0  -0  -0   0   0   0   0   0   0  -0   0  -0  -0  -0   0  -0  -0  -0  -0   0  -0  -0  -0  -0  -0   0  -0   0   0  -0   0   0  -0   0  -0   0  -0  -0  -0  -0  -0   0   0   0  -0  -0  -0  -0  -0   0   0   0  -0   0  -0   0   0  -0   0   0  -0   0  -0   0  -0  -0   0  -0   0  -0  -0  -0   0   0   0  -0   0   0  -0  -0   0   0  -0  -0  -0  -0   0  -1   0  -0  -0  -0  -0  -0  -0   0   0  -0   0   0  -0   0   0   0   1  -1   0  -0  -0   0   1   1  -1  -1   0   0   0   0  -1  -1   0   0  -0   0   0  -0   0   0  -0  -0  -0   0   1   1   1  -2   0   1  -2  -0  -2   2  -1   0
iprm21617568_         109:    0   0   0   0   0   0   0   0  -1   0  -0  -0   0   0   4  -4   0  -0  -1   1  -0   0   0  -0   3  -3   3   4  -1  -3  -3   3   1  -1   1  -1  -0  -0  -0  -0  -0   0  -0  -0  -0   0   0   0  -0  -0  -0   0  -0  -0   0  -0   0  -0  -0   0   0  -0  -0  -0  -1  -0  -1   1   1  -2   3  -2   0   0  -0  -0   0   0  -1  -0  -0  -1   0   0   1   0   0   0  -0  -3  -2   6   2  -8 -34 -12 -10  11  21 -28 -48  42  27  65 -69  52 -49  42 100 -43   9 -17  40 -87 -24  18  10 -14  -5   1   5  -6   2   3  -3   2  -2   2  -2  -2   2   2   1  -1  -2  -2  -1   2  -0  -1   1   2  -2  -1   1   1  -1   1  -0  -1   0  -0   0   0  -0  -0   0  -0   0   0   0  -0  -0   0  -0  -0   0  -0   0  -0  -0   0   0  -0  -0   0   0  -0   0  -0  -0  -0   0  -0   0  -0   0  -0  -0   0   0  -0  -0   0   0  -0   0   0   0   0  -0  -0  -0  -0  -0   0  -0   0  -0   0  -0  -0   0  -0   0   0   0  -0  -0  -0   0  -0  -0   0   0  -0   0   0  -0  -0  -0  -0   0  -0   0   0  -0  -0   0  -0  -0   0  -0   0  -0  -0  -0   0   0   0  -0  -0   0  -0  -0   0  -0   0  -0   0  -0  -0  -0   0   0   0   0  -0  -0   0   0   0  -0   0  -0   0  -0  -0   0   0  -0  -0  -0  -0   0   0   0   0  -0   0   0   0  -0  -0  -0  -0   0   0   0  -0   0   0   0  -0   0   0  -0  -0   0  -0   0  -0  -0  -0  -0  -0  -0   0   0   0   0  -0   0  -0  -0  -0  -0   0  -0  -0   0   0   0  -0   0  -0   0  -0   0  -0   0   0   0   0   0  -0   0   0  -0  -0  -0  -0   0  -0  -0  -0   0  -0   0   0  -1  -0  -0   0   1  -1   1   0  -1   1  -1   0  -1  -0   1   0   1  -1  -0  -0   1   0   0  -1   1   1  -1  -1  -0   0   0  -1   1   0   1   0   0  -0  -0  -0   1   0  -1  -1   1   1   1  -1  -1   1  -1  -1   1  -1  -1  -0  -1  -1   0  -0  -1   0   1   1  -1   2  -1  -2   2   2  -2   2   2  -2   2   1  -1  -2  -2   1  -2  -2  -4   5   2  -2   6   3   5  -5   2  -0
iprm21617760_         110:   -0  -0  -0  -1  -1  -1  -1  -0   0   0  -0  -1   1   0  -0   0   0  -0   0  -0   0   0   0  -0   0  -0   1   1  -1   1  -1   1  -0  -0   0   0   0  -0   0   0  -0   0   0   0   0  -0  -0  -0   0  -0   0   0   0  -0   0  -0   0  -0  -0   0   0   0  -0  -0  -0  -0  -0   0  -0  -0   1  -1  -0   0  -0  -0   0   0  -0  -0   0   0  -0   0  -0  -0  -0  -0   0   2   1  -4  -1  -4  32   9   8  -9 -19  40  47 -40 -25 -71  87 -99 100-100 -43 100  83  96-100  -7 -61  32  16 -22  -4   0   6  -8  -1   1  -1  -0   1  -1   1   0  -1  -1  -1   0   1   1   1  -1   0   0  -0  -1   1   0  -0  -0   0  -0   0   0  -0   0  -0  -0   0   0  -0   0  -0  -0  -0   0   0  -0   0   0  -0   0  -0   0   0  -0  -0   0  -0   0   0  -0  -0  -0   0   0   0   0   0  -0   0  -0  -0   0   0  -0  -0   0   0  -0  -0   0   0   0  -0   0  -0   0  -0   0  -0   0  -0  -0   0   0   0   0  -0   0  -0   0   0   0  -0  -0   0   0   0   0   0  -0   0   0   0   0  -0  -0  -0  -0   0   0  -0   0  -0  -0   0  -0   0   0   0  -0  -0  -0   0   0  -0   0   0  -0   0  -0   0   0  -0   0   0   0  -0  -0  -0   0   0   0  -0  -0  -0  -0   0  -0   0   0  -0  -0   0   0   0   0  -0  -0  -0  -0   0  -0  -0  -0   0   0   0   0  -0  -0  -0   0  -0  -0  -0   0  -0  -0   0   0  -0   0  -0   0   0   0   0   0   0  -0  -0  -0  -0   0  -0   0   0   0   0  -0   0   0  -0  -0  -0   0  -0   0  -0   0  -0   0  -0  -0  -0  -0  -0   0  -0  -0   0   0   0   0  -0   0   0   0  -0   0  -0  -0   0   0   0  -0  -0   0  -0  -0   0  -0   0  -0   0   0  -0  -0  -0   0   0   0  -0  -0  -0   1  -1  -1   1   1   0  -0  -0   1  -1  -0  -1   0  -0   0   0   0  -0  -0   1   1  -1  -1  -0   0   1  -1   1   1  -1   1   1   0   1   0  -1  -0   1   0  -1  -1   0  -1   1   1  -1  -1   1  -1  -1   1  -1  -1   0   1   1  -0  -1  -0   0   1  -1  -1  -1  -1  -1   1   0  -0
iprm21617952_         111:   -3  -3  -3  -3  -2  -2  -1  -0  -1   1  -1  -1   1  -0   4  -5   0  -0  -1   1   0   0   0  -0   1  -2   2   4  -1  -2  -4   3   1  -1   1  -1  -1   0  -1  -0  -0   0  -0  -0  -0   0   0   0  -0  -0  -0  -0  -0  -0   0  -0   0  -0  -0   0   0   0  -0   0  -0   1   1   0   2  -2   1   1  -1   1  -1  -0   0   0   0  -0  -0  -0   0   0  -0   0  -0   0  -0   1   0  -2  -0  -7  19   5   4  -5 -11  29  29 -24 -15 -45  59 -77  79 -82   9  83 100  90 -85 -53 -91  58  32 -42 -10   4  15 -16   0   2  -2   1  -0   0  -0  -1   0  -0  -0   0   0   0   0  -0  -0  -0   0   0  -0  -0   0  -0   0   0   0   0  -0   0   0  -0   0   0  -0   0  -0  -0  -0  -0   0  -0  -0   0   0   0  -0   0   0  -0  -0   0  -0   0   0  -0  -0   0   0   0   0   0   1  -0   0  -1  -0   0   0   0  -0   2   0  -0   0   0   0   0  -0  -0  -0  -0  -0   0  -0   0  -0   0  -0  -0   0  -0   0   0   0  -0  -0  -0   0  -0  -0   0   0  -0   0  -0   0  -0   0   0  -0  -0  -0  -0   0  -0  -0   0  -0   0   0  -0   0   0  -0  -0   0   0  -0  -0  -0  -0   0  -0   0   0   0   0  -0   0   0   0   0  -0  -0   0   1   1  -0  -0  -1   0  -0   0   0  -0   0   0   0  -0  -0  -0  -0   0  -0   0   0  -0   0   0  -0   0   0  -0  -0  -0   0   0   0  -0  -0   0  -0  -0   0   0  -0   0   0   0   0   0   0   0   0  -0  -0   0   0   0  -0   0   0   0   0  -0   0   0  -0  -0  -0   0   0   0  -0   0  -0   0   0  -0  -0   0  -0   0   0   0   0  -0  -0  -0   0  -0   0   0   0   0  -0  -0   0   0   0  -0  -0   0  -0  -0   0  -0   0  -0   0   0  -0  -0  -0   0   0   0  -0  -0  -0   0  -0  -0   0   0   0   0  -0   0  -0  -0  -0   0  -0  -0   0   0  -0   0   0   0  -0  -0  -0   0   0  -0   0   0  -1   0   0  -0   0  -0  -0  -0   1   0  -0  -0   0  -0   1   1  -0  -0   0  -0  -0   1  -0   0  -0   0   0  -0  -2  -1  -5   5   1  -1   3   2   3  -3   3  -2
iprm21618144_         112:   -0  -0  -1  -1  -1  -1  -1  -0  -0   0  -0  -0   0   0   2  -2   0  -0  -0   0   0   0   0  -0   1  -2   2   3  -1  -1  -2   2   0  -1   1  -0  -0  -0   0  -0  -0   0   0  -0   0   0  -0  -0   0  -0   0   0  -0  -0   0  -0   0  -0  -0   0   0   0  -0  -0  -0  -0  -1   1   0  -1   2  -2   0   0  -0  -0   0   0  -1  -0  -0  -0   0   0   1   0   0   0  -0  -0  -1  -1   1 -10  21   4   3  -4 -11  33  33 -27 -15 -52  71 -92  93 -96 -17  96  90 100 -96 -34 -69  37  19 -26  -5   1   8  -9   1   2  -2   1  -1   1  -1  -1   1   1   0  -0  -1  -1  -0   1  -0  -0   0   1  -1  -1   1   0  -0   0  -0  -0   0  -0   0   0  -0  -0   0  -0   0   0   0  -0  -0   0  -0  -0   0  -0   0  -0  -0   0   0  -0  -0   0   0  -0  -0  -0   0   0   0   0   0  -0   0  -0  -0   0   0  -0  -0   0   0  -0   0   0   0   0  -0  -0  -0  -0  -0   0  -0   0  -0   0  -0  -0   0  -0   0   0   0  -0  -0  -0   0  -0  -0  -0   0  -0   0   0   0  -0   0   0   0   0   0  -0  -0  -0   0   0  -0   0   0  -0  -0   0  -0  -0   0   0  -0  -0  -0  -0  -0  -0  -0   0   0   0  -0   0   0   0   0  -0  -0   0   0   0  -0  -0  -0   0  -0   0  -0  -0   0   0   0  -0  -0  -0  -0   0   0   0  -0  -0   0   0  -0  -0  -0  -0   0   0   0   0   0   0   0  -0   0   0   0  -0   0  -0   0  -0  -0  -0  -0  -0  -0   0   0   0   0  -0   0  -0  -0  -0   0  -0  -0  -0   0   0   0  -0   0  -0  -0   0   0  -0   0   0   0  -0   0  -0   0   0  -0  -0  -0  -0   0  -0   0   0   0  -0  -0  -0  -0  -0   0  -0  -0  -0  -0  -0   0  -0   0   0   0   0   0   0   0   0  -0  -0   0  -0  -0  -0   0   0  -0  -0  -0   0   0  -0   0   0   0   1  -0  -0  -0   0   0   0   0  -0   0   0   0  -0  -0   0  -0  -0  -1   1  -0  -0   0  -0  -1  -1   1   1  -0   0  -0  -0   1   0  -0  -0   0  -0  -0   0  -0  -0  -0   0   0  -0  -2  -1  -2   3   0  -2   2   0   2  -2   1  -1
iprm21618336_         113:    0   0   0   0   1   1   1   0  -0  -0   0   1  -1  -0  -0   0  -0   0  -0   0  -0  -0  -0   0  -0   1  -1  -1   1  -1   1  -1   0   0  -1  -0  -0   0  -0  -0   0  -0  -0  -0  -0   0   0   0  -0   0  -0  -0  -0   0  -0   0  -0   0   0  -0  -0  -0   0   0   0   0   0  -0   0   0  -1   1   0  -0   0   0  -0  -0   0   0  -0  -0   0  -0   0   0   0   0  -0  -1  -1   4   1   4 -31  -9  -8   9  18 -40 -47  40  24  69 -86  99 -99 100  40-100 -85 -96 100  10  63 -33 -17  23   4  -0  -7   8   0  -1   1   0  -0   1  -1  -0   1   1   1  -0  -1  -1  -1   1  -0  -0   0   1  -1  -0   0   0  -0   0  -0  -0   0  -0   0   0  -0  -0   0  -0   0   0   0  -0  -0   0   0  -0   0  -0   0  -0  -0   0   0  -0   0  -0  -0   0   0   0  -0  -0  -0  -0  -0   0  -0   0   0  -0  -0   0   0  -0  -0   0   0  -0  -0  -0   0  -0   0  -0   0  -0   0  -0   0   0  -0  -0  -0  -0   0  -0   0  -0  -0  -0   0   0  -0  -0  -0  -0  -0   0  -0  -0  -0  -0   0   0   0   0  -0  -0   0  -0   0   0  -0   0  -0  -0  -0   0   0   0  -0  -0   0  -0  -0   0  -0   0  -0  -0   0  -0  -0   0   0   0   0  -0  -0  -0   0   0   0   0  -0   0  -0  -0   0   0  -0  -0  -0  -0   0   0   0   0  -0   0   0   0  -0  -0  -0  -0   0   0   0  -0   0   0   0  -0   0   0  -0  -0   0  -0   0  -0  -0  -0  -0  -0  -0   0   0   0   0  -0   0  -0  -0  -0  -0   0  -0  -0   0   0   0  -0   0  -0   0  -0   0  -0   0   0   0   0   0  -0   0   0  -0  -0  -0  -0   0  -0  -0  -0   0  -0   0   0  -0  -0  -0   0   0  -0   0   0  -0   0  -0   0  -0  -0   0   0   0  -0  -0  -0   0   0   0  -1   1   1  -1  -1  -0   0   0  -1   0   0   1  -0   0  -0  -0  -0   0  -0  -1  -1   1   1   0  -0  -1   1  -0  -1   1  -1  -1  -0  -1  -0   1   0  -1  -0   1   1  -0   1  -1  -1   1   1  -1   1   1  -1   1   1  -0  -1  -1   0   1   0   0  -1   1   1   1   1   1  -1  -0   0
iprm21618528_         114:    0   0   0   0   0   0   0  -0   1  -1   0   0  -0  -0  -5   5  -0   0   1  -1   0  -0  -0   0  -3   3  -4  -4   1   3   4  -3  -1   2  -2   1   0   0   0   0   0  -0  -0   0   0  -0  -0  -0   0   0   0  -0   0   0  -0   0  -0   0   0  -0  -0  -0   0   0   1   1   1  -2  -1   2  -3   2  -0  -1   1   0  -0  -1   1   0   0   1  -0  -0  -1  -0  -0  -0   0   3   2  -5  -2  12  21   9   8  -8 -14  10  29 -26 -18 -35  30  -4   1   7 -87  -7 -53 -34  10 100  57 -36 -19  26   7  -1  -9  10  -3  -3   3  -3   3  -2   2   3  -2  -2  -1   1   2   2   1  -2   0   1  -1  -2   2   1  -1  -1   1  -1   0   1  -0   0  -0  -0   0   0  -0   0  -0  -0  -0   0   0  -0   0   0  -0   0  -0   0   0  -0  -0   0   0  -0  -0   0   0   0   0  -0  -0  -0  -0   0  -0   0   0  -0  -0   0   0  -0  -0   0  -0  -0  -0  -0   0   0   0   0   0  -0   0  -0   0  -0   0   0  -0   0  -0  -0  -0   0   0   0  -0   0   0  -0  -0   0  -0  -0   0   0   0   0  -0   0  -0  -0   0   0  -0   0   0  -0   0  -0   0   0   0  -0  -0  -0   0   0  -0   0   0  -0   0  -0   0  -0   0  -0   0  -0  -0   0  -0   0   0  -0  -0  -0   0  -0   0  -0   0   0  -0  -0   0   0   0   0  -0  -0  -0  -0   0   0  -0  -0   0   0   0   0  -0  -0  -0   0  -0  -0  -0   0  -0  -0   0   0  -0   0  -0   0   0   0   0   0   0  -0  -0  -0  -0   0  -0   0   0   0   0  -0   0   0  -0  -0  -0   0  -0   0  -0   0  -0   0  -0  -0  -0  -0  -0   0  -0  -0   0   0   0   0  -0   0   0   0  -0   0  -0  -0   1   0   0  -0  -0   0  -1  -0   0  -1   0  -0   1   0  -1  -0  -1   0   0   0  -1  -0  -0   1  -1  -1   1   1   0  -0  -0   1  -1  -0  -1  -1  -0   0   0  -0  -1  -0   1   1  -1  -1  -1   1   1  -1   1   1  -1   0   1   0   1   1   0   0   1  -1  -1  -1   1  -1   0   1  -1  -1   2  -1  -1   1  -1  -1   1   1   1  -0   3   2   5  -6  -2   3  -6  -2  -6   6  -2   1
iprm21618720_         115:  -11 -11 -11 -11 -10  -8  -1  -2   0  -1  -1  -0  -0  -6  -5   5  -0   0  -2   2   1   0   0  -0 -11  11 -12 -13   9   1   7  -8  -1   4  -5   1  -3   2  -4  -1   0  -0  -1  -1  -0   1   0   0  -0  -0  -0  -0  -2  -2   1  -1   1  -0  -0   0   0  -0   0   1   2   8   5  -5   5   5 -13  11   0  -3   2   2  -2  -3   7   0   0  -0  -0  -0   0  -0   0   0  -0  -0  -0   1   0   6 -12  -3  -3   3   7 -21 -18  16   9  30 -39  55 -56  60 -24 -61 -91 -69  63  57 100 -68 -36  55  16  10 -16  26   1   1  -1   1  -1   1  -1  -1   1   0   0   0  -0  -0  -0   0  -0  -0   0   0  -1  -0   0   0  -0   0  -0  -0   0  -0   0   0   0   0   0   0  -0  -0  -0  -0   0  -0   0   0  -0  -0  -0   0  -0   1   0   2  -1   1   1  -0  -1   1   2   1   0   1   2  -0   1  -2  -1   1   0   1   0   9   0  -0  -0   0  -0   0  -0  -0  -0  -0  -0   0  -0   0  -0  -0   0  -0   0   0  -0   0   0   0   0   0   0  -0   0  -0   0   0   0   0   0   0   0   0  -0   0   0  -0   0   0  -0   0  -0  -0   0  -0   0   0  -0  -0   0   0  -0  -0  -0  -0   0  -0   0   0   0   0  -0   1   1   1   0  -1  -1   1   4   3  -1  -1  -2   1  -1   1   0  -1   1   0   1  -0  -1  -0  -1   0   0   1   0  -0   0   0  -0  -0  -0  -0   0   0   0   0   1   0  -0  -0   0   0   0  -0   0   0   0  -0  -0  -0  -0   0  -0   0   0   0   0   0   0  -0   0  -0   0  -0  -0   0   0   0   0  -0   1  -0   0  -0   0  -0   0   0   0   0   0  -0   1   1  -0  -1  -1  -1   1  -1   1  -0   1  -0  -0   0   0   0   0  -1   0   0   0   0  -0   0   0  -0  -0  -0   0   0   0  -0   0   0   0   0   0  -0   1   1  -1  -0   0   0   0  -0   0   0   0  -0   0   0   0  -0   0  -0  -1  -0   1   0   1  -0  -0   1  -0  -0   1  -1  -0   0  -1  -0   1   0  -1   0   1   1  -0   1  -1  -1   1   1  -1   1   1   1   1   0   0  -1  -1   1   9   8   5 -14   1  11  -5   5  -5   5   3  -5
iprm21618912_         116:  -42 -42 -41 -40 -37 -31  -6  -4  -2   3  -7  -7   6 -20   1  -1  -0   1  -6   8   3   0   2  -1 -15  14 -14 -12  12  -2   4  -9  -0   6  -7  -1  -9   5 -11  -3   1   0  -2  -3  -1   2   1   1  -1  -1   0  -0  -6  -7   4  -7   4  -2  -1   2   1  -0   0  -0   2  23  12  -7  19   2 -18  20  -3  -1   3   3  -2  -4  15  -1  -1  -0   0   1   0   1  -0   0  -0   0  -0  -1  -0  -2   6   1   1  -1  -3   9  10  -7  -4 -14  20 -28  29 -31  18  32  58  37 -33 -36 -68 100  86 -86 -10  40  45 -31   9  22 -19  12  -9   6  -5 -10   5   3   1   1  -2  -3  -1   2  -1  -2   2   3  -4  -2   3   2  -2   1  -0  -1   1  -0   0   0   0   0   1   0  -1   0  -0  -1   1  -0   1   0  -0  -1  -1  -0  -1   2   0   7  -4   5   4  -2  -3   2   6   4   3   3   9  -1   4  -8  -4   3   2   2  -1  32   1  -1  -0   1   0   1  -1  -0  -1  -0  -1   1  -1   1  -1   0   0  -0   1   0   0   0   0   0   0  -0   0  -0  -0  -0   0  -0   0   0   0  -0   0   0  -0   0   0  -0   0   0  -0   0  -0  -0   0  -0   0   0  -0  -1   0   1  -1  -0  -1  -1   1  -0   1   0   1   1  -1   3   4   4   0  -3  -3   3  16  10  -4  -2  -8   2  -2   2   0  -2   3   1   3  -2  -3  -1  -3   2   0   2   0  -2   1   1  -1  -0  -0  -1   0   0   1   1   2   0  -0  -1   0   0   1  -0   0   1   0  -1  -0  -0  -0   0  -1   1   0   1   1   0  -0  -1   1  -1   1  -0  -1   1   1   1   1  -1   4  -1   1   0   1  -1   1   1   1   1   1  -1   2   2  -1  -2  -2  -2   4  -3   4   0   3  -1  -2  -0   0   0   1  -2  -0   0   1   1  -0   1   1  -0  -0  -0   0   1   0  -0   0   0   1   1   1  -1   2   1  -1  -1   0   1   0  -1   1   1   1   1   1   0  -0  -0   1   0  -2  -1   2   1   2  -1  -1   2  -1  -1   2  -1  -1   0  -2  -2   1  -1  -0   2   2   3  -1   2  -0  -2   2   2  -2   2   2   3   2   1   0  -2  -2   1  12   6  -1 -10   2  14  -1  12  -1   1  20 -21
iprm21619104_         117:  -52 -52 -51 -49 -46 -39  -8  -8  -2   3  -9  -5   4 -25   1  -2  -0   1 -12  14   4   0   2  -2 -23  21 -24 -29  30  -5  11 -18   1  17 -19  -3  -9   7 -13  -4   2   0  -3  -3  -2   3   1   1  -1  -1   0  -0  -7  -8   5  -8   5  -3  -1   2   1  -1   0  -1   5  30  20 -14  20   8 -34  30   7 -10   9   8  -8 -11  25  -1  -1  -0   1   1   0   1  -0   0  -0   0  -0  -0   0  -0   3   1   1  -1  -1   3   5  -4  -2  -6  11 -14  15 -16  10  16  32  19 -17 -19 -36  86 100 -90 -15  51  68 -51   8  21 -17  11  -8   6  -5  -9   4   3   0   1  -2  -3  -0   1  -1  -2   1   3  -3  -2   3   2  -2   1  -0  -1   1  -0   0   0   0   0   1   0  -1   0  -0  -1   1  -0   1   0  -0  -1  -1   0  -1   2   0   9  -5   7   5  -2  -4   3   8   4   3   3  10  -1   5  -9  -4   3   2   3  -0  39   0  -0  -0   1  -0   0  -0  -0  -0  -0  -0   1  -0   1  -1  -0   0  -0   0   0  -0   0   0   0   0  -0   0  -0   0  -0   0   0   0   0   0  -0   0   0  -0   0   0  -0   0   0  -0   0  -0  -0   0  -0   0   0  -0  -1   0   1  -1  -0  -1  -1   1  -1   1   0   1   2  -2   4   5   4   0  -4  -4   3  20  12  -5  -3 -10   3  -3   3   0  -2   4   2   3  -2  -3  -1  -4   2   0   2   0  -2   2   2  -2  -0  -0  -1   0   0   1   1   2   0  -0  -1   0   0   1  -0   0   1   0  -1  -1  -0  -1   0  -1   1   0   1   1   0  -0  -1   1  -1   1  -0  -1   1   1   1   2  -1   5  -2   2   0   2  -1   2   2   1   1   2  -1   2   2  -2  -3  -2  -2   5  -3   5   0   4  -2  -2  -0   0   0   1  -3  -0   0   1   1  -0   1   1  -0  -0  -0   0   1   0  -0   0   0   1   1   1  -1   2   2  -2  -1   0   1   1  -1   2   1   1   1   1   1  -0  -1   1   0  -3  -2   2   1   3  -1  -1   2  -1  -2   2  -1  -1   1  -2  -2   2  -1  -0   2   3   3  -2   3  -0  -3   3   3  -2   2   3   3   3   1   0  -3  -3   2  34  10  -2 -20  17  34  -5  16  -5   5  26 -28
iprm21619296_         118:   17  18  18  18  18  16   4   4  -2  -0   3   1  -1  11   7  -7   0   0   4  -3  -1  -0  -1   1   9  -9  10  19 -17  -3 -11  13   1 -11  13  -1  -0  -2   2   1  -1   0   1   1   0  -1  -0   0   0   0  -0  -0   3   4  -3   5  -3   2   1  -1  -0   0  -1   5  -4  -4  -6   6   1  -3   5   3 -22  12  -9  -8   8   8  -8   2   1   0  -1  -2  -0  -1   0  -0   0  -0  -0   0   0   1  -4  -1  -1   1   2  -6  -6   5   3  10 -14  19 -20  21 -14 -22 -42 -26  23  26  55 -86 -90 100  11 -11 -53  59  -6 -14  13  -8   6  -4   3   7  -3  -2  -0  -0   1   2   0  -1   1   1  -1  -2   2   2  -2  -1   1  -1   0   1  -0   0  -0  -0  -0  -0  -1  -0   0  -0   0   0  -1   0  -1  -0   0   1   1   0   1  -2  -1  -3   3  -3  -2   1   2  -1  -3  -2  -1  -2  -4   0  -2   4   2  -1  -0  -2  -0 -10   0   0   0  -0   0  -0   0   0   0   0   0  -0   0  -0   0   0  -0   0  -0  -0   0  -0  -0  -0  -0  -0   0  -0  -0   0   0   0  -0  -0  -0  -0  -0  -0   0  -0  -0   0  -0  -0   0  -0   0   0  -0   0  -0  -0   0   0  -0  -0   0   0   0   0  -0   0  -0  -0  -0  -1   1  -1  -2  -1  -0   1   1  -1  -6  -4   2   1   4  -1   1  -1  -0   1  -1  -1  -1   1   1   0   1  -1  -0  -1  -0   1  -1  -1   1   0   0   0  -0  -0  -0  -0  -1  -0  -0   0  -0  -0  -0   0  -0  -0  -0   0   0   0   0  -0   0  -0  -0  -0  -0  -0  -0   1  -0   0  -0   0   0  -0  -1  -1  -1   0  -2   1  -1  -0  -1   0  -1  -1  -0  -0  -1   0  -1  -1   1   1   1   1  -2   1  -1   0  -1   1   0  -0  -0  -0  -0   1  -0  -0  -1  -0   0  -1  -0   0   0   0  -0  -0  -0   0   0  -0  -1  -0  -0   1  -1  -1   1   1  -0  -0  -0   1  -1  -0  -1  -0  -0  -0   0   0  -0  -0   1   1  -1  -1  -1   0   1  -1   0   1  -1   1   0  -1   1   1  -1   0   0  -1  -1  -1   0  -1   0   1  -1  -1   0  -0  -1  -1  -1   1  -1   1   1  -1 -22  -1  -7  16  -9 -19   9   8   9  -9 -12  15
iprm21619488_         119:   -8  -8  -9 -10 -11 -12  -2  -3   5  -4   2   2  -2 -15 -38  38  -1  -0   5  -8   1   0   1  -1 -23  30 -30 -42  21  15  39 -38  -9  11 -12  11   6   0   3   1   0  -1  -0   1   1  -1  -0  -0   0  -0   0   0  -1  -2   2  -3   1  -1  -0   1  -1  -1   3  -9   7  -4   5  -9  -8   2   3 -16  36 -17  12  11 -11  -9   2  -3  -1  -0   1   3  -0   1  -0   0  -0   0   0   0  -0   1  -1  -0  -0   0   0  -2  -2   1   1   1  -2   4  -4   4  -5  -4 -10  -5   4   7  16 -10 -15  11 100 -24 -70  65  18  28 -29  23 -17  13 -11 -20   9   6   2  -1  -5  -6  -2   3  -3  -5   4   6  -7  -5   7   4  -3   2  -1  -2   1  -1   0   1  -0   0   2  -0  -1   0   0  -1   1  -0   1   0  -0  -3  -1  -1  -4   5   3   2  -2   2   2  -2  -2   0   3   2  -0   1   3  -0   1  -3  -1   1  -0   2   1   0  -0   0  -1   0  -1  -0   0  -0   0   0  -0   0  -0   0  -0  -0   0   0   0   0  -0   0   0   0   0   0  -0   0  -0  -0  -0  -0  -0   0  -0   0   0   0  -0   0   0  -0   0   1  -0   0  -0  -0   0  -0   0   0  -0  -1  -0   0  -0   0  -0  -0   0  -0   0  -0   0   0  -0   1   1   1   0  -1  -1   1   3   2  -1  -1  -2   1  -1   1   0  -0   1   0   1  -0  -1  -0  -1   0   0   1   0  -0   0   0  -0  -0  -0  -0   0   0  -0   0   0   0   0  -0   0   0   0  -0   0   0   0  -0  -0  -0  -0  -0  -0   0   0  -0   0  -0   0  -0  -0  -0   0  -0  -0  -0   0   0   0  -0   1  -0   1   0   1  -0   0   0   0   0   0  -0   1   1  -1  -1  -1  -1   1  -1   0  -1   1  -1   1   0  -0   1   0  -0   1   0   1   1  -1   1  -0  -0  -1  -1   0   0   0  -1   0   0   0   1   1  -0   1   0  -0  -0   0  -0   0  -0   0   0   0  -0   1   1  -0  -0   0  -0  -1  -1   1   0   1  -0  -0   1  -0  -0   2  -1  -0   3  -2  -1   1   0  -2  -0   1   1   1   1  -2  -1   1   1   2  -1  -0   2  -0  -4   3  -1  -1   0  24   4  38 -54 -15  21 -35 -30 -35  35  11 -21
iprm21619680_         120:  -84 -83 -81 -77 -70 -55 -11  -9  -9   6 -14 -11   9 -33  25 -25   0   2 -19  27   7   0   3  -2 -30  27 -30 -19  31 -19  -5  -8   7  13 -15 -10 -23  12 -26  -8   2   2  -5  -6  -3   5   2   2  -2  -0  -0  -2 -10  -9   5  -7   5  -2  -1   1   2  -0  -1  10   3  63  33 -17  50  12 -68  80 -38   7  -1  -1   2  -7  40   3   1  -1  -0  -3   1  -1   0   0  -0  -0  -1   0   0   2  -0  -0  -0   0   1  -2   2  -0   0   2   2  -1   1  -1   1   0   4   1  -0  -1  10  40  51 -11 -24 100  50   2   2  12  -4   2  -2   1  -1  -2   1   1   0   2  -0  -1  -0   0  -0  -0   0   1  -1  -1   1   0  -0   0   0   0   0   0   0   0   1   1   0   0  -1  -0  -0  -1   2  -0   1   1  -0  -0  -1   1   1   0  -2  13  -6   9   7  -3  -4   6  11   5   6   4  15  -2   7 -13  -6   5   3   4  -1  71   1  -1   1   1   1   1  -1  -1  -1  -1  -1   1  -1   1  -1   0  -0  -1   1  -0   0   0   0   0   0  -0   0  -0   0   0   0   0   0  -0   0  -0   0   0  -0   0   0  -0   0   0  -0   1  -0  -0   0  -0   1   1  -0  -1   1   1  -2  -0  -1  -1   1  -1   1   0   1   3  -3   7   7   7   0  -6  -6   5  32  19  -8  -4 -17   4  -5   5   1  -4   6   3   5  -3  -5  -2  -5   3   0   3   0  -4   3   3  -3  -0  -1  -2   0   0   3   2   3   1  -0  -1   0   1   1  -0   1   2   0  -1  -1  -0  -1   0  -1   1   0   1   2   0  -0  -2   1  -2   2  -0  -1   1   2   2   2  -1   8  -2   2   0   3  -2   2   2   1   1   2  -1   3   3  -3  -5  -3  -4   9  -5   8   1   6  -3  -4  -1   1  -0   2  -5  -1   1   1   1   0   1   2  -0  -0  -0   0   1   0  -0   0   1   2   1   1  -2   3   3  -2  -1   0   1   1  -2   3   1   2   2   1   1  -0  -1   2   0  -3  -2   3   2   5  -1  -2   3  -1  -3   3  -2  -1  -1  -3  -3   2  -1   0   4   4   5  -3   4   1  -4   5   5  -5   5   5   4   5   4  -2  -4  -4   3  27  20 -25  -5  20  34  14  62  15 -15  32 -29
iprm21619872_         121:  -32 -32 -31 -30 -27 -21  -5  -6  -3   4  -7  -1   1 -11  13 -14   0   1 -12  14   2  -0   1  -1  -2  -3  -1  -8  19  -8  -5   0   4  16 -18  -6  -8   4 -10  -3   1   0  -2  -3  -1   2   1   1  -1  -0  -0  -1  -5  -4   3  -4   3  -1  -1   1   1   0  -1   4   2  25  15  -9  15  11 -34  35 -11  -2   3   2  -2  -6  19   1   0  -0  -0  -1   0  -0   0   0  -0  -0  -0   0   0   0   1   0   0  -0  -0   1   3  -2  -1  -2   4  -6   6  -6   5   6  15   8  -7  -9 -16  45  68 -53 -70  50 100 -85  -7  -8  11  -9   7  -5   4   8  -4  -2  -1   1   2   3   1  -1   1   2  -1  -2   3   2  -3  -1   1  -1   0   1  -0   0  -0  -0   0   0  -1   0  -0  -0  -0  -0   1  -0   0   0  -0   0  -0   1   2  -1  -2   5  -2   3   2  -1  -1   2   4   2   2   2   5  -1   2  -4  -2   1   1   2   0  27   0  -0   1   0  -0   0  -0  -0  -0  -0  -0   0  -0   0  -0  -0  -0  -0   0  -0   0   0   0   0   0   0  -0  -0   0   0   0   0   0  -0   0   0   0   0  -0   0   0  -0   0   0  -0   0  -0  -0   0  -0   0   0  -0  -0   0   1  -1  -0  -0  -0   0  -0   0   0   1   1  -1   3   3   3   0  -2  -2   2  12   7  -3  -2  -6   2  -2   2   0  -2   2   1   2  -1  -2  -1  -2   1   0   1   0  -2   1   1  -1  -0  -0  -1   0   0   1   1   1   0  -0  -0   0   0   0  -0   0   1   0  -1  -0  -0  -0   0  -0   0   0   1   1   0  -0  -1   0  -1   1  -0  -1   0   1   1   1  -1   3  -1   1  -0   1  -1   1   1   0   0   1  -1   1   1  -1  -2  -1  -1   3  -2   3   1   2  -1  -2  -0   0  -0   1  -2  -0   0   0   0   0   0   1   0   0   0   0   0   0   0   0   0   1   0   0  -1   1   1  -1  -1   0   1   0  -1   1   0   1   1   0   0  -0  -0   1   0  -1  -1   1   1   2  -1  -1   1  -1  -1   1  -1  -1  -1  -1  -1   1  -1   0   2   2   2  -2   2   1  -2   2   2  -2   2   2   1   2   2  -1  -1  -2   1  27   2 -14   7  30  22   9  27   9  -9   9  -7
iprm21620064_         122:  -12 -12 -12 -11 -10  -8  -1   1  -2  -0  -1  -5   4  -7  -0  -0   0   0   2  -0   1   0   1  -0 -15  18 -15  -0  -5  -2   2  -4  -0 -11  12   1  -5   2  -3  -1   0   0  -0  -1  -0   1   0   0  -0  -0  -0  -0  -1  -0   0  -0   0  -0   0   0   0  -0   1   1  -1   8   3   1  13  -7   0   5  -9   6  -4  -3   3   3   1  -0  -0  -0   0   0   0   0  -0   0  -0  -0  -0   0   0   1  -2  -0  -0   0   1  -3  -2   2   1   4  -4   7  -7   8  -6  -8 -16  -9   8  10  26 -31 -51  59  65   2 -85 100  11  19 -18  14 -10   8  -7 -12   6   4   1  -0  -3  -4  -1   2  -2  -3   2   3  -4  -3   4   2  -2   1  -1  -1   1  -1   0   1  -0   0   1  -0  -0   0   0  -0   0   0   0   0   0  -1  -0  -0  -1   2   1   2  -1   2   1  -1  -1   1   2   1   1   1   3  -1   2  -3  -2   1   1  -0  -1  10   1  -0  -0   0   1   0  -1  -0  -0  -0  -0   0  -0   0  -0   0   0  -0   0   0   0   0   0  -0  -0  -0   0   0  -0  -0   0  -0   0   0  -0  -0   0   0  -0   0   0  -0   0   0  -0   0  -0  -0   0  -0   0   0  -0  -0   0   0  -0  -0  -0  -0   0  -0   0   0   0   0  -0   1   1   1   0  -1  -1   1   5   3  -1  -1  -2   1  -1   1   0  -1   1   0   1  -0  -1  -0  -1   0   0   1   0  -1   0   0  -0  -0  -0  -0   0   0   0   0   1   0  -0  -0   0   0   0  -0   0   0   0  -0  -0  -0  -0   0  -0   0   0   0   0   0  -0  -0   0  -0   0  -0  -0   0   0   0   0  -0   1  -0   0   0   0  -0   0   0   0   0   0  -0   1   1  -0  -1  -0  -1   1  -1   1   0   1  -0  -0  -0   0  -0   0  -1   0   0   0   0  -0   0   0  -0  -0  -0   0   0   0  -0   0   0   0   0   0  -0   0   0  -0  -0   0   0   0  -0   0   0   0   0   0   0   0  -0   0  -0  -1  -0   0   0   1  -0  -0   0  -0  -0   1  -0  -0   0  -1  -0   0  -0  -0   0   1   1  -0   1  -0  -0   1   1  -0   0   0   1   0  -0   0  -1  -1   0 -15   8   0  -9 -22  -6  -1   5  -1   1   9  -9
iprm21620256_         123:  -16 -16 -16 -16 -17 -16  -4  -0   1   2  -4  -6   5  -9  -3   3  -0  -0   1  -1   1   0   1  -1   3  -3   5   4  -4   3  -2   1  -2  -0   1   2  -2   1  -1  -1   0   0  -1  -1  -0   0   0  -0  -0  -0   0   0  -3  -4   3  -5   3  -2  -1   2   0  -0  -0  -4  -0  -2  -1   2   2  -6  12 -11   8  -1   1   1  -1   0  -2  -2  -1  -0   1   2   0   1  -0   0  -0   0  -0  -0  -0   0   0   0   0  -0  -0   0   0  -0  -0  -0   0  -1   1  -1   2  -1   0   1   0  -3   1   9   8  -6  18   2  -7  11 100  71 -74  96-100  95 -89 -99  82  64  25 -15 -56 -65 -26  40 -24 -35  27  46 -58 -38  51  32 -30  21  -9 -17  12  -8   5   9  -5  -1  12  -2  -2   3   2  -3   1   2   3  -2   2  -8  -0  -7 -16  18  14  -2  -4   4   3  -2  -3  -0   3   3   1   1   5  -1   3  -5  -2   2   1   0  -0   9   1  -1  -3   1   0   0  -0  -0  -0  -0  -1   0  -0   0  -1   0   0   0   0   0  -0   0   0   0   0  -0   0   0  -0  -1  -0  -0   0   0  -0  -0   0   0  -0   0   0  -0   0   1  -0   0  -0  -1   0  -0   0   0  -0  -1  -0  -0  -0   0  -1   0   1  -0   1  -0   1   0  -0   1   1   0   0  -1  -1   1   5   4  -1  -2  -3   1  -1   1   1  -1   1   0   2  -0  -1  -1  -2   1   0   1   0  -1   1   1  -1  -0  -0  -0   0   0   0   0   1   0   0  -0   0   0   1  -0   0   0   0  -0  -0  -0  -0  -0  -1   0   1   0   1  -0   0  -1  -0  -1   0  -0  -1   0   1   1   1  -1   2  -1   1   0   1  -1   1   1   0   0   1  -1   1   1  -1  -1  -1  -2   2  -2   0  -1   2  -1   0   1  -1  -1  -0   1   2  -0   2   2  -1   2  -1  -1  -2  -2   2   1   2  -2   0   1   1   2   2  -1   2   1  -1  -1  -1  -1   1  -1   1  -0   1  -1   1   1   0  -2   0  -1  -3  -1   2   1   2  -0  -1   2  -0  -1   3  -3  -0   6  -3  -2   2   1  -4   0   3   3   1   2  -4  -1   2   1   3  -2  -0   3  -0  -7   5  -3  -2  -3  -4  -6   2   2  -4  -4  -0 -10  -0   0  11 -12
iprm21620448_         124:  -38 -38 -38 -39 -39 -37 -10   0   0   5 -10 -13  11 -19   1  -2  -0  -1   1  -1   2   1   3  -2   6  -7  10  10  -7   2  -9   4  -2  -1   2   3  -5   2  -4  -2   1   0  -1  -2  -1   1   0   0  -0  -1   0   1  -7  -9   7 -11   6  -4  -2   3   1  -0  -0  -9  -1  -2   0   3  10 -16  24 -21  15  -2   2   3  -2   0  -1  -5  -2  -0   2   5   0   3  -0   0  -0   0   0  -0  -0   1   1   0   0  -0  -0  -1   1  -0  -0   0   1  -1   1  -1   3   1   2   2  -1  -3   1  22  21 -14  28  12  -8  19  71 100-100  85 -69  54 -47 -77  40  28   8  -3 -23 -29  -9  16 -13 -19  15  24 -30 -19  27  16 -15  10  -5  -9   6  -4   3   4  -2  -0   7  -1  -1   1   1  -2   1   1   2  -0   1  -5  -1  -3  -8  10   7   3  -6   7   5  -3  -5  -0   7   5   4   3  12  -2   6 -11  -5   4   2   1  -1  22   1  -1  -2   1   1   1  -1  -1  -1  -0  -1   1  -1   1  -1   0   0  -0   1   0   0   0   0   0   0  -0   0   0  -0  -1  -0  -0   0   0  -0  -0   0   0  -0   0   0  -0   0   1  -0   0  -0  -0   0  -0   0   0  -0  -1   0   0  -1  -0  -1  -0   1  -1   1  -0   1   1  -1   3   3   3   0  -2  -3   3  13   9  -3  -3  -8   2  -2   2   1  -2   2   1   3  -1  -2  -1  -3   1   0   2   0  -2   1   1  -1  -0  -0  -1   0   0   1   1   2   0  -0  -1   0   0   1  -0   0   1   0  -1  -1  -0  -0   0  -1   1   0   1   1   0   0  -1   0  -1   1  -0  -1   0   1   1   1  -1   4  -1   2   0   2  -1   1   1   1   1   1  -1   2   2  -2  -2  -2  -2   4  -3   3  -0   3  -2  -1   0  -1  -1   1  -1   1  -0   2   1  -1   2  -0  -0  -1  -1   2   1   1  -1  -0   0   1   1   1  -2   3   2  -2  -1   0   0   1  -1   2   1   2   0   1   1  -0  -1   1  -0  -3  -2   3   2   3  -1  -2   3  -1  -2   3  -2  -1   3  -3  -3   2  -0  -2   2   4   4  -1   3  -2  -2   4   3  -1   1   2   3   2  -3   2  -3  -3  -0 -10 -13  -2  10  -3  -8   5 -16   5  -5  26 -27
iprm21620640_         125:   31  31  31  32  33  32   9  -1  -1  -4   8  12 -10  16   2  -1   0   1  -2   3  -1  -1  -2   2  -8   9 -12 -11   9  -4   8  -4   3   2  -3  -3   3  -1   3   1  -1  -0   1   1   0  -1  -0   0   0   1  -0  -1   6   9  -6  10  -5   4   2  -3  -1   0   0   9   1   6   2  -4  -5  16 -28  26 -18   2  -2  -3   2  -1   4   5   2   0  -2  -5  -0  -3   0  -0   0  -0  -0   0   0  -1  -1  -0  -0   0   0   1  -1   0   0  -0  -0   1  -1   1  -3  -1  -2  -2   1   3  -1 -19 -17  13 -29  -4  11 -18 -74-100 100 -87  72 -57  50  80 -43 -30  -9   4  25  31  10 -17  14  20 -16 -25  32  21 -29 -17  16 -11   5   9  -6   4  -3  -5   2   0  -7   1   1  -1  -1   2  -1  -1  -2   1  -1   5   1   3   9 -10  -7  -2   6  -7  -5   3   4   1  -6  -5  -3  -3 -10   2  -5   9   5  -3  -1  -1   1 -17  -1   1   2  -1  -1  -1   1   0   1   0   1  -1   1  -1   1  -0  -0   0  -1  -0   0  -0  -0  -0  -0   0  -0  -0   0   1   0   0  -0  -0   0   0  -0  -0   0  -0  -0   0  -0  -1   0  -0   0   0  -0   0  -0  -0   0   1  -0  -0   1  -0   1   0  -1   0  -1   0  -1  -1   1  -2  -3  -2  -0   2   2  -2 -11  -7   3   3   6  -1   2  -2  -1   1  -2  -1  -2   1   2   1   3  -1  -0  -1  -0   1  -1  -1   1   0   0   1  -0  -0  -1  -1  -1  -0  -0   0  -0  -0  -1   0  -0  -1  -0   1   0   0   0  -0   1  -1  -0  -0  -1   0  -0   1  -0   1  -1   0   1  -0  -1  -1  -1   1  -3   1  -1  -0  -2   1  -1  -1  -0  -1  -1   1  -1  -2   1   2   2   2  -4   2  -2   0  -3   1   1  -0   1   1  -0   1  -1   0  -2  -1   1  -2   1   0   2   1  -2  -1  -1   1   0  -0  -1  -1  -1   1  -2  -2   2   1  -0  -0  -1   1  -1  -0  -2  -0  -1  -1   0   1  -1   1   3   2  -2  -1  -3   1   2  -2   1   2  -3   2   1  -3   3   2  -2   0   2  -1  -3  -3   0  -3   2   2  -3  -3  -0  -0  -2  -3  -2   3  -3   3   3   1  12  13  -1  -9   5  10  -3  20  -3   3 -23  24
iprm21620832_         126:  -21 -21 -21 -22 -22 -21  -6   0   1   3  -5  -8   7 -12  -4   4  -0  -0   2  -2   1   1   2  -1   4  -4   6   5  -5   5  -2   0  -3  -1   1   3  -2   1  -2  -1   1   0  -1  -1  -0   1   0  -0  -0  -1   0   0  -4  -6   4  -7   4  -3  -1   2   1  -0  -0  -6  -1  -3  -1   2   3  -8  17 -16  11  -2   2   2  -2   0  -2  -3  -1  -0   1   3   0   2  -0   0  -0   0   0  -0  -0   0   0   0   0  -0  -0  -0   0  -0  -0  -0   0  -1   1  -1   2  -0   1   1   0  -3   1  12  11  -8  23   2  -9  14  96  85 -87 100 -95  83 -76 -99  67  50  17 -10 -43 -51 -19  30 -21 -30  23  38 -48 -31  43  26 -24  17  -8 -14   9  -6   4   7  -4  -1  10  -2  -2   2   1  -3   1   1   2  -1   2  -7  -1  -6 -14  16  12  -1  -5   5   4  -3  -3  -0   4   3   2   2   7  -1   3  -6  -3   2   1   1  -1  11   1  -1  -2   1   1   0  -1  -0  -0  -0  -1   1  -0   1  -1   0   0   0   0   0  -0   0   0   0   0  -0   0   0  -0  -1  -0  -0   0   0  -0  -0   0   0  -0   0   0  -0   0   1  -0   0  -0  -1   0  -0   0   0  -0  -1  -0   0  -0   0  -1   0   1  -0   1  -0   1   1  -1   1   2   1   0  -1  -1   2   7   5  -2  -2  -4   1  -1   1   1  -1   1   1   2  -1  -1  -1  -3   1   0   1   0  -1   1   1  -1  -0  -0  -1   0   0   0   0   1   0   0  -0   0   0   1  -0   0   0   0  -0  -0  -0  -0  -0  -1   0   1   0   1  -0   0  -1   0  -1   0  -0  -1   0   1   1   1  -1   2  -1   1   0   1  -1   1   1   0   0   1  -1   1   1  -1  -1  -1  -2   3  -2   1  -1   2  -1  -0   1  -1  -1   0   0   2  -0   2   2  -1   2  -1  -1  -2  -2   2   1   2  -2   0   1   1   2   2  -1   2   2  -2  -1  -0  -0   1  -1   1  -0   1  -0   1   1   0  -2   0  -1  -3  -2   2   1   3  -0  -1   2  -0  -1   3  -2  -0   5  -3  -2   2   0  -3   1   3   3   1   2  -3  -1   3   2   2  -1   0   3   0  -6   5  -3  -2  -2  -6  -8   4   2  -5  -6  -1 -14  -1   1  14 -16
iprm21621024_         127:   15  15  16  16  16  15   4   0  -1  -2   4   5  -5   8   3  -2   0   0  -1   1  -1  -0  -1   1  -3   3  -4  -4   4  -3   2  -1   2   0  -1  -2   1  -1   1   0  -0  -0   1   1   0  -0  -0   0   0   0  -0  -0   3   4  -3   5  -3   2   1  -1  -0   0   0   4   0   2   1  -2  -2   6 -12  11  -8   1  -1  -1   1  -0   2   2   1   0  -1  -2  -0  -1   0  -0   0  -0   0   0   0  -0  -0  -0  -0   0   0  -0  -0   0   0   0  -0   1  -1   1  -2   1  -0  -1  -0   3  -1  -9  -8   6 -17  -2   7 -10-100 -69  72 -95 100 -96  91  99 -84 -66 -26  16  58  67  27 -42  24  35 -27 -48  59  39 -52 -33  30 -21  10  18 -12   8  -6  -9   5   1 -13   2   2  -3  -2   3  -1  -2  -3   2  -2   8   0   7  17 -19 -14   2   4  -4  -3   2   2   0  -3  -3  -1  -1  -5   1  -2   5   2  -2  -1  -0   0  -8  -1   0   3  -1  -0  -0   0   0   0   0   1  -0   0  -0   1  -0  -0  -0  -0  -0   0  -0  -0  -0  -0   0  -0  -0   0   1   0   0  -0  -0   0   0  -0  -0   0  -0  -0   0  -0  -1   0  -0   0   1  -0   0  -0  -0   0   1   0   0   0  -0   1  -0  -1   0  -1   0  -1  -0   0  -1  -1  -0  -0   1   1  -1  -5  -4   1   2   3  -1   1  -1  -1   1  -1  -0  -2   0   1   1   2  -1  -0  -1  -0   1  -1  -1   1   0   0   0  -0  -0  -0  -0  -1  -0  -0   0  -0  -0  -1   0  -0  -0  -0   0   0   0   0   0   1  -0  -1  -0  -1   0  -0   1   0   1  -0   0   1  -0  -1  -1  -1   1  -2   1  -1  -0  -1   1  -1  -1  -0  -0  -1   1  -1  -1   1   1   1   2  -2   2  -0   1  -2   1  -0  -1   1   1   0  -1  -2   1  -2  -2   1  -2   1   1   2   2  -2  -1  -2   2  -0  -1  -1  -2  -2   1  -2  -1   1   1   1   1  -1   1  -1   0  -1   1  -1  -1  -0   2  -0   1   3   1  -2  -1  -2   0   1  -2  -0   1  -3   3   0  -6   3   2  -2  -1   4  -0  -3  -3  -1  -2   4   1  -2  -1  -3   2   0  -3   0   7  -6   2   2   3   4   6  -2  -2   3   4   0  10   0  -0 -10  11
iprm21621216_         128:  -11 -11 -11 -12 -12 -11  -3  -0   1   2  -3  -4   3  -6  -2   2  -0  -0   1  -1   1   0   1  -1   2  -2   3   3  -3   2  -2   0  -1  -0   1   1  -1   0  -1  -0   0   0  -0  -0  -0   0   0  -0  -0  -0   0   0  -2  -3   2  -4   2  -1  -1   1   0  -0  -0  -3  -0  -1  -1   1   2  -4   9  -8   6  -1   1   1  -1   0  -1  -2  -1  -0   1   2   0   1   0   0  -0  -0  -0  -0   0  -0   0   0   0  -0  -0   0   0  -0  -0  -0   0  -1   1  -1   2  -1   0   1   1  -2   1   6   6  -4  13   1  -5   8  95  54 -57  83 -96 100 -99 -90  95  81  37 -24 -73 -82 -39  56 -25 -39  29  56 -68 -46  59  39 -36  26 -12 -21  14 -10   7  11  -6  -1  15  -3  -2   4   2  -4   0   3   3  -2   3  -9  -0  -8 -19  21  17  -4  -3   4   3  -2  -2   0   3   2   1   1   4  -1   2  -3  -2   1   1   0  -0   6   0  -0  -3   0   0   0  -0  -0  -0  -0  -0   0  -0   0  -0   0   0   0   0   0  -0   0   0   0   0  -0   0   0  -0  -1  -0  -0   0   0  -0  -0   0   0  -0   0   0  -0   0   1  -0   0  -0  -1   0  -0   0   0  -0  -1  -0  -0   0   0  -1   0   1  -0   1  -0   1   0  -0   1   1  -0   0  -0  -1   1   4   3  -1  -2  -2   0  -1   1   1  -0   0   0   2  -0  -1  -0  -2   1   0   1   0  -1   0   0  -1  -0  -0  -0   0   0   0   0   1   0   0  -0   0   0   1  -0   0   0   0  -0  -0  -0  -0  -0  -0   0   1   0   0  -0   0  -1  -0  -1   0  -0  -1  -0   1   1   1  -0   1  -1   1   0   1  -1   0   1   0   0   1  -0   1   1  -1  -1  -1  -1   2  -2  -0  -1   2  -1   0   1  -1  -1  -0   1   2  -1   2   2  -1   2  -1  -1  -2  -2   2   1   2  -2   0   1   0   2   2  -1   2   1  -1  -1  -1  -1   1  -1   1  -0   1  -1   2   1   1  -2  -0  -1  -2  -1   2   0   2   0  -1   1   0  -1   4  -3   0   6  -3  -1   2   1  -4  -0   3   2   2   2  -4  -0   2   1   3  -3  -1   3  -1  -8   6  -2  -2  -3  -3  -4   2   2  -3  -3   0  -7  -0   0   8  -8
iprm21621408_         129:    9   9  10  10  10  10   2   0  -1  -1   2   3  -3   5   2  -1   0   0  -1   1  -0  -0  -1   1  -2   2  -3  -3   3  -2   1  -0   1   0  -1  -1   1  -0   1   0  -0  -0   0   0   0  -0  -0   0   0   0  -0  -0   2   3  -2   3  -2   1   1  -1  -0   0   0   3   0   1   1  -1  -1   4  -8   7  -5   1  -1  -1   1  -0   1   2   1   0  -1  -2  -0  -1  -0  -0   0   0   0   0  -0   0  -0  -0  -0   0   0  -0  -0   0   0   0  -0   1  -1   1  -2   1  -0  -1  -1   2  -1  -5  -5   3 -11  -1   4  -7 -89 -47  50 -76  91 -99 100  84 -99 -88 -43  30  80  89  45 -63  24  39 -29 -60  72  50 -61 -42  39 -28  13  23 -16  11  -7 -12   7   2 -15   3   1  -4  -3   4  -0  -3  -3   3  -3   9  -0   9  20 -22 -17   4   3  -4  -3   2   2  -0  -2  -2  -1  -1  -3   1  -2   3   1  -1  -1  -0   0  -5  -0   0   3  -0  -0  -0   0   0   0   0   0  -0   0  -0   0  -0  -0  -0  -0  -0   0  -0  -0  -0  -0   0  -0  -0   0   1   0   0  -0  -0   0   0  -0  -0   0  -0  -0   0  -0  -1   0  -0   0   1  -0   0  -0  -0   0   1   0   0  -0  -0   1  -0  -1   0  -1   0  -1  -0   0  -1  -1   0  -0   0   0  -1  -3  -2   0   2   2  -0   1  -1  -1   0  -0  -0  -1   0   1   0   2  -0  -0  -1  -0   0  -0  -0   1   0   0   0  -0  -0   0  -0  -1  -0  -0   0  -0  -0  -1   0  -0  -0  -0   0   0   0   0   0   0  -0  -1  -0  -0   0  -0   1   0   1  -0   0   1   0  -1  -1  -1   0  -1   1  -1  -0  -1   1  -0  -1  -0  -0  -1   0  -1  -1   1   1   1   1  -1   2   0   1  -1   1  -0  -1   1   1   0  -1  -2   1  -2  -2   1  -2   2   1   2   2  -2  -1  -2   2  -1  -1  -0  -2  -2   1  -2  -1   1   1   1   1  -1   1  -0   1  -1   1  -2  -1  -1   2   0   1   2   1  -2  -0  -2  -0   1  -1  -0   1  -3   3  -0  -6   3   1  -2  -1   4   0  -3  -2  -2  -2   4  -0  -2  -1  -4   3   1  -3   1   8  -6   2   1   3   3   4  -1  -1   2   3  -0   6  -0   0  -7   7
iprm21621600_         130:   18  18  18  19  19  18   5   0  -1  -2   5   6  -6  10   3  -3   0   0  -1   2  -1  -1  -1   1  -3   3  -5  -4   5  -4   2  -1   2   1  -1  -2   2  -1   2   1  -0  -0   1   1   0  -1  -0   0   0   1  -0  -0   4   5  -4   6  -3   2   1  -2  -1   0   0   5   0   2   1  -2  -2   7 -14  13  -9   1  -1  -2   1  -0   2   3   1   0  -1  -3  -0  -2   0  -0   0  -0   0   0   0  -0  -0  -0  -0   0   0   0  -0   0   0   0  -0   1  -1   1  -2   0  -1  -1  -0   3  -1 -10  -9   7 -20  -2   8 -12 -99 -77  80 -99  99 -90  84 100 -76 -58 -21  12  50  59  23 -36  23  33 -26 -43  54  35 -48 -30  27 -19   9  16 -11   7  -5  -8   4   1 -12   2   2  -3  -2   3  -1  -2  -2   2  -2   7   0   6  15 -17 -13   2   4  -5  -3   2   3   0  -4  -3  -2  -2  -6   1  -3   5   3  -2  -1  -0   1 -10  -1   1   3  -1  -1  -0   1   0   0   0   1  -0   0  -1   1  -0  -0  -0  -0  -0   0  -0  -0  -0  -0   0  -0  -0   0   1   0   0  -0  -0   0   0  -0  -0   0  -0  -0   0  -0  -1   0  -0   0   1  -0   0  -0  -0   0   1   0  -0   0  -0   1  -0  -1   0  -1   0  -1  -0   0  -1  -2  -1  -0   1   1  -1  -6  -4   1   2   4  -1   1  -1  -1   1  -1  -1  -2   0   1   1   2  -1  -0  -1  -0   1  -1  -1   1   0   0   1  -0  -0  -0  -0  -1  -0  -0   0  -0  -0  -1   0  -0  -0  -0   0   0   0   0   0   1  -0  -1  -0  -1   0  -0   1  -0   1  -0   0   1  -0  -1  -1  -1   1  -2   1  -1  -0  -1   1  -1  -1  -0  -0  -1   1  -1  -1   1   1   1   2  -2   2  -1   1  -2   1  -0  -1   1   1  -0  -0  -2   0  -2  -2   1  -2   1   1   2   2  -2  -1  -2   2  -0  -1  -1  -2  -2   1  -2  -1   1   1   1   1  -1   1  -1   0  -1   1  -1  -1  -0   2  -0   1   3   1  -2  -1  -2   0   1  -2   0   1  -3   3   0  -6   3   2  -2  -1   4  -0  -3  -3  -1  -2   4   1  -3  -1  -2   2  -0  -3   0   7  -5   3   2   3   5   7  -3  -2   4   5   0  12   0  -1 -12  13
iprm21621792_         131:   -8  -8  -8  -8  -8  -8  -2  -0   1   1  -2  -3   2  -4  -1   1  -0  -0   1  -1   0   0   1  -0   1  -2   2   2  -2   2  -1   0  -1  -0   0   1  -1   0  -1  -0   0   0  -0  -0  -0   0   0   0  -0  -0   0   0  -2  -2   2  -3   1  -1  -0   1   0  -0  -0  -2  -0  -1  -0   1   1  -3   6  -6   4  -0   0   1  -1   0  -1  -1  -1  -0   1   1   0   1   0   0  -0  -0  -0  -0   0  -0   0   0   0  -0  -0   0   0  -0  -0  -0   0  -1   1  -1   2  -1   0   1   1  -2   1   5   4  -3   9   1  -4   6  82  40 -43  67 -84  95 -99 -76 100  94  51 -37 -88 -95 -53  72 -23 -39  27  63 -75 -53  63  45 -42  30 -14 -25  17 -12   8  13  -7  -2  16  -4  -1   5   3  -4   0   3   3  -3   4 -10   0  -9 -21  23  18  -5  -3   3   2  -2  -2   0   2   2   1   1   3  -1   1  -2  -1   1   0   0  -0   4   0  -0  -3   0   0  -0  -0  -0   0   0  -0   0  -0   0  -0   0   0   0   0   0  -0   0   0   0   0  -0   0   0  -0  -1  -0  -0   0   0  -0  -0   0   0  -0   0   0  -0   0   1  -0   0  -0  -1   0  -0   0   0  -0  -1  -0  -0   0   0  -1   0   1  -0   1  -0   1   0  -0   0   1  -0   0  -0  -0   1   3   2  -0  -2  -2   0  -1   0   1  -0   0   0   1  -0  -0  -0  -2   0   0   1   0  -0   0   0  -1  -0  -0  -0   0   0  -0   0   0   0   0  -0   0   0   1  -0   0  -0   0  -0  -0  -0  -0  -0  -0   0   1   0   0  -0   0  -1  -0  -1   0  -0  -1  -0   1   1   1  -0   1  -1   1   0   1  -1   0   1   0   0   1  -0   0   1  -1  -1  -1  -1   1  -1  -0  -1   1  -1   1   1  -1  -1  -0   1   2  -1   2   2  -1   2  -2  -1  -2  -2   2   1   2  -2   1   1   0   2   2  -1   2   1  -1  -1  -1  -1   1  -0   0  -1   1  -1   2   1   1  -2  -0  -1  -2  -1   2   0   2   0  -1   1   0  -1   3  -3   0   6  -2  -1   2   1  -4  -0   2   2   2   2  -4   0   2   1   4  -3  -1   3  -1  -8   6  -2  -1  -4  -2  -3   1   1  -2  -2   0  -5   0  -0   6  -6
iprm21621984_         132:   -5  -5  -5  -5  -5  -5  -1  -0   0   1  -1  -2   2  -3  -1   1  -0  -0   0  -0   0   0   0  -0   1  -1   2   1  -1   1  -1   0  -1  -0   0   1  -1   0  -1  -0   0   0  -0  -0  -0   0   0   0  -0  -0   0   0  -1  -1   1  -2   1  -1  -0   1   0  -0  -0  -1  -0  -0  -0   1   1  -2   4  -4   3  -0   0   0  -0   0  -0  -1  -1  -0   0   1   0   1   0   0  -0  -0  -0  -0   0  -0   0   0   0  -0  -0   1   0  -0  -0  -0   0  -0   0  -0   2  -1  -0   1   1  -2   0   3   3  -2   6   1  -2   4  64  28 -30  50 -66  81 -88 -58  94 100  70 -55 -99-100 -73  89 -14 -33  19  70 -77 -59  62  51 -48  35 -16 -29  20 -14  10  15  -9  -3  18  -4  -1   6   4  -3  -0   4   3  -4   4 -10   1 -10 -22  24  19  -6  -3   3   2  -2  -1   0   2   2   0   0   2  -0   1  -2  -1   1   0   0  -0   3   0  -0  -2   0   0  -0  -0   0   0   0  -0   0  -0   0  -0   0   0   0   0   0  -0   0   0   0   0  -0   0   0  -0  -1  -0  -0   0   0  -0  -0   0   0  -0   0   0  -0   0   1  -0   0  -0  -1   0  -0   0   0  -0  -1  -0  -0   0   0  -1   0   1  -0   1  -0   0  -0   0   0   0  -0   0   0  -0   1   2   1  -0  -2  -1   0  -0   0   1  -0  -0   0   1   0  -0  -0  -2   0   0   0   0  -0   0   0  -0  -0  -0  -0   0   0  -0   0   0   0   0  -0   0   0   0  -0   0  -0   0  -0  -0  -0  -0  -0  -0   0   0  -0   0  -0   0  -1  -0  -0   0  -0  -0  -0   0   0   0  -0   1  -0   1   0   1  -1   0   1   0   0   1  -0   0   1  -1  -1  -1  -1   1  -1  -1  -1   1  -1   1   1  -1  -1  -0   1   2  -1   2   2  -1   1  -2  -1  -2  -2   2   1   1  -2   1   1   0   2   2  -1   1   1  -1  -0  -1  -1   1  -0   0  -1   0  -1   1   1   1  -2  -0  -1  -2  -1   1   0   2   0  -1   1   0  -1   3  -2   0   6  -2  -1   2   1  -4  -1   2   2   2   1  -4   0   2   0   4  -3  -1   3  -1  -7   6  -2  -1  -3  -1  -2   1   1  -1  -1   0  -3   0  -0   4  -4
iprm21622176_         133:   -1  -1  -1  -1  -1  -1  -0  -0   0   0  -0  -0   0  -1   0  -0  -0  -0  -0   0   0   0   0  -0   0  -0   0   0  -0   0  -0   0  -0  -0   0   0  -0   0  -0  -0   0   0  -0  -0  -0   0   0   0  -0  -0   0   0  -0  -0   0  -0   0  -0  -0   0   0  -0   0  -0  -0   0   0   0   0  -1   1  -1   1  -0   0   0  -0  -0  -0  -0  -0  -0   0   0   0   0   0   0  -0  -0  -0   0   0  -0   0   0   0  -0  -0   1   0  -0  -0  -0   0  -0   0  -0   1  -1  -0   0   1  -1   0   1   0  -0   2   0  -1   1  25   8  -9  17 -26  37 -43 -21  51  70 100 -96 -79 -69-100  93  32   9 -26  76 -62 -70  31  64 -60  47 -24 -40  28 -21  15  22 -13  -5  19  -7   0   9   7  -2  -2   7   1  -6   7  -9   2 -12 -21  23  19  -6  -2   2   2  -1  -1   0   1   1  -0  -0   0  -0   0  -0  -0   0   0   0  -0   1   0  -0  -1   0   0  -0  -0   0   0   0  -0   0  -0   0  -0  -0   0   0   0   0  -0   0   0   0   0  -0   0   0  -0  -0  -0  -0   0   0  -0  -0   0   0  -0   0  -0  -0   0   1  -0   0  -0  -0   0  -0   0   0  -0  -0  -0  -0   0   0  -0   0   0  -0   0  -0   0  -0   0  -0   0  -0   0   0   0   0   0   0   0  -1  -0  -0  -0   0   1   0  -0  -0   1   0  -0  -0  -1   0   0   0   0  -0   0   0  -0  -0  -0  -0   0   0  -0  -0   0  -0   0  -0   0   0   0  -0   0  -0   0  -0  -0  -0  -0  -0  -0   0   0  -0   0  -0   0  -0  -0  -0  -0  -0  -0  -0   0   0   0  -0   0  -0   0   0   0  -0   0   0  -0   0   0  -0   0   0  -0  -0  -0  -1   0  -1  -1  -1   0  -0   0   0  -1  -1  -0   1   1  -0   1   1  -1   1  -1  -0  -1  -1   1   1   1  -1   0   1  -0   1   1  -0   1   0  -0  -0  -1  -1   1  -0  -0  -1   0  -1   1   1   1  -1  -0  -1  -1  -0   1  -0   1   0  -0   0   0  -0   2  -1   0   3  -1  -0   1   1  -2  -1   1   1   1   0  -2   0   1  -0   2  -2  -1   2  -1  -4   3  -1  -0  -2  -0  -0  -0   0  -0  -0   0  -0   0  -0   1  -1
iprm21622368_         134:   -2  -2  -2  -2  -2  -2  -1  -0  -0   0  -0  -0   0  -1   0  -0  -0   0  -0   0   0   0   0  -0  -1   1  -1  -1   1  -0   0  -0   0   0  -0  -0  -0   0  -1  -0   0   0  -0  -0  -0   0   0   0  -0  -0  -0  -0  -0  -0   0  -0   0  -0  -0   0   0   0  -0   0   0   1   1  -0   1   1  -2   2  -1   0  -0  -0   0  -0   1   0   0   0  -0  -0  -0  -0  -0  -0   0   0   0  -0  -0   0  -0  -0  -0   0   0  -1   0   0   0   0  -0   0  -0   0  -1   0   0  -0  -0   1   0   1   1  -0  -1   2   1  -0 -15  -3   4 -10  16 -24  30  12 -37 -55 -96 100  63  53  95 -81 -50 -27  44 -77  52  74 -16 -69  66 -53  27  46 -33  24 -17 -26  15   6 -20   9  -1 -10  -8   1   2  -8  -0   7  -8   8  -3  13  21 -23 -19   7   2  -2  -2   1   1  -0  -0  -1   1   0   0   0   0  -0  -0   0  -0   0  -0   2   0  -0   1  -0   0   0  -0  -0  -0  -0   0   0  -0   0   0   0  -0  -0   0  -0   0  -0  -0  -0  -0   0  -0  -0   0   0   0   0  -0  -0   0   0  -0  -0   0  -0   0   0  -0  -0   0  -0   0   0  -0   0  -0  -0   0   0   0   0  -0  -0   0  -0  -0   0  -0   0  -0   0  -0   0   0   1  -0  -0  -0   0   1   0  -0   0  -0   0  -0   0  -0  -0   0   0  -0  -0  -0  -0   0   0  -0   0  -0  -0   0   0  -0   0  -0  -0  -0  -0   0   0   0   0  -0  -0  -0  -0  -0   0   0   0   0  -0   0   0  -0   0   0   0  -0   0  -0   0  -0   0   0   0   0   0   0   0  -0  -0   0   0   0   0  -0  -0  -0   0   0  -0   0  -0  -0   0   0  -0   0  -0   0   0   0   0   1   1  -0   0  -0  -0   0   1   0  -1  -1   0  -1  -1   0  -1   1   0   1   1  -1  -1  -1   1  -0  -0   0  -1  -1   0  -0  -0   0   0   1   1  -1  -0   0   0   0   1  -1  -1  -0   1   0   1   1   0  -0   0  -0  -0   0  -0  -0   0  -1   1  -0  -3   1   0  -1  -1   2   1  -1  -0  -1  -0   2  -1  -0   0  -2   2   1  -1   1   3  -3   0   0   2   1   1  -0  -0   0   1  -0   1  -0   0   1  -1
iprm21622560_         135:    4   4   4   4   4   4   1   0  -0  -1   1   2  -1   2   0  -0   0   0  -0   0  -0  -0  -0   0  -1   1  -1  -1   1  -1   1  -0   0   0  -0  -0   1  -0   0   0  -0  -0   0   0   0  -0  -0  -0   0   0  -0  -0   1   1  -1   1  -1   1   0  -0  -0   0   0   1   0   0   0  -0  -1   2  -3   3  -2   0  -0  -0   0  -0   0   1   0   0  -0  -1  -0  -0  -0  -0   0   0   0  -0  -0   0  -0  -0  -0   0   0  -1  -0   0   0   0  -0   0  -0   0  -2   1   0  -1  -1   2  -0  -2  -2   1  -5  -0   2  -3 -56 -23  25 -43  58 -73  80  50 -88 -99 -79  63 100  98  81 -95   8  28 -14 -71  77  61 -59 -54  50 -37  17  31 -21  15 -10 -16   9   3 -18   5   1  -6  -4   3   0  -4  -2   4  -5  10  -1  11  22 -24 -19   6   3  -3  -2   2   1  -0  -1  -2  -0  -0  -1   0  -1   1   1  -1  -0  -0   0  -2  -0   0   2  -0  -0   0   0  -0  -0  -0   0  -0   0  -0   0  -0  -0  -0  -0  -0   0  -0  -0  -0  -0   0  -0  -0   0   1   0   0  -0  -0   0   0  -0  -0   0  -0  -0   0  -0  -1   0  -0   0   1  -0   0  -0  -0   0   1   0   0  -0  -0   1  -0  -1   0  -1   0  -0   0  -0  -0  -0   0  -0  -0   0  -0  -1  -1  -0   1   1  -0   0  -0  -1   0   0  -0  -1  -0   0   0   1  -0  -0  -0  -0   0  -0  -0   0   0   0   0  -0  -0   0  -0  -0  -0  -0   0  -0  -0  -0   0  -0   0  -0   0   0   0   0   0   0  -0  -0   0  -0   0  -0   0   0   0  -0   0   0   0  -0  -0  -0   0  -1   0  -1  -0  -1   1  -0  -0  -0  -0  -0   0  -0  -1   1   0   0   1  -1   1   1   1  -1   1  -1  -1   1   1   0  -1  -2   0  -2  -2   1  -1   1   1   2   2  -2  -1  -1   2  -1  -1  -0  -2  -2   1  -1  -1   1   0   1   1  -1   0  -0   1  -0   1  -1  -1  -1   2   0   1   2   1  -1  -0  -2  -0   1  -1  -0   1  -3   2  -0  -5   2   1  -2  -1   4   1  -2  -2  -2  -1   4  -0  -1  -0  -3   3   1  -2   1   7  -5   1   1   3   1   2  -0  -1   1   1  -0   2  -0   0  -3   3
iprm21622752_         136:    5   5   5   6   6   5   1   0  -0  -1   1   2  -2   3   1  -1   0   0  -0   0  -0  -0  -0   0  -1   1  -2  -1   1  -1   1  -0   1   0  -0  -1   1  -0   1   0  -0  -0   0   0   0  -0  -0  -0   0   0  -0  -0   1   2  -1   2  -1   1   0  -1  -0   0   0   1   0   0   0  -1  -1   2  -4   4  -3   0  -0  -0   0  -0   0   1   1   0  -0  -1  -0  -1  -0  -0   0   0   0   0  -0   0  -0  -0  -0   0   0  -1  -0   0   0   0  -0   0  -0   1  -2   1   0  -1  -1   2  -0  -3  -3   2  -6  -1   3  -4 -65 -29  31 -51  67 -82  89  59 -95-100 -69  53  98 100  71 -88  15  33 -20 -69  77  59 -62 -51  47 -34  16  29 -20  14 -10 -15   9   2 -18   4   1  -5  -4   3   0  -4  -3   4  -4  10  -1  10  22 -24 -19   6   3  -3  -2   2   1  -0  -2  -2  -0  -0  -2   0  -1   2   1  -1  -0  -0   0  -3  -0   0   2  -0  -0   0   0  -0  -0  -0   0  -0   0  -0   0  -0  -0  -0  -0  -0   0  -0  -0  -0  -0   0  -0  -0   0   1   0   0  -0  -0   0   0  -0  -0   0  -0  -0   0  -0  -1   0  -0   0   1  -0   0  -0  -0   0   1   0   0  -0  -0   1  -0  -1   0  -1   0  -1   0   0  -0  -1   0  -0  -0   0  -1  -2  -1   0   2   1  -0   0  -0  -1   0   0  -0  -1  -0   0   0   2  -0  -0  -0  -0   0  -0  -0   0   0   0   0  -0  -0   0  -0  -0  -0  -0   0  -0  -0  -0   0  -0   0  -0   0   0   0   0   0   0  -0  -1   0  -0   0  -0   1   0   0  -0   0   0   0  -0  -0  -0   0  -1   0  -1  -0  -1   1  -0  -1  -0  -0  -1   0  -0  -1   1   1   1   1  -1   1   1   1  -1   1  -1  -1   1   1   0  -1  -2   1  -2  -2   1  -1   2   1   2   2  -2  -1  -1   2  -1  -1  -0  -2  -2   1  -1  -1   1   0   1   1  -1   0  -0   1  -0   1  -1  -1  -1   2   0   1   2   1  -1  -0  -2  -0   1  -1  -0   1  -3   2  -0  -6   2   1  -2  -1   4   1  -2  -2  -2  -1   4  -0  -2  -0  -4   3   1  -3   1   7  -6   2   1   3   1   2  -1  -1   1   1  -0   3  -0   0  -4   4
iprm21622944_         137:    1   1   1   1   1   1   0   0  -0  -0   0   0  -0   1   0   0   0   0  -0  -0  -0  -0  -0   0  -0   0  -0  -0   0  -0   0  -0   0   0  -0  -0   0  -0   0   0  -0  -0   0   0   0  -0  -0  -0   0   0  -0  -0   0   0  -0   0  -0   0   0  -0  -0   0  -0   0   0   0   0  -0  -0   1  -1   1  -1   0  -0  -0   0   0   0   0   0   0  -0  -0  -0  -0  -0  -0   0   0   0  -0  -0   0  -0  -0  -0   0   0  -1  -0   0   0   0  -0   0  -0   0  -1   1   0  -0  -1   1  -0  -1  -0   0  -2  -0   1  -1 -26  -9  10 -19  27 -39  45  23 -53 -73-100  95  81  71 100 -94 -29  -6  23 -76  63  70 -33 -63  60 -46  23  40 -28  20 -14 -22  13   5 -19   7  -0  -9  -6   2   2  -7  -1   6  -6   9  -2  12  21 -23 -19   6   2  -2  -2   1   1  -0  -1  -1   0   0  -0   0  -0   0   0  -0  -0  -0   0  -1  -0   0   1  -0  -0   0   0  -0  -0  -0   0  -0   0  -0   0   0  -0  -0  -0  -0   0  -0  -0  -0  -0   0  -0  -0   0   0   0   0  -0  -0   0   0  -0  -0   0  -0   0   0  -0  -1   0  -0   0   0  -0   0  -0  -0   0   0   0   0  -0  -0   0  -0  -0   0  -0   0  -0   0  -0   0  -0   0  -0  -0  -0  -0  -0  -0  -0   1   0   0   0  -0  -1  -0   0   0  -1  -0   0   0   1  -0  -0  -0  -0   0  -0  -0   0   0   0   0  -0  -0   0   0  -0   0  -0   0  -0  -0  -0   0  -0   0  -0   0   0   0   0   0   0  -0  -0   0  -0   0  -0   0   0   0   0   0   0   0  -0  -0  -0   0  -0   0  -0  -0  -0   0  -0  -0   0  -0  -0   0  -0  -0   0   0   0   1  -0   1   1   1  -1   0  -0  -0   1   1   0  -1  -1   0  -1  -1   1  -1   1   0   1   1  -1  -1  -1   1  -0  -1  -0  -1  -1   0  -1  -0   0   0   1   1  -1   0   0   1  -0   1  -1  -1  -1   1   0   1   1   0  -1   0  -1  -0   0  -0  -0   0  -2   1  -0  -4   1   0  -1  -1   2   1  -1  -1  -1  -0   2  -0  -1   0  -2   2   1  -2   1   5  -3   1   0   2   0   0   0  -0   0   0  -0   0  -0   0  -1   1
iprm21623136_         138:   -3  -3  -3  -3  -3  -3  -1  -0   0   0  -1  -1   1  -2  -0   0  -0  -0   0  -0   0   0   0  -0   0  -0   1   1  -1   0  -0   0  -0  -0   0   0  -0   0  -0  -0   0   0  -0  -0  -0   0   0   0  -0  -0   0   0  -1  -1   1  -1   0  -0  -0   0   0  -0  -0  -1  -0  -0  -0   0   1  -1   2  -2   1  -0   0   0  -0  -0  -0  -0  -0  -0   0   0   0   0   0   0  -0  -0  -0   0   0  -0   0   0   0  -0  -0   1   0  -0  -0  -0   0  -0   0  -0   2  -1  -0   1   1  -2   0   2   1  -1   3   0  -1   2  40  16 -17  30 -42  56 -63 -36  72  89  93 -81 -95 -88 -94 100   7 -14  -2  74 -72 -65  49  58 -54  41 -20 -35  24 -17  12  19 -11  -4  18  -6  -0   7   5  -3  -1   5   2  -5   5  -9   1 -11 -22  24  19  -6  -2   3   2  -1  -1   0   1   1  -0   0   1  -0   1  -1  -0   0   0   0  -0   2   0  -0  -2   0   0  -0  -0   0   0   0  -0   0  -0   0  -0   0   0   0   0   0  -0   0   0   0   0  -0   0   0  -0  -1  -0  -0   0   0  -0  -0   0   0  -0   0  -0  -0   0   1  -0   0  -0  -0   0  -0   0   0  -0  -1  -0  -0   0   0  -0   0   1  -0   1  -0   0  -0   0   0   0  -0   0   0  -0   0   1   1   0  -1  -1  -0  -0   0   1  -0  -0   0   1   0  -0  -0  -1   0   0   0   0  -0   0   0  -0  -0  -0  -0   0   0  -0   0   0   0   0  -0   0   0   0  -0   0  -0   0  -0  -0  -0  -0  -0  -0   0   0  -0   0  -0   0  -0  -0  -0  -0  -0  -0  -0   0   0   0  -0   0  -0   1   0   1  -1   0   0  -0   0   0  -0   0   1  -1  -0  -0  -1   1  -1  -1  -1   1  -0   0   1  -1  -1  -0   1   2  -0   2   2  -1   1  -1  -1  -1  -2   1   1   1  -2   0   1   0   2   2  -0   1   1  -1  -0  -1  -1   1  -0   0  -1   0  -1   1   1   1  -1  -0  -1  -1  -1   1   0   1   0  -0   1   0  -1   2  -2   0   5  -2  -1   2   1  -3  -1   2   1   2   1  -3   0   1   0   3  -2  -1   2  -1  -6   4  -1  -1  -3  -1  -1   0   0  -0  -1   0  -1   0  -0   2  -2
iprm21623328_         139:    2   3   3   3   3   3   1   1  -0  -0   1   1  -1   1   0  -0   0   0  -0   0  -0  -0  -0   0  -0   1  -1  -1   1  -1   0  -0   0   0  -0  -0   0  -0   0   0  -0  -0   0   0   0  -0  -0   0   0   0  -0  -0   1   1  -1   1  -0   0   0  -0  -0   0   0   1   0   0   0  -0  -0   1  -2   2  -1   0  -0  -0   0  -0   0   0   0   0  -0  -0  -0  -0   0  -0   0  -0   0   0  -0  -0  -0  -0  -0   0   0   0  -0   0   0   0  -0   0  -0   0  -0   0  -0  -0  -0   0  -0  -1  -1   1  -3  -0   1  -2 -24 -13  14 -21  24 -25  24  23 -23 -14  32 -50   8  15 -29   7 100  96-100  50  24 -68 -68  74 -76  73 -47 -68  54 -42  31  45 -29 -14  25 -18   6  21  17   6  -7  17  -5 -14  15  -6   7 -19 -22  23  20  -9  -3   3   2  -2  -1   1   0   1  -1  -1  -1  -0  -0   1   0  -0   0  -0   0  -1  -0   0   1  -0  -0  -0   0   0   0   0   0  -0   0  -0   0  -0  -0  -0  -0  -0  -0  -0  -0   0   0   0  -0  -0   0   0   0   0  -0  -0   0   0  -0  -0   0  -0  -0   0  -0  -0   0  -0   0   0  -0   0  -0  -0   0   0  -0  -0   0   0   0   0  -0   0  -0  -0  -0  -0   0  -0  -0  -0  -0   0   0  -0  -1  -1   0   0   1  -0   0  -0   0   0  -0  -0  -0   0   0   0   0  -0  -0  -0   0   0  -0  -0   0   0   0   0  -0  -0  -0   0  -0  -0  -0   0  -0  -0  -0   0  -0   0  -0   0   0   0   0   0   0  -0  -0  -0  -0   0  -0   0   0   0   0   0   0   0  -0  -0  -0   0  -0   0  -0   0  -0   0  -0  -0  -0  -0  -0   0  -0  -0   0   0   0   0  -0   0  -0   0  -0   0  -0  -0   0   0   0  -0  -0   0  -0  -0   0  -0   0  -0   0   0  -0  -0  -0   0   0   0  -0  -0  -0   0  -0  -0   0   0  -0  -0  -0   0  -0  -0  -0  -0  -0  -0   0   0  -0   0   1   0  -0  -0  -1   0   0  -0   0   0  -1   0   0  -1   1   0  -0   0   1  -0  -1  -1   0  -1   1   0  -1  -0  -0   0  -0  -0  -0   1  -1   1   1   0   1   1  -0  -0   1   1   0   2   0  -0  -2   2
iprm21623520_         140:    4   4   4   4   4   4   1   1  -0  -1   1   1  -1   2   1  -1   0   0  -0   0  -0  -0  -0   0  -1   1  -1  -1   1  -1   0  -0   0   0  -0  -1   0  -0   0   0  -0  -0   0   0   0  -0  -0   0   0   0  -0  -0   1   1  -1   1  -1   0   0  -0  -0   0   0   1   0   0   0  -0  -1   1  -3   3  -2   0  -0  -0   0  -0   0   1   0   0  -0  -1  -0  -0   0  -0   0   0   0   0  -0  -0  -0  -0  -0   0   0   0  -0   0   0   0  -0   0  -0   0  -1   0  -0  -0  -0   1  -0  -2  -2   1  -5  -0   2  -3 -35 -19  20 -30  35 -39  39  33 -39 -33   9 -27  28  33  -6 -14  96 100 -98  28  50 -51 -86  62 -65  69 -48 -66  55 -44  33  46 -31 -16  24 -20   8  23  19   8  -8  19  -7 -16  17  -4   8 -20 -21  20  19  -9  -2   2   2  -1  -1   1   0   1  -1  -1  -1  -0  -0   1   0  -0   0  -0   0  -2  -0   0   1  -0  -0  -0   0   0   0   0   0  -0   0  -0   0  -0  -0  -0  -0  -0  -0  -0  -0   0   0   0  -0  -0   0   0   0   0  -0  -0   0   0  -0  -0   0  -0  -0   0  -0  -0   0  -0   0   0  -0   0  -0  -0   0   0   0  -0   0   0   0   0  -0   0  -0  -0  -0  -0   0  -0  -0  -0  -0   0   0  -0  -1  -1   0   1   1  -0   0  -0  -0   0  -0  -0  -0   0   0   0   1  -0  -0  -0   0   0  -0  -0   0   0   0   0  -0  -0  -0   0  -0  -0  -0   0  -0  -0  -0   0  -0   0  -0   0   0   0   0   0   0  -0  -0  -0  -0   0  -0   0   0   0   0   0   0   0  -0  -0  -0   0  -1   0  -0  -0  -1   1  -0  -0  -0  -0  -0   0  -0  -1   0   1   0   1  -1   1   0   0  -1   0  -0  -0   0   0   0  -0  -1   0  -1  -1   0  -1   0   0   1   1  -1  -0  -1   1   0  -0  -0  -1  -1   1  -1  -1   1   0   0   0  -0   0  -0  -0  -0   0  -0  -0  -0   1  -0   0   1   1  -1  -0  -1   0   1  -1   0   1  -1   1   0  -2   1   1  -1  -0   1  -0  -1  -1  -0  -1   1   0  -1  -1  -1   1  -0  -1  -0   2  -2   1   1   1   1   1  -1  -0   1   1   0   3   0  -0  -3   3
iprm21623712_         141:   -3  -3  -3  -3  -3  -3  -1  -1   0   0  -1  -1   1  -2  -1   0  -0  -0   0  -0   0   0   0  -0   1  -1   1   1  -1   1  -0   0  -0  -0   0   0  -0   0  -0  -0   0   0  -0  -0  -0   0   0  -0  -0  -0   0   0  -1  -1   1  -1   1  -0  -0   0   0  -0  -0  -1  -0  -0  -0   0   0  -1   2  -2   1  -0   0   0  -0   0  -0  -0  -0  -0   0   0   0   0  -0   0  -0  -0  -0  -0   0   0   0   0   0  -0  -0  -0   0  -0  -0  -0   0  -0   0  -0   1  -0   0   0   0  -1   0   2   1  -1   4   0  -1   2  27  15 -16  23 -27  29 -29 -26  27  19 -26  44 -14 -20  23  -2-100 -98 100 -45 -31  64  74 -72  74 -73  47  68 -55  43 -32 -46  30  15 -25  19  -7 -22 -18  -7   7 -18   6  15 -16   5  -8  20  22 -22 -20   9   3  -3  -2   1   1  -1  -0  -1   1   1   1   0   0  -1  -0   0  -0   0  -0   2   0  -0  -1   0   0   0  -0  -0  -0  -0  -0   0  -0   0  -0   0   0   0   0   0   0   0   0  -0  -0  -0   0   0  -0  -0  -0  -0   0   0  -0  -0   0   0  -0   0   0  -0   0   0  -0   0  -0  -0   0  -0   0   0  -0  -0   0   0  -0  -0  -0  -0   0  -0   0   0   0   0  -0   0   0   0   0  -0  -0   0   1   1  -0  -0  -1   0  -0   0   0  -0   0   0   0  -0  -0  -0  -1   0   0   0  -0  -0   0   0  -0  -0  -0  -0   0   0   0  -0   0   0   0  -0   0   0   0  -0   0  -0   0  -0  -0  -0  -0  -0  -0   0   0   0   0  -0   0  -0  -0  -0  -0  -0  -0  -0   0   0   0  -0   0  -0   0  -0   0  -0   0   0   0   0   0  -0   0   0  -0  -0  -0  -0   1  -0  -0  -0   0  -0   0   0  -0  -0  -0   0   0  -0   0   0  -0   0  -0   0  -0  -0   0   0   0  -0  -0   0   0   0   0  -0   1   0  -0  -0  -0  -0   0  -0   0   0   0   0   0   0  -0  -0   0  -0  -1  -0   1   0   1  -0  -0   1  -0  -0   1  -1  -0   1  -1  -1   0  -0  -1   0   1   1   0   1  -1  -0   1   0   0  -0   0   0   0  -2   1  -1  -1  -0  -1  -1   0   0  -1  -1  -0  -2  -0   0   2  -2
iprm21623904_         142:   -5  -5  -5  -5  -5  -5  -1   0   0   1  -1  -2   2  -3  -1   1  -0  -0   0  -0   0   0   0  -0   1  -1   1   1  -1   1  -1   0  -1  -0   0   1  -1   0  -1  -0   0   0  -0  -0  -0   0   0   0  -0  -0   0   0  -1  -1   1  -2   1  -1  -0   0   0  -0  -0  -1  -0  -0  -0   0   1  -2   4  -3   3  -0   0   0  -0  -0  -0  -1  -0  -0   0   1   0   1   0   0  -0  -0  -0  -0   0  -0   0   0   0  -0  -0   0   0  -0  -0  -0   0  -0   0  -0   2  -1   0   1   1  -2   0   3   3  -2   6   1  -2   3  46  24 -25  38 -48  56 -60 -43  63  70  76 -77 -71 -69 -76  74  50  28 -45 100 -66 -95  21  87 -82  60 -20 -48  27 -15   6  18  -5   4  14   2  -6  -0  -3 -10   4  -2   8   2  -2 -10  -3  -5 -16  19  14  -3  -2   2   1  -1  -1   0   1   1   0   0   2  -0   1  -2  -1   1   0   0  -0   3   0  -0  -2   0   0   0  -0  -0  -0  -0  -0   0  -0   0  -0   0   0   0   0   0  -0   0   0  -0   0  -0   0   0  -0  -1  -0  -0   0   0  -0  -0   0   0  -0   0   0  -0   0   1  -0   0  -0  -0   0  -0   0   0  -0  -1  -0  -0   0   0  -0   0   0  -0   0  -0   0   0  -0   0   0  -0   0  -0  -0   0   2   1  -0  -1  -1   0  -1   1   0  -0   0   0   1  -0  -1  -1  -1   0   1   1  -0  -0   0   0  -1  -0  -0  -0   0   0   0  -0   1   0   0  -0   0   0   0  -0   0  -0   0  -0  -0  -0  -0  -0  -0   0   0   0   0  -0   0  -1  -0  -1  -0  -0  -0  -0   1   1   1  -0   1  -1   1   0   1  -1   0   1   0   0   1  -0   1   1  -1  -1  -1  -1   1  -1  -0  -1   1  -1   1   1  -1  -1  -0   1   1  -1   2   1  -1   1  -1  -0  -1  -1   1   1   1  -2   0   0   0   1   1  -1   1   1  -1  -1  -1  -1   1  -1   0  -0   1  -1   1   1   0  -1   0  -1  -2  -1   1   0   2  -0  -1   1   0  -1   2  -2   0   4  -2  -1   2   1  -3  -0   2   2   1   1  -3  -0   1   1   2  -2  -1   2  -1  -5   4  -1  -1  -2  -1  -2   1   0  -1  -1  -0  -3  -0   0   4  -4
iprm21624096_         143:    7   7   7   7   7   7   2   0  -0  -1   2   2  -2   4   1  -1   0   0  -0   1  -0  -0  -0   0  -1   1  -2  -1   1  -1   1  -0   1   0  -0  -1   1  -0   1   0  -0  -0   0   0   0  -0  -0   0   0   0  -0  -0   1   2  -1   2  -1   1   0  -1  -0   0   0   2   0   1   0  -1  -1   2  -5   4  -3   0  -0  -1   1  -0   1   1   1   0  -0  -1  -0  -1   0  -0   0   0   0   0  -0  -0  -0  -0  -0   0   0  -0  -0   0   0   0  -0   0  -0   1  -2   1  -0  -1  -1   2  -1  -4  -3   2  -7  -1   3  -4 -58 -30  32 -48  59 -68  72  54 -75 -77 -62  52  77  77  63 -72  24  50 -31 -66 100  42 -87 -24  16   8 -23 -16  23 -23  21  23 -20 -15   7 -16  10  17  16  13  -8  16 -11 -13  14   4   9 -10  -3   0   3  -4  -1   0   0  -0   0   0  -1  -0  -1  -1  -2   0  -1   2   1  -1  -0  -0   0  -4  -0   0   2  -0  -0  -0   0   0   0   0   0  -0   0  -0   0  -0  -0  -0  -0  -0   0  -0  -0   0   0   0  -0  -0   0   1   0   0  -0  -0   0   0  -0  -0   0  -0  -0   0  -0  -1   0  -0   0   0  -0   0  -0  -0   0   1   0   0   0  -0   0  -0  -1   0  -1   0  -0  -0   0  -0  -1   0  -0   0   0  -1  -2  -2   0   1   2  -1   1  -1  -0   0  -0  -0  -1   0   1   1   1  -1  -1  -1   0   0  -1  -1   1   0   0   1  -0  -0  -0   0  -1  -0  -0   0  -0  -1  -0   0  -0   0  -0   0   1   0   0   0   1  -0  -0  -0  -1   0  -0   1   0   1   0   0   0   0  -1  -1  -1   1  -1   1  -1  -0  -1   1  -1  -1  -0  -0  -1   1  -1  -1   1   1   1   1  -1   1   0   1  -1   1  -1  -1   1   1   0  -1  -2   1  -2  -1   1  -1   1   0   2   2  -1  -1  -1   2  -0  -0  -1  -1  -1   1  -2  -1   1   1   1   1  -1   1  -1   0  -1   0  -1  -1  -0   1  -0   1   2   1  -2  -1  -2   0   1  -1   0   1  -3   2   0  -5   2   1  -2  -1   3   0  -2  -2  -1  -1   3   0  -2  -1  -2   2   0  -2   0   6  -4   2   1   2   2   2  -1  -1   1   2   0   4   0  -0  -4   5
iprm21624288_         144:    4   4   4   4   4   4   1  -0  -0  -1   1   1  -1   2   1  -1   0   0  -0   0  -0  -0  -0   0  -1   1  -1  -1   1  -1   0  -0   1   0  -0  -1   0  -0   0   0  -0  -0   0   0   0  -0  -0  -0   0   0  -0  -0   1   1  -1   1  -1   0   0  -0  -0   0   0   1   0   0   0  -0  -1   2  -3   3  -2   0  -0  -0   0   0   0   1   0   0  -0  -1  -0  -0  -0  -0   0   0   0   0  -0   0  -0  -0  -0   0   0  -0  -0   0   0   0  -0   0  -0   0  -1   0  -0  -1  -0   1  -0  -2  -2   2  -5  -1   2  -3 -38 -19  21 -31  39 -46  50  35 -53 -59 -70  74  61  59  70 -65 -68 -51  64 -95  42 100   6 -98  95 -79  36  69 -46  30 -18 -34  15   1 -21   4   4  -7  -3   7  -1  -4  -6   2  -3  11   1  11  22 -25 -19   5   2  -2  -2   1   1  -0  -1  -1  -0  -0  -1   0  -1   1   1  -1  -0  -0   0  -2  -0   0   2  -0  -0   0   0   0  -0   0   0  -0   0  -0   0  -0  -0  -0  -0  -0   0  -0  -0   0  -0   0  -0  -0   0   0   0   0  -0  -0   0   0  -0  -0   0  -0  -0   0  -0  -1   0  -0   0   0  -0   0  -0  -0   0   1   0   0  -0  -0   0  -0  -0   0  -0   0  -0  -0   0  -0  -0   0  -0   0   0  -0  -1  -1   0   1   1  -0   0  -0  -0   0  -0  -0  -1   0   0   0   1  -0  -0  -0   0   0  -0  -0   0   0   0   0  -0  -0  -0   0  -0  -0  -0   0  -0  -0  -0   0  -0   0  -0   0   0   0   0   0   0  -0  -0  -0  -0   0  -0   1   0   0   0   0   0   0  -0  -0  -0   0  -1   0  -1  -0  -1   1  -0  -1  -0  -0  -1   0  -0  -1   1   1   1   1  -1   1   0   1  -1   1  -0  -1   1   1   0  -1  -1   0  -1  -1   1  -1   1   0   1   1  -1  -1  -1   1  -0  -0  -0  -1  -1   1  -1  -1   1   0   1   1  -1   0  -0   0  -0   1  -1  -1  -0   1   0   1   1   1  -1  -0  -1  -0   1  -1  -0   1  -2   2  -0  -4   2   1  -1  -1   2   0  -2  -1  -1  -1   2   0  -1  -0  -2   2   1  -2   1   5  -3   1   1   2   1   1  -1  -0   1   1   0   2   0  -0  -3   3
iprm21624480_         145:   -6  -6  -6  -6  -6  -6  -2  -1   0   1  -2  -2   2  -3  -1   1  -0  -0   0  -1   0   0   0  -0   1  -1   2   1  -1   1  -1   0  -1  -0   0   1  -1   0  -1  -0   0   0  -0  -0  -0   0   0  -0  -0  -0   0   0  -1  -2   1  -2   1  -1  -0   1   0  -0  -0  -2  -0  -1  -0   0   1  -2   4  -4   3  -0   0   1  -0   0  -0  -1  -1  -0   0   1   0   1  -0   0  -0  -0  -0  -0   0   0   0   0   0  -0  -0  -0   0  -0  -0  -0   0  -0   0  -0   1  -0   0   1   0  -1   0   3   3  -2   7   1  -3   4  51  27 -29  43 -52  59 -61 -48  63  62  31 -16 -59 -62 -33  49 -68 -86  74  21 -87   6 100 -23  30 -45  41  48 -45  38 -31 -40  29  17 -18  21 -10 -23 -20 -12   9 -20  10  16 -17   0 -10  17  13 -12 -13   7   2  -2  -1   1   0  -1   0  -0   1   1   2  -0   1  -2  -1   0   0   0  -0   3   0  -0  -2   0   0   0  -0  -0  -0  -0  -0   0  -0   0  -0   0   0   0   0   0  -0   0   0  -0  -0  -0   0   0  -0  -1  -0  -0   0   0  -0  -0   0   0  -0   0   0  -0   0   1  -0   0  -0  -0   0  -0   0   0  -0  -1  -0  -0  -0  -0  -0   0   0  -0   0  -0   0   0  -0   0   0   0   0  -0  -0   0   2   2  -0  -1  -1   0  -1   1   0  -0   0   0   1  -0  -1  -1  -1   1   1   1  -0  -0   0   0  -1  -0  -0  -0   0   0   0  -0   1   0   0  -0   0   0   0  -0   0  -0   0  -0  -0  -0  -0  -0  -1   0   0   0   1  -0   0  -1  -0  -1  -0  -0  -0  -0   1   1   1  -0   1  -1   1   0   1  -1   1   1   0   0   1  -1   1   1  -1  -1  -1  -1   1  -1  -0  -1   1  -1   0   1  -1  -1  -0   1   1  -0   1   1  -1   1  -1  -0  -1  -1   1   1   1  -1   0   0   0   1   1  -1   1   1  -1  -1  -0  -0   1  -1   1  -0   1  -0   1   1   0  -1   0  -1  -2  -1   1   1   1  -0  -1   1  -0  -1   2  -2  -0   4  -2  -1   1   0  -2   0   2   2   1   1  -2  -0   1   1   2  -1  -0   2  -0  -5   3  -2  -1  -2  -1  -2   1   1  -1  -1  -0  -4  -0   0   4  -4
iprm21624672_         146:   -4  -4  -4  -4  -4  -3  -1   1   0   0  -1  -1   1  -2  -1   1  -0  -0   0  -0   0   0   0  -0   0  -1   1   1  -1   1  -0   0  -0  -0   0   0  -0   0  -0  -0   0   0  -0  -0  -0   0   0   0  -0  -0   0   0  -1  -1   1  -1   1  -0  -0   0   0  -0  -0  -1  -0  -0  -0   0   1  -1   3  -2   2  -0   0   0  -0   0  -0  -1  -0  -0   0   1   0   0   0   0  -0  -0  -0  -0   0  -0   0   0   0  -0  -0   0   0  -0  -0  -0   0  -0   0  -0   1  -0  -0   0   0  -1   0   2   2  -1   4   0  -1   2  32  16 -17  26 -33  39 -42 -30  45  51  64 -69 -54 -51 -63  58  74  62 -72  87 -24 -98 -23 100-100  90 -48 -81  59 -41  26  45 -23  -5  25  -9  -2  12   8  -5  -0   8   5  -6   7 -12   1 -15 -26  28  22  -7  -3   3   2  -2  -1   0   1   1  -0   0   1  -0   1  -1  -1   0   0   0  -0   2   0  -0  -1   0   0  -0  -0  -0   0  -0  -0   0  -0   0  -0   0   0   0   0   0  -0   0   0  -0   0  -0   0   0  -0  -0  -0  -0   0   0  -0  -0   0   0  -0   0   0  -0   0   1  -0   0  -0  -0   0  -0   0   0  -0  -0  -0  -0   0   0  -0   0   0  -0   0  -0   0   0  -0   0   0  -0   0  -0  -0   0   1   1  -0  -1  -1   0  -0   0   0  -0   0   0   1  -0  -0  -0  -1   0   0   0  -0  -0   0   0  -0  -0  -0  -0   0   0   0  -0   0   0   0  -0   0   0   0  -0   0  -0   0  -0  -0  -0  -0  -0  -0   0   0   0   0  -0   0  -0  -0  -0  -0  -0  -0  -0   0   0   0  -0   1  -0   0   0   1  -1   0   0   0   0   0  -0   0   1  -1  -0  -0  -1   1  -1  -0  -1   1  -0   0   0  -1  -1  -0   1   1  -0   1   1  -1   1  -1  -0  -1  -1   1   1   1  -1   0   0   0   1   1  -0   1   1  -1  -0  -1  -1   1  -0   0  -0   0  -0   1   1   0  -1  -0  -1  -1  -1   1   0   1   0  -1   1   0  -1   2  -1   0   3  -1  -1   1   1  -2  -0   1   1   1   1  -2   0   1   0   2  -1  -0   1  -0  -4   3  -1  -1  -2  -1  -1   1   0  -1  -1   0  -2  -0   0   2  -3
iprm21624864_         147:    3   3   3   3   3   3   1  -1  -0  -0   1   1  -1   2   1  -0   0   0  -0   0  -0  -0  -0   0  -0   1  -1  -1   1  -1   0  -0   0   0  -0  -0   0  -0   0   0  -0  -0   0   0   0  -0  -0  -0   0   0  -0  -0   1   1  -1   1  -1   0   0  -0  -0   0   0   1   0   0   0  -0  -0   1  -2   2  -2   0  -0  -0   0  -0   0   1   0   0  -0  -1  -0  -0  -0  -0   0   0   0   0  -0   0  -0  -0  -0   0   0  -0  -0   0   0   0  -0   0  -0   0  -1   0   0  -0  -0   1  -0  -2  -2   1  -3  -0   1  -2 -30 -15  16 -24  30 -36  39  27 -42 -48 -60  66  50  47  60 -54 -76 -65  74 -82  16  95  30-100 100 -93  53  86 -64  46 -30 -50  26   6 -27  11   1 -15 -10   4   1 -10  -4   7  -9  12  -2  16  27 -30 -24   7   3  -3  -2   2   1  -0  -1  -2   0  -0  -1   0  -1   1   1  -0  -0  -0   0  -2  -0   0   1  -0  -0   0   0   0  -0   0   0  -0   0  -0   0  -0  -0  -0  -0  -0   0  -0  -0   0  -0   0  -0  -0   0   0   0   0  -0  -0   0   0  -0  -0   0  -0  -0   0  -0  -0   0  -0   0   0  -0   0  -0  -0   0   0   0   0  -0  -0   0  -0  -0   0  -0   0  -0  -0   0  -0  -0   0  -0   0   0  -0  -1  -1   0   1   1  -0   0  -0  -0   0  -0  -0  -1   0   0   0   1  -0  -0  -0   0   0  -0  -0   0   0   0   0  -0  -0  -0   0  -0  -0  -0   0  -0  -0  -0   0  -0   0  -0   0   0   0   0   0   0  -0  -0  -0  -0   0  -0   0   0   0   0   0   0   0  -0  -0  -0   0  -1   0  -0  -0  -1   1  -0  -0  -0  -0  -0   0  -0  -1   1   0   0   1  -1   1   0   1  -1   0  -0  -0   1   1   0  -1  -1   0  -1  -1   1  -1   1   0   1   1  -1  -1  -1   1  -0  -0  -0  -1  -1   0  -1  -1   1   0   1   0  -1   0  -0   0  -0   0  -1  -1  -0   1   0   1   1   1  -1  -0  -1  -0   0  -1  -0   1  -2   1  -0  -3   1   1  -1  -0   2   0  -1  -1  -1  -1   2  -0  -1  -0  -2   1   0  -1   0   4  -3   1   1   2   1   1  -0  -0   1   1  -0   2  -0   0  -2   2
iprm21625056_         148:   -2  -2  -2  -2  -2  -2  -1   1   0   0  -1  -1   1  -1  -0   0  -0  -0   0  -0   0   0   0  -0   0  -0   1   1  -1   0  -0   0  -0  -0   0   0  -0   0  -0  -0   0   0  -0  -0  -0   0   0   0  -0  -0   0   0  -0  -1   0  -1   0  -0  -0   0   0  -0  -0  -1  -0  -0  -0   0   0  -1   2  -1   1  -0   0   0  -0   0  -0  -0  -0  -0   0   0   0   0   0   0  -0  -0  -0  -0   0  -0   0   0   0  -0  -0   0   0  -0  -0  -0   0  -0   0  -0   1  -0   0   0   0  -1   0   1   1  -1   2   0  -1   1  21  10 -11  17 -21  26 -28 -19  30  35  47 -53 -37 -34 -46  41  73  69 -73  60   8 -79 -45  90 -93 100 -73 -98  84 -65  46  70 -41 -14  35 -21   3  26  18   0  -4  19  -0 -14  16 -13   5 -23 -33  35  29 -10  -4   4   3  -2  -1   0   1   2  -0  -0   1  -0   0  -1  -0   0   0   0  -0   1   0  -0  -1   0   0  -0  -0  -0   0  -0  -0   0  -0   0  -0   0   0   0   0   0  -0   0   0  -0   0  -0   0   0  -0  -0  -0  -0   0   0  -0  -0   0   0  -0   0   0  -0   0   0  -0   0  -0  -0   0  -0   0   0  -0  -0  -0  -0   0   0  -0   0   0  -0   0  -0   0   0  -0   0   0  -0   0   0  -0   0   1   1  -0  -1  -1   0  -0   0   0  -0   0   0   0  -0  -0  -0  -1   0   0   0  -0  -0   0   0  -0  -0  -0  -0   0   0   0  -0   0   0   0  -0   0   0   0  -0   0  -0   0  -0  -0  -0  -0  -0  -0   0   0   0   0  -0   0  -0  -0  -0  -0  -0  -0  -0   0   0   0  -0   0  -0   0   0   0  -0   0   0   0   0   0  -0   0   0  -0  -0  -0  -0   0  -0  -0  -0   1  -0   0   0  -0  -0  -0   0   1  -0   1   1  -0   1  -1  -0  -1  -1   1   1   1  -1   0   0   0   1   1  -0   1   0  -0  -0  -0  -0   1  -0   0  -0   0  -0   1   0   0  -1  -0  -1  -1  -0   1   0   1   0  -0   1   0  -0   1  -1   0   2  -1  -0   1   0  -2  -0   1   1   1   1  -2   0   1   0   1  -1  -0   1  -0  -3   2  -1  -0  -1  -1  -1   0   0  -0  -1   0  -1   0  -0   2  -2
iprm21625248_         149:    1   1   1   1   1   1   0  -0  -0  -0   0   0  -0   0   0  -0   0   0  -0   0  -0  -0  -0   0  -0   0  -0  -0   0  -0   0  -0   0   0  -0  -0   0  -0   0   0  -0  -0   0   0   0  -0  -0  -0   0   0  -0  -0   0   0  -0   0  -0   0   0  -0  -0   0   0   0   0   0   0  -0  -0   0  -1   1  -0   0  -0  -0   0  -0   0   0   0   0  -0  -0  -0  -0  -0  -0   0   0   0   0  -0   0  -0  -0  -0   0   0  -0  -0   0   0   0  -0   0  -0   0  -0   0   0  -0  -0   0  -0  -0  -0   0  -1   0   0  -1  -9  -5   5  -8  10 -12  13   9 -14 -16 -24  27  17  16  23 -20 -47 -48  47 -20 -23  36  41 -48  53 -73 100  83 -98  99 -86-100  81  37 -57  50 -15 -59 -46 -16  14 -47  13  35 -38  15 -15  44  51 -52 -46  18   6  -7  -5   4   2  -1  -2  -3   1   1  -0   0  -0   0   0  -0  -1  -0  -0  -0   0   0   0  -0   0   0  -0   0  -0  -0   0  -0   0  -0   0   0  -0  -0  -0  -0   0  -0  -0  -0  -0   0  -0  -0   0   0   0   0  -0  -0   0   0  -0  -0   0  -0   0   0  -0  -0   0  -0   0   0  -0   0  -0  -0   0   0   0   0  -0  -0   0  -0  -0   0  -0   0  -0   0  -0  -0  -0   0  -0  -0   0  -0  -0  -0   0   0   0  -0   0  -0  -0   0  -0  -0  -0   0   0   0   0  -0  -0  -0   0   0  -0  -0   0   0   0   0  -0  -0   0   0  -0  -0  -0   0  -0  -0  -0   0  -0   0  -0   0   0   0   0   0   0  -0  -0  -0  -0   0  -0   0   0   0   0   0   0   0  -0  -0  -0   0  -0   0  -0  -0  -0   0  -0  -0  -0  -0  -0   0  -0  -0   0   0   0   0  -0   0   0   0  -0   0  -0  -0   0   0   0  -0  -0   0  -0  -0   0  -0   0   0   0   0  -0  -0  -0   0  -0  -0  -0  -0  -0   0  -0  -0   0   0   0   0  -0   0  -0   0  -0   0  -0  -0  -0   0   0   0   0   0  -0  -0  -0  -0   0  -0  -0   0  -1   0  -0  -1   0   0  -0  -0   1   0  -0  -0  -0  -0   1  -0  -0  -0  -1   1   0  -0   0   1  -1   0   0   1   0   0  -0  -0   0   0  -0   1  -0   0  -1   1
iprm21625440_         150:    1   1   1   1   1   1   0  -1  -0  -0   0   1  -1   1   0  -0   0   0  -0   0  -0  -0  -0   0  -1   1  -1  -1   1  -0   0  -0   0   0  -0  -0   0  -0   0   0  -0  -0   0   0   0  -0  -0  -0   0   0  -0  -0   0   0  -0   1  -0   0   0  -0  -0   0   0   0   0   0   0  -0  -0   1  -2   2  -1   0  -0  -0   0  -0   0   0   0   0  -0  -0  -0  -0  -0  -0   0   0   0   0  -0   0  -0  -0  -0   0   0  -0  -0   0   0   0  -0   0  -0   0  -1   0   0  -0  -0   1  -0  -1  -1   1  -2   0   1  -1 -17  -9   9 -14  18 -21  23  16 -25 -29 -40  46  31  29  40 -35 -68 -66  68 -48 -16  69  48 -81  86 -98  83 100 -92  75 -55 -80  49  18 -39  26  -5 -32 -24  -3   6 -24   2  18 -20  13  -7  27  36 -38 -32  12   4  -4  -3   2   2  -1  -1  -2   1   0  -1   0  -0   1   0  -0  -0  -0   0  -1  -0   0   1  -0  -0   0   0   0  -0  -0   0  -0   0  -0   0  -0  -0  -0  -0  -0   0  -0  -0   0  -0   0  -0  -0   0   0   0   0  -0  -0   0   0  -0  -0   0  -0  -0   0  -0  -0   0  -0   0   0  -0   0  -0  -0   0   0   0   0  -0  -0   0  -0  -0   0  -0   0  -0   0  -0  -0  -0   0  -0  -0   0  -0  -0  -0  -0   0   0  -0   0  -0  -0   0  -0  -0  -0   0   0   0   0  -0  -0  -0   0   0  -0  -0   0   0   0   0  -0  -0  -0   0  -0  -0  -0   0  -0  -0  -0   0  -0   0  -0   0   0   0   0   0   0  -0  -0  -0  -0   0  -0   0   0   0   0   0   0   0  -0  -0  -0   0  -0   0  -0  -0  -0   0  -0  -0  -0  -0  -0   0  -0  -0   0   0   0   0  -0   0   0   0  -0   0  -0  -0   0   0   0  -0  -1   0  -1  -1   0  -1   1   0   1   1  -1  -0  -1   1  -0  -0  -0  -1  -1   0  -1  -0   0   0   0   0  -0   0  -0   0  -0   0  -0  -0  -0   1   0   0   1   0  -1  -0  -1  -0   0  -0  -0   0  -1   1  -0  -2   1   0  -1  -0   1   0  -1  -1  -1  -0   1  -0  -1  -0  -1   1   0  -1   0   2  -2   1   0   1   1   1  -0  -1   0   1  -0   1  -0   0  -1   1
iprm21625632_         151:   -1  -1  -1  -1  -1  -1  -0   0   0   0  -0  -0   0  -1  -0   0  -0  -0   0  -0   0   0   0  -0   0  -0   0   0  -0   0  -0   0  -0  -0   0   0  -0   0  -0  -0   0   0  -0  -0  -0   0   0   0  -0  -0   0   0  -0  -0   0  -0   0  -0  -0   0   0  -0  -0  -0  -0  -0  -0   0   0  -0   1  -1   1  -0   0   0  -0   0  -0  -0  -0  -0   0   0   0   0   0   0  -0  -0  -0   0   0  -0   0   0   0  -0  -0   0   0  -0  -0  -0   0  -0   0  -0   0  -0  -0   0   0  -0   0   1   1  -0   1   0  -0   1  12   6  -6   9 -12  14 -16 -11  17  20  28 -33 -21 -20 -28  24  54  55 -55  27  23 -46 -45  59 -64  84 -98 -92 100 -93  76  96 -70 -30  50 -41  11  49  37  11 -11  38  -9 -28  31 -14  12 -37 -45  47  40 -15  -6   6   4  -3  -2   1   2   3  -1  -0   1  -0   0  -1  -0   0   0   0  -0   1   0  -0  -0   0  -0  -0  -0  -0   0   0  -0   0  -0   0  -0   0   0   0   0   0  -0   0   0   0   0  -0   0   0  -0  -0  -0  -0   0   0  -0  -0   0   0  -0   0   0  -0   0   0  -0   0  -0  -0   0  -0   0   0  -0  -0  -0  -0   0   0  -0   0   0  -0   0  -0   0   0  -0   0   0  -0   0  -0  -0   0   0   0  -0  -0  -0   0  -0   0   0  -0   0   0   0  -0  -0  -0  -0   0   0   0  -0  -0   0   0  -0  -0  -0  -0   0   0   0  -0   0   0   0  -0   0   0   0  -0   0  -0   0  -0  -0  -0  -0  -0  -0   0   0   0   0  -0   0  -0  -0  -0  -0  -0  -0  -0   0   0   0  -0   0  -0   0   0   0  -0   0   0   0   0   0  -0   0   0  -0  -0  -0  -0   0  -0  -0  -0   0  -0   0   0  -0  -0  -0   0   0  -0   1   0  -0   0  -0  -0  -0  -0   0   0   0  -1   0   0   0   0   0  -0   0   0  -0  -0  -0  -0   0  -0   0  -0   0  -0   0   0   0  -0  -0  -0  -0  -0   0   0   0   0  -0   0   0  -0   1  -1   0   1  -0  -0   1   0  -1  -0   1   0   0   0  -1   0   0   0   1  -1  -0   1  -0  -2   1  -0  -0  -1  -0  -0   0   0  -0  -0   0  -1   0  -0   1  -1
iprm21625824_         152:    1   1   1   1   1   1   0  -0  -0  -0   0   0  -0   0   0  -0   0   0  -0   0  -0  -0  -0   0  -0   0  -0  -0   0  -0   0  -0   0   0  -0  -0   0  -0   0   0  -0  -0   0   0   0  -0  -0  -0   0   0   0  -0   0   0  -0   0  -0   0   0  -0  -0   0   0   0   0   0   0  -0  -0   0  -1   1  -0   0  -0  -0   0  -0   0   0   0   0  -0  -0  -0  -0  -0  -0   0   0   0   0  -0   0  -0  -0  -0   0   0  -0  -0   0   0   0  -0   0  -0   0  -0   0   0  -0  -0   0  -0  -0  -0   0  -1   0   0  -1  -8  -4   4  -6   8 -10  11   7 -12 -14 -21  24  15  14  20 -17 -42 -44  43 -15 -23  30  38 -41  46 -65  99  75 -93 100 -93-100  88  44 -62  57 -18 -67 -53 -21  17 -54  17  40 -44  15 -18  49  56 -57 -50  20   7  -8  -6   4   3  -1  -2  -4   1   1  -0   1  -0   0   0  -0  -1  -0  -0  -0   0  -0   0  -0   0   0  -0   0  -0  -0   0  -0   0  -0   0   0  -0  -0   0  -0   0  -0  -0  -0  -0   0  -0  -0   0   0   0   0  -0  -0   0   0  -0  -0   0  -0   0   0  -0  -0   0  -0   0   0  -0   0  -0  -0   0   0   0   0  -0  -0   0  -0  -0   0  -0   0  -0   0  -0  -0  -0   0  -0  -0  -0  -0  -0  -0  -0   0   0  -0   0  -0  -0   0   0  -0  -0   0   0   0   0  -0  -0  -0  -0   0  -0  -0   0   0   0   0  -0  -0   0   0  -0  -0  -0   0  -0  -0  -0   0  -0   0  -0   0   0   0   0   0   0  -0  -0  -0  -0   0  -0   0   0   0   0   0   0   0  -0  -0  -0   0  -0   0  -0  -0  -0   0  -0  -0  -0  -0  -0   0  -0  -0   0   0   0   0  -0   0   0   0  -0   0  -0  -0   0   0   0  -0  -0   0  -0  -0   0  -0   0   0   0   0  -0  -0  -0   0  -0  -0  -0  -0  -0   0  -0  -0   0   0   0   0  -0   0  -0   0  -0   0  -0  -0  -0   0   0   0   0   0  -0  -0  -0  -0   0  -0  -0   0  -0   0  -0  -1   0   0  -0  -0   1   0  -0  -0  -0  -0   1  -0  -0  -0  -1   0   0  -0   0   1  -1   0   0   1   0   0  -0  -0   0   0  -0   0  -0   0  -0   0
iprm21626016_         153:   -0  -0  -0  -0  -0  -0  -0   0   1   0  -0  -0   0  -0   0  -0  -0  -0   0  -0   0   0   0  -0   0  -0   0   0  -0  -0  -0   0  -0  -0   0   0  -0   0  -0  -0   0   0  -0  -0  -0   0   0   0  -0  -0  -0   0  -0  -0   0  -0   0  -0  -0   0   0  -0  -0  -0  -0  -0  -0   0   0  -0   1  -0   0   0  -0  -0   0   0  -0  -0  -0  -0   0   0   0   0   0   0  -0  -0  -0  -0   0  -0   0   0   0  -0  -0   0   0  -0  -0  -0   0  -0   0  -0   0  -0   0   0   0  -0   0   0   0  -0   0   0  -0   0   5   3  -3   4  -6   7  -7  -5   8  10  15 -17 -10 -10 -14  12  31  33 -32   6  21 -18 -31  26 -30  46 -86 -55  76 -93 100  89 -99 -62  77 -77  30  86  73  37 -26  74 -31 -57  62 -15  28 -65 -70  70  64 -27 -10  10   8  -6  -4   2   3   5  -2  -1   0  -1   1  -0  -1   1   1   0   0   0  -0   0  -0  -0  -0  -0   0  -0   0   0   0  -0   0  -0   0  -0   0   0  -0   0  -0   0  -0   0   0   0  -0  -0  -0  -0  -0  -0   0   0  -0  -0   0   0  -0   0  -0  -0   0   0  -0   0  -0  -0   0  -0   0   0  -0  -0  -0  -0   0   0  -0   0   0  -0   0  -0   0  -0   0   0   0  -0   0   0  -0   0   0   0   0  -0  -0   0  -0   0   0  -0  -0   0   0  -0  -0  -0  -0   0   0   0   0  -0   0   0  -0  -0  -0  -0   0   0  -0  -0   0   0   0  -0   0   0   0  -0   0  -0   0  -0  -0  -0  -0  -0  -0   0   0   0   0  -0   0  -0  -0  -0  -0  -0  -0  -0   0   0   0  -0   0  -0   0   0   0  -0   0   0   0   0   0  -0   0   0  -0  -0  -0  -0   0  -0  -0  -0   0  -0   0   0  -0  -0  -0   0   0  -0   0   0  -0   0  -0  -0  -0  -0   0   0   0  -0   0   0   0   0   0  -0   0   0  -0  -0  -0  -0   0  -0   0  -0   0  -0   0   0   0  -0  -0  -0  -0  -0   0   0   0   0  -0   0   0  -0   0  -0   0   1  -0  -0   0   0  -0  -0   0   0   0   0  -0   0   0   0   0  -0  -0   0  -0  -1   1  -0  -0  -0  -0  -0  -0   0  -0  -0   0  -0   0  -0   0  -0
iprm21626208_         154:   -1  -1  -1  -1  -1  -1  -0   0   0   0  -0  -0   0  -0  -0   0  -0  -0   0  -0   0   0   0  -0   0  -0   0   0  -0   0  -0   0  -0  -0   0   0  -0   0  -0  -0   0   0  -0  -0  -0   0   0   0  -0  -0  -0   0  -0  -0   0  -0   0  -0  -0   0   0  -0  -0  -0  -0  -0  -0   0   0  -0   1  -1   0  -0   0   0  -0   0  -0  -0  -0  -0   0   0   0   0   0   0  -0  -0  -0  -0   0  -0   0   0   0  -0  -0   0   0  -0  -0  -0   0  -0   0  -0   0  -0  -0   0   0  -0   0   0   0  -0   1   0  -0   1   9   4  -5   7  -9  11 -12  -8  13  15  22 -26 -16 -15 -22  19  45  46 -46  18  23 -34 -40  45 -50  70-100 -80  96-100  89 100 -84 -40  59 -53  16  62  49  18 -15  49 -15 -37  40 -15  17 -46 -52  54  47 -19  -7   7   5  -4  -3   1   2   3  -1  -1   0  -1   0  -0  -0   0   1   0   0   0  -0  -0  -0   0  -0  -0   0  -0   0   0  -0   0  -0   0  -0  -0   0   0   0   0  -0   0   0   0   0  -0   0   0  -0  -0  -0  -0   0   0  -0  -0   0   0  -0   0  -0  -0   0   0  -0   0  -0  -0   0  -0   0   0  -0  -0  -0  -0   0   0  -0   0   0  -0   0  -0   0  -0   0   0   0  -0   0   0  -0   0   0   0   0  -0  -0   0  -0   0   0  -0   0   0   0  -0  -0  -0  -0   0   0   0  -0  -0   0   0  -0  -0  -0  -0   0   0  -0  -0   0   0   0  -0   0   0   0  -0   0  -0   0  -0  -0  -0  -0  -0  -0   0   0   0   0  -0   0  -0  -0  -0  -0  -0  -0  -0   0   0   0  -0   0  -0   0   0   0  -0   0   0   0   0   0  -0   0   0  -0  -0  -0  -0   0  -0  -0  -0   0  -0   0   0  -0  -0  -0   0   0  -0   0   0  -0   0  -0  -0  -0  -0   0   0   0  -0   0   0   0   0   0  -0   0   0  -0  -0  -0  -0   0  -0   0  -0   0  -0   0   0   0  -0  -0  -0  -0  -0   0   0   0   0  -0   0   0  -0   1  -0   0   1  -0  -0   0   0  -1  -0   0   0   0   0  -1   0   0   0   1  -0  -0   0  -0  -1   1  -0  -0  -1  -0  -0   0   0  -0  -0   0  -0   0  -0   1  -1
iprm21626400_         155:   -0  -0  -0  -0  -0  -0  -0  -0  -1  -0   0   0  -0  -0  -0   0  -0   0  -0   0   0  -0  -0   0  -1   1  -1  -1   0  -0   0  -0   0   0  -0  -0  -0   0  -0  -0   0  -0  -0  -0   0   0  -0  -0   0  -0   0  -0  -0   0  -0   0  -0   0   0  -0   0  -0   0   0   0   0   0  -0   0   0  -1   1  -0  -0   0   0  -0  -0   0   0   0   0  -0  -0  -0  -0  -0  -0   0   0   0   0  -0   0  -0  -0  -0   0   0  -0  -0   0   0   0  -0   0  -0   0  -0   0   0  -0  -0   0   0   0   0  -0  -0   1   0  -0  -5  -2   2  -4   5  -6   7   4  -7  -9 -13  15   9   9  13 -11 -29 -31  30  -5 -20  15  29 -23  26 -41  81  49 -70  88 -99 -84 100  68 -81  83 -34 -91 -79 -42  29 -80  36  63 -67  15 -32  70  74 -74 -68  29  11 -11  -8   6   4  -2  -3  -5   2   1  -0   1  -0   0   1  -1  -1  -0  -0   0   0  -0   0   0   0   0  -0  -0  -0  -0  -0   0  -0   0  -0   0  -0  -0   0  -0   0  -0   0  -0  -0  -0   0   0   0   0   0   0  -0  -0   0  -0  -0  -0   0  -0   0   0  -0  -0   0  -0   0   0  -0   0  -0  -0   0   0   0   0  -0  -0   0  -0  -0   0  -0   0  -0   0  -0   0   0   0  -0  -0  -0   0   0   0  -0   0  -0   0  -0   0  -0  -0   0   0  -0  -0  -0   0   0  -0  -0  -0  -0  -0   0   0   0   0   0   0  -0  -0   0   0  -0   0  -0   0  -0  -0  -0   0  -0   0  -0   0   0   0   0   0   0  -0  -0   0  -0   0  -0   0   0   0   0  -0   0   0  -0  -0  -0   0   0   0  -0  -0  -0   0  -0  -0   0  -0  -0   0   0  -0   0   0   0   0  -0   0   0   0  -0   0  -0  -0   0   0   0  -0  -0   0  -0  -0   0  -0   0   0   0   0  -0  -0  -0   0  -0  -0   0  -0  -0   0  -0  -0   0   0   0   0  -0   0   0   0  -0   0  -0  -0  -0   0   0   0   0   0  -0   0  -0  -0   0  -0  -0   0  -0   0  -0  -1   0   0  -0  -0   0   0  -0  -0  -0  -0   0  -0  -0   0  -0   0   0  -0   0   1  -0   0   0   0   1   0   0  -1   0   1  -0   0  -0   0  -0   0
iprm21626592_         156:   -1  -1  -1  -1  -1  -1  -0  -0  -1  -0  -0  -0   0  -0  -0   0  -0   0  -0   0   0   0   0  -0  -0   0  -0  -0   0   0   0  -0  -0   0  -0   0  -0   0  -0  -0   0  -0  -0   0   0  -0  -0  -0   0  -0   0   0  -0  -0   0  -0   0  -0  -0   0   0  -0   0   0   0   0   0  -0   0   0  -0   0  -0  -0   0   0  -0  -0   0   0  -0  -0   0  -0   0   0  -0   0   0  -0  -0   0   0   0  -0  -0  -0   0   0  -0   0   0   0   0   0   0  -0   0  -0   0   0  -0  -0   0   0   0   0  -0   0   1   0   0  -1  -0   0  -1   1  -1   2   1  -2  -3  -5   6   3   2   5  -4 -14 -16  15   4 -15   1  17  -5   6 -14  37  18 -30  44 -62 -40  68 100 -81  96 -81 -90 -98 -93  68 -98  87  99-100  -5 -71  99  96 -85 -93  50  20 -22 -16  12   8  -3  -7 -10   4   2  -1   2  -1   1   1  -1  -2  -0  -0   1   0  -0  -0   0   0   0  -0  -0  -0  -0  -0   0  -0   0  -0   0  -0  -0   0  -0   0   0   0  -0  -0  -0   0   0  -0  -0  -0  -0   0   0  -0  -0   0   0   0   0   0  -0  -0  -0   0  -0  -0   0   0   0  -0   0  -0   0   0   0  -0  -0   0  -0  -0   0  -0   0  -0   0  -0   0   0   0  -0  -0  -0   0   0   0  -0  -0  -0   0  -0   0  -0  -0   0   0   0  -0  -0  -0  -0   0   0   0  -0  -0   0   0  -0  -0  -0  -0   0   0   0  -0   0   0   0  -0   0   0   0  -0   0  -0   0  -0  -0  -0  -0  -0  -0   0   0   0   0  -0   0  -0  -0  -0   0  -0  -0  -0   0   0   0  -0   0  -0   0  -0   0  -0   0   0   0  -0   0  -0   0   0  -0  -0  -0  -0   0  -0   0   0   0  -0  -0  -0   0   0   0  -0  -0   0  -0  -0  -0  -0   0   0   0   0  -0  -0  -0   0  -0  -0   0  -0  -0  -0   0   0  -0  -0   0   0  -0  -0   0   0   0   0  -0  -0  -0   0   0   0  -0  -0   0   0   0  -0  -0   0  -0  -0  -0   0  -0  -0  -0  -0  -0  -0   0   0   0   0  -0   0   0  -0   0   0  -0   0   0  -0   0   0  -0  -0  -0   0   0   0   0  -0  -0   0  -0  -0  -0   0   0  -0
iprm21626784_         157:   -2  -2  -2  -2  -2  -2  -0  -0   1   0  -0  -1   1  -1  -1   1  -0  -0   0  -0   0   0   0  -0  -0   0  -0  -0  -0   1   0  -0  -0   0  -0   0   0   0  -0  -0   0  -0  -0  -0  -0   0   0  -0  -0  -0   0   0  -0  -0   0  -0   0  -0  -0   0   0  -0   0  -0   0   0   0  -0   0  -0   0  -1   1  -0   0   0  -0  -0   0  -0  -0  -0   0   0   0   0  -0   0  -0  -0  -0   0   0   0   0   0   0  -0  -0  -0   0  -0  -0  -0   0  -0   0  -0   0  -0  -0   0   0  -0   0   1   1  -1   2   0  -1   1  12   7  -7  10 -13  15 -15 -12  16  18  19 -20 -18 -18 -19  18  25  24 -25  14   7 -21 -18  25 -27  35 -57 -39  50 -62  77  59 -81 -81 100 -90  33  91  88  55 -16  89 -44 -73  79 -40  20 -77 -80  91  68 -17  -3   3   2  -1  -1   0   1   1  -0   0   1  -0   0  -0  -0   0   0  -0  -0   1   0  -0  -0   0   0   0  -0  -0  -0  -0  -0   0  -0   0  -0   0  -0  -0   0  -0   0   0   0  -0  -0  -0   0   0  -0  -0  -0  -0   0   0  -0  -0   0   0  -0   0   0  -0  -0   0  -0   0  -0  -0   0  -0   0   0  -0  -0   0   0  -0  -0  -0  -0   0   0   0   0   0   0  -0   0   0   0   0  -0  -0   0   1   1  -0  -0  -1   0  -0   0  -0  -0   0   0   0  -0  -0  -0  -0   0   0   0  -0  -0   0   0  -0  -0  -0  -0   0   0   0  -0   0   0   0  -0   0   0   0  -0   0  -0   0  -0  -0  -0  -0  -0  -0   0   0   0   0  -0   0  -0  -0  -0  -0  -0  -0  -0   0   0   0  -0   0  -0   0  -0   0  -0   0   0   0  -0   0  -0   0   0  -0  -0  -0  -0   1  -0  -0  -0   0  -0   0   0  -0  -0  -0   0   0  -0   1   0  -0   0  -0   0  -1  -0   0   0   0  -0  -0  -0   0   0   0  -0   1   1  -1  -0  -0  -0   0  -0   0   0   0   0   0   0  -0  -0   0  -0  -1  -1   1   0   1  -0  -0   1  -0  -1   1  -1  -0   1  -1  -1   0  -0  -1   0   1   1   0   1  -1  -0   1   0   0  -0   0   0   0  -1   1  -1  -1  -0   0  -0   1  -1  -1   0  -1  -2  -1   1   1  -1
iprm21626976_         158:   -0  -0  -0  -0  -0  -0  -0  -0  -1  -0  -0  -0   0  -0  -0   0  -0   0  -0   0   0   0   0  -0  -0   0  -0  -0   0   0   0  -0  -0   0  -0   0  -0   0  -0  -0   0  -0  -0   0   0  -0  -0  -0   0  -0   0   0  -0  -0   0   0   0   0  -0  -0   0  -0   0   0   0   0   0  -0   0   0  -0   0  -0  -0   0   0  -0  -0   0   0   0   0  -0  -0  -0  -0  -0  -0   0   0   0   0  -0   0  -0  -0  -0   0   0  -0  -0   0   0   0  -0   0  -0   0  -0   0   0  -0  -0   0   0   0   0  -0  -0   0   0  -0  -2  -1   1  -2   2  -3   3   2  -4  -4  -7   9   5   4   7  -6 -18 -20  19   2 -16   4  21  -9  11 -21  50  26 -41  57 -77 -53  83  96 -90 100 -65 -98-100 -79  54-100  71  92 -95   6 -57  94  94 -88 -88  43  17 -18 -13  10   6  -3  -6  -8   3   2  -1   1  -1   1   1  -1  -1  -0  -0   0   0  -0  -0   0   0   0  -0  -0  -0  -0  -0   0  -0   0  -0   0  -0  -0   0  -0   0   0   0  -0  -0  -0   0   0  -0  -0  -0  -0   0   0  -0  -0   0  -0   0   0   0   0  -0  -0   0  -0  -0   0  -0   0  -0   0  -0   0   0   0  -0  -0   0  -0  -0   0  -0   0  -0   0  -0   0   0   0  -0  -0  -0   0   0   0  -0   0  -0   0  -0   0  -0  -0   0   0  -0  -0  -0  -0   0   0   0   0  -0  -0   0   0  -0  -0  -0  -0   0   0   0   0   0   0   0  -0   0   0  -0  -0   0  -0   0  -0  -0  -0  -0  -0  -0   0  -0   0   0  -0   0  -0  -0  -0   0  -0   0  -0   0   0   0  -0   0  -0  -0  -0   0   0   0   0   0  -0   0  -0   0   0   0  -0  -0   0   0   0   0   0  -0  -0  -0  -0   0   0   0  -0  -0   0  -0  -0   0  -0   0   0   0   0  -0  -0  -0   0  -0  -0   0  -0  -0  -0  -0   0  -0  -0   0   0  -0  -0   0   0   0   0  -0  -0  -0   0   0   0   0  -0  -0   0  -0  -0  -0   0  -0  -0  -0   0  -0  -0  -0  -0  -0  -0   0   0  -0   0  -0   0   0  -0   0   0  -0   0   0  -0   0   0  -0  -0  -0   0   0   0   0  -0   0   0  -0   0  -0   0  -0  -0
iprm21627168_         159:    1   1   1   1   1   1   0   0   1  -0   0   0  -0   1   1  -1   0   0  -0   0  -0  -0  -0   0   1  -1   1   1  -0  -1  -0   1   0  -0   0  -0   0  -0   0   0  -0   0   0  -0  -0   0   0   0  -0   0  -0  -0   0   0  -0   0  -0   0   0  -0  -0   0  -0   0  -0  -0  -0   0  -0  -0   1  -0  -0   0  -0  -0   0   0  -0   0   0   0  -0  -0  -0  -0   0  -0   0   0   0  -0  -0  -0   0   0   0  -0  -0   0  -0  -0  -0  -0  -0   0  -0   0   0  -0  -0   0   0  -0  -0  -1  -1   0  -1  -1  -0  -0  -2  -1   1  -2   2  -2   1   2  -1  -1   0  -1   1   1  -0  -0   6   8  -7  -6  10   4 -10  -2   1   3 -15  -5  11 -18  30  16 -34 -81  33 -65 100  55  70  95 -95  69 -98 -88  83  45  96 -85 -80  53  85 -63 -29  31  23 -18 -11   5  10  15  -6  -4   1  -2   1  -1  -1   2   2   0   0  -1  -0   0   0  -0  -0  -0   0   0   0   0   0  -0   0  -0   0  -0   0   0  -0   0  -0  -0  -0   0   0   0  -0  -0   0   0   0   0  -0  -0   0   0  -0  -0  -0  -0  -0   0   0  -0  -0  -0   0   0  -0   0   0  -0   0   0  -0  -0   0   0  -0   0   0  -0   0  -0   0  -0   0  -0  -0  -0   0   0   0  -0  -0  -0   0   0   0  -0   0  -0   0   0  -0  -0  -0   0   0   0   0  -0  -0  -0   0   0  -0  -0   0   0   0   0  -0  -0  -0   0  -0  -0  -0   0  -0  -0  -0   0  -0   0  -0   0   0   0   0   0   0  -0  -0  -0  -0   0  -0   0   0   0   0   0   0   0  -0  -0  -0   0  -0   0  -0   0  -0   0  -0  -0  -0   0  -0   0  -0  -0   0   0   0   0  -0   0  -0  -0  -0   0  -0  -0   0  -0   0   0  -0   0  -0  -0   0  -0   0  -0   0   0  -0   0  -0   0   0   0  -0  -0  -0   0  -0  -0   0   0  -0  -0  -0   0  -0  -0  -0  -0  -0  -0   0   0  -0  -0   0   0  -0  -0  -0   0   0  -0   0   0  -0   0   0  -0   0   0  -0   0   0  -0  -0  -0   0  -0   0   0  -0  -0   0  -0  -0  -0  -0   0  -0   0   0  -0  -1  -0  -1   1   0  -1   1   1   1  -1  -0   1
iprm21627360_         160:   -0  -0  -0  -0  -0  -0  -0   0   1   0  -0  -0   0  -0   0  -0   0  -0   0   0   0   0   0  -0   0  -0   0   0  -0  -0  -0   0   0  -0   0  -0  -0  -0   0  -0  -0   0   0  -0  -0   0   0   0  -0   0  -0  -0  -0  -0   0  -0   0  -0  -0   0   0  -0  -0  -0  -0  -0  -0   0   0  -0   0  -0   0   0  -0   0  -0   0  -0  -0  -0  -0   0   0   0   0   0   0  -0  -0  -0  -0   0  -0   0   0   0  -0  -0   0   0  -0  -0  -0   0  -0   0  -0   0  -0  -0   0   0  -0  -0   0   0  -0   0  -0  -0   0   3   1  -1   2  -3   4  -4  -3   5   6   9 -10  -6  -5  -9   7  21  23 -22  -0  17  -7 -23  12 -15  26 -59 -32  49 -67  86  62 -91 -90  91 -98  55 100  97  68 -45  97 -60 -84  88 -11  48 -88 -89  86  83 -39 -15  16  12  -9  -6   2   5   7  -3  -2   1  -1   1  -1  -1   1   1   0   0  -0  -0   0  -0  -0  -0  -0   0   0   0   0   0  -0   0  -0   0  -0   0   0  -0   0  -0  -0  -0   0   0   0  -0  -0   0   0   0   0  -0  -0   0   0   0   0  -0  -0  -0  -0   0   0  -0   0  -0  -0   0  -0   0   0   0  -0  -0  -0   0   0  -0   0   0  -0   0  -0   0  -0   0  -0   0  -0   0   0   0   0   0   0   0  -0  -0  -0   0  -0   0   0  -0  -0   0   0   0   0  -0  -0   0  -0   0  -0  -0  -0  -0   0   0   0  -0  -0  -0   0  -0  -0   0   0  -0  -0   0   0  -0   0  -0   0   0   0   0   0  -0  -0   0  -0  -0   0  -0  -0   0  -0  -0   0  -0   0   0   0   0  -0   0  -0   0   0   0  -0  -0   0  -0   0   0  -0  -0   0  -0  -0  -0  -0   0  -0  -0  -0   0  -0   0   0  -0  -0  -0   0   0  -0   0   0  -0   0  -0  -0  -0  -0   0   0   0  -0   0   0  -0   0   0  -0   0   0  -0  -0  -0  -0   0   0  -0  -0  -0  -0   0   0   0  -0  -0  -0  -0  -0   0  -0   0   0  -0   0   0  -0   0  -0   0   0  -0  -0   0   0  -0  -0   0   0   0   0  -0   0   0  -0   0  -0  -0   0  -0  -0   0  -0   0  -0  -0  -0  -0   0  -0  -0   0  -0   0  -0   0  -0
iprm21627552_         161:    0   0   0   0   0   0   0   0   1   0   0   0  -0   0   0  -0   0  -0   0  -0  -0  -0  -0   0   0  -0   0   0  -0  -0  -0   0   0  -0   0  -0   0  -0   0   0  -0   0   0  -0  -0   0   0   0  -0   0  -0  -0   0   0  -0   0  -0   0   0  -0  -0   0  -0  -0  -0  -0  -0   0  -0  -0   0  -0   0   0  -0  -0   0   0  -0  -0  -0  -0   0   0   0   0   0  -0  -0  -0  -0  -0   0  -0   0   0   0  -0  -0   0   0  -0  -0  -0  -0  -0   0  -0   0  -0  -0   0   0  -0  -0  -0  -0   0   0  -0  -0   0   2   1  -1   1  -2   2  -3  -2   3   4   7  -8  -4  -4  -6   5  17  19 -18  -3  16  -3 -20   8 -10  18 -46 -24  37 -53  73  49 -79 -98  88-100  70  97 100  83 -58 100 -76 -95  97  -3  61 -96 -95  88  90 -45 -18  19  14 -11  -7   3   6   9  -3  -2   1  -1   1  -1  -1   1   1   0   0  -0  -0   0   0  -0  -0  -0   0   0   0   0   0  -0   0  -0   0  -0   0   0  -0   0  -0  -0  -0   0   0   0  -0  -0   0   0   0   0  -0  -0   0   0  -0   0  -0  -0  -0  -0   0   0  -0   0   0  -0   0  -0   0  -0   0  -0  -0  -0   0   0  -0   0   0  -0   0  -0   0  -0   0  -0  -0  -0   0   0   0  -0  -0  -0   0  -0   0  -0   0  -0   0   0  -0  -0   0   0   0   0  -0  -0  -0  -0   0   0  -0  -0   0   0   0   0  -0  -0  -0   0  -0  -0  -0   0  -0  -0   0   0  -0   0  -0   0   0   0   0   0   0  -0   0  -0  -0   0  -0   0   0   0  -0   0  -0   0  -0  -0  -0   0  -0   0   0   0  -0   0  -0  -0  -0   0  -0   0  -0  -0  -0   0   0  -0  -0  -0  -0  -0  -0   0   0   0  -0  -0  -0   0   0  -0   0   0  -0   0  -0  -0  -0  -0   0   0   0  -0   0   0  -0   0   0   0   0  -0   0   0  -0  -0   0   0  -0  -0  -0  -0   0   0   0  -0  -0  -0  -0   0  -0  -0  -0   0   0  -0   0   0   0  -0   0   0   0   0   0   0  -0  -0   0  -0   0  -0  -0   0  -0  -0   0  -0  -0   0  -0  -0   0   0   0  -0  -0  -0  -0   0  -0  -0   0  -0   0  -0  -0   0
iprm21627744_         162:    1   1   1   1   1   1   0  -0   1  -0   0   0  -0   1   0  -0   0   0   0  -0  -0  -0  -0   0   0  -0   0   0  -0  -0  -0   0   0  -0   0  -0   0  -0   0   0  -0   0   0   0  -0  -0   0   0  -0   0  -0  -0   0   0  -0   0  -0   0   0  -0  -0   0   0   0  -0  -0  -0   0  -0   0   0  -0  -0   0  -0  -0   0   0  -0   0   0   0  -0  -0  -0  -0   0  -0   0   0   0  -0  -0  -0  -0  -0  -0   0  -0   0  -0   0   0  -0  -0   0  -0   0  -0   0  -0  -0  -0   0  -0  -1  -1   0  -1  -1  -0  -0  -3  -2   2  -3   3  -4   4   3  -4  -3  -2   1   3   3   2  -3   6   8  -7 -10  13   7 -12  -5   4   0 -16  -3  11 -21  37  18 -42 -93  55 -79  95  68  83 100 -83  83 -99 -96  94  24  85 -93 -87  69  87 -55 -24  25  19 -14  -9   4   8  12  -5  -3   1  -2   1  -1  -1   1   2   0   0  -1  -0   0   0  -0  -0  -0   0   0   0   0   0  -0   0  -0   0  -0   0   0  -0   0  -0  -0  -0   0   0   0  -0  -0   0   0   0   0  -0  -0   0   0  -0  -0   0  -0  -0   0   0  -0  -0  -0   0   0  -0   0  -0  -0   0   0  -0  -0   0   0  -0   0   0  -0   0  -0  -0  -0   0  -0  -0  -0   0   0   0  -0  -0  -0   0   0   0  -0   0  -0   0   0  -0  -0  -0   0   0   0   0  -0  -0  -0   0   0  -0  -0   0   0   0   0  -0  -0  -0   0  -0  -0  -0   0  -0  -0  -0   0  -0   0  -0   0   0   0   0   0   0  -0  -0  -0  -0   0  -0   0   0   0  -0   0   0   0  -0  -0  -0   0  -0   0  -0   0  -0   0  -0  -0  -0   0  -0   0  -0  -0   0   0   0   0  -0   0  -0  -0  -0   0  -0  -0   0  -0   0   0  -0   0  -0  -0   0  -0   0  -0   0   0  -0  -0  -0   0   0   0  -0  -0  -0   0  -0  -0   0   0  -0  -0  -0   0  -0  -0  -0  -0  -0  -0   0   0  -0   0   0   0  -0  -0  -0   0   0  -0   0   0  -0   0   0  -0   0   0  -0   0   0  -0  -0  -0   0  -0   0   0  -0  -0  -0  -0  -0  -0  -0   0  -0   0   0   0  -0  -0  -0   0  -0  -0  -0  -0  -0   0  -1   1
iprm21627936_         163:   -2  -2  -2  -2  -2  -2  -1  -0  -0   0  -0  -0   0  -1  -1   1  -0  -0  -0   0   0   0   0  -0  -1   1  -1  -1   1   1   1  -1  -0   1  -1   0  -0   0  -0  -0   0  -0  -0  -0   0   0  -0  -0   0  -0   0   0  -0  -0   0  -0   0  -0  -0   0   0  -0   0  -0   0   1   1  -1   1   0  -1   1   0  -0   0   0  -0  -0   1  -0  -0  -0   0   0   0   0  -0   0  -0  -0  -0   0   0   0  -0  -0  -0   0   0  -0   0   0   0   0   0  -0   0  -0  -0   0   0  -0  -0   0   0   1   1  -1   1   2   1   0   1   1  -1   1  -1   0  -0  -1   0  -0  -2   2   0   0   2  -1  -7  -8   7   4  -8  -1   9  -0   1  -4  14   6 -11  17 -26 -15  29  68 -16  54 -95 -45 -58 -83 100 -57  87  75 -70 -67-100  74  71 -34 -81  75  38 -40 -30  23  15  -7 -13 -19   8   5  -1   3  -2   1   2  -2  -3  -0  -0   2   0  -0  -0   0   0   0  -0  -0  -0  -0  -0   0  -0   0  -0   0  -0  -0   0  -0   0   0   0  -0  -0  -0   0   0  -0  -0  -0  -0   0   0  -0  -0   0   0   0   0   0  -0  -0   0   0   0  -0  -0   0  -0   0   0  -0  -0   0   0  -0  -0   0  -0  -0   0  -0   0   0   0  -0   0   0   0  -0  -0  -0   0   1   1  -0  -0  -1   0  -0   0  -0  -0   0   0   0  -0  -0  -0  -0   0   0   0  -0  -0   0   0  -0  -0  -0  -0   0   0   0   0   0   0   0  -0   0   0   0  -0   0  -0   0  -0  -0  -0  -0  -0  -0   0   0   0   0  -0   0  -0  -0  -0   0  -0  -0  -0   0   0   0  -0   0  -0   0  -0   0  -0   0   0   0   0   0  -0   0   0  -0  -0  -0  -0   0  -0   0   0   0  -0   0   0  -0   0   0  -0   0  -0   0   0  -0   0   0   0  -0  -0   0  -0   0  -0  -0  -0   0   0   0  -0   0   0  -0  -0   0   0   0  -0   0   0   0   0   0   0  -0  -0   0   0  -0  -0   0   0   0  -0  -0   0  -0  -0   0  -0  -0   0  -0  -0   0  -0  -0   0   0   0  -0   0  -0  -0   0   0  -0   0   0   0   0  -0   0  -0  -0   0   1   1   1  -1  -0   1  -1  -0  -1   1   1  -1
iprm21628128_         164:    0   0   0   0   0   0   0   0   1   0   0   0  -0   0   0  -0   0  -0   0   0  -0  -0  -0   0   0  -0   0   0  -0  -0  -0   0   0  -0   0  -0   0  -0   0   0  -0   0   0  -0  -0   0   0   0  -0   0  -0  -0   0   0  -0   0  -0  -0   0   0  -0   0  -0  -0  -0  -0  -0   0  -0  -0   0  -0   0   0  -0  -0   0   0  -0  -0  -0  -0   0   0   0   0   0  -0  -0  -0  -0  -0   0  -0   0   0   0  -0  -0   0   0  -0  -0  -0  -0  -0   0  -0   0  -0  -0   0   0  -0  -0  -0  -0   0  -0  -0  -0   0   2   1  -1   1  -2   3  -3  -2   3   4   7  -8  -4  -4  -7   5  17  19 -18  -2  16  -4 -20   8 -10  19 -47 -24  38 -54  74  49 -80 -98  89-100  69  97 100  83 -57 100 -75 -94  97  -4  60 -96 -95  88  90 -45 -18  19  14 -11  -7   3   6   9  -3  -2   1  -1   1  -1  -1   1   1   0   0  -0  -0   0   0  -0  -0  -0   0   0   0   0   0  -0   0  -0   0  -0   0   0  -0   0  -0  -0  -0   0   0   0  -0  -0   0   0   0   0  -0  -0   0   0  -0   0  -0  -0  -0  -0   0   0  -0   0   0  -0   0  -0   0  -0   0  -0  -0  -0   0   0  -0   0   0  -0   0  -0   0  -0   0  -0  -0  -0   0   0   0  -0  -0  -0   0  -0   0  -0   0  -0   0   0  -0  -0   0   0   0   0  -0  -0  -0  -0   0   0  -0  -0   0   0   0   0  -0  -0  -0   0  -0  -0  -0   0  -0  -0   0   0  -0   0  -0   0   0   0   0   0   0  -0   0  -0  -0   0  -0   0   0   0  -0   0  -0   0  -0  -0  -0   0  -0   0   0   0  -0   0  -0  -0  -0   0  -0   0  -0  -0   0   0   0  -0  -0  -0  -0  -0  -0   0   0   0  -0  -0  -0   0   0  -0   0   0  -0   0  -0  -0  -0  -0   0   0   0  -0   0   0  -0   0   0   0  -0  -0   0   0  -0  -0   0   0  -0  -0  -0  -0   0   0   0  -0  -0  -0   0   0  -0  -0  -0   0   0  -0   0   0   0  -0   0   0   0   0   0   0  -0  -0   0  -0   0  -0  -0   0  -0  -0   0  -0  -0   0  -0  -0   0   0   0  -0  -0  -0  -0   0   0  -0   0   0   0  -0   0   0
iprm21628320_         165:   -2  -2  -2  -2  -2  -1  -0  -0  -1   0  -0  -0   0  -1  -1   1  -0  -0   0  -0   0   0   0  -0  -1   1  -1  -1   0   1   1  -1  -0   0  -0   0   0   0  -0  -0   0  -0  -0   0   0  -0  -0  -0   0  -0   0   0  -0  -0   0  -0   0  -0  -0   0   0  -0   0  -0   0   0   0  -0   0   0  -1   0   0  -0   0   0  -0  -0   0  -0  -0  -0   0   0   0   0  -0   0  -0  -0  -0   0   0   0  -0  -0  -0   0   0  -0  -0   0   0   0   0  -0   0   0  -0   0  -0  -0   0   0   0   1   1  -1   1   1   0   0   3   2  -2   2  -3   3  -3  -2   3   3   1  -0  -2  -3  -1   2  -5  -7   6   8 -11  -6  10   5  -4  -0  13   2  -9  17 -31 -15  36  87 -44  71 -98 -60 -76 -99  87 -75 100  93 -89 -32 -89  89  83 -62 -85  57  26 -27 -20  15  10  -4  -8 -13   5   3  -0   2  -1   1   1  -1  -2  -0  -0   1   0  -0  -0   0   0   0  -0  -0  -0  -0  -0   0  -0   0  -0   0   0  -0   0   0   0   0   0  -0  -0  -0   0   0  -0  -0  -0  -0   0   0  -0  -0   0   0   0   0   0  -0  -0   0   0  -0  -0  -0   0  -0  -0   0  -0  -0   0   0  -0  -0   0  -0  -0   0  -0   0   0   0  -0   0   0   0  -0  -0  -0   0   1   0  -0  -0  -0   0  -0   0  -0  -0   0   0   0  -0  -0  -0  -0   0   0   0  -0  -0   0   0  -0  -0  -0  -0   0   0   0  -0   0   0   0  -0   0   0   0  -0   0  -0   0  -0  -0  -0  -0  -0  -0   0   0   0   0  -0   0  -0  -0  -0  -0  -0  -0  -0   0   0   0  -0   0  -0   0  -0   0  -0   0   0   0  -0   0  -0   0   0  -0  -0  -0  -0   0  -0   0   0   0  -0   0   0  -0   0  -0  -0   0  -0   0   0  -0   0  -0   0  -0  -0   0  -0   0  -0  -0  -0   0   0   0  -0   0   0  -0  -0   0   0   0  -0   0   0   0   0   0   0  -0  -0   0   0  -0  -0   0   0   0  -0  -0   0  -0  -0   0  -0  -0   0  -0  -0   0  -0  -0   0   0   0  -0   0  -0  -0   0   0  -0   0   0   0   0  -0   0  -0  -0   0   1   0   1  -1  -0   1  -2  -1  -2   2   0  -1
iprm21628512_         166:   -1  -1  -1  -1  -1  -1  -0  -0  -1  -0  -0  -0   0  -0  -0   0  -0   0  -0   0   0   0   0  -0  -0   0  -0  -0   0   0   0  -0  -0   0  -0   0  -0   0  -0  -0   0  -0  -0   0   0  -0  -0  -0   0  -0   0   0  -0  -0   0  -0   0  -0  -0   0   0  -0   0   0   0   0   0  -0   0   0  -1   1  -0  -0   0   0  -0  -0   0   0   0  -0  -0  -0   0  -0  -0   0   0  -0  -0   0   0   0  -0  -0  -0   0   0  -0  -0   0   0   0   0   0  -0   0  -0   0   0  -0  -0   0   0   0   0  -0   0   1   0   0  -2  -0   1  -1   2  -2   3   2  -3  -4  -6   7   4   4   6  -5 -14 -16  15   2 -13   2  16  -6   7 -14  35  18 -28  40 -57 -37  63  99 -73  92 -88 -84 -95 -96  75 -94  93 100-100 -12 -78  99  96 -82 -94  54  23 -24 -18  13   8  -4  -7 -11   4   3  -1   2  -1   1   1  -1  -2  -0  -0   1   0  -0  -0   0   0   0  -0  -0  -0  -0  -0   0  -0   0  -0   0  -0  -0   0  -0   0   0   0  -0  -0  -0   0   0  -0  -0  -0  -0   0   0  -0  -0   0   0   0   0   0  -0  -0  -0   0  -0  -0   0   0   0  -0   0  -0   0   0   0  -0  -0   0  -0  -0   0  -0   0  -0   0  -0   0   0   0  -0  -0  -0   0   0   0  -0  -0  -0   0  -0   0  -0  -0   0   0   0  -0  -0  -0  -0   0   0   0  -0  -0   0   0  -0  -0  -0  -0   0   0   0   0   0   0   0  -0   0   0   0  -0   0   0   0  -0  -0  -0  -0  -0  -0   0  -0   0   0  -0   0  -0  -0  -0   0  -0  -0  -0   0   0   0  -0   0  -0   0  -0   0  -0   0   0   0  -0   0  -0   0   0  -0  -0  -0  -0   0  -0   0   0   0  -0  -0  -0   0   0   0  -0  -0   0  -0  -0   0  -0   0   0   0   0  -0  -0  -0   0  -0  -0   0  -0  -0  -0   0   0  -0  -0   0   0  -0  -0   0   0   0   0  -0  -0  -0   0   0   0  -0  -0   0   0   0  -0  -0   0  -0  -0  -0   0  -0  -0  -0  -0  -0  -0   0   0   0   0  -0   0   0  -0   0   0  -0   0   0  -0   0   0  -0  -0  -0   0   0   0   0  -1  -0   0  -0   0  -0   0   0  -0
iprm21628704_         167:    1   1   1   1   0   0   0   0   1   0   0   0  -0   0   1  -1   0  -0  -0   0  -0  -0  -0   0   0  -0   1   1  -0  -0  -0   0   0  -0   0  -0  -0  -0   0   0  -0   0   0  -0  -0   0   0   0  -0   0  -0  -0   0   0  -0   0  -0   0   0   0  -0   0  -0  -0  -0  -0  -0   0  -0  -0   1  -1   0   0  -0  -0   0   0  -0  -0  -0   0   0   0  -0   0   0  -0  -0   0   0  -0  -0  -0   0   0   0  -0  -0   0   0  -0  -0  -0  -0  -0   0  -0   0  -0   0   0   0  -0  -0  -0  -0   0  -0  -0  -0   0   2   1  -1   2  -2   3  -3  -2   4   4   7  -8  -5  -4  -6   5  15  17 -16  -2  14  -3 -17   7  -9  16 -38 -20  31 -44  62  40 -67-100  79 -95  83  88  97  94 -70  97 -89-100 100   7  73 -99 -97  85  93 -51 -21  22  16 -13  -8   3   7  10  -4  -2   1  -2   1  -1  -1   1   2   0   0  -1  -0   0   0  -0  -0  -0   0   0   0   0   0  -0   0  -0   0  -0  -0   0  -0  -0  -0  -0  -0   0   0   0  -0  -0   0   0   0   0   0  -0   0   0   0   0  -0  -0  -0  -0   0   0  -0   0  -0  -0   0  -0   0   0   0  -0  -0  -0   0   0  -0   0   0  -0   0  -0   0  -0   0  -0  -0  -0   0   0   0  -0  -0  -0   0  -0   0  -0   0  -0   0   0  -0  -0  -0   0   0   0   0  -0  -0  -0   0   0  -0  -0   0   0   0   0  -0  -0  -0  -0  -0  -0  -0   0  -0  -0   0   0  -0   0  -0   0   0   0   0   0   0  -0  -0  -0  -0   0  -0   0   0   0  -0   0   0   0  -0  -0  -0   0  -0   0  -0   0  -0   0  -0  -0  -0   0  -0   0  -0  -0   0   0   0   0  -0  -0  -0  -0  -0   0   0   0  -0  -0  -0   0   0  -0   0   0  -0   0  -0  -0  -0  -0   0   0   0  -0   0   0  -0   0   0   0  -0  -0   0   0  -0  -0   0   0  -0  -0  -0  -0   0   0   0  -0  -0  -0   0   0  -0  -0  -0   0   0  -0   0   0   0  -0   0   0   0   0   0   0  -0  -0  -0  -0   0  -0  -0   0  -0  -0   0  -0  -0   0  -0  -0   0   0   0  -0  -0  -0  -1   1   0  -0   1   0   1  -1   0   0
iprm21628896_         168:    2   2   2   2   2   2   1   0  -1   0   0   1  -1   1   3  -3   0   0  -0   1  -0  -0  -0   0   2  -2   2   2  -0  -2  -2   1   1  -1   1  -1  -0  -0   0  -0  -0   0   0  -0  -0   0   0   0  -0   0  -0  -0   0   0  -0   0  -0   0   0  -0  -0   0  -0   0  -1  -0  -1   1   0  -1   1  -0  -1   1  -1  -0   0   0  -0   0   0   0  -0  -0  -0  -0   0  -0   0   0   0  -0  -0  -0   0   0   0  -0  -0   0   0  -0  -0   0  -0   0  -0   0  -0   0   0  -0  -0   0  -0  -1  -1   1  -3  -0   0  -1  -8  -5   5  -7   8  -9   9   7 -10 -10  -9   8  10  10   9  -9  -6  -4   5 -10   4  11   0 -12  12 -13  15  13 -14  15 -15 -15  15  -5 -40   6  45 -11  -3  24 -67  -4 -32 -12   7 100  63 -10  -9 -41  31 -77 -53  55  43 -34 -22  10  19  28 -11  -7   1  -4   3  -2  -3   3   5   1   1  -2  -1   1   0  -1  -1  -1   1   0   0   0   1  -0   0  -1   0  -0   0   0  -0   0  -0  -0  -0   0   0   0  -0  -0   0   0   0   0  -0  -0   0   0  -0  -0   0  -0  -0   0   0  -0  -0  -0   0   0  -0   0  -0  -0   0   0  -0  -0   0   0  -0   0   0  -0   0  -0   0  -0   0  -0  -0  -0   0   0   0  -0  -1  -1   0   0   1  -1   1  -1   0   0  -1  -0  -0   0   1   1   0  -0  -1  -1   0   0  -0  -0   0   0   0   0  -0  -0  -0   0  -1  -0  -0   0  -0  -0  -0   0  -0   0  -0   0   0   0   0   0   0  -0  -0  -0  -0   0  -0   0   0   0   0   0   0   0  -0  -0  -0   0  -1   0  -0   0  -0   0  -0  -0  -0   0  -0   0  -0  -1   0   1   1   0  -1   0   0  -0  -0   0  -0  -0   0  -0   0   0  -0   0  -0  -0   0  -0   0  -0   0   0  -0   0  -0   0   0   0  -0  -0  -0   1  -1  -1   1   0  -0  -0  -0   0  -1  -0  -0  -0  -0  -0   0   0  -0   0   1   1  -1  -0  -1   0   1  -1   0   1  -0   0   0  -1   1   1  -0   0   1  -0  -1  -1   0  -1   0   1  -1  -1   0  -0  -0  -0  -0   1  -1   1   1  -0  -1  -1  -3   3   1  -1   4   3   4  -4  -0   1
iprm21629088_         169:    2   2   2   2   2   2   1   0   1  -0   0   0  -0   1   1  -1   0   0   0  -0  -0  -0  -0   0   1  -1   1   1  -1  -1  -1   1   0  -0   1  -0   0  -0   0   0  -0   0   0   0  -0   0   0   0  -0   0  -0  -0   0   0  -0   0  -0   0   0  -0  -0   0  -0   0  -0  -1  -1   1  -0  -0   1  -1  -0   0  -0  -0   0   0  -1   0   0   0  -0  -0  -0  -0   0  -0   0   0   0  -0  -0  -0   0   0   0  -0  -0   0  -0  -0  -0  -0  -0   0  -0  -0   0  -0  -0   0   0  -0  -0  -1  -1   1  -1  -1  -0  -0  -0  -1   1  -1   0  -0  -0   0   0   1   2  -3  -1  -1  -2   1   7   8  -8  -3   9   1 -10   1  -2   5 -15  -7  12 -18  28  17 -32 -71  20 -57  96  48  61  85-100  60 -89 -78  73  63 100 -77 -74  38  83 -73 -37  38  29 -23 -14   6  12  18  -7  -4   1  -3   2  -1  -2   2   3   0   0  -2  -0   0   0  -0  -0  -0   0   0   0   0   0  -0   0  -0   0  -0   0   0  -0   0  -0  -0  -0   0   0   0  -0  -0   0   0   0   0  -0  -0   0   0  -0  -0  -0  -0  -0   0   0  -0  -0  -0   0   0  -0   0   0  -0   0   0  -0  -0   0   0  -0   0   0  -0   0  -0  -0  -0   0  -0  -0  -0   0   0   0  -0  -1  -0   0   0   0  -0   0  -0   0   0  -0  -0  -0   0   0   0   0  -0  -0  -0   0   0  -0  -0   0   0   0   0  -0  -0  -0  -0  -0  -0  -0   0  -0  -0  -0   0  -0   0  -0   0   0   0   0   0   0  -0  -0  -0  -0   0  -0   0   0   0  -0   0   0   0  -0  -0  -0   0  -0   0  -0   0  -0   0  -0  -0  -0  -0  -0   0  -0  -0   0   0   0   0  -0   0  -0  -0  -0   0  -0  -0   0  -0  -0   0   0   0  -0  -0   0  -0  -0  -0   0   0  -0   0  -0   0   0   0  -0  -0  -0   0  -0  -0   0   0  -0  -0  -0   0  -0  -0  -0  -0  -0  -0   0   0  -0  -0   0   0  -0  -0  -0   0   0  -0   0   0  -0   0   0  -0   0   0  -0   0   0  -0  -0  -0   0  -0   0   0  -0  -0   0  -0  -0  -0  -0   0  -0   0   0  -0  -1  -1  -1   1   0  -1   1   0   1  -1  -1   1
iprm21629280_         170:   -0  -0   0   0   0   0  -0  -0  -1  -0   0   0  -0  -0   0  -0  -0   0  -0   0   0  -0  -0   0  -0   0  -0  -0   0  -0   0  -0   0   0  -0  -0  -0   0  -0  -0   0  -0  -0   0   0  -0  -0  -0   0  -0   0  -0   0   0  -0   0  -0   0   0  -0  -0  -0  -0   0   0   0   0  -0   0   0  -1   1  -0   0   0  -0   0  -0   0   0   0   0  -0  -0  -0  -0   0  -0   0   0   0   0  -0  -0  -0  -0  -0   0   0   0  -0   0   0   0  -0   0  -0   0  -0   0   0  -0  -0   0   0  -0   0   0  -1   1   1  -0  -7  -3   3  -6   7  -8   9   6  -9 -10 -12  13  11  10  12 -11 -19 -20  20  -5 -10  11  17 -15  16 -23  44  27 -37  49 -65 -46  70  99 -77  94 -85 -88 -96 -93  74 -96  89  99 -99 -10 -77 100  99 -86 -96  54  23 -24 -18  13   8  -4  -7 -11   4   2  -1   2  -1   1   1  -1  -2  -0  -0   0   0  -0   0  -0   0   0  -0   0  -0   0  -0  -0   0  -0   0  -0   0   0  -0   0  -0  -0  -0   0   0   0  -0  -0   0   0   0   0  -0  -0   0   0  -0  -0   0  -0  -0   0   0  -0   0  -0   0   0  -0   0  -0  -0   0   0  -0  -0   0   0   0   0  -0  -0  -0  -0  -0  -0   0  -0   0   0  -0  -0  -0   0   0  -0  -0   0   0  -0   0  -0   0   0  -0  -0   0   0   0   0   0  -0  -0  -0   0   0  -0  -0   0   0   0   0  -0  -0  -0   0  -0  -0  -0   0  -0  -0  -0   0  -0   0  -0   0   0   0   0   0   0  -0  -0  -0  -0   0  -0   0   0   0   0   0   0   0  -0  -0  -0   0  -0   0  -0   0  -0   0  -0  -0  -0   0  -0   0  -0  -0   0   0   0   0  -0   0   0   0  -0   0  -0  -0   0   0   0  -0  -0   0  -0  -0   0  -0   0  -0   0   0  -0  -0  -0   0   0  -0  -0  -0  -0   0  -0  -0   0   0   0   0  -0   0  -0  -0  -0   0  -0  -0  -0   0  -0   0   0   0  -0  -0  -0   0   0  -0   0   0  -0   0   0  -1   0   0  -0  -0   0  -0  -0  -0  -0  -0   0   0  -0  -0  -0   0   0  -0   0   1  -0   0   0   0   0   0  -0  -0   0   0   0   1   0  -0  -0   0
iprm21629472_         171:    1   1   1   2   2   2   0  -0  -2  -0   0   1  -1   0   3  -3   0   0  -1   2  -0  -0  -0   0   1  -1   0   1   1  -3  -1   1   1  -1   1  -1  -1   0  -0  -0   0   0  -0  -0  -0   0   0   0  -0   0  -0  -0   0   0  -0   0  -0   0   0  -0  -0  -0  -0   0  -0   1  -0   1   1  -0  -1   1  -1   0  -0  -0   0   0   0   0   0   0  -0  -0  -0  -0   0  -0   0   0   0  -0  -0  -0   0  -0   0  -0  -0   1   0  -0  -0   0  -0   0  -0   0  -0   0   0  -0  -0   0  -0  -1  -1   1  -4   1   2  -1 -16  -8   9 -14  17 -19  20  15 -21 -22 -21  21  22  22  21 -22 -22 -21  22 -16  -3  22  13 -26  27 -33  51  36 -45  56 -70 -52  74  96 -80  94 -80 -89 -95 -87  71 -95  83  96 -97  -9 -74  99 100 -87 -97  55  24 -25 -18  14   9  -4  -8 -12   4   2  -1   2  -1   1   1  -1  -2   0   0  -0  -0   0   0  -1  -0  -0   0   1   0   0   1  -0   1  -1   1  -0   0   0  -1   0  -0  -0  -0   0   0   0  -0  -0   0   1   0   0  -0  -0   0   0  -0  -0   0  -0  -0   0   0  -0  -0  -0   0   0  -0   0  -0  -0   0   0  -0  -0   0   0  -0   0   0  -0   0  -0   0  -0   0  -0  -0  -0   0   0   0  -0  -0  -1   0  -0   1  -1   1  -1   1   1  -1  -1   0   1   1   1   0  -1  -1  -1   1   0  -1  -1   1   1   1   1  -1  -1  -0   0  -1  -1  -0   1  -1  -1  -0   1  -1   0  -1   1   1   0   1   0   1  -1  -0  -1  -1   1  -1   1   1   1   0   0   0   1  -1  -1  -1   1  -1   1  -0   0  -1   1  -1  -1  -1   0  -1   1  -1  -1   1   1   1   1  -1   0   0  -0  -1   1  -1  -1   1  -0   1  -0  -0   1  -1  -0   1  -1   1  -0   1   0  -1   0  -1   1   0   0  -1  -0  -0   1  -1  -1   1   1  -0  -0  -0   1  -1  -0  -1  -0  -0  -0   0   0  -1   0   1   1  -1  -1  -1   1   1  -1   1   1  -1   1   1  -1   1   1  -0   0   1  -1  -1  -1   0  -1   1   1  -1  -1  -0  -0  -1   0  -1   2  -1   1   1   0  -0  -0  -3   3   2  -0   5   5   5  -5   1   1
iprm21629664_         172:   -3  -3  -4  -4  -4  -4  -1  -0   3   0  -1  -1   1  -2  -4   4  -0  -0   1  -2   0   0   0  -0  -2   2  -2  -2  -0   4   2  -2  -1   1  -1   2   1   0  -0   0   0  -0  -0   0   0  -0  -0  -0   0  -0   0   0  -0  -1   0  -1   0  -0  -0   0   0  -0   0  -0   1   0   1  -1  -0   1  -1  -0   1  -1   1   1  -1  -0   0  -0  -0  -0   0   0   0   0  -0   0  -0  -0  -0   0   0   1  -0  -0  -0   0   0  -1  -0   0   0  -0   0  -0   0  -0   0  -0  -0   0   0  -0   1   2   2  -2   5   0  -1   2  18  10 -10  16 -19  21 -22 -17  23  24  23 -23 -24 -24 -23  24  23  20 -22  19   0 -25 -12  28 -30  35 -52 -38  47 -57  70  54 -74 -85  91 -88  53  86  88  69 -34  88 -62 -82  85 -41  38 -86 -87 100  73  -9   8  -8  -8   7   4  -2  -4  -6   3   2   0   1  -0  -0   1  -1  -1  -0  -1   2   1  -1  -1   1   1   1  -1  -1  -1  -1  -1   1  -1   1  -1   0  -0  -0   1  -0   0   0   0  -0  -0  -0   1   0  -0  -1  -0  -0   0   1  -0  -0   0   0  -0   0   0  -0  -0   0   0   0  -0  -0   0  -0   0   0  -0  -0   0   0  -0  -0   0  -0  -0   0  -0   0  -0   0  -0   0   0   0  -0  -0  -0   0   1   1  -0  -0  -1   1  -1   1  -1  -1   1   1  -0  -1  -1  -1  -1   1   1   1  -1  -0   1   1  -1  -1  -1  -1   1   1   1  -0   1   1   1  -1   1   1   0  -1   1  -1   1  -1  -1  -1  -1  -0  -1   1   0   1   1  -1   1  -1  -1  -1  -0  -0  -0  -1   1   1   1  -1   1  -1   0  -0   1  -1   1   1   1  -0   1  -1   1   1  -1  -1  -1  -1   1  -0  -0   0   1  -1   1   1  -1   0  -1   0   1  -1   1   0  -1   1  -1   0  -1  -0   1  -0   1  -1  -0  -0   1   0   0  -1   1   1  -1  -1   0   0   0  -1   1   0   1   0   0   0  -0  -0   1  -0  -2  -1   1   1   1  -1  -1   1  -1  -1   1  -1  -1   2  -2  -1   1  -1  -1   1   2   2  -0   1  -1  -1   1   1   0   0   1   0   1  -2   1  -1  -1   0   1   1   4  -4  -2   1  -7  -6  -7   7  -0  -2
iprm21629856_         173:   -0  -0  -0  -0  -1  -1  -0   0   2  -0  -0  -1   1   0  -3   3  -0  -0   1  -2   0   0   0  -0  -0   0   0  -0  -1   2   1  -1  -1   0  -0   1   1  -0   0   0  -0  -0   0   0  -0  -0   0   0  -0   0  -0   0   0  -0   0  -0   0  -0  -0   0   0   0   0  -0   0  -1  -0  -0  -1   0   1  -1   1  -0   0   0  -0   0  -1  -0  -0  -0   0   0   0   0  -0   0  -0  -0  -0   0   0   0  -0   0  -0  -0   0  -1  -0   0   0  -0   0  -0   0  -0   0  -0  -0   0   0  -0   0   0   0  -1   3  -2  -2   1  14   7  -7  12 -14  17 -17 -13  18  19  19 -19 -19 -19 -19  19  20  19 -20  14   3 -19 -13  22 -24  29 -46 -32  40 -50  64  47 -68 -93  68 -88  85  83  90  87 -81  90 -85 -94  93  31  83 -96 -97  73 100 -72 -37  39  30 -23 -15   6  13  19  -7  -4   1  -3   2  -1  -2   2   3  -0  -0  -1   0  -0  -0   0   0   0  -0  -0  -0  -0  -0   0  -0   0  -0   0  -0  -0   0  -0   0   0   0  -0  -0  -0   0   0  -0  -1  -0  -0   0   0  -0  -0   0   0  -0   0   0  -0  -0   0   0   0  -0  -0   0  -0   0   0  -0  -0   0   0  -0  -0   0  -0  -0   0  -0   0  -0   0  -0   0  -0   0  -0  -0   0  -0  -0   0  -0   0  -0   1  -1   1  -1  -0   1   1  -0  -1  -1  -1  -0   1   1   1  -1  -0   1   1  -1  -1  -1  -1   1   1   0  -0   1   1   0  -1   1   1   0  -1   1  -0   0  -1  -1  -0  -1  -0  -1   1   0   0   1  -1   1  -1  -1  -1  -0  -0  -0  -1   1   1   1  -1   1  -1   0  -0   1  -1   1   1   0  -0   1  -1   1   1  -1  -1  -1  -1   1  -0  -0   0   1  -1   1   1  -1   0  -1   0   0  -0   1   0  -1   1  -1   0  -1  -0   0  -0   1  -1  -0  -0   1   0   0  -1   1   1  -1  -1   0   0   0  -1   1   0   1   0   0   0  -0  -0   0  -0  -1  -1   1   1   1  -1  -1   1  -1  -1   1  -1  -1   1  -1  -1   0  -0  -1   0   1   1  -0   1  -1  -1   1   1   0  -0   0  -0   0  -2   1  -1  -1  -0  -0  -0   3  -2  -2  -0  -4  -5  -4   4  -1  -1
iprm21630048_         174:  -15 -14 -14 -14 -13 -11  -3  -2  -1   1  -2  -2   1  -7  -0   0  -0   0  -3   3   1   0   1  -0  -6   6  -7  -7   6  -1   2  -4   0   3  -3  -0  -2   2  -3  -1   0   0  -1  -1  -0   1   0  -0  -0  -0   0  -0  -2  -2   1  -2   1  -1  -0   0   0  -0   0   0   1   8   5  -4   6   3 -10  10  -2  -1   1   1  -1  -2   6   0  -0  -0   0  -0   0   0   0   0  -0  -0  -0   0   0   0  -0  -0  -0   0   0  -0   0   0   0   0   0  -0   0   0  -0   0   0  -0  -0   0   2   7   9  -3   2  13   5   2  -2   3  -2  -1   2  -4   4   2  -5  -6  -6   7   6   6   6  -6  -9  -9   9  -3  -4   5   7  -7   7 -10  18  12 -15  20 -27 -19  29  50 -17  43 -63 -39 -45 -55  75 -45  57  54 -51 -77 -73  54  55  -9 -72 100  73 -75 -62  50  33 -15 -28 -42  18  11  -0   6  -3   1   3  -4  -7  -0  -1  12   1  -0  -0   0   1   0  -0  -0  -0  -0  -0   0  -0   0  -0  -0   0  -0   0   0  -0  -0   0   0   0  -0   0   0   0  -0   0   0   0   0   0   0   0   0   0   0  -0  -0   0   0  -0   0  -0  -0   0  -0   0   0  -0  -0   0   0  -0   0  -0  -0   0  -0   0  -0   0   0  -0   1   1   1   0  -1  -1   1   6   3  -1  -1  -3   1  -1   1   0  -1   1   0   1  -0  -1  -0  -1   0  -0   0   0  -1   0   0  -0   0   0  -0  -0  -0   0   0   0  -0  -0   0  -0  -0   0   0  -0   0  -0  -0   0   0   0   0  -0   0   0   0   0   0  -0  -0   0  -0   0  -0  -0   0   0   0   0  -0   1  -0   0   0   0  -0   0   0   0   0   0  -0   0   0  -0  -1  -0  -1   1  -1   1   0   1  -0  -1  -0   0  -0   0  -1  -0   0   0   0   0   0   0  -0  -0  -0   0   0   0  -0   0   0   0   0   0  -0   0   0  -0  -0   0   0   0  -0   0   0   0   0   0   0   0  -0   0  -0  -1  -0   0   0   1  -0  -0   1  -0  -0   1  -0  -0  -0  -1  -1   0  -0  -0   1   1   1  -1   1   0  -1   1   1  -1   1   1   1   1   1  -0  -1  -1   1   6   4   0  -6   2   7  -1   6  -0   0   5  -6
iprm21630240_         175:    8   8   8   8   8   8   2   1  -1  -1   2   2  -2   4   1  -1   0   0   1  -1  -0  -0  -0   0   2  -2   2   2  -2  -0  -1   2   0  -1   2  -0   1  -1   1   0  -0  -0   0   1   1  -1  -0  -0   0  -0   0   0   1   1  -1   1  -1   0   0  -0  -0   0  -0   1  -1  -3  -2   1  -2  -0   2  -2  -1   1  -1  -1   1   1  -2   0   0   0  -0  -0  -0  -0   0  -0   0   0   0  -0  -0  -0  -0   0   0  -0  -0   0  -0   0   0  -0  -0   0  -0   0  -0  -0  -0  -0   0   0  -1  -4  -5   3  -2  -6  -2  -1  -4  -6   6  -5   4  -3   3   4  -3  -3  -2   2   3   3   2  -2  -3  -2   3  -2  -1   2   2  -3   3  -4   6   4  -6   7 -10  -7  11  20  -3  17 -29 -15 -18 -24  38 -18  26  23 -21 -53 -37  23  24   8 -37  73 100-100 -97  89  67 -33 -62 -80  36  22  -8  15 -10   8  10 -12 -17  -2  -1  -4   1  -1  -0   0   1   1  -1  -0  -1  -0  -1   0  -0   0  -0   0  -0  -0   0  -0   0   0   0  -0  -0  -0   0   0  -0  -0  -0  -0   0   0  -0  -0  -0  -0   0  -0   0   0  -0  -0   0  -0  -0   0  -0   0  -0  -0  -0   0  -0  -0   0  -0   0   0  -0   0  -0   0  -0  -0   0  -1  -1  -1  -0   1   1  -1  -3  -2   1   1   2  -0   1  -1  -0   0  -1  -0  -1   0   1   0   1  -0  -0  -0   0   0  -0  -0   0   0   0   0  -0  -0  -0  -0  -0  -0  -0   0  -0  -0  -0   0  -0  -0  -0   0   0   0   0   0   0  -0  -0  -0  -0   0  -0   0  -0   0  -0   0   0  -0  -0  -0  -0   0  -1   0  -0   0  -0   0  -0  -0  -0  -0  -0   0  -0  -0   0   1   0   0  -1   1  -1  -0  -1   0   0  -0   0   0  -0   0  -0   0  -0  -0   0  -0  -0   0   0   0  -0  -0  -0   0   0  -0  -0  -0  -0   0  -1  -0   0   0  -0  -0  -0   0  -0  -0  -0  -0  -0  -0   0   0  -0   0   1   0  -1  -0  -1   0   0  -1   0   0  -1   0   0  -0   1   1  -0   0   0  -0  -1  -1   0  -1   0   1  -1  -1   0  -1  -1  -0  -1   0  -0   1   1  -0  -2  -1  -1   2  -0  -3   2   0   2  -2  -3   4
iprm21630432_         176:  -11 -11 -11 -11 -11 -10  -3  -1   0   1  -2  -2   2  -5  -0   0  -0  -0  -1   1   0   0   1  -0  -3   3  -3  -3   3  -0   1  -2  -0   2  -2  -0  -1   1  -2  -1   0   0  -0  -1  -1   1   1   0  -0   0  -0  -0  -1  -1   1  -2   1  -1  -0   0   0  -0  -0  -0   1   4   3  -2   4   1  -4   5  -0  -1   1   1  -1  -1   3  -0  -0  -0   0   0   0   0  -0   0  -0  -0  -0   0   0   0   0  -0  -0   0   0  -1   0  -0  -0   0   0  -0   0  -0   0   0   0   0  -0  -0   1   5   7  -3   2   9   3   2   4   7  -7   5  -4   4  -4  -5   3   3   2  -2  -3  -3  -2   3   3   2  -3   2   0  -2  -2   3  -3   4  -7  -4   6  -8  10   7 -11 -22   3 -18  31  16  19  25 -40  19 -27 -24  22  55  38 -24 -25  -8  39 -75-100 100  96 -86 -64  32  59  78 -34 -21   9 -14  10  -9 -10  12  16   2   1   6  -1   1   0  -0  -1  -1   1   0   0   0   0  -0   0  -0   0  -0   0   0  -0   0  -0  -0  -0   0   0   0  -0  -0   0   0   0   0   0  -0   0   0   0   0  -0   0  -0  -0   0   0  -0   0  -0  -0   0  -0   0   0  -0  -0   0   0  -0   0  -0  -0   0  -0   0  -0   0   0  -0   1   1   1   0  -1  -1   1   4   3  -1  -1  -2   1  -1   1   0  -1   1   0   1  -1  -1  -0  -1   0   0   1  -0  -1   0   0  -0  -0  -0  -0   0   0   0   0   1   0   0  -0   0   0   0  -0   0   0   0  -0  -0  -0  -0   0  -0   0   0   0   0  -0   0  -0   0  -0   0  -0  -0   0   0   0   0  -0   1  -0   0  -0   1  -0   0   0   0   0   0  -0   1   1  -0  -1  -1  -1   1  -1   1   0   1  -0  -0   0  -0  -0   0  -0   0  -0   0   0  -0   0   0  -0  -0  -0   0   0   0  -0  -0   0   0   0   0  -0   1   1  -1  -0   0   0   0  -0   1   0   0   0   0   0  -0  -0   0  -0  -1  -1   1   1   1  -0  -1   1  -0  -1   1  -1  -0   0  -1  -1   0  -0  -0   1   1   1  -1   1  -0  -1   1   1  -1   1   1   0   1  -0   0  -1  -1   0   3   1   0  -3   1   4  -1   1  -1   1   5  -5
iprm21630624_         177:   -9  -9  -9  -9  -8  -8  -2  -1   0   1  -2  -2   1  -4  -1   1  -0  -0  -1   1   0   0   0  -0  -3   3  -3  -3   2   1   1  -2  -0   1  -2   0  -1   1  -1  -0   0   0  -0  -1  -1   1   1   1  -1   0  -0  -0  -1  -1   1  -1   1  -0  -0   0   0  -0   0  -0   1   3   3  -2   3   1  -4   4  -0  -0   1   0  -0  -1   3  -0  -0  -0   0   0   0   0  -0   0  -0  -0  -0   0   0   0  -0  -0  -0   0   0  -0   0   0   0   0   0  -0   0  -0   0   0   0   0  -0  -0   1   4   5  -2   2   7   2   1   3   5  -5   4  -3   3  -3  -3   2   2   2  -2  -2  -2  -2   2   2   2  -2   1   0  -2  -1   2  -2   3  -5  -3   4  -6   8   5  -8 -16   2 -13  23  12  14  19 -30  14 -20 -18  16  43  29 -18 -18  -8  30 -62 -97  96 100 -97 -79  42  73  91 -45 -28  10 -19  12 -10 -13  15  21   3   2   4  -1   1   0  -1  -2  -1   1   0   1   0   1  -0   0  -1   0  -0   0   0  -0   0  -0  -0  -0   0   0   0  -0  -0   0   0   0   0  -0  -0   0   0  -0   0  -0  -0  -0  -0   0   0  -0   0   0  -0   0  -0   0   0   0  -0   0   0  -0   0  -0  -0   0  -0   0  -0   0   0  -0   1   1   1   0  -1  -1   1   3   2  -1  -1  -2   1  -1   1   0  -0   1   0   1  -0  -1  -0  -1   0   0   0   0  -0   0   0  -0  -0  -0  -0   0   0   0   0   0   0   0  -0   0   0   0  -0   0   0   0  -0  -0  -0  -0   0  -0   0   0   0   0  -0   0  -0   0  -0   0  -0  -0   0   0   0   0  -0   1  -0   0  -0   0  -0   0   0   0   0   0  -0   0   0  -0  -1  -0  -0   1  -1   1   0   1  -0  -0   0  -0  -0   0  -0   0  -0   0   0  -0   0   0  -0  -0  -0   0   0   0  -0  -0   0   0   0   0  -0   1   0  -0  -0   0   0   0  -0   0   0   0   0   0   0  -0  -0   0  -0  -1  -0   1   0   1  -0  -0   1  -0  -0   1  -0  -0   0  -1  -1   0  -0  -0   0   1   1  -0   1  -0  -1   1   1  -1   1   1   0   1  -0   0  -1  -1   0   2   1   1  -3   0   3  -2   1  -2   2   3  -4
iprm21630816_         178:    4   4   4   4   4   4   1   0  -1  -0   1   1  -1   2   1  -1   0   0   0   0  -0  -0  -0   0   1  -1   1   1  -1  -1  -1   1   0  -1   1  -0   0  -0   0   0   0  -0   0   1   1  -1  -1  -1   1  -0   1   0   0   1  -0   1  -0   0   0  -0  -0   0  -0   0  -0  -1  -1   1  -1  -0   1  -1  -1   0  -0  -0   0   0  -1   0   0   0  -0  -0  -0  -0   0  -0   0   0   0  -0  -0  -0  -0  -0   0   0  -0   0  -0   0   0  -0  -0   0  -0   0  -0  -0  -0  -0   0   0  -0  -2  -2   1  -2  -3  -1  -1  -2  -3   3  -3   2  -2   2   2  -2  -2  -1   1   2   2   1  -1  -2  -1   1  -1  -0   1   1  -2   2  -2   4   2  -3   4  -6  -4   6  12  -1  10 -18  -9 -11 -14  23 -11  15  13 -13 -34 -23  13  14   7 -23  50  89 -86 -97 100  90 -53 -86 -98  57  36 -12  25 -15  12  16 -19 -28  -3  -2   1   2  -1  -1   1   3   1  -2  -0  -1  -0  -1   0  -1   1  -1   0  -0  -0   1  -0   0   0   0  -0  -0  -0   0   0  -0  -0  -0  -0   0   0  -0  -0   0  -0   0   0   0  -0  -0  -0   0  -0  -0   0   0   0  -0   0  -0   0   0   0   0  -0   0  -0  -0   0  -0   0  -0  -0   0  -0  -0  -0  -0   0   0  -0  -1  -1   0   0   1  -0   0  -0  -0   0  -0  -0  -0   0   0   0   0  -0  -0  -0   0   0  -0  -0   0   0   0   0  -0  -0  -0  -0  -0  -0  -0   0  -0  -0  -0   0  -0  -0  -0   0   0   0   0   0   0  -0  -0  -0  -0   0  -0   0  -0   0  -0   0   0  -0  -0  -0  -0   0  -0   0  -0   0  -0   0  -0  -0  -0  -0  -0   0  -0  -0   0   0   0   0  -0   0  -0  -0  -0   0   0  -0   0  -0  -0   0  -0   0  -0  -0   0  -0   0   0   0   0  -0  -0  -0   0   0  -0  -0  -0  -0   0  -0  -0   0   0  -0  -0  -0   0  -0  -0  -0  -0  -0  -0   0   0  -0   0   0   0  -0  -0  -0   0   0  -0   0   0  -0   0   0  -0   0   0  -0   0   0  -0  -0  -0   0  -0   0   0  -0  -0   0  -0  -0  -0  -0   0  -0   0   0  -0  -1  -1  -1   2   0  -1   1   1   1  -1  -1   2
iprm21631008_         179:    7   7   7   7   7   6   2   1  -1  -0   1   1  -1   3   2  -2   0   0   0  -0  -0  -0  -0   0   2  -2   2   2  -1  -2  -1   2   1  -1   1  -1   0  -0   1   0   0  -0   0   1   1  -1  -1  -1   1  -1   1   0   1   1  -1   1  -1   0   0  -0  -0   0  -0   0  -1  -2  -2   1  -1  -1   2  -2  -0   0  -0  -0   0   1  -2   0   0   0  -0  -0  -0  -0   0  -0   0   0   0  -0  -0  -0   0   0   0  -0  -0   0  -0  -0  -0  -0  -0   0  -0   0   0  -0  -0  -0   0   0  -1  -3  -4   2  -2  -4  -1  -1  -3  -5   4  -3   2  -2   2   3  -2  -1  -1   1   1   1   1  -1  -1  -1   1  -1   0   1   0  -1   1  -1   2   2  -2   3  -4  -3   4   8  -1   6 -11  -6  -7  -9  15  -7  10   8  -8 -22 -14   8   9   4 -15  33  67 -64 -79  90 100 -75 -99 -97  79  55 -19  38 -24  19  26 -30 -43  -5  -4   1   3  -2  -1   2   4   2  -2  -1  -2  -1  -2   1  -1   2  -1   0  -0  -0   1  -0   0   0   0  -0  -0  -1   1   0  -0  -1  -0  -0   0   0  -0  -0   0  -0   0   0   0  -0  -0  -0   0  -0  -0   0   0   0  -0   0  -0   0   0   0   0  -0   0  -0  -0   0  -0   0  -0  -0   0  -0  -1  -0  -0   0   0  -0  -2  -2   1   0   1  -0   0  -0  -0   0  -0  -0  -0   0   0   0   0  -0  -0  -0  -0   0  -0  -0   0   0   0   0  -0  -0  -0  -0  -0  -0  -0   0  -0  -0  -0   0  -0  -0  -0   0   0   0   0  -0   0  -0  -0  -0  -0   0  -0   0  -0   0  -0   0   0  -0  -0  -0  -0   0  -1   0  -0   0  -0   0  -0  -0  -0  -0  -0   0  -0  -0   0   0   0   0  -1   0  -1  -0  -1   0   0  -0   0  -0  -0   0  -0   0  -0  -0   0  -0  -0   0   0   0  -0  -0  -0   0   0  -0  -0  -0  -0   0  -0  -0   0   0  -0  -0  -0   0  -0  -0  -0  -0  -0  -0   0   0  -0   0   1   0  -0  -0  -1   0   0  -0   0   0  -0   0   0  -0   1   0  -0   0   0  -0  -1  -1   0  -1   0   1  -1  -1   0  -0  -1  -0  -0   0  -0   1   1  -0  -2  -1  -2   3   1  -2   2   1   2  -2  -2   3
iprm21631200_         180:   -5  -5  -5  -5  -4  -3  -1  -1  -0   0  -1  -0   0  -2   1  -1  -0   0  -2   2   0   0   0  -0  -4   4  -4  -4   3  -1   1  -1   0   1  -1  -1  -1   1  -2  -1  -0   0   0  -2  -2   2   2   2  -2   1  -2  -1  -0  -0   0  -0   0  -0  -0   0   0  -0   0   0   1   4   2  -2   2   2  -6   6  -1  -1   1   1  -1  -1   3   0   0  -0  -0  -0   0  -0   0   0  -0  -0  -0   0   0   0  -0  -0  -0   0   0  -0   0   0   0   0   0   0  -0   0  -0  -0   0  -0   0   0   1   2   3  -1   0   6   2   1  -0  -0   1  -0   0   0  -0   0   0   0   0  -0  -0  -0  -0   0   1   1  -1   0   0  -0  -1   0  -0   0  -1  -1   1  -1   2   1  -2  -3   0  -3   5   2   3   4  -7   3  -4  -4   3  10   6  -4  -4  -2   6 -15 -33  32  42 -53 -75 100  80  62 -99 -92  38 -74  50 -39 -53  60  80  11   8  -8  -6   5   3  -4  -9  -4   6   2   4   2   4  -2   3  -4   3  -1   0   1  -3   0  -1  -0  -1   1   1   1  -1  -0   0   2   0   1  -0  -1   1   0  -0  -0  -0  -0  -0   0   0   0  -0   0   0   0  -0  -0   0  -0   0  -0  -0  -0   0   0  -0   0   0  -0   0  -0   0  -0  -0   0   0   0   0  -0  -0   0   2   1  -0  -0  -1   0  -0   0   0  -0   0   0   0  -0  -0  -0  -0   0   0   0   0  -0   0   0  -0  -0  -0  -0   0   0   0   0   0   0  -0  -0   0   0   0  -0   0   0   0  -0  -0  -0  -0  -0  -0   0   0   0   0  -0   0  -0   0  -0   0  -0  -0   0   0   0   0  -0   0  -0   0  -0   0  -0   0   0   0   0   0  -0   0   0  -0  -0  -0  -0   1  -0   0   0   0  -0  -0  -0   0   0   0  -0  -0   0   0   0  -0   0   0  -0  -0  -0   0   0   0  -0   0   0   0   0   0  -0   0   0  -0  -0   0   0   0  -0   0   0   0   0   0   0  -0  -0   0   0  -0  -0   0   0   0  -0  -0   0  -0  -0   0  -0  -0   0  -0  -0   0  -0  -0   0   0   0  -0   0  -0  -0   0   0  -0   0   0   0   0   0  -0  -0  -0   0   3   4  -1  -3   2   5  -0   4  -0   0   1  -1
iprm21631392_         181:  -14 -14 -14 -13 -13 -12  -4  -1   0   1  -2  -2   2  -7  -1   1  -0   0  -2   2   1   0   1  -0  -4   4  -4  -4   3   1   2  -3  -1   2  -3   0  -2   1  -2  -1   0   0  -0  -2  -1   1   1   1  -1   1  -1  -1  -1  -2   1  -2   1  -1  -0   0   0  -0   0  -0   1   6   4  -3   5   2  -6   7  -1  -0   1   1  -0  -1   4  -0  -0  -0   0   0   0   0  -0   0  -0  -0  -0   0   0   0  -0  -0  -0   0   0  -1   0   0   0   0   0  -0   0  -0  -0   0   0   0  -0   0   2   6   8  -3   3  11   4   2   3   7  -6   4  -3   3  -2  -4   2   2   1  -0  -1  -2  -1   1   0   0  -0   1  -1  -1   0   1  -1   1  -2  -1   2  -2   3   2  -3  -7   1  -6  10   5   6   8 -13   6  -8  -7   7  19  12  -7  -8  -4  13 -28 -62  59  73 -86 -99  80 100  93 -83 -59  22 -42  27 -22 -29  33  47   6   4   4  -3   2   1  -2  -4  -2   3   1   2   1   2  -1   1  -2   1  -0   0   0  -1   0  -0  -0  -0   0   0   1  -1  -0   0   1   0   0  -0  -0   0   0  -0   0  -0  -0  -0  -0   0   0  -0   0   0  -0  -0  -0   0   0   0  -0  -0   0  -0   0  -0  -0   0  -0   0  -0   0   0  -0   1   1   1   0  -1  -1   1   5   3  -1  -1  -3   1  -1   1   0  -1   1   0   1  -1  -1  -0  -1   1   0   1   0  -1   0   0  -0  -0  -0  -0   0   0   0   0   1   0  -0  -0   0   0   0  -0   0   0   0  -0  -0  -0  -0   0  -0   0   0   0   0  -0   0  -0   0  -0   0  -0  -0   0   0   0   0  -0   1  -0   0  -0   1  -0   0   0   0   0   0  -0   1   1  -1  -1  -1  -1   1  -1   1   0   1  -1  -0   0  -0  -0   0  -1   0   0   0   0  -0   0   0  -0  -0  -0   0   0   0  -0  -0   0   0   0   0  -0   1   1  -1  -0   0   0   0  -0   1   0   1   0   0   0  -0  -0   0  -0  -1  -1   1   1   1  -0  -1   1  -0  -1   1  -1  -0   0  -1  -1   1  -0  -0   1   1   1  -1   1  -0  -1   1   1  -1   1   1   1   1   0   0  -1  -1   0   4   2   1  -4   0   5  -2   3  -2   2   5  -6
iprm21631584_         182:   -8  -8  -8  -8  -8  -7  -2  -1   0   1  -1  -2   1  -4  -1   1  -0  -0  -1   0   0   0   0  -0  -2   2  -2  -2   2   1   1  -2  -0   1  -1   0  -1   1  -1  -0   0   0  -0  -1  -1   1   1   1  -1   0  -1  -0  -1  -1   1  -1   1  -0  -0   0   0  -0   0  -0   1   3   2  -2   2   1  -3   3   0  -0   1   0  -0  -1   2  -0  -0  -0   0   0   0   0  -0   0  -0  -0  -0   0   0   0  -0  -0  -0   0   0  -0   0   0   0   0   0  -0   0  -0  -0   0   0   0  -0  -0   1   4   4  -2   2   5   2   1   3   5  -5   3  -3   2  -2  -3   2   2   1  -1  -2  -2  -1   1   1   1  -1   1  -0  -1  -0   1  -2   2  -3  -2   3  -4   5   3  -5 -10   1  -8  15   7   9  12 -19   9 -13 -11  10  28  18 -11 -12  -6  19 -42 -80  78  91 -98 -97  62  93 100 -66 -43  15 -30  19 -15 -20  23  33   4   3   1  -2   1   1  -1  -3  -1   2   0   1   0   1  -0   1  -1   1  -0   0   0  -1   0  -0  -0  -0   0   0   0  -0  -0   0   1   0   0  -0  -0   0   0  -0   0  -0  -0  -0  -0   0   0  -0   0   0  -0  -0  -0   0   0   0  -0  -0   0  -0   0  -0   0   0  -0   0  -0   0   0  -0   1   1   1   0  -0  -1   0   3   2  -1  -0  -2   0  -0   0   0  -0   1   0   0  -0  -1  -0  -1   0   0   0   0  -0   0   0  -0  -0  -0  -0   0   0   0   0   0   0   0  -0   0   0   0  -0   0   0   0  -0  -0  -0  -0   0  -0   0   0   0   0  -0   0  -0   0  -0   0  -0  -0   0   0   0   0  -0   1  -0   0  -0   0  -0   0   0   0   0   0  -0   0   0  -0  -1  -0  -0   1  -0   1   0   1  -0  -0   0  -0   0   0  -0   0  -0   0   0  -0   0   0  -0  -0  -0   0   0   0  -0  -0   0   0   0   0  -0   1   0  -0  -0   0   0   0  -0   0   0   0   0   0   0  -0  -0   0  -0  -1  -0   0   0   1  -0  -0   1  -0  -0   0  -0  -0   0  -1  -1   0  -0  -0   0   1   1  -0   1  -0  -1   1   1  -0   0   1   0   1  -0   0  -1  -1   0   2   1   1  -3  -0   2  -2   0  -2   2   3  -3
iprm21631776_         183:   -7  -7  -6  -6  -6  -5  -2  -0  -0   1  -1  -1   1  -3   1  -1  -0   0  -0   1   0   0   0  -0   0  -0   0   0   1  -1  -0  -1  -0   1  -1  -0  -1   0  -1  -0   0  -0  -1   1   1  -1  -2  -2   2  -1   1   1  -1  -1   1  -1   0  -0  -0   0   0   0  -0   0   0   3   2  -1   3  -0  -2   3  -2   1  -1  -0   1   0   1  -0  -0  -0   0   0   0   0  -0   0  -0  -0  -0   0   0   0  -0  -0  -0   0   0  -0   0   0  -0   0   0  -0   0  -0   0   0   0   0  -0  -0   0   3   3  -1  -0   6   2   1   1   4  -3   2  -1   1  -1  -2   1   0  -0   1  -0  -0   0  -0  -1  -1   1   0  -1  -0   1  -0   0  -0   1   1  -1   1  -2  -1   2   4  -0   3  -6  -3  -3  -5   8  -3   5   4  -4 -11  -7   4   4   3  -7  18  36 -34 -45  57  79 -99 -83 -66 100  89 -32  68 -45  33  47 -55 -74 -10  -8  16   6  -4  -2   4   8   4  -5  -2  -4  -2  -4   2  -3   4  -3   1  -0  -1   3  -0   1   0   1  -1  -1  -1   1   0  -0  -2  -0  -0   0   1  -1  -0   0   0   0   0   0  -0  -0  -0   0  -0  -0  -0   0   0  -0   0  -0  -0   0   0  -0  -0   0  -0  -0   0  -0   0  -0   0  -0   1   1   1  -0  -1  -1   0   2   1  -1  -0  -1   0  -0   0   0  -0   0   0   0  -0  -0  -0  -0   0   0   0   0  -0   0   0  -0  -0  -0  -0   0   0   0   0   0   0  -0  -0   0   0   0  -0   0   0   0  -0  -0   0  -0   0  -0   0   0   0   0   0  -0  -0   0  -0   0  -0  -0   0   0   0   0  -0   1  -0   0   0   0  -0   0   0   0   0   0  -0   0   0  -0  -0  -0  -0   1  -0   1   0   0  -0  -0  -0   0  -0   0  -0   0   0   0   0  -0   0   0  -0  -0  -0   0   0   0  -0  -0   0   0   0   0  -0   0   0  -0  -0   0   0   0  -0   0   0   0   0   0   0  -0  -0   0  -0  -0  -0   0   0   0  -0  -0   0  -0  -0   0  -0  -0  -0  -0  -0   0  -0  -0   0   0   0  -0   0  -0  -0   1   0  -0   0   1   0   0   0  -0  -0  -0   0   1  -2  -1   1   0  -0   1   2   1  -1   3  -3
iprm21631968_         184:   -6  -6  -6  -6  -6  -5  -2  -1   0   0  -1  -1   1  -3  -1   1  -0  -0  -1   1   0   0   0  -0  -2   2  -2  -2   2   0   1  -1  -0   1  -1   0  -0   0  -1  -0   0  -0  -0   1   1  -1  -2  -2   2  -1   2   1  -1  -1   1  -1   0  -0  -0   0   0  -0   0  -0   0   2   2  -1   2   1  -2   2  -0  -0   0   0  -0  -1   2  -0  -0  -0   0   0   0   0  -0   0  -0  -0  -0   0   0   0  -0  -0  -0   0   0  -0   0  -0   0   0   0  -0   0  -0  -0   0   0   0  -0  -0   1   3   3  -2   1   4   2   1   1   3  -3   2  -1   1  -1  -2   1   0  -0   0  -0  -0   0   0  -1  -1   1   0  -1  -0   1   0  -0  -0   1   0  -0   1  -1  -1   1   2   0   2  -4  -2  -2  -3   5  -2   3   3  -2  -7  -4   2   2   2  -4  11  22 -21 -28  36  55 -92 -59 -43  89 100 -51  91 -68  53  71 -79 -95 -16 -12  22  10  -7  -4   6  14   7  -9  -3  -6  -3  -6   3  -4   6  -4   1  -0  -1   4  -0   1   1   1  -1  -1  -2   2   1  -1  -3  -1  -1   0   1  -1  -1   0   0   0   0   1  -0  -1  -0   0  -0  -0  -0   0   0  -0   0  -0  -0   1   0  -0  -0   0  -0  -0   0  -0   1  -0   0  -0   1   1   1  -0  -1  -1   0   2   1  -1  -0  -1   0  -0   0   0  -0   0   0   0  -0  -0  -0  -0   0   0   0   0  -0   0   0  -0  -0  -0  -0   0   0   0   0   0   0  -0  -0   0   0   0  -0   0   0  -0  -0  -0   0  -0   0  -0   0   0   0   0   0  -0  -0   0  -0   0   0  -0   0   0   0   0  -0   1  -0   0   0   0  -0   0   0   0   0   0  -0   0   0  -0  -0  -0  -0   1  -0   0   0   0  -0  -0   0  -0  -0   0  -0   0   0   0   0  -0   0   0  -0  -0  -0   0   0   0  -0   0   0   0   0   0  -0   0   0  -0  -0   0   0   0  -0   0   0   0   0   0   0  -0  -0   0  -0  -0  -0   0   0   0  -0  -0   0  -0  -0   0  -0  -0   0  -0  -0   0  -0  -0   0   0   1  -0   0  -0  -0   0   0  -0   0   0   0   0   0   0  -0  -0   0   2   1   1  -2   0   2  -1   1  -1   1   2  -3
iprm21632160_         185:  -20 -20 -20 -20 -19 -18  -6  -1   0   2  -4  -5   4 -10  -2   2  -1  -0  -1   1   1   0   1  -1  -5   5  -5  -4   2   2   1  -2  -1   1  -2   1  -2   1  -3  -1   0   0  -1  -1  -0   1   0   0  -0  -0  -0  -0  -2  -2   2  -2   1  -1  -0   1   0  -0  -0  -0   1   7   5  -3   6   1  -6   8  -3   1   0   0   0  -1   5  -0  -0  -0   0   0   0   0  -0   0  -0  -0  -0   0   0   1  -0  -0  -0   0   0  -1   0   0   0   0   0  -0   0  -0   0   0   1   0  -0  -0   2   9  10  -4   3  15   5   3   5  12 -10   7  -5   4  -3  -6   3   2   0   0  -1  -2  -0   1  -1  -1   1   2  -2  -1   2   1  -1   1  -0  -1   1  -0   0   0  -0  -1   1  -1   1   1   1   1  -1   1  -0  -1   1   1   1  -1  -1   0   1  -0  -8   9  10 -12 -19  38  22  15 -32 -51 100 -73  95-100 -93  87  68  51  40 -36 -31  23  12 -19 -43 -22  28   9  19   8  19  -9  14 -19  13  -3   1   4 -13   1  -4  -2  -3   4   5   6  -7  -2   2   9   2   3  -1  -5   4   2  -1  -0  -2  -1  -2   0   2   1  -1   0   1   0  -1  -0   1  -1   1  -1  -2  -1   1   1  -2   1   2  -2   2  -2   1  -0   0   1   1   1   1  -1  -1   1   7   5  -1  -1  -4   1  -1   1   0  -1   1   1   1  -1  -1  -1  -2   1   0   1   0  -1   1   1  -1  -0  -0  -1   0   0   1   0   1   0  -0  -0   0   0   0  -0   0   0   0  -0  -0  -0  -0  -0  -0   0   0   0   1  -0   0  -1   0  -1   0  -0  -0   0   1   1   1  -0   2  -1   1  -0   1  -1   1   1   0   0   1  -0   1   1  -1  -1  -1  -1   2  -1   2   0   2  -1  -1   0  -0   0   0  -1   0   0   1   0  -0   1   0  -0  -0  -0   0   0   0  -0  -0   0   1   0   0  -1   1   1  -1  -1   0   0   0  -1   1   0   1   1   0   0  -0  -0   1  -0  -1  -1   1   1   2  -1  -1   1  -1  -1   1  -1  -1   0  -2  -1   1  -0  -1   1   2   2  -1   2  -0  -2   2   2  -1   1   2   1   2   0   0  -2  -2   1   2   3   2  -5  -2   4  -3   2  -3   3   7  -8
iprm21632352_         186:    3   3   3   3   3   2   1   0  -0  -0   1   1  -1   1   0  -0   0   0   0  -0  -0  -0  -0   0   0  -1   0  -0   0  -0   0  -0   0   0  -0  -0   0  -0   0   0   0  -0  -0   1   1  -1  -1  -1   1  -1   1   1  -0   0  -0   0  -0   0   0  -0  -0  -0   0  -0  -0  -1  -1   0  -1   0   0  -1   1  -0   0   0  -0  -0  -0   0   0   0  -0  -0  -0  -0   0  -0   0   0   0  -0  -0  -0   0   0   0  -0  -0   0  -0  -0  -0  -0  -0   0  -0   0  -0  -0  -0  -0   0   0  -0  -1  -1   0  -0  -2  -1  -1  -1  -2   2  -1   1  -1   1   1  -1  -0  -0   0   0   0   0  -0  -0  -0   0  -0   0   0  -0  -0   0  -0   0   0  -0   1  -1  -1   1   2  -0   1  -2  -1  -1  -2   3  -1   2   2  -2  -4  -3   2   2   1  -3   6  15 -14 -19  25  38 -74 -42 -30  68  91 -73 100 -89  75  91 -96 -99 -24 -19  25  14 -11  -6   9  21  10 -13  -4  -9  -4  -9   4  -6   9  -6   1  -0  -2   6  -0   2   1   1  -2  -2  -3   3   1  -1  -4  -1  -1   0   2  -2  -1   1   0   1   1   1  -0  -1  -0   0  -0  -1  -0   0   0  -0   0  -0   0   1   1  -0  -1   1  -1  -1   1  -1   1  -0   0  -0   0  -0   0  -0  -0   0  -0  -1  -1   0   0   1  -0   0  -0  -0   0  -0  -0  -0   0   0   0   0  -0  -0  -0   0   0  -0  -0   0   0   0   0  -0  -0  -0  -0  -0  -0  -0   0  -0  -0  -0   0  -0  -0  -0   0   0   0   0   0   0  -0  -0  -0  -0   0  -0   0   0   0  -0   0   0   0  -0  -0  -0   0  -0   0  -0   0  -0   0  -0  -0  -0  -0  -0   0  -0  -0   0   0   0   0  -0   0  -0  -0  -0   0   0  -0   0  -0  -0   0   0   0  -0  -0   0  -0  -0  -0   0   0  -0  -0  -0   0   0   0  -0  -0  -0   0  -0  -0   0   0  -0  -0  -0   0  -0  -0  -0  -0  -0  -0   0   0  -0  -0   0   0  -0  -0  -0   0   0  -0   0   0  -0   0   0  -0   0   0  -0   0   0  -0  -0  -0   0  -0   0   0  -0  -0   0  -0  -0  -0  -0   0  -0   0   0  -0   1  -0  -0   0   1   0   0  -0   0  -0  -1   1
iprm21632544_         187:   -9  -9  -9  -9  -9  -8  -3  -0   0   1  -2  -2   2  -4  -1   1  -0  -0  -0   0   0   0   0  -0  -2   2  -2  -1   0   1   0  -1  -1   0  -0   1  -1   1  -1  -0   0   0  -0  -0  -0   0   0   0  -0   0  -0  -0  -1  -1   1  -1   1  -0  -0   0   0  -0  -0  -0   0   3   2  -1   3   0  -2   3  -2   1  -0  -0   0  -0   2  -0  -0  -0   0   0   0   0  -0   0  -0  -0  -0   0   0   0  -0  -0  -0   0   0  -0   0   0   0   0   0  -0   0  -0   0   0   0   0  -0  -0   1   4   5  -2   1   7   2   2   3   6  -5   3  -2   2  -2  -3   1   1   0   0  -1  -1  -0   1  -0  -0   0   1  -1  -1   1   1  -1   0  -0  -0   0  -0   1   0  -0  -1   0  -1   1   1   1   1  -2   1  -1  -1   1   3   2  -1  -1  -0   2  -3 -10  10  12 -15 -24  50  27  19 -45 -68  95 -89 100 -96-100  98  84  39  30 -35 -23  17   9 -14 -33 -16  21   6  15   6  15  -7  11 -15  10  -2   0   3 -10   0  -3  -1  -2   3   4   4  -5  -1   1   7   2   2  -1  -4   3   1  -1  -0  -1  -1  -1   0   1   1  -1   0   1   0  -0  -0   1  -0   1  -0  -1  -1   1   1  -1   1   1  -1   1  -1   1  -0   0   0   1   0   0  -0  -0   0   3   2  -0  -1  -2   1  -1   1   0  -1   1   0   1  -0  -1  -0  -1   0   0   0   0  -0   0   0  -0  -0  -0  -0   0   0   0   0   0   0   0  -0   0   0   0  -0   0   0   0  -0  -0  -0  -0  -0  -0   0   0   0   0  -0   0  -0   0  -0   0  -0  -0   0   0   0   0  -0   1  -0   0  -0   0  -0   0   0   0   0   0  -0   0   0  -0  -1  -0  -0   1  -1   1   0   1  -0  -0   0  -0   0   0  -0   0  -0   0   0  -0   0   0   0  -0  -0   0   0   0  -0  -0   0   0   0   0  -0   1   0  -0  -0   0   0   0  -0   0   0   0   0   0   0  -0  -0   0  -0  -1  -0   1   0   1  -0  -0   1  -0  -0   1  -0  -0   0  -1  -1   0  -0  -0   1   1   1  -0   1  -0  -1   1   1  -1   1   1   0   1   0   0  -1  -1   0   0   1   1  -2  -1   1  -1   1  -1   1   3  -4
iprm21632736_         188:   17  17  18  17  17  16   5   1  -0  -1   3   4  -3   9   2  -2   0   0   1  -1  -0  -0  -1   1   4  -4   4   3  -1  -2  -1   2   1  -1   1  -1   2  -1   2   1  -0  -0   1   1   0  -0  -0  -0   0   0   0   0   2   2  -1   2  -1   1   0  -1  -0   0   0   0  -1  -6  -4   3  -6  -1   5  -7   3  -1  -0  -0  -0   1  -4   0   0   0  -0  -0  -0  -0   0  -0   0   0   0  -0  -0  -1   0   0   0  -0  -0   1  -0  -0  -0  -0  -0   0  -0   0  -0  -0  -1  -0   0   0  -2  -8  -9   4  -3 -13  -4  -3  -5 -11   9  -6   5  -3   3   5  -2  -2  -0  -0   1   2   0  -1   1   1  -1  -2   2   1  -2  -1   1  -1   0   1  -1   0  -0  -0   0   1  -0   1  -1  -1  -1  -1   1  -1   1   1  -1  -2  -1   1   1  -0  -1   1   8  -9 -10  12  19 -39 -22 -15  33  53-100  75 -96 100  94 -88 -69 -50 -39  38  30 -22 -11  19  42  21 -27  -9 -19  -8 -19   9 -14  19 -13   3  -1  -4  13  -1   4   2   3  -4  -5  -6   7   2  -2  -9  -2  -3   1   5  -4  -2   1   0   2   1   2  -0  -2  -1   1  -0  -1  -0   1   0  -1   1  -1   1   2   1  -1  -1   1  -1  -2   2  -2   2  -1   0  -0  -1  -1  -1  -1   1   1  -1  -6  -4   1   1   4  -1   1  -1  -0   1  -1  -1  -1   1   1   1   1  -1  -0  -1  -0   1  -1  -1   1   0   0   1  -0  -0  -1  -0  -1  -0   0   0  -0  -0  -0   0  -0  -0  -0   0   0   0   0   0   0  -0  -0  -0  -0   0  -0   1  -0   0  -0   0   0  -0  -1  -1  -1   0  -2   1  -1   0  -1   1  -1  -1  -0  -0  -1   0  -1  -1   1   1   1   1  -2   1  -1  -0  -1   1   0  -0   0  -0  -0   1  -0  -0  -1  -0   0  -0  -0   0   0   0  -0  -0  -0   0   0  -0  -1  -0  -0   1  -1  -1   1   1  -0  -0  -0   1  -1  -0  -1  -0  -0  -0   0   0  -1   0   1   1  -1  -1  -1   1   1  -1   1   1  -1   1   1  -0   1   1  -1   0   0  -1  -1  -2   1  -2   0   1  -2  -2   1  -1  -2  -1  -1  -0  -0   1   1  -1  -1  -2  -2   4   2  -3   2  -2   2  -2  -6   7
iprm21632928_         189:    8   8   8   8   8   7   2   0  -0  -1   2   2  -2   4   1  -1   0   0   0  -0  -0  -0  -0   0   2  -2   2   1  -0  -1  -0   1   1  -0   0  -1   1  -0   1   0  -0  -0   0   0   0  -0  -0  -0   0  -0   0   0   1   1  -1   1  -1   0   0  -0  -0   0   0   0  -0  -2  -2   1  -3  -0   2  -3   1  -1   0   0  -0   0  -2   0   0   0  -0  -0  -0  -0   0  -0   0   0   0  -0  -0  -0   0   0   0  -0  -0   0  -0  -0  -0  -0  -0   0  -0   0  -0  -0  -0  -0   0   0  -1  -4  -4   2  -1  -6  -2  -2  -2  -5   5  -3   2  -2   1   3  -1  -1  -0  -0   1   1   0  -0   0   0  -0  -1   1   1  -1  -1   1  -0   0   0  -0   0  -1  -0   1   1  -0   1  -1  -1  -1  -1   2  -1   1   1  -1  -3  -2   1   1   1  -2   3  10 -10 -13  16  26 -53 -29 -20  47  71 -93  91-100  94 100 -99 -86 -37 -29  34  22 -16  -9  14  31  16 -20  -6 -14  -6 -14   6 -10  14 -10   2  -0  -3   9  -0   3   1   2  -3  -3  -4   5   1  -1  -6  -1  -2   1   3  -3  -1   1   0   1   1   1  -0  -1  -1   1  -0  -1  -0   0   0  -0   0  -1   0   1   1  -1  -1   1  -1  -1   1  -1   1  -1   0  -0  -0  -0  -0  -0   0   0  -0  -3  -2   0   1   2  -0   1  -1  -0   0  -1  -0  -1   0   1   0   1  -0  -0  -0   0   0  -0  -0   0   0   0   0  -0  -0  -0  -0  -0  -0  -0   0  -0  -0  -0   0  -0  -0  -0   0   0   0   0   0   0  -0  -0  -0  -0   0  -0   0  -0   0  -0   0   0  -0  -0  -0  -0   0  -1   0  -0   0  -0   0  -0  -0  -0  -0  -0   0  -0  -0   0   1   0   0  -1   0  -1  -0  -1   0   0  -0   0  -0  -0   0  -0   0  -0  -0   0  -0  -0  -0   0   0  -0  -0  -0   0   0  -0  -0  -0  -0   0  -0  -0   0   0  -0  -0  -0   0  -0  -0  -0  -0  -0  -0   0   0  -0   0   1   0  -0  -0  -1   0   0  -1   0   0  -0   0   0  -0   1   1  -0   0   0  -0  -1  -1   0  -1   0   1  -1  -1   1  -1  -1  -0  -1  -0  -0   1   1  -0   0  -1  -1   2   1  -1   1  -0   1  -1  -3   3
iprm21633120_         190:   -6  -6  -6  -6  -6  -6  -2  -0   0   1  -1  -2   1  -3  -1   1  -0  -0  -0   0   0   0   0  -0  -2   2  -1  -1   0   1   0  -1  -0   0  -0   0  -1   0  -1  -0   0   0  -0  -0  -1   0   1   1  -1   1  -1  -0  -0  -1   0  -1   0  -0  -0   0   0  -0  -0  -0   0   2   2  -1   2   0  -2   3  -1   1  -0  -0   0  -0   1  -0  -0  -0   0   0   0   0  -0   0  -0  -0  -0   0   0   0  -0  -0  -0   0   0  -0   0   0   0   0   0  -0   0  -0   0   0   0   0  -0  -0   1   3   3  -1   1   5   1   1   2   4  -3   2  -2   1  -1  -2   1   1   0   0  -1  -1  -0   0  -0  -0   0   1  -1  -1   0   0  -0   0  -0  -0   0  -0   1   0  -1  -1   0  -1   2   1   1   1  -2   1  -1  -1   1   3   2  -1  -1  -1   2  -4 -12  12  15 -19 -30  60  33  23 -55 -79  87 -96  98 -88 -99 100  93  32  24 -30 -19  14   7 -12 -27 -13  17   5  12   5  12  -5   8 -12   8  -2   0   3  -8   0  -2  -1  -2   2   3   3  -4  -1   1   5   1   2  -0  -3   2   1  -1  -0  -1  -1  -1   0   1   1  -1   0   1   0  -0  -0   0  -0   1  -0  -1  -1   1   1  -1   1   1  -1   1  -1   1  -0   0   0   0   0   0  -0  -0   0   2   2  -0  -1  -1   0  -0   0   0  -0   0   0   0  -0  -0  -0  -1   0   0   0  -0  -0   0   0  -0  -0  -0  -0   0   0   0   0   0   0   0  -0   0   0   0  -0   0   0   0  -0  -0  -0  -0  -0  -0   0   0   0   0  -0   0  -0   0  -0   0  -0  -0   0   0   0   0  -0   1  -0   0  -0   0  -0   0   0   0   0   0  -0   0   0  -0  -0  -0  -0   1  -0   1   0   0  -0  -0   0  -0   0   0  -0   0   0   0   0  -0   0   0   0  -0  -0   0   0   0  -0  -0   0   0   0   0  -0   0   0  -0  -0   0   0   0  -0   0   0   0   0   0   0  -0  -0   0  -0  -0  -0   0   0   1  -0  -0   0  -0  -0   0  -0  -0   0  -1  -0   0  -0  -0   0   1   1  -0   1  -0  -1   1   1  -0   0   1   0   0   0   0  -1  -1   0  -0   1   1  -1  -1   1  -1   1  -1   1   2  -2
iprm21633312_         191:   -3  -3  -3  -3  -3  -3  -1  -0  -0   0  -1  -1   1  -2   0  -0  -0  -0  -0   0   0   0   0  -0  -1   1  -1  -0   0  -0  -0  -0  -0  -0   0  -0  -1   0  -1  -0  -0   0   0  -1  -1   1   1   1  -1   1  -1  -1   0  -0   0  -0   0  -0  -0   0   0  -0  -0   0   0   1   1  -0   1   0  -1   2  -1   0  -0  -0   0   0   1  -0  -0  -0   0   0   0   0  -0   0  -0  -0  -0   0   0   0  -0  -0  -0   0   0  -0   0   0   0   0   0  -0   0  -0   0   0   0   0  -0  -0   0   2   2  -0  -0   3   1   1   1   2  -1   1  -1   1  -1  -1   0   0   0  -0  -0  -0  -0   0   0   0  -0   0  -0  -0   0   0  -0   0  -1  -0   0  -1   1   1  -1  -2   0  -1   2   1   1   2  -3   1  -2  -2   2   5   3  -2  -2  -1   3  -7 -17  16  21 -28 -43  80  47  33 -74 -95  68 -99  84 -69 -86  93 100  22  17 -22 -13  10   5  -8 -18  -9  11   3   8   3   8  -4   6  -8   6  -1   0   2  -5   0  -2  -1  -1   2   2   2  -3  -1   1   4   1   1  -0  -2   2   1  -0  -0  -1  -1  -1   0   1   0  -0   0   1   0  -0  -0   0  -0   0  -0  -1  -0   0   1  -1   1   1  -1   1  -1   0  -0   0  -0   0  -0   0   0  -0   0   1   1  -0  -0  -1   0  -0   0   0  -0   0   0   0  -0  -0  -0  -0   0   0   0  -0  -0   0   0  -0  -0  -0  -0   0   0   0   0   0   0   0  -0   0   0   0  -0   0   0   0  -0  -0  -0  -0  -0  -0   0   0   0   0  -0   0  -0   0  -0   0  -0  -0   0   0   0   0  -0   0  -0   0  -0   0  -0   0   0   0   0   0  -0   0   0  -0  -0  -0  -0   0  -0   0   0   0  -0  -0   0   0   0   0  -0  -0   0   0   0  -0   0   0   0  -0  -0   0   0   0  -0  -0   0   0   0   0  -0   0   0  -0  -0   0   0   0  -0   0   0   0   0   0   0  -0  -0   0   0  -0  -0   0   0   0  -0  -0   0  -0  -0   0  -0  -0   0  -0  -0   0  -0  -0   0   0   0  -0   0  -0  -0   0   0  -0   0   0   0   0   0   0  -0  -0   0  -0   0  -0  -0  -0   0   0   1   0  -0   1  -1
iprm21633504_         192:   -4  -4  -4  -4  -4  -3  -1  -1   0   0  -1   0  -0  -2  -0  -0  -0   0  -1   1   0   0   0  -0  -2   1  -2  -4   5  -1   2  -3   0   3  -4  -1  -0   0  -1  -0   0  -0  -0  -0  -0   0   0   0  -0  -0   0  -0  -0  -1   0  -1   0  -0  -0   0   0  -0   0  -0   1   3   2  -2   1   2  -4   3   2  -2   1   1  -1  -2   3   0  -0  -0   0  -0   0   0  -0   0   0  -0  -0   0   0   0  -0  -0  -0   0   0  -0   0  -0  -0   0   0   0  -0   0  -0  -0   0  -0   0   0   1   2   3  -2   2   4   2  -0   0   1  -1   1  -0   0  -0  -0   0   0   0   0  -0  -0  -0   0  -0  -0   0   0  -0  -0   0   0  -0   0  -0  -0   0  -0   0   0  -0  -0  -0  -0   0   0   0   0  -0   0  -0  -0   0   1   0  -0   0  -0  -0  -0  -2   2   3  -3  -5  11   6   4 -10 -16  51 -24  39 -50 -37  32  22 100  96 -54 -88  73  23 -64 -98 -71  82  38  65  34  64 -33  52 -65  47 -13   4  19 -47   4 -16  -8 -12  16  18  21 -25  -6   8  31   6   9  -3 -17  14   7  -4  -1  -5  -5  -7   2   6   3  -3   1   5   1  -2  -0   2  -2   4  -1  -6  -5   4   5  -4   5   5  -5   5  -6   3  -3   3  -2  -1  -2   2   2   1  -1   1   2   1  -1  -1   1  -1   1   0  -1   1   1   1  -1  -1  -1  -1   1   0   1  -0  -1   1   1  -1  -0  -0  -1   0   0   1   0   1   0   0  -0   0   0   0  -0   0  -0   0  -0  -1  -0  -0  -0  -0   0  -0   1   1  -0   0  -0  -0  -0   0  -0   0  -0   0   0   0  -0   1  -0  -0  -0   0  -0   0   0   0  -0   0  -0   0   0  -0  -0  -0  -0   1  -0   0   0   0  -0  -0  -0   0   0   0  -0  -0   0  -0  -0  -0  -0   0   0   0   0  -0  -0  -0   0  -0  -0   0  -0  -0  -0   0   0  -0  -0   0   0  -0  -0   0   0   0   0  -0  -0  -0   0   0   0  -0  -0   0   0   0  -0  -0   0  -0  -0   0  -0  -0  -0  -0  -0   0  -0   0   0   0   0  -0   0   0  -0   0   0  -0   0   0   0   0   0  -0  -0  -0   0   6   0   0  -2   4   5  -1   1  -1   1   2  -2
iprm21633696_         193:    1   1   1   1   1   1   0  -0   0  -0   0   1  -1   0  -0   0   0   0  -0   0   0  -0  -0   0  -0  -0  -0  -2   2  -0   1  -1   0   1  -2  -0   0  -0   0   0   0  -0  -0   0   0  -0   0   0  -0   0  -0  -0   0   0  -0   0  -0   0   0  -0  -0  -0   0  -0   0  -0   0  -0  -1   1  -1  -0   2  -1   1   1  -1  -1   1   0   0   0  -0  -0  -0  -0  -0  -0   0   0   0  -0  -0   0   0  -0   0   0  -0  -0  -0  -0  -0   0  -0   0  -0   0  -0  -0  -0  -0   0   0   0  -1  -0  -0   1  -1   0  -1  -0  -1   1  -1   0  -0   0   1  -0  -0  -0  -0   0   0   0  -0   0   0  -0  -0   0   0  -0  -0   0  -0  -0   0  -0  -0   0   0  -0  -0  -0  -0   0   0   0   0  -0   0  -0  -0   0   1   0  -0   0  -1  -0  -1  -1   1   2  -2  -4   8   4   3  -8 -12  40 -19  30 -39 -29  24  17  96 100 -50 -97  86  17 -78-100 -84  93  52  78  45  77 -43  66 -79  60 -18   6  27 -60   6 -22 -11 -15  21  24  27 -32  -7  11  40   8  12  -4 -21  18  10  -6  -2  -6  -7  -8   3   8   4  -4   1   6   2  -3  -0   2  -3   5  -1  -8  -6   5   7  -5   7   7  -7   6  -7   4  -4   4  -3  -1  -3   2   3   2  -1  -2   1   2  -1  -1   0  -1   1   0  -1   0   1   1  -1  -1  -1  -1   1   1   1  -0  -0   1   1  -1  -0  -0  -1   0   0   1  -0   1   0   0  -1   0   1   0  -0   0  -0   1  -0  -1  -1  -0  -1  -0   0  -0   1   1  -0   0  -0  -0  -0   0  -0   0  -0   0   0   0  -0   0  -0  -0  -0  -0  -0   0   0   0  -0   0  -0   0  -0   0  -0  -0   0  -0   0   0   0  -0  -0   0  -0   0   0  -0  -0  -0   0  -0  -0   0  -0   0   0   0   0  -0  -0  -0   0  -0  -0   0  -0  -0   0  -0  -0   0   0   0   0  -0  -0   0   0   0   0  -0  -0  -0   0   0   0   0   0  -0   0  -0  -0   0  -0  -0   0  -0   0  -0  -0   0   0  -0  -0   0   0  -0  -0  -0  -0   0  -0  -0  -0  -0   0   0  -0   0   0  -0   0   0   0   3  -0   0  -1   2   2  -0  -0  -0   0  -0   0
[truncated: 475,526 more chars]
