# Supplementary material for: Uncovering the Interplay of Competing Distortions in the Prussian Blue Analogue K2Cu[Fe(CN)6]
Source: Chem Mater. 2022 May 24;34(11):5000–8. doi: 10.1021/acs.chemmater.2c00288 (PMC9202302; doi:10.1021/acs.chemmater.2c00288)
Supplement: Supplementary file 2 — cm2c00288_si_002.zip [file cm2c00288_si_002.zip › INP files/Half_charge_pawley.inp.txt]

r_wp  3.22551482 r_exp  0.916779241 r_p  2.26704799 r_wp_dash  14.6946677 r_p_dash  13.7798482 r_exp_dash  4.17662515 weighted_Durbin_Watson  0.126766157 gof  3.51831136


iters 100000
chi2_convergence_criteria 0.001
do_errors


	x_calculation_step = Yobs_dx_at(Xo); convolution_step 4
	bkg @  10604.6078`_9.62727151 -4877.45798`_11.6461061  2162.16035`_11.6477002  104.644252`_10.3100959 -630.301228`_8.55840409 -75.370635`_9.4627591
	
	'Rigaku 3kW
	LP_Factor(!th2_monochromator, 0)
	CuKa2(0.0001)
	Simple_Axial_Model(!axial,10)
	

	
	'{{{
	prm pfO  0.38414`_0.00487
	hkl_Is
		TCHZ_Peak_Type(pku,-0.55164`_0.51901_LIMIT_MIN_-0.75163518,pkv, -0.77789`_0.26867_LIMIT_MIN_-0.977893106,pkw,  0.13522`_0.03222,!pkz, 0.0000,pky, 1.56034`_0.05049_LIMIT_MIN_1.36034105,!pkxz, 0.0000)
		a @  10.861604`_0.001820
		b @  10.047206`_0.002160
		c @  10.071464`_0.001062
		al 90
		be 90
		ga 90
		volume  1099.087`_0.321
		space_group "Cccm"
		load hkl_m_d_th2 I 
		{
			   1   1   0   4    7.375573      11.98970     = pfO * 15.76607_0.32749                         ;
			   1   1   1   8    5.950562      14.87558     = pfO * 0.46952_0.42078_LIMIT_MIN_1e-015         ;
			   2   0   0   2    5.430802      16.30852     = pfO * 73.65306_0.76102                         ;
			   0   0   2   2    5.035732      17.59775     = pfO * 181.68392_7.38762                        ;
			   0   2   0   2    5.023603      17.64058     = pfO * 11.40420_7.08980_LIMIT_MIN_1e-015        ;
			   1   1   2   8    4.158839      21.34786     = pfO * 17.24824_1.02217_LIMIT_MIN_1e-015        ;
			   2   0   2   4    3.692577      24.08148     = pfO * 0.06376_16.90069_LIMIT_MIN_1e-015        ;
			   2   2   0   4    3.687787      24.11323     = pfO * 316.08521_17.21599                       ;
			   0   2   2   4    3.556504      25.01748     = pfO * 236.52345_2.02362                        ;
			   2   2   1   8    3.462940      25.70483     = pfO * 45.97403_2.11452                         ;
			   3   1   0   4    3.406133      26.14106     = pfO * 110.31622_2.23939                        ;
			   3   1   1   8    3.226603      27.62360     = pfO * 33.09649_2.61822_LIMIT_MIN_1e-015        ;
			   1   3   0   4    3.200386      27.85443     = pfO * 0.00000_2.64750_LIMIT_MIN_1e-015         ;
			   1   1   3   8    3.055519      29.20369     = pfO * 0.00000_7.18165_LIMIT_MIN_1e-015         ;
			   1   3   1   8    3.050095      29.25678     = pfO * 0.00000_7.23362_LIMIT_MIN_1e-015         ;
			   2   2   2   8    2.975281      30.00951     = pfO * 0.00000_2.44551_LIMIT_MIN_1e-015         ;
			   3   1   2   8    2.821345      31.68871     = pfO * 0.00000_2.71411_LIMIT_MIN_1e-015         ;
			   4   0   0   2    2.715401      32.95962     = pfO * 179.02371_6.14014                        ;
			   1   3   2   8    2.701055      33.13971     = pfO * 70.40373_6.27605                         ;
			   0   0   4   2    2.517866      35.62859     = pfO * 396.62787_21.10391                       ;
			   0   4   0   2    2.511802      35.71751     = pfO * 134.99058_27.28786                       ;
			   2   2   3   8    2.482544      36.15290     = pfO * 0.00000_13.60537_LIMIT_MIN_1e-015        ;
			   3   3   0   4    2.458524      36.51851     = pfO * 0.01240_8.20937_LIMIT_MIN_1e-015         ;
			   3   1   3   8    2.390995      37.58797     = pfO * 0.02653_104766.70330_LIMIT_MIN_1e-015    ;
			   4   0   2   4    2.390068      37.60309     = pfO * 37.26138_138899.21397_LIMIT_MIN_1e-015   ;
			   4   2   0   4    2.388768      37.62433     = pfO * 239.30964_62654.25425                    ;
			   1   1   4   8    2.388393      37.63045     = pfO * 0.10072_5732.88244_LIMIT_MIN_1e-015      ;
			   3   3   1   8    2.382844      37.72140     = pfO * 3.66847_34248.93954_LIMIT_MIN_1e-015     ;
			   4   2   1   8    2.324286      38.70910     = pfO * 85.69548_23.94196_LIMIT_MIN_1e-015       ;
			   1   3   3   8    2.316454      38.84521     = pfO * 0.00000_27.88791_LIMIT_MIN_1e-015        ;
			   2   0   4   4    2.284302      39.41443     = pfO * 0.06872_44.53591_LIMIT_MIN_1e-015        ;
			   2   4   0   4    2.279770      39.49603     = pfO * 299.68713_51.15596                       ;
			   0   2   4   4    2.250960      40.02299     = pfO * 187.24471_72.20201                       ;
			   0   4   2   4    2.247705      40.08343     = pfO * 0.02383_70.89026_LIMIT_MIN_1e-015        ;
			   2   4   1   8    2.223517      40.53850     = pfO * 0.00000_28.42489_LIMIT_MIN_1e-015        ;
			   3   3   2   8    2.209286      40.81121     = pfO * 149.64002_23.20037                       ;
			   4   2   2   8    2.158252      41.82088     = pfO * 254.45794_14.58865                       ;
			   5   1   0   4    2.123259      42.54333     = pfO * 186.11300_15.02115                       ;
			   2   2   4   8    2.079420      43.48538     = pfO * 0.26653_1751.44540_LIMIT_MIN_1e-015      ;
			   5   1   1   8    2.077592      43.52559     = pfO * 0.00048_2080.31685_LIMIT_MIN_1e-015      ;
			   2   4   2   8    2.076853      43.54186     = pfO * 651.85569_339.15625                      ;
			   3   1   4   8    2.024725      44.72258     = pfO * 336.29517_25.56658                       ;
			   3   3   3   8    1.983521      45.70360     = pfO * 251.34063_226.20082                      ;
			   1   3   4   8    1.978860      45.81737     = pfO * 0.00000_494.52347_LIMIT_MIN_1e-015       ;
			   1   5   0   4    1.975911      45.88963     = pfO * 66.31960_375.98479_LIMIT_MIN_1e-015      ;
			   5   1   2   8    1.956460      46.37236     = pfO * 89.41965_272.79441_LIMIT_MIN_1e-015      ;
			   4   2   3   8    1.946340      46.62770     = pfO * 0.00000_973.32994_LIMIT_MIN_1e-015       ;
			   1   1   5   8    1.943131      46.70925     = pfO * 0.00000_941.97623_LIMIT_MIN_1e-015       ;
			   1   5   1   8    1.938949      46.81601     = pfO * 369.93354_174.06697                      ;
			   2   4   3   8    1.886010      48.21215     = pfO * 394.49290_47.66832                       ;
			   4   0   4   4    1.846288      49.31769     = pfO * 186.59895_247.63413                      ;
			   4   4   0   4    1.843893      49.38603     = pfO * 472.43676_532.95523                      ;
			   1   5   2   8    1.839382      49.51528     = pfO * 0.00000_403.12977_LIMIT_MIN_1e-015       ;
			   5   3   0   4    1.822505      50.00514     = pfO * 0.00000_369.25302_LIMIT_MIN_1e-015       ;
			   6   0   0   2    1.813747      50.26334     = pfO * 165.82796_3448.58261_LIMIT_MIN_1e-015    ;
			   4   4   1   8    1.810267      50.36668     = pfO * 169.98708_3556.63671_LIMIT_MIN_1e-015    ;
			   5   1   3   8    1.794480      50.84119     = pfO * 101.01231_1006.18289_LIMIT_MIN_1e-015    ;
			   5   3   1   8    1.793379      50.87462     = pfO * 0.00000_942.30416_LIMIT_MIN_1e-015       ;
			   0   4   4   4    1.778252      51.33871     = pfO * 424.07983_262.59068                      ;
			   2   2   5   8    1.767780      51.66519     = pfO * 115.73829_405.09312_LIMIT_MIN_1e-015     ;
			   3   3   4   8    1.759044      51.94084     = pfO * 0.00000_775.49640_LIMIT_MIN_1e-015       ;
			   3   5   0   4    1.756973      52.00667     = pfO * 110.07642_673.81799_LIMIT_MIN_1e-015     ;
			   3   1   5   8    1.733806      52.75476     = pfO * 202.63305_23583.29973                    ;
			   4   2   4   8    1.732956      52.78263     = pfO * 118.36914_40678.48751_LIMIT_MIN_1e-015   ;
			   4   4   2   8    1.731470      52.83144     = pfO * 0.00959_33965.57316_LIMIT_MIN_1e-015     ;
			   3   5   1   8    1.730833      52.85240     = pfO * 112.46689_17292.77505_LIMIT_MIN_1e-015   ;
			   5   3   2   8    1.713724      53.42166     = pfO * 0.00000_2993.38972_LIMIT_MIN_1e-015      ;
			   6   0   2   4    1.704744      53.72557     = pfO * 264.66282_2617329.73430                  ;
			   1   3   5   8    1.703537      53.76671     = pfO * 213.49216_3376912.18630_LIMIT_MIN_1e-015 ;
			   6   2   0   4    1.703066      53.78277     = pfO * 0.01191_799920.83513_LIMIT_MIN_1e-015    ;
			   1   5   3   8    1.702859      53.78987     = pfO * 0.00000_38593.91980_LIMIT_MIN_1e-015     ;
			   2   4   4   8    1.689963      54.23382     = pfO * 0.00000_1773.60836_LIMIT_MIN_1e-015      ;
			   0   0   6   2    1.679227      54.60930     = pfO * 309.22771_15729.64108                    ;
			   6   2   1   8    1.678577      54.63221     = pfO * 232.72849_16155.76527                    ;
			   0   6   0   2    1.674534      54.77516     = pfO * 0.04130_476.99723_LIMIT_MIN_1e-015       ;
			   3   5   2   8    1.658901      55.33534     = pfO * 162.65535_209.34985_LIMIT_MIN_1e-015     ;
			   1   1   6   8    1.636725      56.15088     = pfO * 207.48392_234.85346_LIMIT_MIN_1e-015     ;
			   5   1   4   8    1.623167      56.66204     = pfO * 93.49655_408.59253_LIMIT_MIN_1e-015      ;
			   4   4   3   8    1.616165      56.92988     = pfO * 0.00000_5437.04734_LIMIT_MIN_1e-015      ;
			   6   2   2   8    1.613302      57.04018     = pfO * 28.96850_6311.84084_LIMIT_MIN_1e-015     ;
			   2   0   6   4    1.603720      57.41254     = pfO * 0.02017_7904.75747_LIMIT_MIN_1e-015      ;
			   5   3   3   8    1.601705      57.49151     = pfO * 0.00000_11397.50605_LIMIT_MIN_1e-015     ;
			   0   2   6   4    1.600193      57.55090     = pfO * 421.98494_3497.12512                     ;
			   2   6   0   4    1.592053      57.87291     = pfO * 446.15970_7242.92010                     ;
			   0   6   2   4    1.588985      57.99528     = pfO * 6.08800_1166.73506_LIMIT_MIN_1e-015      ;
			   2   6   1   8    1.580370      58.34180     = pfO * 0.00000_535.69188_LIMIT_MIN_1e-015       ;
			   3   3   5   8    1.558115      59.25751     = pfO * 0.00000_2503.36848_LIMIT_MIN_1e-015      ;
			   3   5   3   8    1.556675      59.31782     = pfO * 0.42407_5392.23208_LIMIT_MIN_1e-015      ;
			   1   5   4   8    1.554418      59.41255     = pfO * 161.55740_3668.06783_LIMIT_MIN_1e-015    ;
			   4   2   5   8    1.539898      60.03001     = pfO * 0.00000_1084.95056_LIMIT_MIN_1e-015      ;
			   7   1   0   4    1.533478      60.30733     = pfO * 0.00000_2191.68162_LIMIT_MIN_1e-015      ;
			   2   2   6   8    1.527760      60.55666     = pfO * 0.00000_4190.47859_LIMIT_MIN_1e-015      ;
			   6   2   3   8    1.525048      60.67567     = pfO * 178.97759_18483.08473_LIMIT_MIN_1e-015   ;
			   2   6   2   8    1.518811      60.95123     = pfO * 0.00000_11400.03608_LIMIT_MIN_1e-015     ;
			   7   1   1   8    1.516006      61.07606     = pfO * 0.00000_11712.26253_LIMIT_MIN_1e-015     ;
			   2   4   5   8    1.509496      61.36784     = pfO * 0.00000_4057.90327_LIMIT_MIN_1e-015      ;
			   3   1   6   8    1.505670      61.54067     = pfO * 0.00000_3127.52701_LIMIT_MIN_1e-015      ;
			   1   3   6   8    1.487641      62.36938     = pfO * 0.00000_14957.14328_LIMIT_MIN_1e-015     ;
			   4   4   4   8    1.486519      62.42170     = pfO * 0.00000_13942.97240_LIMIT_MIN_1e-015     ;
			   5   3   4   8    1.476340      62.90102     = pfO * 191.33097_32245.98464_LIMIT_MIN_1e-015   ;
			   5   5   0   4    1.475115      62.95926     = pfO * 0.00000_92979.52419_LIMIT_MIN_1e-015     ;
			   6   0   4   4    1.469812      63.21254     = pfO * 0.00000_236801.28335_LIMIT_MIN_1e-015    ;
			   7   1   2   8    1.468603      63.27061     = pfO * 0.00000_925796.38607_LIMIT_MIN_1e-015    ;
			   6   4   0   4    1.466968      63.34930     = pfO * 0.00000_1081531.91867_LIMIT_MIN_1e-015   ;
			   5   1   5   8    1.461324      63.62258     = pfO * 0.00000_28582.66774_LIMIT_MIN_1e-015     ;
			   5   5   1   8    1.459543      63.70937     = pfO * 0.00000_12543.39796_LIMIT_MIN_1e-015     ;
			   6   4   1   8    1.453234      64.01870     = pfO * 0.00000_3133.47689_LIMIT_MIN_1e-015      ;
			   2   6   3   8    1.444493      64.45271     = pfO * 0.00000_2472.28831_LIMIT_MIN_1e-015      ;
			   3   5   4   8    1.440854      64.63521     = pfO * 0.00000_2499.83874_LIMIT_MIN_1e-015      ;
			   4   0   6   4    1.427797      65.29937     = pfO * 0.00000_4186.53434_LIMIT_MIN_1e-015      ;
			   4   6   0   4    1.425306      65.42772     = pfO * 0.00000_19013.26927_LIMIT_MIN_1e-015     ;
			   1   7   0   4    1.422945      65.54991     = pfO * 0.00000_46400.06732_LIMIT_MIN_1e-015     ;
			   1   1   7   8    1.415629      65.93163     = pfO * 0.00000_2431921.24738_LIMIT_MIN_1e-015   ;
			   5   5   2   8    1.412162      66.11413     = pfO * 0.00000_569071.84260_LIMIT_MIN_1e-015    ;
			   6   2   4   8    1.411244      66.16266     = pfO * 277.41845_4254668.53735_LIMIT_MIN_1e-015 ;
			   6   4   2   8    1.410673      66.19292     = pfO * 0.00000_1516091.25114_LIMIT_MIN_1e-015   ;
			   1   5   5   8    1.410554      66.19917     = pfO * 0.00000_1525271.15595_LIMIT_MIN_1e-015   ;
			   7   3   0   4    1.409870      66.23542     = pfO * 0.00000_2643409.84020_LIMIT_MIN_1e-015   ;
			   4   6   1   8    1.408952      66.28415     = pfO * 0.00000_1458405.59332_LIMIT_MIN_1e-015   ;
			   1   7   1   8    1.407892      66.34052     = pfO * 0.00000_526268.74250_LIMIT_MIN_1e-015    ;
			   7   1   3   8    1.395623      67.00020     = pfO * 0.00000_2755802.82153_LIMIT_MIN_1e-015   ;
			   0   4   6   4    1.394851      67.04219     = pfO * 0.00000_5398988.73248_LIMIT_MIN_1e-015   ;
			   7   3   1   8    1.394329      67.07059     = pfO * 0.00000_2864078.30687_LIMIT_MIN_1e-015   ;
			   0   6   4   4    1.394334      67.07034     = pfO * 0.00000_209389.50528_LIMIT_MIN_1e-015    ;
			   3   3   6   8    1.386280      67.51215     = pfO * 0.00000_6544.72949_LIMIT_MIN_1e-015      ;
			   4   2   6   8    1.373402      68.23175     = pfO * 0.00000_6475.07133_LIMIT_MIN_1e-015      ;
			   4   6   2   8    1.371431      68.34337     = pfO * 0.00000_23503.78681_LIMIT_MIN_1e-015     ;
			   1   7   2   8    1.369327      68.46294     = pfO * 566.92580_37031.37181                    ;
			   4   4   5   8    1.360088      68.99342     = pfO * 0.00000_649623.53478_LIMIT_MIN_1e-015    ;
			   8   0   0   2    1.357700      69.13196     = pfO * 0.00000_1161187.09099_LIMIT_MIN_1e-015   ;
			   7   3   2   8    1.355897      69.23703     = pfO * 0.00000_718140.62283_LIMIT_MIN_1e-015    ;
			   5   3   5   8    1.351703      69.48262     = pfO * 0.00000_164724.09600_LIMIT_MIN_1e-015    ;
			   2   4   6   8    1.351436      69.49833     = pfO * 0.00000_364381.85410_LIMIT_MIN_1e-015    ;
		}

	
		'}}}

	
	'{{{
	prm pfT  0.75225`_0.00517
	hkl_Is
		TCHZ_Peak_Type(pku1, 0.53635`_0.09137_LIMIT_MAX_0.636353824,pkv1, -0.23489`_0.04509,pkw1,  0.01772`_0.00503,!pkz, 0.0000,pky1, 0.59823`_0.01250_LIMIT_MAX_0.698226469,!pkxz, 0.0000)
		a   @  7.071561_0.000443
		b   @  7.347249_0.000515
		c   @  9.884658_0.000584
		al  @  89.98782_0.01525_LIMIT_MAX_90.1878189
		be  @  90.00207_0.01306_LIMIT_MAX_90.2020725
		ga  @  86.17367_0.00526
		volume  512.428
		space_group "P-1"
		load hkl_m_d_th2 I 
		{
			   0   0   1   2    9.884658       8.93903      = pfT * 538.00599_360.88162_LIMIT_MIN_1e-015          ;
			   0   1   0   2    7.330871      12.06308     = pfT * 1.02506_0.11180_LIMIT_MIN_1e-015              ;
			   1   0   0   2    7.055798      12.53521     = pfT * 0.74657_0.11802_LIMIT_MIN_1e-015              ;
			   0   1   1   2    5.888844      15.03238     = pfT * 0.00003_0.75534_LIMIT_MIN_1e-015              ;
			   0   1  -1   2    5.887630      15.03550     = pfT * 0.00003_0.76007_LIMIT_MIN_1e-015              ;
			   1   0   1   2    5.742959      15.41653     = pfT * 0.00003_0.93850_LIMIT_MIN_1e-015              ;
			   1   0  -1   2    5.742685      15.41727     = pfT * 0.00003_0.93991_LIMIT_MIN_1e-015              ;
			   1   1   0   2    5.262143      16.83496     = pfT * 28.06253_0.28539                              ;
			   0   0   2   2    4.942329      17.93304     = pfT * 26.37499_0.58002                              ;
			   1  -1   0   2    4.922200      18.00698     = pfT * 37.55027_0.60643                              ;
			   1   1   1   2    4.645179      19.09061     = pfT * 0.00003_0.93066_LIMIT_MIN_1e-015              ;
			   1   1  -1   2    4.644728      19.09248     = pfT * 0.17929_0.93561_LIMIT_MIN_1e-015              ;
			   1  -1  -1   2    4.406449      20.13538     = pfT * 1.03757_18.12834_LIMIT_MIN_1e-015             ;
			   1  -1   1   2    4.405817      20.13830     = pfT * 7.25455_18.13470_LIMIT_MIN_1e-015             ;
			   0   1   2   2    4.098409      21.66640     = pfT * 0.00003_1.45780_LIMIT_MIN_1e-015              ;
			   0   1  -2   2    4.097591      21.67078     = pfT * 0.00003_1.52850_LIMIT_MIN_1e-015              ;
			   1   0   2   2    4.048128      21.93883     = pfT * 0.00387_1.78864_LIMIT_MIN_1e-015              ;
			   1   0  -2   2    4.047936      21.93989     = pfT * 0.19956_1.72924_LIMIT_MIN_1e-015              ;
			   0   2   0   2    3.665436      24.26250     = pfT * 92.75362_0.63714                              ;
			   1   1   2   2    3.602724      24.69143     = pfT * 64.72211_1.79581                              ;
			   1   1  -2   2    3.602303      24.69436     = pfT * 132.70585_1.82947                             ;
			   2   0   0   2    3.527899      25.22366     = pfT * 114.62569_0.77963                             ;
			   1  -1  -2   2    3.487930      25.51755     = pfT * 16.97499_31.90977_LIMIT_MIN_1e-015            ;
			   1  -1   2   2    3.487302      25.52221     = pfT * 127.33170_31.81939                            ;
			   0   2   1   2    3.436995      25.90223     = pfT * 0.00202_2.96640_LIMIT_MIN_1e-015              ;
			   0   2  -1   2    3.436512      25.90593     = pfT * 24.03430_2.92409                              ;
			   1   2   0   2    3.345319      26.62493     = pfT * 18.47262_0.78327_LIMIT_MIN_1e-015             ;
			   2   0   1   2    3.322672      26.80978     = pfT * 0.00027_4.55241_LIMIT_MIN_1e-015              ;
			   2   0  -1   2    3.322566      26.81065     = pfT * 5.38461_4.53409_LIMIT_MIN_1e-015              ;
			   0   0   3   2    3.294886      27.04014     = pfT * 5.48041_0.79626_LIMIT_MIN_1e-015              ;
			   2   1   0   2    3.265227      27.29048     = pfT * 11.41719_0.64495_LIMIT_MIN_1e-015             ;
			   1   2   1   2    3.168931      28.13658     = pfT * 0.38834_10.80320_LIMIT_MIN_1e-015             ;
			   1  -2   0   2    3.168598      28.13959     = pfT * 5.43869_175.44189_LIMIT_MIN_1e-015            ;
			   1   2  -1   2    3.167392      28.15053     = pfT * 4.90360_165.27763_LIMIT_MIN_1e-015            ;
			   2   1   1   2    3.100491      28.77090     = pfT * 5.74807_12.81084_LIMIT_MIN_1e-015             ;
			   2  -1   0   2    3.100400      28.77176     = pfT * 7.34449_301.30315_LIMIT_MIN_1e-015            ;
			   2   1  -1   2    3.099160      28.78352     = pfT * 2.20066_289.16370_LIMIT_MIN_1e-015            ;
			   1  -2  -1   2    3.016502      29.58999     = pfT * 0.00003_25.77298_LIMIT_MIN_1e-015             ;
			   1  -2   1   2    3.016136      29.59367     = pfT * 0.00003_33.47275_LIMIT_MIN_1e-015             ;
			   0   1   3   2    3.005534      29.70046     = pfT * 0.00003_19.28827_LIMIT_MIN_1e-015             ;
			   0   1  -3   2    3.005049      29.70536     = pfT * 0.00003_12.91088_LIMIT_MIN_1e-015             ;
			   1   0   3   2    2.985474      29.90466     = pfT * 7.08312_7.25213_LIMIT_MIN_1e-015              ;
			   1   0  -3   2    2.985359      29.90584     = pfT * 2.76374_6.24002_LIMIT_MIN_1e-015              ;
			   2  -1   1   2    2.957330      30.19600     = pfT * 0.00023_41.85912_LIMIT_MIN_1e-015             ;
			   2  -1  -1   2    2.957101      30.19839     = pfT * 4.02081_47.76400_LIMIT_MIN_1e-015             ;
			   0   2   2   2    2.944422      30.33154     = pfT * 3.03611_11.57497_LIMIT_MIN_1e-015             ;
			   0   2  -2   2    2.943815      30.33795     = pfT * 0.00003_5.39458_LIMIT_MIN_1e-015              ;
			   2   0   2   2    2.871480      31.12129     = pfT * 0.37046_2.63286_LIMIT_MIN_1e-015              ;
			   2   0  -2   2    2.871343      31.12282     = pfT * 0.00003_2.64019_LIMIT_MIN_1e-015              ;
			   1   1   3   2    2.792762      32.02171     = pfT * 0.00003_2.24430_LIMIT_MIN_1e-015              ;
			   1   1  -3   2    2.792468      32.02517     = pfT * 0.00003_2.72980_LIMIT_MIN_1e-015              ;
			   1   2   2   2    2.770579      32.28506     = pfT * 2.96451_2.84690_LIMIT_MIN_1e-015              ;
			   1   2  -2   2    2.770135      32.29038     = pfT * 2.72793_2.44362_LIMIT_MIN_1e-015              ;
			   1  -1  -3   2    2.738288      32.67638     = pfT * 0.79236_65.06495_LIMIT_MIN_1e-015             ;
			   1  -1   3   2    2.737833      32.68197     = pfT * 19.05032_67.12439_LIMIT_MIN_1e-015            ;
			   2   1   2   2    2.724417      32.84745     = pfT * 4.97349_5.49282_LIMIT_MIN_1e-015              ;
			   2   1  -2   2    2.724293      32.84899     = pfT * 0.00003_3.38858_LIMIT_MIN_1e-015              ;
			   1  -2  -2   2    2.667002      33.57530     = pfT * 4.80749_5.70061_LIMIT_MIN_1e-015              ;
			   1  -2   2   2    2.666496      33.58186     = pfT * 0.65975_5.75331_LIMIT_MIN_1e-015              ;
			   2   2   0   2    2.631072      34.04769     = pfT * 194.17308_6.50294                             ;
			   2  -1   2   2    2.625803      34.11810     = pfT * 0.00179_31.16837_LIMIT_MIN_1e-015             ;
			   2  -1  -2   2    2.625483      34.12239     = pfT * 0.00007_25.65505_LIMIT_MIN_1e-015             ;
			   2   2   1   2    2.542617      35.27033     = pfT * 1.73805_3.88876_LIMIT_MIN_1e-015              ;
			   2   2  -1   2    2.542469      35.27245     = pfT * 4.70205_3.90200_LIMIT_MIN_1e-015              ;
			   0   0   4   2    2.471164      36.32518     = pfT * 205.93222_2.59359                             ;
			   2  -2   0   2    2.461100      36.47895     = pfT * 121.93652_5.87501                             ;
			   0   2   3   2    2.450663      36.63981     = pfT * 0.00177_12.39886_LIMIT_MIN_1e-015             ;
			   0   2  -3   2    2.450138      36.64794     = pfT * 0.00257_14.96047_LIMIT_MIN_1e-015             ;
			   0   3   0   2    2.443624      36.74913     = pfT * 0.00185_7.12308_LIMIT_MIN_1e-015              ;
			   2   0   3   2    2.408062      37.31170     = pfT * 0.00003_3.86049_LIMIT_MIN_1e-015              ;
			   2   0  -3   2    2.407941      37.31364     = pfT * 4.67258_4.19341_LIMIT_MIN_1e-015              ;
			   2  -2  -1   2    2.388290      37.63215     = pfT * 17.75712_127.74027_LIMIT_MIN_1e-015           ;
			   2  -2   1   2    2.388088      37.63544     = pfT * 9.53872_128.50911_LIMIT_MIN_1e-015            ;
			   0   3   1   2    2.372329      37.89494     = pfT * 0.00004_11.84318_LIMIT_MIN_1e-015             ;
			   0   3  -1   2    2.372091      37.89889     = pfT * 0.00005_11.63605_LIMIT_MIN_1e-015             ;
			   1   3   0   2    2.358244      38.13000     = pfT * 28.57140_5.54846_LIMIT_MIN_1e-015             ;
			   1   2   3   2    2.351933      38.23628     = pfT * 1.03877_1743.25630_LIMIT_MIN_1e-015           ;
			   3   0   0   2    2.347667      38.30847     = pfT * 0.93337_1763.78645_LIMIT_MIN_1e-015           ;
			   1   2  -3   2    2.347261      38.31534     = pfT * 1.32388_106.57114_LIMIT_MIN_1e-015            ;
			   0   1   4   2    2.341853      38.40730     = pfT * 0.11769_127.95285_LIMIT_MIN_1e-015            ;
			   0   1  -4   2    2.341547      38.41250     = pfT * 0.00785_54.92729_LIMIT_MIN_1e-015             ;
			   1   0   4   2    2.332297      38.57086     = pfT * 0.00003_37.20961_LIMIT_MIN_1e-015             ;
			   1   0  -4   2    2.332224      38.57212     = pfT * 0.12121_39.62725_LIMIT_MIN_1e-015             ;
			   2   2   2   2    2.322590      38.73849     = pfT * 4.49126_43.23110_LIMIT_MIN_1e-015             ;
			   2   1   3   2    2.322364      38.74240     = pfT * 12.08133_109.38460_LIMIT_MIN_1e-015           ;
			   2   2  -2   2    2.319336      38.79501     = pfT * 4.58440_91.25914_LIMIT_MIN_1e-015             ;
			   2   1  -3   2    2.319222      38.79700     = pfT * 1.73277_14.56873_LIMIT_MIN_1e-015             ;
			   1   3   1   2    2.293964      39.24158     = pfT * 17.14075_17.98027_LIMIT_MIN_1e-015            ;
			   1   3  -1   2    2.293766      39.24511     = pfT * 9.46803_34.55966_LIMIT_MIN_1e-015             ;
			   3   0   1   2    2.288082      39.34662     = pfT * 5.21662_288.27864_LIMIT_MIN_1e-015            ;
			   3   0  -1   2    2.288030      39.34755     = pfT * 1.90794_915.69131_LIMIT_MIN_1e-015            ;
			   1  -2  -3   2    2.284280      39.41481     = pfT * 0.85373_1542.10519_LIMIT_MIN_1e-015           ;
			   3   1   0   2    2.283665      39.42587     = pfT * 0.71576_1445.07611_LIMIT_MIN_1e-015           ;
			   1  -2   3   2    2.283188      39.43444     = pfT * 9.28340_548.88476_LIMIT_MIN_1e-015            ;
			   1  -3   0   2    2.262841      39.80393     = pfT * 53.64071_5.51489                              ;
			   2  -1   3   2    2.257613      39.90002     = pfT * 4.90887_23.86401_LIMIT_MIN_1e-015             ;
			   2  -1  -3   2    2.257308      39.90564     = pfT * 0.00347_20.44331_LIMIT_MIN_1e-015             ;
			   1   1   4   2    2.236897      40.28547     = pfT * 11.52868_4.99185_LIMIT_MIN_1e-015             ;
			   1   1  -4   2    2.236696      40.28925     = pfT * 18.70895_6.56233_LIMIT_MIN_1e-015             ;
			   3   1   1   2    2.225633      40.49827     = pfT * 0.00008_13.56608_LIMIT_MIN_1e-015             ;
			   3   1  -1   2    2.225615      40.49860     = pfT * 2.19704_12.72331_LIMIT_MIN_1e-015             ;
			   1  -1  -4   2    2.208627      40.82394     = pfT * 21.23828_2610.17664_LIMIT_MIN_1e-015          ;
			   1  -1   4   2    2.208308      40.83009     = pfT * 10.19728_3514.96124_LIMIT_MIN_1e-015          ;
			   1  -3  -1   2    2.205884      40.87696     = pfT * 0.04950_1993.25496_LIMIT_MIN_1e-015           ;
			   1  -3   1   2    2.205677      40.88097     = pfT * 2.41059_1410.59714_LIMIT_MIN_1e-015           ;
			   2  -2  -2   2    2.203225      40.92852     = pfT * 22.69265_2144.58388_LIMIT_MIN_1e-015          ;
			   2  -2   2   2    2.202908      40.93466     = pfT * 28.46616_1834.98878_LIMIT_MIN_1e-015          ;
			   3  -1   0   2    2.197254      41.04473     = pfT * 8.43510_30.06257_LIMIT_MIN_1e-015             ;
			   0   3   2   2    2.190692      41.17326     = pfT * 0.00083_25.21529_LIMIT_MIN_1e-015             ;
			   0   3  -2   2    2.190317      41.18063     = pfT * 9.06715_10.30847_LIMIT_MIN_1e-015             ;
			   3  -1   1   2    2.144951      42.09250     = pfT * 28.31718_21.02153_LIMIT_MIN_1e-015            ;
			   3  -1  -1   2    2.144850      42.09459     = pfT * 0.00291_21.66850_LIMIT_MIN_1e-015             ;
			   1   3   2   2    2.128528      42.43292     = pfT * 44.23204_9.61576_LIMIT_MIN_1e-015             ;
			   1   3  -2   2    2.128212      42.43953     = pfT * 12.42310_22.97516_LIMIT_MIN_1e-015            ;
			   3   0   2   2    2.123768      42.53263     = pfT * 0.00049_27.23939_LIMIT_MIN_1e-015             ;
			   3   0  -2   2    2.123685      42.53437     = pfT * 30.16513_13.28310_LIMIT_MIN_1e-015            ;
			   2   3   0   2    2.074649      43.59048     = pfT * 86.68053_83.53729                             ;
			   3   1   2   2    2.073536      43.61509     = pfT * 0.02204_98.20612_LIMIT_MIN_1e-015             ;
			   3   1  -2   2    2.073507      43.61572     = pfT * 54.83251_17.41303_LIMIT_MIN_1e-015            ;
			   1  -3  -2   2    2.057615      43.97009     = pfT * 35.49138_1304.14079_LIMIT_MIN_1e-015          ;
			   2   2   3   2    2.057279      43.97764     = pfT * 16.04071_1455.35124_LIMIT_MIN_1e-015          ;
			   1  -3   2   2    2.056111      44.00393     = pfT * 0.92498_198.14562_LIMIT_MIN_1e-015            ;
			   2   2  -3   2    2.055876      44.00922     = pfT * 10.22051_82.87573_LIMIT_MIN_1e-015            ;
			   0   2   4   2    2.049205      44.16002     = pfT * 49.06690_56.51134_LIMIT_MIN_1e-015            ;
			   0   2  -4   2    2.048795      44.16931     = pfT * 46.26110_23.32663_LIMIT_MIN_1e-015            ;
			   3   2   0   2    2.042397      44.31500     = pfT * 17.37721_7.67967_LIMIT_MIN_1e-015             ;
			   2   3   1   2    2.030472      44.58920     = pfT * 0.00375_20.14525_LIMIT_MIN_1e-015             ;
			   2   3  -1   2    2.030347      44.59209     = pfT * 23.96194_27.53924_LIMIT_MIN_1e-015            ;
			   2   0   4   2    2.024064      44.73799     = pfT * 33.86513_20.34882_LIMIT_MIN_1e-015            ;
			   2   0  -4   2    2.023968      44.74022     = pfT * 74.53049_11.97653                             ;
			   3  -1   2   2    2.007859      45.11885     = pfT * 50.95251_30.87126_LIMIT_MIN_1e-015            ;
			   3  -1  -2   2    2.007693      45.12279     = pfT * 39.66204_39.35536_LIMIT_MIN_1e-015            ;
			   3   2   1   2    2.000177      45.30174     = pfT * 7.85762_30.67781_LIMIT_MIN_1e-015             ;
			   3   2  -1   2    2.000117      45.30318     = pfT * 0.00061_23.99069_LIMIT_MIN_1e-015             ;
			   1   2   4   2    1.987831      45.59891     = pfT * 2.67717_7.78678_LIMIT_MIN_1e-015              ;
			   1   2  -4   2    1.987503      45.60686     = pfT * 6.31139_7.84961_LIMIT_MIN_1e-015              ;
			   0   0   5   2    1.976932      45.86461     = pfT * 2.88105_19.35459_LIMIT_MIN_1e-015             ;
			   2   1   4   2    1.971937      45.98742     = pfT * 0.05014_713.79589_LIMIT_MIN_1e-015            ;
			   2  -2  -3   2    1.971597      45.99581     = pfT * 3.07761_3154.05854_LIMIT_MIN_1e-015           ;
			   2  -2   3   2    1.970516      46.02249     = pfT * 3.81609_2526.46667_LIMIT_MIN_1e-015           ;
			   2   1  -4   2    1.970423      46.02480     = pfT * 1.95742_97.26032_LIMIT_MIN_1e-015             ;
			   0   3   3   2    1.962948      46.21020     = pfT * 4.30778_39.67983_LIMIT_MIN_1e-015             ;
			   0   3  -3   2    1.962543      46.22028     = pfT * 3.39699_14.54588_LIMIT_MIN_1e-015             ;
			   1  -2  -4   2    1.948847      46.56417     = pfT * 1.02681_212.59810_LIMIT_MIN_1e-015            ;
			   2  -3   0   2    1.948538      46.57200     = pfT * 4.36801_301.55760_LIMIT_MIN_1e-015            ;
			   1  -2   4   2    1.948143      46.58199     = pfT * 9.74615_93.26874_LIMIT_MIN_1e-015             ;
			   2  -1   4   2    1.932263      46.98771     = pfT * 0.61551_25.51447_LIMIT_MIN_1e-015             ;
			   2  -1  -4   2    1.932008      46.99429     = pfT * 6.22467_27.43686_LIMIT_MIN_1e-015             ;
			   3  -2   0   2    1.922040      47.25277     = pfT * 18.52579_127.29272_LIMIT_MIN_1e-015           ;
			   1   3   3   2    1.917846      47.36243     = pfT * 5.34852_216.55114_LIMIT_MIN_1e-015            ;
			   1   3  -3   2    1.917499      47.37152     = pfT * 0.22959_4184.08469_LIMIT_MIN_1e-015           ;
			   3   0   3   2    1.914320      47.45501     = pfT * 7.87731_381893.83699_LIMIT_MIN_1e-015         ;
			   2   3   2   2    1.914228      47.45742     = pfT * 8.07993_380751.84474_LIMIT_MIN_1e-015         ;
			   3   0  -3   2    1.913050      47.48844     = pfT * 0.00003_42056.89674_LIMIT_MIN_1e-015          ;
			   2  -3  -1   2    1.912841      47.49396     = pfT * 0.00003_39175.19351_LIMIT_MIN_1e-015          ;
			   2  -3   1   2    1.912112      47.51318     = pfT * 0.00003_293408.20143_LIMIT_MIN_1e-015         ;
			   2   3  -2   2    1.911967      47.51700     = pfT * 0.00003_232854.60658_LIMIT_MIN_1e-015         ;
			   0   1   5   2    1.908848      47.59943     = pfT * 0.00003_3431.00942_LIMIT_MIN_1e-015           ;
			   0   1  -5   2    1.908641      47.60491     = pfT * 0.00047_668.59354_LIMIT_MIN_1e-015            ;
			   1   0   5   2    1.903647      47.73755     = pfT * 19.88894_128.61787_LIMIT_MIN_1e-015           ;
			   1   0  -5   2    1.903597      47.73888     = pfT * 6.97699_61.12320_LIMIT_MIN_1e-015             ;
			   3   2   2   2    1.887625      48.16830     = pfT * 0.95484_63.67050_LIMIT_MIN_1e-015             ;
			   3  -2   1   2    1.887523      48.17106     = pfT * 0.08780_7093.73423_LIMIT_MIN_1e-015           ;
			   3  -2  -1   2    1.886758      48.19183     = pfT * 3.50713_15111.46589_LIMIT_MIN_1e-015          ;
			   3   2  -2   2    1.886649      48.19479     = pfT * 5.14385_8088.57897_LIMIT_MIN_1e-015           ;
			   3   1   3   2    1.877278      48.45076     = pfT * 2.75418_19.13577_LIMIT_MIN_1e-015             ;
			   3   1  -3   2    1.877246      48.45164     = pfT * 0.00003_13.28625_LIMIT_MIN_1e-015             ;
			   1  -3  -3   2    1.865496      48.77662     = pfT * 14.97318_16.12858_LIMIT_MIN_1e-015            ;
			   1  -3   3   2    1.865121      48.78708     = pfT * 1.06304_14.80316_LIMIT_MIN_1e-015             ;
			   1   1   5   2    1.850710      49.19203     = pfT * 3.60109_8.78052_LIMIT_MIN_1e-015              ;
			   1   1  -5   2    1.850568      49.19607     = pfT * 0.00279_9.48008_LIMIT_MIN_1e-015              ;
			   1  -1  -5   2    1.834612      49.65271     = pfT * 8.83243_1575.03491_LIMIT_MIN_1e-015           ;
			   1  -1   5   2    1.834384      49.65931     = pfT * 8.81199_1912.16800_LIMIT_MIN_1e-015           ;
			   0   4   0   2    1.832718      49.70752     = pfT * 32.95933_361.70328_LIMIT_MIN_1e-015           ;
			   3  -1   3   2    1.828150      49.84017     = pfT * 1.54298_59.80981_LIMIT_MIN_1e-015             ;
			   3  -1  -3   2    1.827962      49.84566     = pfT * 4.29934_41.20189_LIMIT_MIN_1e-015             ;
			   2  -3  -2   2    1.813113      50.28211     = pfT * 0.02181_66.35034_LIMIT_MIN_1e-015             ;
			   2  -3   2   2    1.812866      50.28944     = pfT * 2.22520_73.47448_LIMIT_MIN_1e-015             ;
			   1   4   0   2    1.803380      50.57255     = pfT * 46.42251_3734.29452_LIMIT_MIN_1e-015          ;
			   2   2   4   2    1.802075      50.61174     = pfT * 6.97355_14258.36853_LIMIT_MIN_1e-015          ;
			   0   4   1   2    1.801936      50.61593     = pfT * 13.52947_11801.92304_LIMIT_MIN_1e-015         ;
			   0   4  -1   2    1.801362      50.63320     = pfT * 45.43880_1345.64384_LIMIT_MIN_1e-015          ;
			   2   2  -4   2    1.801151      50.63954     = pfT * 58.58269_86.35791_LIMIT_MIN_1e-015            ;
			   3  -2   2   2    1.791441      50.93359     = pfT * 0.03262_125.65996_LIMIT_MIN_1e-015            ;
			   3  -2  -2   2    1.791254      50.93927     = pfT * 0.17044_121.44209_LIMIT_MIN_1e-015            ;
			   1   4   1   2    1.774158      51.46582     = pfT * 9.36975_21.45717_LIMIT_MIN_1e-015             ;
			   1   4  -1   2    1.774034      51.46970     = pfT * 4.23182_21.07772_LIMIT_MIN_1e-015             ;
			   4   0   0   2    1.763949      51.78568     = pfT * 54.43785_12.15194_LIMIT_MIN_1e-015            ;
			   2   3   3   2    1.755736      52.04605     = pfT * 17.03039_35.84498_LIMIT_MIN_1e-015            ;
			   3   3   0   2    1.755493      52.05378     = pfT * 1.82705_838.79296_LIMIT_MIN_1e-015            ;
			   2   3  -3   2    1.754048      52.09990     = pfT * 1.27106_826.42343_LIMIT_MIN_1e-015            ;
			   1  -4   0   2    1.745734      52.36679     = pfT * 17.04544_343.34677_LIMIT_MIN_1e-015           ;
			   2  -2  -4   2    1.743965      52.42397     = pfT * 47.70152_19843.08327_LIMIT_MIN_1e-015         ;
			   2  -2   4   2    1.743651      52.43412     = pfT * 48.38675_25063.43539_LIMIT_MIN_1e-015         ;
			   0   2   5   2    1.741640      52.49930     = pfT * 8.37349_39128.26531_LIMIT_MIN_1e-015          ;
			   4   1   0   2    1.740146      52.54781     = pfT * 1.02084_60585.00428_LIMIT_MIN_1e-015          ;
			   0   3   4   2    1.739833      52.55799     = pfT * 0.00003_92008.51671_LIMIT_MIN_1e-015          ;
			   0   2  -5   2    1.737745      52.62597     = pfT * 0.00003_98149.82950_LIMIT_MIN_1e-015          ;
			   3   2   3   2    1.737371      52.63819     = pfT * 0.00161_67970.75131_LIMIT_MIN_1e-015          ;
			   0   3  -4   2    1.736531      52.66560     = pfT * 0.00003_216109.73835_LIMIT_MIN_1e-015         ;
			   4   0   1   2    1.736501      52.66659     = pfT * 0.00003_205948.50682_LIMIT_MIN_1e-015         ;
			   4   0  -1   2    1.736000      52.68295     = pfT * 0.00003_27824.92883_LIMIT_MIN_1e-015          ;
			   3   2  -3   2    1.735882      52.68683     = pfT * 0.00003_3223.89460_LIMIT_MIN_1e-015           ;
			   3   3   1   2    1.727101      52.97547     = pfT * 5.32901_664.95935_LIMIT_MIN_1e-015            ;
			   3   3  -1   2    1.727032      52.97777     = pfT * 0.23422_2472.35392_LIMIT_MIN_1e-015           ;
			   2   0   5   2    1.724649      53.05668     = pfT * 0.00003_2480.54146_LIMIT_MIN_1e-015           ;
			   2   0  -5   2    1.724575      53.05914     = pfT * 6.49102_1231.64356_LIMIT_MIN_1e-015           ;
			   0   4   2   2    1.719193      53.23828     = pfT * 9.82006_267744.47920_LIMIT_MIN_1e-015         ;
			   1  -4  -1   2    1.719065      53.24257     = pfT * 9.12472_284545.83010_LIMIT_MIN_1e-015         ;
			   1  -4   1   2    1.718497      53.26155     = pfT * 0.00013_21216.17764_LIMIT_MIN_1e-015          ;
			   0   4  -2   2    1.718256      53.26962     = pfT * 1.09427_4198.03501_LIMIT_MIN_1e-015           ;
			   4   1   1   2    1.715219      53.37140     = pfT * 11.76200_811.44411_LIMIT_MIN_1e-015           ;
			   4   1  -1   2    1.715218      53.37143     = pfT * 13.04504_439.98494_LIMIT_MIN_1e-015           ;
			   1   3   4   2    1.706217      53.67550     = pfT * 6.70704_143.48606_LIMIT_MIN_1e-015            ;
			   3   0   4   2    1.705891      53.68657     = pfT * 0.00017_83942.41178_LIMIT_MIN_1e-015          ;
			   1   3  -4   2    1.703703      53.76107     = pfT * 0.00020_97672.53068_LIMIT_MIN_1e-015          ;
			   1   2   5   2    1.703617      53.76400     = pfT * 14.44754_14843.45030_LIMIT_MIN_1e-015         ;
			   3   0  -4   2    1.702088      53.81619     = pfT * 0.00036_1486.78197_LIMIT_MIN_1e-015           ;
			   1   2  -5   2    1.701830      53.82499     = pfT * 0.00003_549.47138_LIMIT_MIN_1e-015            ;
			   1   4   2   2    1.694233      54.08597     = pfT * 8.11561_221.62364_LIMIT_MIN_1e-015            ;
			   1   4  -2   2    1.694016      54.09347     = pfT * 0.14157_753.60747_LIMIT_MIN_1e-015            ;
			   2   1   5   2    1.691162      54.19222     = pfT * 0.17854_708.15781_LIMIT_MIN_1e-015            ;
			   2   1  -5   2    1.691088      54.19478     = pfT * 1.31385_401.86860_LIMIT_MIN_1e-015            ;
			   4  -1   0   2    1.689548      54.24824     = pfT * 0.25725_302.65276_LIMIT_MIN_1e-015            ;
			   3   1   4   2    1.677544      54.66867     = pfT * 0.27777_2040.80003_LIMIT_MIN_1e-015           ;
			   1  -2  -5   2    1.677427      54.67279     = pfT * 0.00003_10884.92751_LIMIT_MIN_1e-015          ;
			   2  -3  -3   2    1.677397      54.67387     = pfT * 0.00003_7575.85550_LIMIT_MIN_1e-015           ;
			   2  -3   3   2    1.677251      54.67903     = pfT * 0.00003_40595.57814_LIMIT_MIN_1e-015          ;
			   1  -2   5   2    1.677231      54.67971     = pfT * 0.40754_37448.95737_LIMIT_MIN_1e-015          ;
			   3   1  -4   2    1.676917      54.69083     = pfT * 16.70173_8046.83715_LIMIT_MIN_1e-015          ;
			   2   4   0   2    1.672659      54.84171     = pfT * 44.71140_1659.26516_LIMIT_MIN_1e-015          ;
			   1  -3  -4   2    1.669047      54.97043     = pfT * 21.20364_2134.67984_LIMIT_MIN_1e-015          ;
			   1  -3   4   2    1.668688      54.98324     = pfT * 16.16805_11172.89613_LIMIT_MIN_1e-015         ;
			   2  -1   5   2    1.666808      55.05052     = pfT * 3.16801_31082.45391_LIMIT_MIN_1e-015          ;
			   2  -1  -5   2    1.666603      55.05785     = pfT * 0.04765_40130.77051_LIMIT_MIN_1e-015          ;
			   4  -1   1   2    1.665422      55.10021     = pfT * 0.00025_46686.86533_LIMIT_MIN_1e-015          ;
			   4  -1  -1   2    1.665368      55.10216     = pfT * 0.00048_31104.58494_LIMIT_MIN_1e-015          ;
			   4   0   2   2    1.661336      55.24730     = pfT * 0.00041_14440.28987_LIMIT_MIN_1e-015          ;
			   3  -2   3   2    1.661283      55.24921     = pfT * 0.00003_145182.28053_LIMIT_MIN_1e-015         ;
			   4   0  -2   2    1.660324      55.28384     = pfT * 0.00125_315352.93630_LIMIT_MIN_1e-015         ;
			   3  -2  -3   2    1.660101      55.29190     = pfT * 1.76028_181773.28121_LIMIT_MIN_1e-015         ;
			   3   3   2   2    1.653091      55.54661     = pfT * 67.63317_537.41005_LIMIT_MIN_1e-015           ;
			   3   3  -2   2    1.652969      55.55106     = pfT * 32.54053_2421.43544_LIMIT_MIN_1e-015          ;
			   2   4   1   2    1.649261      55.68680     = pfT * 18.54740_7232.70363_LIMIT_MIN_1e-015          ;
			   2   4  -1   2    1.649167      55.69024     = pfT * 8.08328_14291.22568_LIMIT_MIN_1e-015          ;
			   0   0   6   2    1.647443      55.75359     = pfT * 0.00138_61151.96445_LIMIT_MIN_1e-015          ;
			   1  -4  -2   2    1.646179      55.80016     = pfT * 0.00030_61947.83818_LIMIT_MIN_1e-015          ;
			   1  -4   2   2    1.645953      55.80845     = pfT * 0.00056_13209.99723_LIMIT_MIN_1e-015          ;
			   4   1   2   2    1.642633      55.93117     = pfT * 0.07038_27244.08188_LIMIT_MIN_1e-015          ;
			   3  -1   4   2    1.642631      55.93122     = pfT * 4.26207_44497.83693_LIMIT_MIN_1e-015          ;
			   4   1  -2   2    1.642120      55.95015     = pfT * 5.41811_273241.13356_LIMIT_MIN_1e-015         ;
			   3  -1  -4   2    1.641938      55.95690     = pfT * 5.65341_284796.24028_LIMIT_MIN_1e-015         ;
			   3  -3   0   2    1.640733      56.00161     = pfT * 52.77182_32122.03785_LIMIT_MIN_1e-015         ;
			   4   2   0   2    1.632613      56.30488     = pfT * 46.46883_21.03306_LIMIT_MIN_1e-015            ;
			   3  -3  -1   2    1.618634      56.83512     = pfT * 3.24044_1194.24521_LIMIT_MIN_1e-015           ;
			   3  -3   1   2    1.618540      56.83873     = pfT * 1.06206_1200.10229_LIMIT_MIN_1e-015           ;
			   4   2   1   2    1.610803      57.13680     = pfT * 0.00003_568.10860_LIMIT_MIN_1e-015            ;
			   4   2  -1   2    1.610777      57.13779     = pfT * 0.00003_1536.97180_LIMIT_MIN_1e-015           ;
			   0   1   6   2    1.607430      57.26778     = pfT * 0.00003_3144.10555_LIMIT_MIN_1e-015           ;
			   0   1  -6   2    1.607281      57.27354     = pfT * 0.00003_4163.60249_LIMIT_MIN_1e-015           ;
			   1   0   6   2    1.604311      57.38943     = pfT * 0.00003_7800.40659_LIMIT_MIN_1e-015           ;
			   1   0  -6   2    1.604275      57.39083     = pfT * 0.00044_19351.49054_LIMIT_MIN_1e-015          ;
			   0   4   3   2    1.601771      57.48893     = pfT * 0.00108_14286.48000_LIMIT_MIN_1e-015          ;
			   0   4  -3   2    1.601478      57.50043     = pfT * 0.00003_1063.85616_LIMIT_MIN_1e-015           ;
			   4  -1   2   2    1.598761      57.60728     = pfT * 0.00003_728.45658_LIMIT_MIN_1e-015            ;
			   4  -1  -2   2    1.598665      57.61106     = pfT * 0.00003_411.00466_LIMIT_MIN_1e-015            ;
			   2   3   4   2    1.589046      57.99283     = pfT * 0.00127_82.78327_LIMIT_MIN_1e-015             ;
			   2   3  -4   2    1.588807      58.00242     = pfT * 0.00679_928.15122_LIMIT_MIN_1e-015            ;
			   2   4   2   2    1.584465      58.17653     = pfT * 0.00211_2488.36560_LIMIT_MIN_1e-015           ;
			   1   4   3   2    1.584299      58.18322     = pfT * 34.16918_33488.27273_LIMIT_MIN_1e-015         ;
			   2  -4   0   2    1.583696      58.20751     = pfT * 27.82094_4311.33099_LIMIT_MIN_1e-015          ;
			   2   4  -2   2    1.582065      58.27327     = pfT * 10.30178_38789.82860_LIMIT_MIN_1e-015         ;
			   2   2   5   2    1.581800      58.28399     = pfT * 0.03718_8470.41751_LIMIT_MIN_1e-015           ;
			   1   4  -3   2    1.580587      58.33300     = pfT * 0.00165_2686.16578_LIMIT_MIN_1e-015           ;
			   2   2  -5   2    1.580410      58.34019     = pfT * 0.00122_805.87250_LIMIT_MIN_1e-015            ;
			   3   2   4   2    1.574356      58.58629     = pfT * 0.11363_540.05688_LIMIT_MIN_1e-015            ;
			   1   1   6   2    1.574238      58.59111     = pfT * 41.91414_1227.89578_LIMIT_MIN_1e-015          ;
			   3   2  -4   2    1.572246      58.67257     = pfT * 96.50100_1521.50597_LIMIT_MIN_1e-015          ;
			   1   1  -6   2    1.572141      58.67687     = pfT * 38.77978_614.88765_LIMIT_MIN_1e-015           ;
			   2  -4  -1   2    1.563804      59.02057     = pfT * 0.30533_5213.69383_LIMIT_MIN_1e-015           ;
			   2  -4   1   2    1.563702      59.02480     = pfT * 0.00017_9149.52180_LIMIT_MIN_1e-015           ;
			   1  -1  -6   2    1.562346      59.08108     = pfT * 32.92288_30761.58703_LIMIT_MIN_1e-015         ;
			   1  -1   6   2    1.562177      59.08811     = pfT * 72.81099_27024.07184_LIMIT_MIN_1e-015         ;
			   3  -3  -2   2    1.557253      59.29358     = pfT * 20.88850_29068.87702_LIMIT_MIN_1e-015         ;
			   3  -3   2   2    1.557086      59.30060     = pfT * 0.00178_32726.87088_LIMIT_MIN_1e-015          ;
			   4   0   3   2    1.555148      59.38188     = pfT * 0.00047_5566.42479_LIMIT_MIN_1e-015           ;
			   4   0  -3   2    1.555083      59.38462     = pfT * 0.00100_3342.45294_LIMIT_MIN_1e-015           ;
			   4   2   2   2    1.550245      59.58862     = pfT * 0.00237_16364.49160_LIMIT_MIN_1e-015          ;
			   3   3   3   2    1.550200      59.59054     = pfT * 34.01809_43568.16070_LIMIT_MIN_1e-015         ;
			   4  -2   0   2    1.549580      59.61681     = pfT * 0.00020_351365.80256_LIMIT_MIN_1e-015         ;
			   4   2  -2   2    1.548393      59.66713     = pfT * 0.00024_327115.61311_LIMIT_MIN_1e-015         ;
			   3   3  -3   2    1.548243      59.67351     = pfT * 32.13634_6123.35324_LIMIT_MIN_1e-015          ;
			   1  -4  -3   2    1.542730      59.90850     = pfT * 0.00316_8798.28916_LIMIT_MIN_1e-015           ;
			   1  -4   3   2    1.542452      59.92040     = pfT * 7.18577_109779.85307_LIMIT_MIN_1e-015         ;
			   2  -2  -5   2    1.541397      59.96563     = pfT * 0.00014_833489.81652_LIMIT_MIN_1e-015         ;
			   2  -2   5   2    1.541126      59.97724     = pfT * 0.00017_929164.72517_LIMIT_MIN_1e-015         ;
			   4   1   3   2    1.539765      60.03573     = pfT * 0.00111_210880.85342_LIMIT_MIN_1e-015         ;
			   0   3   5   2    1.539763      60.03580     = pfT * 0.00003_28030.49071_LIMIT_MIN_1e-015          ;
			   4   1  -3   2    1.537103      60.15039     = pfT * 0.00003_16340.45314_LIMIT_MIN_1e-015          ;
			   0   3  -5   2    1.536779      60.16438     = pfT * 0.00121_1222.32159_LIMIT_MIN_1e-015           ;
			   2  -3  -4   2    1.530914      60.41884     = pfT * 0.00003_36537.09451_LIMIT_MIN_1e-015          ;
			   4  -2   1   2    1.530851      60.42160     = pfT * 0.00003_111694.91222_LIMIT_MIN_1e-015         ;
			   4  -2  -1   2    1.530389      60.44174     = pfT * 0.00003_108335.46190_LIMIT_MIN_1e-015         ;
			   2  -3   4   2    1.530092      60.45471     = pfT * 0.00003_33025.09275_LIMIT_MIN_1e-015          ;
			   3  -2   4   2    1.517273      61.01960     = pfT * 0.00003_123354.09274_LIMIT_MIN_1e-015         ;
			   1   3   5   2    1.517046      61.02970     = pfT * 0.00003_148910.63584_LIMIT_MIN_1e-015         ;
			   3  -2  -4   2    1.515151      61.11420     = pfT * 0.02324_27548.02212_LIMIT_MIN_1e-015          ;
			   3   0   5   2    1.514866      61.12693     = pfT * 0.02028_8128.34992_LIMIT_MIN_1e-015           ;
			   1   3  -5   2    1.513369      61.19388     = pfT * 0.00003_7526.26746_LIMIT_MIN_1e-015           ;
			   3   0  -5   2    1.513294      61.19725     = pfT * 0.00051_1732.48594_LIMIT_MIN_1e-015           ;
			   2  -4  -2   2    1.508251      61.42395     = pfT * 20.27735_1777.50008_LIMIT_MIN_1e-015          ;
			   2  -4   2   2    1.508068      61.43222     = pfT * 48.20917_1718.11752_LIMIT_MIN_1e-015          ;
			   0   2   6   2    1.503474      61.64035     = pfT * 2.72649_10544.18569_LIMIT_MIN_1e-015          ;
			   4  -1   3   2    1.503355      61.64578     = pfT * 0.00003_14931.34623_LIMIT_MIN_1e-015          ;
			   4  -1  -3   2    1.502767      61.67254     = pfT * 0.00065_13771.16290_LIMIT_MIN_1e-015          ;
			   0   2  -6   2    1.502525      61.68356     = pfT * 0.00094_9235.11076_LIMIT_MIN_1e-015           ;
			   3   1   5   2    1.494858      62.03479     = pfT * 0.00003_3922.03641_LIMIT_MIN_1e-015           ;
			   3   4   0   2    1.494832      62.03603     = pfT * 0.00003_17370.14920_LIMIT_MIN_1e-015          ;
			   2   0   6   2    1.494808      62.03712     = pfT * 0.00003_776380.60306_LIMIT_MIN_1e-015         ;
			   2   4   3   2    1.492737      62.13273     = pfT * 0.00031_1474287.65591_LIMIT_MIN_1e-015        ;
			   3   1  -5   2    1.492679      62.13540     = pfT * 0.00682_745071.77303_LIMIT_MIN_1e-015         ;
			   2   0  -6   2    1.491582      62.18618     = pfT * 14.06233_48402.87179_LIMIT_MIN_1e-015         ;
			   2   4  -3   2    1.491374      62.19582     = pfT * 15.06548_30844.94068_LIMIT_MIN_1e-015         ;
			   1  -3  -5   2    1.488947      62.30853     = pfT * 0.01283_16971.26221_LIMIT_MIN_1e-015          ;
			   1  -3   5   2    1.488629      62.32333     = pfT * 0.00248_993.20497_LIMIT_MIN_1e-015            ;
			   1   2   6   2    1.478665      62.79087     = pfT * 0.63402_22670.27064_LIMIT_MIN_1e-015          ;
			   3   4   1   2    1.478551      62.79627     = pfT * 0.00155_164821.28029_LIMIT_MIN_1e-015         ;
			   4  -2   2   2    1.478048      62.82004     = pfT * 0.00003_501276.89648_LIMIT_MIN_1e-015         ;
			   4  -2  -2   2    1.478035      62.82069     = pfT * 0.00003_1836662.48928_LIMIT_MIN_1e-015        ;
			   3   4  -1   2    1.477972      62.82366     = pfT * 0.00003_39723.16910_LIMIT_MIN_1e-015          ;
			   4   3   0   2    1.477846      62.82963     = pfT * 0.00003_1487126.52062_LIMIT_MIN_1e-015        ;
			   1   2  -6   2    1.477811      62.83128     = pfT * 43.68835_40016.06579_LIMIT_MIN_1e-015         ;
			   0   4   4   2    1.472211      63.09769     = pfT * 3.91467_10254.61507_LIMIT_MIN_1e-015          ;
			   2   1   6   2    1.471907      63.11220     = pfT * 0.00003_40514.59708_LIMIT_MIN_1e-015          ;
			   0   4  -4   2    1.470865      63.16208     = pfT * 21.14329_102048.39195_LIMIT_MIN_1e-015        ;
			   3  -1   5   2    1.470807      63.16487     = pfT * 0.00003_363356.00938_LIMIT_MIN_1e-015         ;
			   2   1  -6   2    1.469722      63.21689     = pfT * 18.88960_563653.37937_LIMIT_MIN_1e-015        ;
			   3  -1  -5   2    1.469559      63.22472     = pfT * 0.00003_1330511.49960_LIMIT_MIN_1e-015        ;
			   3  -3  -3   2    1.468816      63.26037     = pfT * 0.00003_1378916.19611_LIMIT_MIN_1e-015        ;
			   3  -3   3   2    1.468606      63.27050     = pfT * 0.00003_504488.15105_LIMIT_MIN_1e-015         ;
			   0   5   0   2    1.466174      63.38760     = pfT * 0.00003_18043.04473_LIMIT_MIN_1e-015          ;
			   4   2   3   2    1.462907      63.54572     = pfT * 0.04962_16659.05894_LIMIT_MIN_1e-015          ;
			   1  -2  -6   2    1.462849      63.54850     = pfT * 0.00003_520356.27398_LIMIT_MIN_1e-015         ;
			   4   3   1   2    1.461689      63.60486     = pfT * 0.00030_789010.31869_LIMIT_MIN_1e-015         ;
			   4   2  -3   2    1.461586      63.60987     = pfT * 3.39743_1149549.30466_LIMIT_MIN_1e-015        ;
			   1  -2   6   2    1.461548      63.61170     = pfT * 0.00003_1120880.07973_LIMIT_MIN_1e-015        ;
			   4   3  -1   2    1.461439      63.61701     = pfT * 0.00003_314767.34314_LIMIT_MIN_1e-015         ;
			   1   4   4   2    1.456865      63.84029     = pfT * 0.00021_7235.82760_LIMIT_MIN_1e-015           ;
			   1   4  -4   2    1.456588      63.85383     = pfT * 11.15401_1403433.50823_LIMIT_MIN_1e-015       ;
			   1   5   0   2    1.454980      63.93276     = pfT * 10.04587_1476693.75839_LIMIT_MIN_1e-015       ;
			   2  -1   6   2    1.454767      63.94325     = pfT * 0.59268_96835.87194_LIMIT_MIN_1e-015          ;
			   2  -1  -6   2    1.454604      63.95128     = pfT * 0.00472_21913.71818_LIMIT_MIN_1e-015          ;
			   0   5   1   2    1.450352      64.16111     = pfT * 0.00003_1632.83149_LIMIT_MIN_1e-015           ;
			   0   5  -1   2    1.450261      64.16560     = pfT * 0.00003_996.80166_LIMIT_MIN_1e-015            ;
			   1   5   1   2    1.439512      64.70281     = pfT * 0.00003_498.37314_LIMIT_MIN_1e-015            ;
			   1   5  -1   2    1.439428      64.70707     = pfT * 0.02218_662.95245_LIMIT_MIN_1e-015            ;
			   4   0   4   2    1.435740      64.89362     = pfT * 32.58012_1561.53714_LIMIT_MIN_1e-015          ;
			   4   0  -4   2    1.435671      64.89710     = pfT * 29.60648_18611.61852_LIMIT_MIN_1e-015         ;
			   2   3   5   2    1.431310      65.11923     = pfT * 13.18241_81095.44354_LIMIT_MIN_1e-015         ;
			   3   3   4   2    1.431091      65.13043     = pfT * 4.27284_1571063.22229_LIMIT_MIN_1e-015        ;
			   3   4   2   2    1.430855      65.14251     = pfT * 5.01807_1561968.93696_LIMIT_MIN_1e-015        ;
			   3   4  -2   2    1.430741      65.14834     = pfT * 0.02383_441839.91174_LIMIT_MIN_1e-015         ;
			   2   3  -5   2    1.430431      65.16423     = pfT * 0.00003_611462.05564_LIMIT_MIN_1e-015         ;
			   3   3  -4   2    1.430273      65.17232     = pfT * 0.00003_401696.73144_LIMIT_MIN_1e-015         ;
			   2  -4  -3   2    1.427491      65.31510     = pfT * 0.00003_247078.04530_LIMIT_MIN_1e-015         ;
			   1  -4  -4   2    1.427258      65.32708     = pfT * 0.00003_20287.80458_LIMIT_MIN_1e-015          ;
			   2  -4   3   2    1.425979      65.39299     = pfT * 0.00003_69818.36389_LIMIT_MIN_1e-015          ;
			   1  -4   4   2    1.425687      65.40809     = pfT * 0.00003_44960.87326_LIMIT_MIN_1e-015          ;
			   4   1   4   2    1.423600      65.51595     = pfT * 0.00003_32475.20365_LIMIT_MIN_1e-015          ;
			   3   2   5   2    1.423598      65.51605     = pfT * 0.00003_34567.76234_LIMIT_MIN_1e-015          ;
			   4   1  -4   2    1.420536      65.67506     = pfT * 0.00003_31317.23303_LIMIT_MIN_1e-015          ;
			   3   2  -5   2    1.420428      65.68070     = pfT * 40.63513_3682.31514_LIMIT_MIN_1e-015          ;
			   1  -5   0   2    1.416800      65.87020     = pfT * 0.00003_10979.99526_LIMIT_MIN_1e-015          ;
			   4   3   2   2    1.415905      65.91710     = pfT * 0.00003_9651.57784_LIMIT_MIN_1e-015           ;
			   4   3  -2   2    1.415837      65.92069     = pfT * 0.00003_1670.65766_LIMIT_MIN_1e-015           ;
			   0   0   7   2    1.412094      66.11775     = pfT * 0.00003_833.92261_LIMIT_MIN_1e-015            ;
			   5   0   0   2    1.411160      66.16714     = pfT * 0.00003_667.77743_LIMIT_MIN_1e-015            ;
			   0   5   2   2    1.405710      66.45681     = pfT * 0.00003_1742.26615_LIMIT_MIN_1e-015           ;
			   0   5  -2   2    1.405544      66.46564     = pfT * 0.00003_4886.20225_LIMIT_MIN_1e-015           ;
			   1  -5  -1   2    1.403210      66.59061     = pfT * 0.00003_117098.19442_LIMIT_MIN_1e-015         ;
			   1  -5   1   2    1.402509      66.62819     = pfT * 0.00003_229351.99917_LIMIT_MIN_1e-015         ;
			   5   1   0   2    1.402423      66.63281     = pfT * 0.00003_215930.30599_LIMIT_MIN_1e-015         ;
			   4  -2   3   2    1.402318      66.63845     = pfT * 0.00003_613619.39978_LIMIT_MIN_1e-015         ;
			   4  -2  -3   2    1.402172      66.64630     = pfT * 0.00003_454573.02393_LIMIT_MIN_1e-015         ;
			   3  -4   0   2    1.401017      66.70844     = pfT * 0.00003_182184.85551_LIMIT_MIN_1e-015         ;
			   2   2   6   2    1.397005      66.92519     = pfT * 54.51211_98288.35664_LIMIT_MIN_1e-015         ;
			   1   5   2   2    1.396985      66.92625     = pfT * 0.00505_426171.98255_LIMIT_MIN_1e-015         ;
			   5   0   1   2    1.396381      66.95905     = pfT * 0.00229_716339.14395_LIMIT_MIN_1e-015         ;
			   5   0  -1   2    1.396234      66.96703     = pfT * 0.00003_802164.46119_LIMIT_MIN_1e-015         ;
			   1   5  -2   2    1.395831      66.98888     = pfT * 0.00003_904502.41533_LIMIT_MIN_1e-015         ;
			   4  -1   4   2    1.395678      66.99724     = pfT * 0.00003_1873674.14674_LIMIT_MIN_1e-015        ;
			   2   2  -6   2    1.394788      67.04560     = pfT * 0.00003_1406631.21428_LIMIT_MIN_1e-015        ;
			   4  -1  -4   2    1.394661      67.05253     = pfT * 0.00003_22199.12960_LIMIT_MIN_1e-015          ;
			   5   1   1   2    1.389283      67.34669     = pfT * 0.00003_53180.10434_LIMIT_MIN_1e-015          ;
			   2  -3  -5   2    1.389279      67.34688     = pfT * 0.00003_187634.30628_LIMIT_MIN_1e-015         ;
			   5   1  -1   2    1.388004      67.41702     = pfT * 0.00003_111465.92338_LIMIT_MIN_1e-015         ;
			   2   5   0   2    1.387727      67.43228     = pfT * 0.00003_1997992.88851_LIMIT_MIN_1e-015        ;
			   2  -3   5   2    1.387190      67.46189     = pfT * 0.00003_2465523.83186_LIMIT_MIN_1e-015        ;
			   0   1   7   2    1.387115      67.46603     = pfT * 0.06865_1101852.35932_LIMIT_MIN_1e-015        ;
			   3  -4  -1   2    1.387108      67.46645     = pfT * 0.14985_778695.71390_LIMIT_MIN_1e-015         ;
			   2   4   4   2    1.386994      67.47273     = pfT * 14.61437_449440.39685_LIMIT_MIN_1e-015        ;
			   3  -4   1   2    1.386660      67.49117     = pfT * 49.65222_1331923.94098_LIMIT_MIN_1e-015       ;
			   4  -3   0   2    1.386549      67.49730     = pfT * 0.00003_1094060.84566_LIMIT_MIN_1e-015        ;
			   0   1  -7   2    1.385290      67.56690     = pfT * 0.00003_666196.58769_LIMIT_MIN_1e-015         ;
			   1   0   7   2    1.385068      67.57919     = pfT * 0.00003_164025.81530_LIMIT_MIN_1e-015         ;
			   1   0  -7   2    1.384650      67.60231     = pfT * 0.00003_148501.92748_LIMIT_MIN_1e-015         ;
			   2   4  -4   2    1.384623      67.60380     = pfT * 0.00003_77344.34133_LIMIT_MIN_1e-015          ;
			   3  -2   5   2    1.378191      67.96222     = pfT * 0.00003_5147.38230_LIMIT_MIN_1e-015           ;
			   3  -2  -5   2    1.377979      67.97413     = pfT * 0.00003_5949.02188_LIMIT_MIN_1e-015           ;
			   2   5   1   2    1.373683      68.21588     = pfT * 0.00003_26573.30022_LIMIT_MIN_1e-015          ;
			   2   5  -1   2    1.373614      68.21982     = pfT * 0.00003_158279.87022_LIMIT_MIN_1e-015         ;
			   4  -3   1   2    1.373568      68.22237     = pfT * 0.00003_1020457.70574_LIMIT_MIN_1e-015        ;
			   4  -3  -1   2    1.373507      68.22583     = pfT * 0.00003_891210.62748_LIMIT_MIN_1e-015         ;
			   2  -2  -6   2    1.369144      68.47336     = pfT * 0.00054_625058.58203_LIMIT_MIN_1e-015         ;
			   2  -2   6   2    1.368917      68.48633     = pfT * 0.00003_912779.11166_LIMIT_MIN_1e-015         ;
			   5  -1   0   2    1.368867      68.48913     = pfT * 0.00045_615325.78709_LIMIT_MIN_1e-015         ;
			   0   3   6   2    1.366996      68.59593     = pfT * 0.00003_745703.97396_LIMIT_MIN_1e-015         ;
			   3  -3  -4   2    1.366770      68.60889     = pfT * 0.00003_1569456.93848_LIMIT_MIN_1e-015        ;
			   3  -3   4   2    1.366136      68.64515     = pfT * 94.07163_1311099.81606_LIMIT_MIN_1e-015       ;
			   0   3  -6   2    1.365864      68.66078     = pfT * 0.00003_875531.64503_LIMIT_MIN_1e-015         ;
			   1   1   7   2    1.363881      68.77455     = pfT * 103.45266_903551.47869_LIMIT_MIN_1e-015       ;
			   4   2   4   2    1.363801      68.77915     = pfT * 0.00003_833901.32501_LIMIT_MIN_1e-015         ;
			   1   1  -7   2    1.362208      68.87090     = pfT * 0.00003_1358959.69842_LIMIT_MIN_1e-015        ;
			   1  -5  -2   2    1.362147      68.87446     = pfT * 0.00003_405225.84063_LIMIT_MIN_1e-015         ;
			   3   4   3   2    1.362022      68.88162     = pfT * 0.00003_696743.23093_LIMIT_MIN_1e-015         ;
			   1  -5   2   2    1.361865      68.89071     = pfT * 0.00003_519379.63110_LIMIT_MIN_1e-015         ;
			   4   2  -4   2    1.361343      68.92087     = pfT * 0.00003_1121045.02508_LIMIT_MIN_1e-015        ;
			   3   4  -3   2    1.361195      68.92937     = pfT * 0.00003_1060187.46593_LIMIT_MIN_1e-015        ;
			   1  -1  -7   2    1.357407      69.14902     = pfT * 0.00003_4015746.32357_LIMIT_MIN_1e-015        ;
			   1  -1   7   2    1.357278      69.15655     = pfT * 0.00003_4149690.55156_LIMIT_MIN_1e-015        ;
			   5   0   2   2    1.356950      69.17566     = pfT * 0.00003_851147.07603_LIMIT_MIN_1e-015         ;
			   5   0  -2   2    1.356913      69.17776     = pfT * 0.00003_1410135.51735_LIMIT_MIN_1e-015        ;
			   5  -1   1   2    1.355944      69.23428     = pfT * 0.00003_1649510.35450_LIMIT_MIN_1e-015        ;
			   5  -1  -1   2    1.355911      69.23619     = pfT * 0.00003_809893.82936_LIMIT_MIN_1e-015         ;
		}
		'}}}

		
		
		
		
C_matrix_normalized
{
                             1   2   3   4   5   6   7   8   9  10  11  12  13  14  15  16  17  18  19
bkg217376288           1:  100 -27   1 -12  16  29 -67   0   5   8  -3 -12  19 -55  20 -10  11 -13   6
bkg217370144           2:  -27 100 -29  62 -20  34   1   2  -4   2  -5   5  -5   4   3  18 -19  23   6
bkg217377312           3:    1 -29 100 -31  54 -33  44   1  -6  -4  -3  13 -17  36 -14 -14  16 -19  -5
bkg217383968           4:  -12  62 -31 100 -32  45   4  -0  -9  -2  -4   3  -1  -1 -13  25 -27  29  -8
bkg217370912           5:   16 -20  54 -32 100 -25  11   1  -4  -1  -3   7  -8  12  -4 -12  15 -18  -3
bkg217376032           6:   29  34 -33  45 -25 100 -50   1   6   7  -6  -4   8 -36  33   4  -5   8  22
pfO                    7:  -67   1  44   4  11 -50 100  -2 -17 -17  -0  19 -28  76 -67  15 -15  14 -38
a25192256_             8:    0   2   1  -0   1   1  -2 100 -29  11   0   1  -2  -0   5  -2   2  -2   3
b25192456_             9:    5  -4  -6  -9  -4   6 -17 -29 100 -20   1  -3   4 -10  22  -6   5  -5   4
c25192656_            10:    8   2  -4  -2  -1   7 -17  11 -20 100  -1  -1   1 -11  18  -6   6  -6  12
pku                   11:   -3  -5  -3  -4  -3  -6  -0   0   1  -1 100 -90  78  -6   1   0  -1   1   0
pkv                   12:  -12   5  13   3   7  -4  19   1  -3  -1 -90 100 -97  41  -9  -1   1  -2  -3
pkw                   13:   19  -5 -17  -1  -8   8 -28  -2   4   1  78 -97 100 -57  13   1  -1   2   5
pky                   14:  -55   4  36  -1  12 -36  76  -0 -10 -11  -6  41 -57 100 -44   5  -4   3 -19
pfT                   15:   20   3 -14 -13  -4  33 -67   5  22  18   1  -9  13 -44 100 -31  32 -29  66
pku1                  16:  -10  18 -14  25 -12   4  15  -2  -6  -6   0  -1   1   5 -31 100 -98  93 -55
pkv1                  17:   11 -19  16 -27  15  -5 -15   2   5   6  -1   1  -1  -4  32 -98 100 -98  57
pkw1                  18:  -13  23 -19  29 -18   8  14  -2  -5  -6   1  -2   2   3 -29  93 -98 100 -47
pky1                  19:    6   6  -5  -8  -3  22 -38   3   4  12   0  -3   5 -19  66 -55  57 -47 100
}
