# Supplementary material for: Uncovering the Interplay of Competing Distortions in the Prussian Blue Analogue K2Cu[Fe(CN)6]
Source: Chem Mater. 2022 May 24;34(11):5000–8. doi: 10.1021/acs.chemmater.2c00288 (PMC9202302; doi:10.1021/acs.chemmater.2c00288)
Supplement: Supplementary file 2 — cm2c00288_si_002.zip [file cm2c00288_si_002.zip › INP files/K2CuFe_420CK2FeFe_riet.inp.txt]

r_wp  2.91951569 r_exp  0.817379462 r_p  2.00596897 r_wp_dash  16.5531173 r_p_dash  27.1279166 r_exp_dash  4.6343913 weighted_Durbin_Watson  0.20906754 gof  3.57179966


iters 100000
chi2_convergence_criteria 0.001
do_errors


	x_calculation_step = Yobs_dx_at(Xo); convolution_step 4
	bkg  @  14206.9827`_6.91672534 -8698.84671`_11.1525293  1031.01095`_10.6407261  1835.8635`_10.1566885 -870.740954`_9.86955563 -511.161736`_9.5779757  434.835506`_9.48690484  146.67127`_9.11279444 -588.897285`_8.98422018  361.231039`_8.54930982  154.418405`_8.50309578 -305.443141`_7.58835724  137.079973`_7.19051298
	lam ymin_on_ymax 0.0001 la 1.0 lo 0.826872 lh 0.1
	LP_Factor(90)
		Simple_Axial_Model(!axial,2)	
	Zero_Error(!zero,0.00219)
		
		finish_X 37
	
	'{{{


'--------------------------------------------------------------
'Information on structure
'Type in phase/space group/cell etc
'Comment in/out sections as needed
'--------------------------------------------------------------
	str
		phase_name "FeFe"
		a lpa2  10.261466`_0.000239
		b lpb2  7.252969`_0.000226
		c lpc2  7.189280`_0.000222
		al 90.00000_0.00000
		be lpbe2  90.00852`_0.01424_LIMIT_MAX_90.2085153
		ga 90.00000_0.00000
		volume  535.070`_0.027
		site C1     x 0.068         y 0.822         z 0.227    								occ C   	1				beq bcn  5.34024`_0.10560
		site C2     x 0.014         y 0.184         z 0.164    								occ C   	1				beq bcn  5.34024`_0.10560
		site C3     x 0.801         y -0.050        z 0.023    								occ C   	1				beq bcn  5.34024`_0.10560
		site Fe1    x 0.5           y 0             z 0        								occ Fe   1           beq btm  2.57290`_0.04882
		site Fe2    x 0             y 0             z 0        								occ Fe  	1				beq btm  2.57290`_0.04882
		site K1     x @  0.75621`_0.00171 y @  0.46891`_0.00080 z @  0.03424`_0.00071	occ K   @   0.91960`_0.00240 	beq bcn  5.34024`_0.10560
		site N1     x -0.014        y 0.692         z 0.341    								occ N   1				beq bcn  5.34024`_0.10560
		site N2     x -0.035        y 0.304         z 0.228    								occ N   1				beq bcn  5.34024`_0.10560
		site N3     x 0.698         y 0.011         z -0.014   								occ N   1				beq bcn  5.34024`_0.10560
		space_group	"P21/n"      
		scale scalePB  0.000836499274`_3.001e-006
		r_bragg  2.63506669
		TCHZ_Peak_Type(pku2,-0.07386`_0.02414,pkv2, -0.03828`_0.00619,pkw2,  0.00139`_0.00037,!pkz2, 0.0000,pky2, 0.24087`_0.00572,!pkx2, 0.0000)
		Phase_Density_g_on_cm3( 2.10848`_0.00117)
		
		'}}}

		


'}}}
	
	
C_matrix_normalized
{
                             1   2   3   4   5   6   7   8   9  10  11  12  13  14  15  16  17  18  19  20  21  22  23  24  25  26  27  28
bkg29313136            1:  100 -35  53 -23  44 -24  38 -18  26 -13  21  -9  22   3   2  -4  -3  -9  21  -6  17 -13  -5  24   4  -8   6 -27
bkg29317488            2:  -35 100 -41  62 -27  48 -23  37 -17  28 -13  22  -3   0   0  -0  -0   8  13  -2   6  -4   0  13   5  -5   4  -2
bkg29311344            3:   53 -41 100 -42  65 -23  47 -20  40 -16  30 -10  18  -1  -2   3   1  12  -2   2  -6   5   4  -7   2   1  -0  15
bkg29315184            4:  -23  62 -42 100 -40  62 -22  46 -19  37 -14  23  -6  -0   2  -2  -0 -12 -13  -0  -1   0   1  -1  -5   3  -2  -5
bkg29309040            5:   44 -27  65 -40 100 -40  63 -22  46 -18  36 -13  22   0  -0   0   0  -4  -7   5   4  -3  -5   0  -3   3  -3  -0
bkg29316976            6:  -24  48 -23  62 -40 100 -40  60 -20  41 -17  30  -9  -2   1  -0   0   3  -7  -1  -1   2   3  -1   0   1  -0   9
bkg29303664            7:   38 -23  47 -22  63 -40 100 -38  59 -19  40 -16  27   1   0  -1  -1  -9  -6   0   4  -1  -2  -3  -3   2  -1  -4
bkg29319024            8:  -18  37 -20  46 -22  60 -38 100 -37  55 -17  32 -10  -1   0   0   1  -2 -12   4   5  -3  -5   1  -4   5  -4   5
bkg29316464            9:   26 -17  40 -19  46 -20  59 -37 100 -37  54 -15  30  -2   2  -1  -0  -0  -4   1   3  -2   0  -2  -1   2  -1   4
bkg29315440           10:  -13  28 -16  37 -18  41 -19  55 -37 100 -37  47  -9  -1   2  -2  -1  -8  -7  -2   2   3   1  -6  -3   2  -1  -1
bkg29307504           11:   21 -13  30 -14  36 -17  40 -17  54 -37 100 -39  45   2  -3   3   1   1  -3   0   2  -1 -10  -4  -3   4  -4   4
bkg29313648           12:   -9  22 -10  23 -13  30 -16  32 -15  47 -39 100 -30  -4   4  -3   1   2  -7  -6   1  -2   9  13   2  -1   2   4
bkg29319280           13:   22  -3  18  -6  22  -9  27 -10  30  -9  45 -30 100   1   0  -1  -1  -2  15   8  10  -6  -2   0   3  -4   3  -9
lpa2                  14:    3   0  -1  -0   0  -2   1  -1  -2  -1   2  -4   1 100 -28  12 -36  -5   7   7  -9 -14  -7  -7  18 -24  25 -18
lpb2                  15:    2   0  -2   2  -0   1   0   0   2   2  -3   4   0 -28 100 -72 -40  -8  -6  -9   4  10  10   7 -10  11 -13 -16
lpc2                  16:   -4  -0   3  -2   0  -0  -1   0  -1  -2   3  -3  -1  12 -72 100  26  11   4   8  -7 -12  -9  -6   2   1   0  28
lpbe2                 17:   -3  -0   1  -0   0   0  -1   1  -0  -1   1   1  -1 -36 -40  26 100   3  -4  10  -7 -11   1   0  -6   7  -7  10
scalePB               18:   -9   8  12 -12  -4   3  -9  -2  -0  -8   1   2  -2  -5  -8  11   3 100  49  -6   3   6   0  23  20  -8   6  51
btm                   19:   21  13  -2 -13  -7  -7  -6 -12  -4  -7  -3  -7  15   7  -6   4  -4  49 100  -6  13 -11  -7   9  25 -23  19 -13
x25653168_            20:   -6  -2   2  -0   5  -1   0   4   1  -2   0  -6   8   7  -9   8  10  -6  -6 100  13 -49   2 -15   3  -5   6  -2
y25653384_            21:   17   6  -6  -1   4  -1   4   5   3   2   2   1  10  -9   4  -7  -7   3  13  13 100  -1 -29  34  -2   2  -2  -1
z25653600_            22:  -13  -4   5   0  -3   2  -1  -3  -2   3  -1  -2  -6 -14  10 -12 -11   6 -11 -49  -1 100  19 -16  -7  10 -10  14
occ22492688_          23:   -5   0   4   1  -5   3  -2  -5   0   1 -10   9  -2  -7  10  -9   1   0  -7   2 -29  19 100  20  13 -14  16  -1
bcn                   24:   24  13  -7  -1   0  -1  -3   1  -2  -6  -4  13   0  -7   7  -6   0  23   9 -15  34 -16  20 100  13 -12   9 -11
pku2                  25:    4   5   2  -5  -3   0  -3  -4  -1  -3  -3   2   3  18 -10   2  -6  20  25   3  -2  -7  13  13 100 -96  91  10
pkv2                  26:   -8  -5   1   3   3   1   2   5   2   2   4  -1  -4 -24  11   1   7  -8 -23  -5   2  10 -14 -12 -96 100 -98   9
pkw2                  27:    6   4  -0  -2  -3  -0  -1  -4  -1  -1  -4   2   3  25 -13   0  -7   6  19   6  -2 -10  16   9  91 -98 100  -6
pky2                  28:  -27  -2  15  -5  -0   9  -4   5   4  -1   4   4  -9 -18 -16  28  10  51 -13  -2  -1  14  -1 -11  10   9  -6 100
}
