# Supplementary material for: Uncovering the Interplay of Competing Distortions in the Prussian Blue Analogue K2Cu[Fe(CN)6]
Source: Chem Mater. 2022 May 24;34(11):5000–8. doi: 10.1021/acs.chemmater.2c00288 (PMC9202302; doi:10.1021/acs.chemmater.2c00288)
Supplement: Supplementary file 2 — cm2c00288_si_002.zip [file cm2c00288_si_002.zip › INP files/K2CuFe_mixed307C_riet.inp.txt]

r_wp  2.66730138 r_exp  0.810140824 r_p  1.96334366 r_wp_dash  12.7019972 r_p_dash  16.4737714 r_exp_dash  3.85798417 weighted_Durbin_Watson  0.262380827 gof  3.29239226


iters 100000
chi2_convergence_criteria 0.001
do_errors


	x_calculation_step = Yobs_dx_at(Xo); convolution_step 4
	bkg  @  13760.5375`_6.93650128 -8532.73127`_10.5201058  1497.97694`_10.5030463  1595.44939`_9.62932447 -1004.11047`_9.4122419 -293.831175`_9.16795272  360.06311`_8.98264463  46.621059`_8.7154815 -520.752332`_8.62913668  389.764911`_8.14061316  33.741469`_8.18054666 -325.336112`_7.24343518  70.8601578`_7.15061721
	lam ymin_on_ymax 0.0001 la 1.0 lo 0.826872 lh 0.1
	LP_Factor(90) 'change the LP correction  or lh value if required
	 'see http://topas.dur.ac.uk/topaswiki/lib/exe/fetch.php?media=lp_corrections.pdf
		Simple_Axial_Model(!axial,2)	
	Zero_Error(!zero,0.00219)
		
		finish_X 37
	
	'{{{


'--------------------------------------------------------------
'Information on structure
'Type in phase/space group/cell etc
'Comment in/out sections as needed
'--------------------------------------------------------------
	str
		phase_name "FeFe"
		a lpa2  10.127226`_0.000508
		b lpb2  7.262428`_0.000340
		c lpc2  7.108629`_0.000317
		al 90.00000_0.00000
		be lpbe2  90.03078`_0.03331_LIMIT_MIN_89.6397807
		ga 90.00000_0.00000
		volume  522.915`_0.043
		site C1     x 0.068         y 0.822         z 0.227    								occ C   	1			beq bcn  3.67839`_0.09371
		site C2     x 0.014         y 0.184         z 0.164    								occ C   	1			beq bcn  3.67839`_0.09371
		site C3     x 0.801         y -0.050        z 0.023    								occ C   	1			beq bcn  3.67839`_0.09371
		site Fe1    x 0.5           y 0             z 0        								occ Fe   1           			beq btm  2.04918`_0.03818
		site Fe2    x 0             y 0             z 0        								occ Fe  	1			beq btm  2.04918`_0.03818
				site K1     x @  0.74780`_0.00189 y @  0.51495`_0.00160 z @  0.01110`_0.00270	occ K   @   0.91960`_0.00240 				beq bcn  3.67839`_0.09371
		site N1     x -0.014        y 0.692         z 0.341    								occ N   1				beq bcn  3.67839`_0.09371
		site N2     x -0.035        y 0.304         z 0.228    								occ N   1				beq bcn  3.67839`_0.09371
		site N3     x 0.698         y 0.011         z -0.014   								occ N   1				beq bcn  3.67839`_0.09371   
		space_group	"P21/n"      
		scale scalePB  0.00113033814`_1.131e-005
		r_bragg  1.30394799
		TCHZ_Peak_Type(pku2,-0.25438`_0.05866_LIMIT_MAX_-0.15438342,pkv2, -0.01924`_0.01406,pkw2, -0.00034`_0.00083,!pkz2, 0.0000,pky2, 0.54901`_0.01022_LIMIT_MAX_0.649008852,!pkx2, 0.0000)
		Phase_Density_g_on_cm3( 1.98374`_0.01105)
		
		'}}}

		
	'{{{
	

'--------------------------------------------------------------
'Information on structure
'Type in phase/space group/cell etc
'Comment in/out sections as needed
'--------------------------------------------------------------
	str
		phase_name "CuFe"
		a @  10.647733`_0.008283
		b @  9.905347`_0.009334
		c @  9.931944`_0.009300
		al 90       
		be 90       
		ga 90       
		volume  1047.520`_1.628
		space_group Cccm
		site C1     x 0.4229        y 0.1809        z 0         occ C  1.0    beq 4.7          
		site C2     x 0.25          y 0.25          z 0.809     occ C  1.0    beq 4.7          
		site C3     x 0.271         y 0.448         z 0         occ C  1.0    beq 4.7          
		site Cu     x 0.25          y 0.75          z 0         occ Cu  1.0    beq 1.03         
		site Fe     x 0.25          y 0.25          z 0         occ Fe  1.0    beq 3.51         
		site K1     x 0             y 0.5           z 0.25      occ K  0.94603002    beq 6.4          
		site K2     x 0             y 0             z 0.25      occ K  0.98575997    beq 7.0          
		site N1     x 0.53          y 0.204         z 0         occ N  1.0    beq 4.7          
		site N2     x 0.25          y 0.25          z 0.6991    occ N  1.0    beq 4.7          
		site N3     x 0.8100        y 0.0682        z 0         occ N  1.0    beq 4.7         
		scale scaleCuFe  4.76862327e-005`_4.779e-007
		r_bragg  2.0866573
		TCHZ_Peak_Type(pku1,-0.08089`_0.01058,pkv1,  0.01780`_0.00184,pkw1, -0.00072`_0.00009,!pkz1, 0.0000,pky1, 0.28821`_0.00672_LIMIT_MAX_0.388207618,!pkx1, 0.0000)
		Phase_Density_g_on_cm3( 2.24121`_0.00012)

		
		
		'Stephens model of anistropic peak broadening  (P.W. Stephens, J. Appl. Cryst. (1999) 32, 281-9)
		prm s400 -442.92292`_854280.42856
		prm s040 -47.46564`_460216.68932
		prm s004 -70.52378`_83454.87894
		prm s220 -639.88383`_4281408.21113
		prm s202  630.01952`_223548.70747
		prm s022  113.64091`_1244240.09813
		prm s301 -356.31951`_773943.97135
		prm s121 -220.55444`_4648025.26762
		prm s103  48.11084`_362857.27729
		prm eta  0.29736`_0.88089_LIMIT_MIN_0 min 0 max 1
		
		Stephens_monoclinic(s400, s040, s004, s220, s202, s022, s301, s121, s103, eta)
	
'}}}


'--------------------------------------------------------------
'Information on structure
'Type in phase/space group/cell etc
'Comment in/out sections as needed
'--------------------------------------------------------------
	str
		phase_name "KCuCN"
		a lpa3  7.615041`_0.000120
		b lpb3  7.913902`_0.000123
		c lpc3  7.610817`_0.000171
		al 90.000000
		be @  100.83054`_0.00132
		ga 90.000000
		space_group "P21/c"
		volume  450.494`_0.014
		site C1     x @  0.32223`_0.00726 y @  0.18381`_0.00476 z @  0.00018`_0.00367 occ C    1	beq bcucn  5.39775`_1.06181
		site C2     x @  0.06674`_0.00593 y @  0.91831`_0.01017 z @  0.23208`_0.00868 occ C    1	beq bcucn  5.39775`_1.06181
		site Cu1    x @  0.13243`_0.00065 y @  0.12054`_0.00078 z @  0.12688`_0.00072 occ Cu   1	beq bcuk   6.38135`_0.19006
		site K1     x @  0.30378`_0.00090 y @  0.56509`_0.00097 z @  0.18358`_0.00109 occ K    1 	beq bcuk   6.38135`_0.19006
		site N1     x @  0.46188`_0.00439 y @  0.26621`_0.00312 z @  0.00365`_0.00424 occ N    1	beq bcucn  5.39775`_1.06181
		site N2     x @  0.05139`_0.00379 y @  0.82941`_0.00552 z @  0.33664`_0.00658 occ N    1	beq bcucn  5.39775`_1.06181
		scale scaleKCuCN  0.000497073781`_5.65e-006
		r_bragg  0.739909575
		TCHZ_Peak_Type(pku3, 0.01701`_0.00656,pkv3, -0.00592`_0.00161,pkw3,  0.00110`_0.00010,!pkz3, 0.0000,pky3, 0.12148`_0.00557,!pkx3, 0.0000)
		Phase_Density_g_on_cm3( 2.65862`_0.04379)
		
		
		'Stephens model of anistropic peak broadening  (P.W. Stephens, J. Appl. Cryst. (1999) 32, 281-9)
		prm ks400 -499.07387`_699.24331
		prm ks040 -237.41688`_338.12015
		prm ks004 -4.39503`_27.76626
		prm ks220 -106.49462`_210.65963
		prm ks202  374.44139`_531.60347
		prm ks022  108.92766`_195.80646
		prm ks301  624.42785`_875.46690
		prm ks121  1342.28103`_1822.10959
		prm ks103 -165.88545`_231.84687
		prm keta  0.91106`_0.67690_LIMIT_MAX_1 min 0 max 1
		
		Stephens_monoclinic(ks400, ks040, ks004, ks220, ks202, ks022, ks301, ks121, ks103, keta)
		

	
	
	
	
C_matrix_normalized
{
                             1   2   3   4   5   6   7   8   9  10  11  12  13  14  15  16  17  18  19  20  21  22  23  24  25  26  27  28  29  30  31  32  33  34  35  36  37  38  39  40  41  42  43  44  45  46  47  48  49  50  51  52  53  54  55  56  57  58  59  60  61  62  63  64  65  66  67  68  69  70  71  72  73  74  75  76  77  78  79  80  81  82  83  84  85  86  87  88  89  90
bkg331440496           1:  100 -29  36 -14  44 -23  37 -11  23  -9  22  -9  14   1   3  -4   0  -8  -3 -11 -11  -7  -4  -6   1  -2 -27   1   2   3  -9  -1   1   1  -5  -2  -0   4  -1   1  -1   3   1  -3  -1   2   3  -3  -3   2   7   3   5  -7  -2 -13  14  -0  -0 -14  -6  16   3  -4  -3  26   2  -1   0  -5 -10   2  -3  11  -5 -13  -5   8  -5 -19  -5  -5  -3  -9   6   5   6   6  -5  -7
bkg331428208           2:  -29 100 -34  59 -24  50 -19  37 -14  30 -11  21  -4   1   1  -1  -1   2   1   1  -1  -2  -2   1  -1   1  -0  -0   2   1  -5   0   0   0  -2  -3  -1   5  -1   2  -1   4   1  -4   0   1   1  -1  -2  15   6   2   3  -0   0 -10  10   1  -4 -10  -5  14   1  -3   0  22  10   1   4   3  -5   3  -5   6  -1  -7  -5   4  -2   1   0   0  -5   0   0   2  -0  -1   1   0
bkg331434864           3:   36 -34 100 -40  57 -13  46 -19  40 -11  27  -8  22  -1  -1   3  -0   1   4   7   8   8   7   5  -2   2  18  -1   0  -1   2   0  -0  -0   2  -5  -3   8   1   4   1   6  -1  -7   1  -0  -0   1   1  11   1  -3  -3   4   1  -1   0  -2  -2  -2   3   4  -2  -2  -2  -1   5   2   5   5   1   1  -2  -1  -0   2  -2  -0  -2  17   8   8   2   5  -8  -7  -8  -8   8   9
bkg331437680           4:  -14  59 -40 100 -34  55 -18  46 -17  35 -11  23  -1   1   0  -1  -0  -2  -2  -5  -3  -2  -2  -3   0  -0 -10   1  -1  -0  -0  -1   0  -0  -1  -6  -5   8   2   5   2   7  -2  -7  -1   2   0  -1  -1 -13  -0  -1   0  -5  -6   0  -2   1   5   3   5  -3   4   1   0 -11 -11  -1  -4  -6  -1   1   1   3  -3  -2   4  -3   2  -4  -4  -4   4  -6   3   0   4   5  -4  -5
bkg331440240           5:   44 -24  57 -34 100 -38  60 -15  45 -17  38 -10  23   1  -1   0  -0  10  -0  -5  -8 -14 -12  -3   3  -4  -5   1  -1   0   3   0  -0   0   1  -6  -4   9   1   4   1   7  -1  -7  -1   2   1  -1  -0 -10   0  -1  -0  -1  -3   2  -5   0   4   1   4  -4   6   1   2  -6  -6   3   0  -4  -2  -4  -1  -1  -3   0   3  -3   4  -5  -3  -3   2  -1   3   1   3   3  -4  -3
bkg331432816           6:  -23  50 -13  55 -38 100 -35  53 -14  42 -16  29  -3  -0   1  -1   0  -2  -1   3   3   7   6   4  -3   4   9  -1   1   0  -1   0  -0   0  -0  -4  -3   7   0   3   0   5  -0  -6  -0  -2  -0   1   1   8   1  -1   2   4   7   1  -1  -4  -3  -1  -4   1  -4  -1  -1   5  12   3   3   8  -1  -3  -2  -5  -0   2  -5   4  -5   5   7   7  -1   7  -7  -4  -7  -8   8   8
bkg331432560           7:   37 -19  46 -18  60 -35 100 -35  57 -14  40 -15  30  -2   0   1   0  -7   3  -4   2   5   6  -0  -1   1  -4  -1  -0   0  -1   0  -0   0  -0  -6  -4   9   2   5   1   7  -1  -8  -0   0  -1   0  -0   0  -0  -2   1  -4   0  -0   5  -2  -3  -2  -1   4  -6  -3  -3   2  -3  -5  -2  -3  -0   3   3   2  -2  -2   1  -1  -0   2   3   3   2  -3  -3  -3  -3  -2   3   2
bkg331436656           8:  -11  37 -19  46 -15  53 -35 100 -33  49 -11  33  -7   2  -1  -0  -2  14   0  -2  -6 -16 -15  -2   2  -3  -2   1  -1   0   5  -0   0  -0   3  -5  -4   8   1   4   1   6  -1  -7  -1   1   0  -1  -1  -5  -2  -1  -1  -3  -9   1  -2   5  -0   0   4  -3   5   3   6  -5  -9  -3  -3  -3   3   6   3   1   2  -0   3  -4   4  -2  -8  -8  -1  -5   8   6   8   8  -8  -8
bkg331435888           9:   23 -14  40 -17  45 -14  57 -33 100 -30  50 -11  35   1   1  -2  -0   4  -2  -5  -9  -4  -4   0  -0   0   1  -1   0   1   1  -0   0  -0  -0  -5  -3   8   0   4   0   6  -0  -7  -1   1   0  -1   2   3  -1  -5  -4   3   1   0  -4  -4   4  -3   6  -0   4   1  -4  -3   2   7   2   3  -0  -6  -3  -3   0   3  -2   2  -3   3   5   5   5   2  -5  -6  -4  -5   4   6
bkg331428464          10:   -9  30 -11  35 -17  42 -14  49 -30 100 -35  45  -1  -2   2  -2   1  -5  -1  -9   0   4   4   1  -2   2  -3  -1   1  -0  -2   0  -0   0  -1  -4  -3   7   1   3   0   5  -0  -6  -0   0  -0   0   1   6   1  -1  -1   2   5  -1   3  -0   4  -0   1   2  -3  -0  -4   2   1   2  -1   2   0  -4  -4   1   1   2  -0  -1   1   5   6   6   3   0  -6  -5  -6  -5   6   5
bkg331439728          11:   22 -11  27 -11  38 -16  40 -11  50 -35 100 -35  40  -2  -3   5   1   3  -1   0  -3  -5  -2  -2   4  -5   3   1  -2  -0   9   0  -1   0   5  -5  -4   8   1   4   1   6  -1  -6   0  -0  -0   1  -0  -3  -1   0  -0   1  -3   3   0   5  -1   0  -0  -6   0  -2   4  -3  -8  -4  -0  -3   5   5   0   1   4   2   1   0   1  -7  -3  -3  -1  -1   3   2   2   3  -2  -3
bkg331427952          12:   -9  21  -8  23 -10  29 -15  33 -11  45 -35 100 -24   3   3  -5  -0  12  -7   4  -9  -9 -12   2  -3   3  -1   1   0   0  -0   0   0  -1   1  -4  -3   5   1   3   1   4  -1  -5  -1  -1  -0   1  -1   0  -0  -3   4  -4  -3   1  -2   2  -2  -0  -3  -3   3   1   9  -2   4  -4  -3   5   2   4   1  -4   3   2   1  -1   1   2  -3  -4  -2  -0   3   4   3   3  -2  -3
bkg331429232          13:   14  -4  22  -1  23  -3  30  -7  35  -1  40 -24 100  -0   1  -2   1   6   5 -12 -13 -12 -10  -3   2  -2  -8  -2  -1   1  -1   0  -1   1  -2  -6  -3   9   1   4   1   7  -1  -7  -0   3  -1  -2   2   0  -1 -13  -4  -5   2   1  -1 -12   2  -8   6   6  -1  -7 -10  -6  -4   1   1  -6  -3  -9   2  -2  -6   1   1  -3   1  11  12  12  11  -1 -12 -14 -11 -10  10  11
lpa2                  14:    1   1  -1   1   1  -0  -2   2   1  -2  -2   3  -0 100 -39 -36 -71   6  -0   4  -5  -6  -7 -21  13 -13  -4  11   6   6   4  -0  -0   2  -3  -2  -4   2   2   2   2   2  -2  -2   1   0   2   0   1   2  -2  -3  -1   0  -3   4  -9  -9  -1   1   5  -4   1   5   3  -1  -3  -3  -1  -1   4  -2   7 -10   5  10  -0   0  -0  -1  -1  -1  -2   0   1   1   1   0  -1  -1
lpb2                  15:    3   1  -1   0  -1   1   0  -1   1   2  -3   3   1 -39 100 -44  27   4   3   4  -0  -2  -6  11 -14  14 -22 -19 -13  -9  -9  -2   1   2 -10   2   2  -2  -2  -2  -2  -2   2   2   0  -1  -3  -0  -1   2   0   5   2   1   9  -5   6   3  -1  -1  -8   5  -6  -3  -4   4   9   1  -0   5  -4  -2  -2   6  -1  -7   1  -1  -0   5  -1  -1  -2  -1   1   2   1   1   0  -1
lpc2                  16:   -4  -1   3  -1   0  -1   1  -0  -2  -2   5  -5  -2 -36 -44 100  22  -7  -4   1  -3   6  11  11  -1   2  28   6   7   4   6   2  -1  -2   9  -0   1   0   0   0   0   0  -0  -0  -3   2   2  -0  -0  -2   2  -2  -1   0  -8   2   0   3   1  -1   5  -1   3  -2   1  -2  -7   3   2  -4   0   5  -3   2  -3  -0  -0   0   0  -2   1   1   3  -1  -1  -3  -1  -1   1   1
lpbe2                 17:    0  -1  -0  -0  -0   0   0  -2  -0   1   1  -0   1 -71  27  22 100   4  -4   2  -6  -2  -3  11  -0   0   5  -7  -3  -4 -10  -1   1  -2  -2   2   4  -2  -2  -2  -3  -2   2   2  -9  -0  -3   0  -0  -0  -2   0  -4  -1   2  -1  11  14   2   1  -2   0  -1  -3  -1  -1  -1   2  -2  -0   2   5  -8  10  -2  -7   1  -0   0  -0   2   1   1   0  -2  -2  -2  -1   2   2
scalePB               18:   -8   2   1  -2  10  -2  -7  14   4  -5   3  12   6   6   4  -7   4 100 -13  -3 -31 -88 -93   1   3  -5  15   1  -5  -1 -15  -1   0   4 -13  -1  -2   2   1   1   1   2  -1  -2  -3   2  -3   1  -2  -0  -3  -2  -2  -2  -1   1  -4   4  -1   5   3  -5   7   7  14  -6  -3  -2  -2  -4   5  -0   0  -3   2   3   1  -2   1   6  -1  -1  -2   5   0   2   0   0  -0  -0
x272419968_           19:   -3   1   4  -2  -0  -1   3   0  -2  -1  -1  -7   5  -0   3  -4  -4 -13 100   5  26  12  14   1  -1   1   4  -1   1  -0  -2  -1   1  -1  -1  -0   0  -0   0   0   0   0  -0  -0   3   1   3  -1   1   2   5  -3  -2   3   2  -3   5  -7  -1  -9  -5   9  -6 -11 -16   5   3   7   7   2  -9  -1  -6   3  -7  -5   1  -2   1   2   0   1   2  -3  -0  -2   0   0  -1   1
y272420184_           20:  -11   1   7  -5  -5   3  -4  -2  -5  -9   0   4 -12   4   4   1   2  -3   5 100 -12  18   8   3  -2   2   2   2   1  -0   5  -1   1  -0   1   0  -0  -1   0   0   0  -0  -0   0  -1  -3  -2   2   2   5  -1   2   2   5   6   0   4   0  -6  -2  -8   1 -11  -4  -6   2   8  -3   3   5   1   3   3  -0   5  -1  -0   0  -0   1   2   2   1  -1  -2  -2  -3  -1   3   2
z272420400_           21:  -11  -1   8  -3  -8   3   2  -6  -9   0  -3  -9 -13  -5  -0  -3  -6 -31  26 -12 100  51  40  12 -11  12  12   0   2  -0  -3  -1   1  -2   0  -0  -1  -1   1   0   1  -0  -1   0  10  -2   4   0  -4   2   6  13   7   8  -2  -2   2  11  -5   6  -4  -4   3   9  12   1   2   4   3   5   1   2  -2   0   4   0  -0   0  -0   0  -7  -8  -7   6   8   9   6   6  -6  -7
occ24560096_          22:   -7  -2   8  -2 -14   7   5 -16  -4   4  -5  -9 -12  -6  -2   6  -2 -88  12  18  51 100  94  11 -11  13  13   0   3   0   1  -1   1  -2   1   1   1  -1  -0  -1  -0  -1   0   1   4  -2   2  -1   1   4   2   4   2   6  -0   0   3  -0  -2  -1  -2   0  -7  -2  -9   4   3   2   1   6   0   2  -0  -0   3   1  -0   1  -1  -3   1   1  -0  -1  -0  -0  -1  -1   1   0
occv2                 23:   -4  -2   7  -2 -12   6   6 -15  -4   4  -2 -12 -10  -7  -6  11  -3 -93  14   8  40  94 100   6  -5   7  13   1   3   0   4  -0   1  -2   4   1   1  -2  -1  -1  -1  -1   1   1   4  -2   2  -1   2   3   2   2   1   4   0  -0   3  -3  -1  -3  -2   3  -7  -6 -13   4   3   2   2   5  -2   1  -1   1   0  -1  -0   1  -1  -4   1   2   1  -3  -1  -2  -1  -1   1   1
pku2                  24:   -6   1   5  -3  -3   4  -0  -2   0   1  -2   2  -3 -21  11  11  11   1   1   3  12  11   6 100 -95  92  28   1  -2  -1 -12  -4   3   2 -12  -2   1   2   1   2   1   2  -1  -2   3   1  -1  -1  -1   1   2   2   1   1  -1  -3   4   4   0  -1   0   2   2  -1  -0   1  -1   2   1  -0  -1   1  -4   4  -1  -3   1  -1   0   1   0  -0   1  -0  -0  -0  -0   0   1  -0
pkv2                  25:    1  -1  -2   0   3  -3  -1   2  -0  -2   4  -3   2  13 -14  -1  -0   3  -1  -2 -11 -11  -5 -95 100 -99  -7  -1   1  -0   7   4  -2  -2  11   2  -1  -2  -1  -2  -1  -2   1   2  -5  -1   0   1   1  -1  -2  -2  -1  -0   1   3  -3  -3  -0   1   0  -2  -1   0   0  -1  -0  -1  -0   0   1  -1   2  -3   1   3  -1   1  -0  -1   0   0  -0   1  -0  -0  -0  -1  -0   1
pkw2                  26:   -2   1   2  -0  -4   4   1  -3   0   2  -5   3  -2 -13  14   2   0  -5   1   2  12  13   7  92 -99 100   9   1  -1   0  -7  -3   2   2 -11  -2   1   2   1   2   1   2  -1  -2   5   1  -0  -1  -1   1   1   2   1   0  -0  -3   3   2   0  -1   0   2   1  -0  -0   1   0   1   0   0  -1   1  -2   2  -1  -2   0  -0   0   1  -0  -0   0  -1  -0   0   0   0   0  -1
pky2                  27:  -27  -0  18 -10  -5   9  -4  -2   1  -3   3  -1  -8  -4 -22  28   5  15   4   2  12  13  13  28  -7   9 100   6  -1  -1 -28  -3   2   2 -18  -0   0   0   0   0   0   0  -0  -0  -2   1  -0  -0   0   5   1  -2  -3   4  -3   1  -3  -0  -3   1   2  -3   1  -1   0  -1  -3   3   3   0   4   0  -4  -3   1   6   0  -0   0   1   3   3   1   4  -3  -3  -3  -4   3   4
a24774592_            28:    1  -0  -1   1   1  -1  -1   1  -1  -1   1   1  -2  11 -19   6  -7   1  -1   2   0   0   1   1  -1   1   6 100 -25 -12  -3   1  -1   1  -2  -2  -2   1   2   2   2   1  -2  -1  -0   5  -1  -7  -1  -2   0   1  -1   1   4  -4   8   6  -2   0  -4   1   2   2  -2   0  -1   0   0   2  -1  -2  -3   3   3  -5  -0  -0   2  -5  -2  -2  -1  -2   2   2   2   2  -1  -3
b24774792_            29:    2   2   0  -1  -1   1  -0  -1   0   1  -2   0  -1   6 -13   7  -3  -5   1   1   2   3   3  -2   1  -1  -1 -25 100 -17  -1  -8  10 -10  16  -0   0   0   0   0   0   0  -0  -0   0  -4   9  -0  -3   2   6   5   6   1  -1  -6   5   0  -0  -3  -4   8  -1   2  -1   7   6   3   5  -1  -8   0  -3   5  -4  -7  -3   4  -3  -3   2   2  -1   1  -2  -1  -2  -2   2   2
c24774992_            30:    3   1  -1  -0   0   0   0   0   1  -0  -0   0   1   6  -9   4  -4  -1  -0  -0  -0   0   0  -1  -0   0  -1 -12 -17 100   0   9 -10   7 -13  -0   0   0  -0   0  -0   0   0  -0   1   1   7  -5  -4   4   3  -5   4  -2 -15  10  -7  -4   3  -8   5  -2   1  -3   8   3  -0  -3   8  -6   3   4   8  -3   3   7  -2   3  -2  -3   2   1  -1   3  -2  -1  -2  -2   2   2
scaleCuFe             31:   -9  -5   2  -0   3  -1  -1   5   1  -2   9  -0  -1   4  -9   6 -10 -15  -2   5  -3   1   4 -12   7  -7 -28  -3  -1   0 100   9  -7 -10  65  -0   0   1  -0   0  -0   0   0  -0   2   0   1   6   3   4  -3 -13  -6  12 -17  21 -14   4  -3  -2  15 -25   4  -5  18 -14 -22   3   3   0  21  11   6 -17  18  27   3  -2   3 -10   2   1  -0   2  -2  -1  -2  -2   3   2
pku1                  32:   -1   0   0  -1   0   0   0  -0  -0   0   0   0   0  -0  -2   2  -1  -1  -1  -1  -1  -1  -0  -4   4  -3  -3   1  -8   9   9 100 -96  58  25   1   2  -1  -1  -1  -1  -1   1   1   3   5   2 -11  -4   0  -1  -6   1  -4  -1   2  -3  -1   2  -2   3  -1   2  -2   2  -0   1  -4   1  -1   2  -1   3  -0   1   2  -1  -0  -0   5  -2  -1   1  -1   1   1   2   1  -1  -1
pkv1                  33:    1   0  -0   0  -0  -0  -0   0   0  -0  -1   0  -1  -0   1  -1   1   0   1   1   1   1   1   3  -2   2   2  -1  10 -10  -7 -96 100 -75 -17  -1  -2   1   1   1   1   1  -1  -1  -3  -5  -2  10   4  -0   1   7   0   4   4  -4   5   2  -3   3  -4   2  -2   3  -3   1   0   4  -1   3  -3   1  -3   1  -1  -3   1   0   0  -4   1   1  -1   0  -1  -0  -1  -1   1   1
pkw1                  34:    1   0  -0  -0   0   0   0  -0  -0   0   0  -1   1   2   2  -2  -2   4  -1  -0  -2  -2  -2   2  -2   2   2   1 -10   7 -10  58 -75 100 -30   0   0  -0  -0  -0  -0  -0   0   0   5   6  -2 -10  -3   0  -5  -7  -2  -5  -3   6  -7  -4   4  -1   6  -4   1  -2   2  -2  -1  -6  -2  -4   5  -1   5  -3   2   6  -1   0  -1   3  -0  -0   2   0  -0  -1   0   0  -0   0
pky1                  35:   -5  -2   2  -1   1  -0  -0   3  -0  -1   5   1  -2  -3 -10   9  -2 -13  -1   1   0   1   4 -12  11 -11 -18  -2  16 -13  65  25 -17 -30 100   1   2  -1  -2  -1  -2  -1   2   1  -4  -6   5  10   3   2   9   0   4   8  -7   3   2   7  -5  -6  -2  -3   1  -4   8  -1  -5   5   9   4   1   4   0  -1   5   3   1  -1   2  -4   0  -0  -4   1   0   2  -0  -0   1  -0
s400                  36:   -2  -3  -5  -6  -6  -4  -6  -5  -5  -4  -5  -4  -6  -2   2  -0   2  -1  -0   0  -0   1   1  -2   2  -2  -0  -2  -0  -0  -0   1  -1   0   1 100  92 -98 -96-100 -95-100  96  99  -0   1   2  -1  -2   1  11   5   7   7  -4  -2   2  -0  -2  -9  -3   5   0  -9   3   7   7   9  13   4 -10  -0  -2   2  -4  -3  -1   1  -1  -2   1   1  -2   4  -1   0  -1  -2   0   2
s040                  37:   -0  -1  -3  -5  -4  -3  -4  -4  -3  -3  -4  -3  -3  -4   2   1   4  -2   0  -0  -1   1   1   1  -1   1   0  -2   0   0   0   2  -2   0   2  92 100 -85 -93 -94 -94 -90  93  89   1   2   3  -2  -3   0  17   6  11   9  -7  -4   3  -0  -2 -15  -4   9   1 -15   4  10   8  13  19   4 -15   1  -4   4  -8  -6  -0   1  -0  -3   1   2  -3   5  -1   0  -1  -3   1   3
s004                  38:    4   5   8   8   9   7   9   8   8   7   8   5   9   2  -2   0  -2   2  -0  -1  -1  -1  -2   2  -2   2   0   1   0   0   1  -1   1  -0  -1 -98 -85 100  88  95  87  99 -88-100   0  -1  -2   1   2  -1 -10  -5  -6  -6   3   3  -2   0   2   8   3  -5  -0   7  -2  -7  -6  -8 -11  -3   9   0   2  -2   4   3   1  -1   1   2  -0  -0   2  -4   0  -1   0   1   0  -1
s220                  39:   -1  -1   1   2   1   0   2   1   0   1   1   1   1   2  -2   0  -2   1   0   0   1  -0  -1   1  -1   1   0   2   0  -0  -0  -1   1  -0  -2 -96 -93  88 100  98 100  94-100 -92   0  -1  -2   1   2  -1 -12  -5  -8  -8   4   2  -1   1   1  10   3  -5  -1  11  -3  -6  -7  -9 -14  -4  10   1   2  -2   4   3   1  -1   1   2  -1  -1   2  -5   1   0   1   2  -1  -2
s202                  40:    1   2   4   5   4   3   5   4   4   3   4   3   4   2  -2   0  -2   1   0   0   0  -1  -1   2  -2   2   0   2   0   0   0  -1   1  -0  -1-100 -94  95  98 100  98  99 -98 -98   0  -1  -2   1   2  -1 -12  -5  -8  -8   4   2  -2   0   1  10   3  -5  -0  10  -3  -7  -7  -9 -14  -4  10   0   2  -2   4   3   1  -1   1   2  -1  -1   2  -5   1  -0   1   2  -1  -2
s022                  41:   -1  -1   1   2   1   0   1   1   0   0   1   1   1   2  -2   0  -3   1   0   0   1  -0  -1   1  -1   1   0   2   0  -0  -0  -1   1  -0  -2 -95 -94  87 100  98 100  93-100 -91   0  -2  -2   1   2  -1 -12  -5  -8  -8   4   2  -2   1   1  11   3  -5  -1  11  -3  -7  -7 -10 -15  -4  10   0   2  -2   5   3   1  -1   1   2  -1  -1   2  -5   1   0   1   2  -1  -3
s301                  42:    3   4   6   7   7   5   7   6   6   5   6   4   7   2  -2   0  -2   2   0  -0  -0  -1  -1   2  -2   2   0   1   0   0   0  -1   1  -0  -1-100 -90  99  94  99  93 100 -93-100   0  -1  -2   1   2  -1 -11  -5  -7  -7   3   3  -2   0   2   9   3  -5  -0   9  -2  -7  -7  -8 -12  -4   9   0   2  -2   4   3   1  -1   1   2  -0  -0   2  -4   0  -1   0   1  -0  -2
s121                  43:    1   1  -1  -2  -1  -0  -1  -1  -0  -0  -1  -1  -1  -2   2  -0   2  -1  -0  -0  -1   0   1  -1   1  -1  -0  -2  -0   0   0   1  -1   0   2  96  93 -88-100 -98-100 -93 100  92  -0   1   2  -1  -2   1  12   5   8   8  -4  -2   1  -1  -1 -11  -3   5   1 -11   3   7   7   9  14   4 -10  -1  -2   2  -4  -3  -1   1  -1  -2   1   1  -2   5  -1  -0  -1  -2   1   2
s103                  44:   -3  -4  -7  -7  -7  -6  -8  -7  -7  -6  -6  -5  -7  -2   2  -0   2  -2  -0   0   0   1   1  -2   2  -2  -0  -1  -0  -0  -0   1  -1   0   1  99  89-100 -92 -98 -91-100  92 100  -0   1   2  -1  -2   1  10   5   7   7  -3  -3   2  -0  -2  -8  -3   5   0  -8   2   7   7   8  12   4  -9  -0  -2   2  -4  -3  -1   1  -1  -2   0   0  -2   4  -0   1  -0  -1   0   1
eta                   45:   -1   0   1  -1  -1  -0  -0  -1  -1  -0   0  -1  -0   1   0  -3  -9  -3   3  -1  10   4   4   3  -5   5  -2  -0   0   1   2   3  -3   5  -4  -0   1   0   0   0   0   0  -0  -0 100   1   0  -1  -0   3  -1  -1  -0   0   1  -1   0  -0  -1  -1   1   0   2   1   0   2   0  -1  -1  -0   2  -1  -1  -1   2   1  -0   0   0  -1  -0  -0   1  -0   0  -0   0   0  -0  -0
lpa3                  46:    2   1  -0   2   2  -2   0   1   1   0  -0  -1   3   0  -1   2  -0   2   1  -3  -2  -2  -2   1  -1   1   1   5  -4   1   0   5  -5   6  -6   1   2  -1  -1  -1  -2  -1   1   1   1 100 -14 -49 -12   2   9 -12  -4 -13 -20 -16   6  -2  11 -14  16  18  26  -8  -6   9 -19   7   1 -23  -8  -6 -18  14 -10  -8  -4   2  -1   2   3   5  12  -5  -5 -11  -2  -3   1   3
lpb3                  47:    3   1  -0   0   1  -0  -1   0   0  -0  -0  -0  -1   2  -3   2  -3  -3   3  -2   4   2   2  -1   0  -0  -0  -1   9   7   1   2  -2  -2   5   2   3  -2  -2  -2  -2  -2   2   2   0 -14 100 -41 -19  -1  18   3  12   4 -14 -11  -1   0  -1 -10   5  11   9  -3  10   9  -2  15  10  -1 -14   5 -11   6 -11  -6   4  -3   3  -4  -3  -1  -3  -0   3   3   4   1  -4  -2
lpc3                  48:   -3  -1   1  -1  -1   1   0  -1  -1   0   1   1  -2   0  -0  -0   0   1  -1   2   0  -1  -1  -1   1  -1  -0  -7  -0  -5   6 -11  10 -10  10  -1  -2   1   1   1   1   1  -1  -1  -1 -49 -41 100  28   2  -6   5   2  11  14  13  -6   0  -7   9 -11 -16 -18   4   3  -8   8  -8  -2  14  11   6   9 -11  11  12   0   2  -1  -1   4   2  -4   4  -3   0  -6  -3   6   4
be24776992_           49:   -3  -2   1  -1  -0   1  -0  -1   2   1  -0  -1   2   1  -1  -0  -0  -2   1   2  -4   1   2  -1   1  -1   0  -1  -3  -4   3  -4   4  -3   3  -2  -3   2   2   2   2   2  -2  -2  -0 -12 -19  28 100   0 -21  -9 -21  -5  14  10  -1  -4   7   9   2 -10  -4   1 -15 -10   4  -8 -10  -0  13 -13   5  -9   8   6   3  -2   2  -1  -3  -6   1   2   2   3   2   5  -2  -2
scaleKCuCN            50:    2  15  11 -13 -10   8   0  -5   3   6  -3   0   0   2   2  -2  -0  -0   2   5   2   4   3   1  -1   1   5  -2   2   4   4   0  -0   0   2   1   0  -1  -1  -1  -1  -1   1   1   3   2  -1   2   0 100  -7 -17 -18  17   1 -29  36  24  -4 -35  10  18   6  -5   6  56  10 -14  -1  13  41  23 -22  16  60  20 -17  13 -12  17   7   4  -7  -6  -5   1  -8  -3  10   4
x272429040_           51:    7   6   1  -0   0   1  -0  -2  -1   1  -1  -0  -1  -2   0   2  -2  -3   5  -1   6   2   2   2  -2   1   1   0   6   3  -3  -1   1  -5   9  11  17 -10 -12 -12 -12 -11  12  10  -1   9  18  -6 -21  -7 100  44  71  39 -36 -30   2   5  -9 -34 -26  42   1 -30  29  34  11  58  73  11 -73  10 -23  29 -39 -26  -2   2  -1  -2  -1   3  -9   8   1   3   2  -5  -2   2
y272429256_           52:    3   2  -3  -1  -1  -1  -2  -1  -5  -1   0  -3 -13  -3   5  -2   0  -2  -3   2  13   4   2   2  -2   2  -2   1   5  -5 -13  -6   7  -7   0   5   6  -5  -5  -5  -5  -5   5   5  -1 -12   3   5  -9 -17  44 100  44  60   0   4   4  13 -17  22 -39   5 -38   6  13   8  31  51  41  29 -45  15  22  12 -19 -21  -3   2  -3  10 -14 -11 -29   9  17  24  13   7 -13 -12
z272429472_           53:    5   3  -3   0  -0   2   1  -1  -4  -1  -0   4  -4  -1   2  -1  -4  -2  -2   2   7   2   1   1  -1   1  -3  -1   6   4  -6   1   0  -2   4   7  11  -6  -8  -8  -8  -7   8   7  -0  -4  12   2 -21 -18  71  44 100  42 -17 -11 -17  -3 -40 -15 -32   9 -23 -21  42  10  21  29  49  14 -49  22   8   6 -22  -7  -3   3  -1  -4  -0   1 -11  11   2   6  -0  -4   1   1
occ255315008_         54:   -7  -0   4  -5  -1   4  -4  -3   3   2   1  -4  -5   0   1   0  -1  -2   3   5   8   6   4   1  -0   0   4   1   1  -2  12  -4   4  -5   8   7   9  -6  -8  -8  -8  -7   8   7   0 -13   4  11  -5  17  39  60  42 100   8  12 -13  18 -22  -5 -15 -31 -38  -5  32  -6  26  58  51  51 -10  21   3 -10  29  29   0   1  -0  -6   6   5 -16  15  -4   5  -7  -8   7   8
x272429688_           55:   -2   0   1  -6  -3   7   0  -9   1   5  -3  -3   2  -3   9  -8   2  -1   2   6  -2  -0   0  -1   1  -0  -3   4  -1 -15 -17  -1   4  -3  -7  -4  -7   3   4   4   4   3  -4  -3   1 -20 -14  14  14   1 -36   0 -17   8 100  -7  12  -8  -9  15 -31 -15 -33  22 -30  -9  41 -18 -26  44  11 -37  -6 -18  15   0   0   1  -1  -3  17  14   8   5 -16 -14 -19 -14  19  16
y272429904_           56:  -13 -10  -1   0   2   1  -0   1   0  -1   3   1   1   4  -5   2  -1   1  -3   0  -2   0  -0  -3   3  -3   1  -4  -6  10  21   2  -4   6   3  -2  -4   3   2   2   2   3  -2  -3  -1 -16 -11  13  10 -29 -30   4 -11  12  -7 100 -60 -27   0  45 -14 -74 -41   1  14 -57  -4 -14  -7   4  39   2  73 -68  24  62   4  -3   4  -8   4   2 -13  15  -2   6  -5  -5   6   5
z272430120_           57:   14  10   0  -2  -5  -1   5  -2  -4   3   0  -2  -1  -9   6   0  11  -4   5   4   2   3   3   4  -3   3  -3   8   5  -7 -14  -3   5  -7   2   2   3  -2  -1  -2  -2  -2   1   2   0   6  -1  -6  -1  36   2   4 -17 -13  12 -60 100  51   2 -44 -11  59  15 -15 -28  54  10  -6   7  -6 -13  10 -42  65  -2 -66  -0   1  -2   4   6   5   2 -14  -4  -4  -6  -1   6   1
occ255320768_         58:   -0   1  -2   1   0  -4  -2   5  -4  -0   5   2 -12  -9   3   3  14   4  -7   0  11  -0  -3   4  -3   2  -0   6   0  -4   4  -1   2  -4   7  -0  -0   0   1   0   1   0  -1  -0  -0  -2   0   0  -4  24   5  13  -3  18  -8 -27  51 100  23  -6  11  -3  14  11  30   5   1   2   9  13  18  40 -33  60  28 -30  -1  -1   1   7 -18 -20 -11  -7  19  19  17  19 -16 -21
x272430336_           59:   -0  -4  -2   5   4  -3  -3  -0   4   4  -1  -2   2  -1  -1   1   2  -1  -1  -6  -5  -2  -1   0  -0   0  -3  -2  -0   3  -3   2  -3   4  -5  -2  -2   2   1   1   1   2  -1  -2  -1  11  -1  -7   7  -4  -9 -17 -40 -22  -9   0   2  23 100   6  44  -0  34 -13 -16 -14 -10  -3  -2 -15   4 -16 -21  28   3  -3  -2   0  -1   6  -5  -5  21 -12   2  -8   6   8  -8  -7
y272430552_           60:  -14 -10  -2   3   1  -1  -2   0  -3  -0   0  -0  -8   1  -1  -1   1   5  -9  -2   6  -1  -3  -1   1  -1   1   0  -3  -8  -2  -2   3  -1  -6  -9 -15   8  10  10  11   9 -11  -8  -1 -14 -10   9   9 -35 -34  22 -15  -5  15  45 -44  -6   6 100  -2 -47 -20  45  -1 -52  -6 -16 -31  -6  25  -2  35 -28   1  24   3  -3   2   6 -11 -10 -15  13  11  15  11   6 -11  -8
z272430768_           61:   -6  -5   3   5   4  -4  -1   4   6   1  -0  -3   6   5  -8   5  -2   3  -5  -8  -4  -2  -2   0   0   0   2  -4  -4   5  15   3  -4   6  -2  -3  -4   3   3   3   3   3  -3  -3   1  16   5 -11   2  10 -26 -39 -32 -15 -31 -14 -11  11  44  -2 100  -6  47   1   5 -14 -38  -3 -18 -26  25   5 -20  14  11  13  -2  -0  -0   7  -4  -3  25 -16   1 -12   7   7  -8  -6
occ255321968_         62:   16  14   4  -3  -4   1   4  -3  -0   2  -6  -3   6  -4   5  -1   0  -5   9   1  -4   0   3   2  -2   2  -3   1   8  -2 -25  -1   2  -4  -3   5   9  -5  -5  -5  -5  -5   5   5   0  18  11 -16 -10  18  42   5   9 -31 -15 -74  59  -3  -0 -47  -6 100  26 -23 -29  76  11  18  24 -18 -65   0 -39  60 -58 -78  -9   6  -6  16   2   7   3 -13  -2  -6   1  -4  -2   2
x272430984_           63:    3   1  -2   4   6  -4  -6   5   4  -3   0   3  -1   1  -6   3  -1   7  -6 -11   3  -7  -7   2  -1   1   1   2  -1   1   4   2  -2   1   1   0   1  -0  -1  -0  -1  -0   1   0   2  26   9 -18  -4   6   1 -38 -23 -38 -33 -41  15  14  34 -20  47  26 100  -2   3  11 -33   5 -11 -34  -3 -24 -54  25  -9 -13  -1  -0   1  -3  -5  -6  21   2   0  -8   6   6  -8  -4
y272431200_           64:   -4  -3  -2   1   1  -1  -3   3   1  -0  -2   1  -7   5  -3  -2  -3   7 -11  -4   9  -2  -6  -1   0  -0  -1   2   2  -3  -5  -2   3  -2  -4  -9 -15   7  11  10  11   9 -11  -8   1  -8  -3   4   1  -5 -30   6 -21  -5  22   1 -15  11 -13  45   1 -23  -2 100  10 -19 -13 -10 -45  11  28  -6  -1 -16  10   9  -2   1  -1   5 -11 -11  -9   1  12  13  11  10 -10 -12
z272431416_           65:   -3   0  -2   0   2  -1  -3   6  -4  -4   4   9 -10   3  -4   1  -1  14 -16  -6  12  -9 -13  -0   0  -0   0  -2  -1   8  18   2  -3   2   8   3   4  -2  -3  -3  -3  -2   3   2   0  -6  10   3 -15   6  29  13  42  32 -30  14 -28  30 -16  -1   5 -29   3  10 100  -7  -4  18  17  26   9  44   7 -11  18  26  -3   2  -1   1 -14 -17 -24  13  16  25  12  12 -11 -15
bcuk                  66:   26  22  -1 -11  -6   5   2  -5  -3   2  -3  -2  -6  -1   4  -2  -1  -6   5   2   1   4   4   1  -1   1  -1   0   7   3 -14  -0   1  -2  -1   7  10  -7  -6  -7  -7  -7   7   7   2   9   9  -8 -10  56  34   8  10  -6  -9 -57  54   5 -14 -52 -14  76  11 -19  -7 100  30  10  22   3 -34  15 -31  40 -18 -46 -22  20 -15  -3   1   3 -15  -5   2   7   0  -2   1  -0
occ243718576_         67:    2  10   5 -11  -6  12  -3  -9   2   1  -8   4  -4  -3   9  -7  -1  -3   3   8   2   3   3  -1  -0   0  -3  -1   6  -0 -22   1   0  -1  -5   7   8  -6  -7  -7  -7  -7   7   7   0 -19  -2   8   4  10  11  31  21  26  41  -4  10   1 -10  -6 -38  11 -33 -13  -4  30 100   7  34  45 -31 -10  10  -1 -11 -24 -17  16 -15  10   5   4 -19  27  -4   6  -7 -10   7  11
x272431632_           68:   -1   1   2  -1   3   3  -5  -3   7   2  -4  -4   1  -3   1   3   2  -2   7  -3   4   2   2   2  -1   1   3   0   3  -3   3  -4   4  -6   5   9  13  -8  -9  -9 -10  -8   9   8  -1   7  15  -8  -8 -14  58  51  29  58 -18 -14  -6   2  -3 -16  -3  18   5 -10  18  10   7 100  48  21 -56  -7 -24   6 -34 -16   0  -0   0  -3  -0   5  -9  11   0   3   3  -7  -3   5
y272431848_           69:    0   4   5  -4   0   3  -2  -3   2  -1  -0  -3   1  -1  -0   2  -2  -2   7   3   3   1   2   1  -0   0   3   0   5   8   3   1  -1  -2   9  13  19 -11 -14 -14 -15 -12  14  12  -1   1  10  -2 -10  -1  73  41  49  51 -26  -7   7   9  -2 -31 -18  24 -11 -45  17  22  34  48 100  15 -57   4   0  24 -22 -20  -0   2  -1  -6   8  11 -10  23  -8  -3  -8 -15   7  15
z272432064_           70:   -5   3   5  -6  -4   8  -3  -3   3   2  -3   5  -6  -1   5  -4  -0  -4   2   5   5   6   5  -0   0   0   0   2  -1  -6   0  -1   3  -4   4   4   4  -3  -4  -4  -4  -4   4   4  -0 -23  -1  14  -0  13  11  29  14  51  44   4  -6  13 -15  -6 -26 -18 -34  11  26   3  45  21  15 100  -5  13  -0 -16  13  10   1   0  -1   1   2   1 -16   6   1  10  -3  -3   4   2
occ243716656_         71:  -10  -5   1  -1  -2  -1  -0   3  -0   0   5   2  -3   4  -4   0   2   5  -9   1   1   0  -2  -1   1  -1   4  -1  -8   3  21   2  -3   5   1 -10 -15   9  10  10  10   9 -10  -9   2  -8 -14  11  13  41 -73 -45 -49 -10  11  39 -13  18   4  25  25 -65  -3  28   9 -34 -31 -56 -57  -5 100  10  20 -33  82  65   0   0  -0  -1  -2  -7   2  -6   2   4  -1   8   3  -6
x272432280_           72:    2   3   1   1  -4  -3   3   6  -6  -4   5   4  -9  -2  -2   5   5  -0  -1   3   2   2   1   1  -1   1   0  -2   0   4  11  -1   1  -1   4  -0   1   0   1   0   0   0  -1  -0  -1  -6   5   6 -13  23  10  15  22  21 -37   2  10  40 -16  -2   5   0 -24  -6  44  15 -10  -7   4  13  10 100   7  28   9  -4  -5   4  -5   8 -12 -11 -24 -15  15  21  11  13 -10 -15
y272432496_           73:   -3  -5  -2   1  -1  -2   3   3  -3  -4   0   1   2   7  -2  -3  -8   0  -6   3  -2  -0  -1  -4   2  -2  -4  -3  -3   8   6   3  -3   5   0  -2  -4   2   2   2   2   2  -2  -2  -1 -18 -11   9   5 -22 -23  22   8   3  -6  73 -42 -33 -21  35 -20 -39 -54  -1   7 -31  10 -24   0  -0  20   7 100 -46  14  31  -2   1  -2   4  -6  -5 -17   3   8  14   5   4  -4  -7
z272432712_           74:   11   6  -1   3  -1  -5   2   1  -3   1   1  -4  -2 -10   6   2  10  -3   3  -0   0  -0   1   4  -3   2  -3   3   5  -3 -17  -0   1  -3  -1   2   4  -2  -2  -2  -2  -2   2   2  -1  14   6 -11  -9  16  29  12   6 -10 -18 -68  65  60  28 -28  14  60  25 -16 -11  40  -1   6  24 -16 -33  28 -46 100 -22 -70  -6   3  -4  12 -11  -9   7 -21  10   2  13  13 -14 -14
bcucn                 75:   -5  -1  -0  -3  -3  -0  -2   2   0   1   4   3  -6   5  -1  -3  -2   2  -7   5   4   3   0  -1   1  -1   1   3  -4   3  18   1  -1   2   5  -4  -8   4   4   4   5   4  -4  -4   2 -10 -11  11   8  60 -39 -19 -22  29  15  24  -2  28   3   1  11 -58  -9  10  18 -18 -11 -34 -22  13  82   9  14 -22 100  66  -1   2  -1  -6  -1  -8   0  -6   2   5  -2   8   4  -6
occ243720496_         76:  -13  -7   2  -2   0   2  -2  -0   3   2   2   2   1  10  -7  -0  -7   3  -5  -1   0   1  -1  -3   3  -2   6  -5  -7   7  27   2  -3   6   3  -3  -6   3   3   3   3   3  -3  -3   1  -8  -6  12   6  20 -26 -21  -7  29   0  62 -66 -30  -3  24  13 -78 -13   9  26 -46 -24 -16 -20  10  65  -4  31 -70  66 100   3  -2   3 -11   8   4   3  10  -8  -4 -10  -5  11   8
pku3                  77:   -5  -5  -2   4   3  -5   1   3  -2  -0   1   1   1  -0   1  -0   1   1   1  -0  -0  -0  -0   1  -1   0   0  -0  -3  -2   3  -1   1  -1   1  -1  -0   1   1   1   1   1  -1  -1  -0  -4   4   0   3 -17  -2  -3  -3   0   0   4  -0  -1  -2   3  -2  -9  -1  -2  -3 -22 -17   0  -0   1   0  -5  -2  -6  -1   3 100 -96  88 -14   2   3  -4  -2  -1   1  -1  -3   2   2
pkv3                  78:    8   4  -0  -3  -3   4  -1  -4   2  -1   0  -1  -3   0  -1   0  -0  -2  -2   0   0   1   1  -1   1  -0  -0  -0   4   3  -2  -0   0   0  -1   1   1  -1  -1  -1  -1  -1   1   1   0   2  -3   2  -2  13   2   2   3   1   1  -3   1  -1   0  -3  -0   6  -0   1   2  20  16  -0   2   0   0   4   1   3   2  -2 -96 100 -95  -5   4   2   4   6  -4  -5  -4  -3   4   4
pkw3                  79:   -5  -2  -2   2   4  -5  -0   4  -3   1   1   1   1  -0  -0   0   0   1   1  -0  -0  -1  -1   0  -0   0   0   2  -3  -2   3  -0   0  -1   2  -1  -0   1   1   1   1   1  -1  -1   0  -1   3  -1   2 -12  -1  -3  -1  -0  -1   4  -2   1  -1   2  -0  -6   1  -1  -1 -15 -15   0  -1  -1  -0  -5  -2  -4  -1   3  88 -95 100  -9  -1  -1  -1  -5   2   2   2   2  -1  -2
pky3                  80:  -19   1  17  -4  -5   5   2  -2   3   5  -7   2  11  -1   5  -2  -0   6   2   1   0  -3  -4   1  -1   1   1  -5  -3  -3 -10   5  -4   3  -4  -2  -3   2   2   2   2   2  -2  -2  -1   2  -4  -1  -1  17  -2  10  -4  -6  -3  -8   4   7   6   6   7  16  -3   5   1  -3  10  -3  -6   1  -1   8   4  12  -6 -11 -14  -5  -9 100 -16 -13 -12  -8  16  15  16  13 -16 -16
ks400                 81:   -5   0   8  -4  -3   7   3  -8   5   6  -3  -3  12  -1  -1   1   2  -1   0   2  -7   1   1   0   0  -0   3  -2   2   2   2  -2   1  -0   0   1   1  -0  -1  -1  -1  -0   1   0  -0   3  -3   4  -3   7  -1 -14  -0   6  17   4   6 -18  -5 -11  -4   2  -5 -11 -14   1   5  -0   8   2  -2 -12  -6 -11  -1   8   2   4  -1 -16 100  98  40  43 -99 -86 -99 -96  99  97
ks040                 82:   -5   0   8  -4  -3   7   3  -8   5   6  -3  -4  12  -1  -1   1   1  -1   1   2  -8   1   2  -0   0  -0   3  -2   2   1   1  -1   1  -0  -0   1   2  -0  -1  -1  -1  -0   1   0  -0   5  -1   2  -6   4   3 -11   1   5  14   2   5 -20  -5 -10  -3   7  -6 -11 -17   3   4   5  11   1  -7 -11  -5  -9  -8   4   3   2  -1 -13  98 100  35  41 -96 -85 -95 -98  94  97
ks004                 83:   -3  -5   2   4   2  -1   2  -1   5   3  -1  -2  11  -2  -2   3   1  -2   2   1  -7  -0   1   1  -0   0   1  -1  -1  -1  -0   1  -1   2  -4  -2  -3   2   2   2   2   2  -2  -2   1  12  -3  -4   1  -7  -9 -29 -11 -16   8 -13   2 -11  21 -15  25   3  21  -9 -24 -15 -19  -9 -10 -16   2 -24 -17   7   0   3  -4   4  -1 -12  40  35 100 -26 -49 -79 -37 -22  34  30
ks220                 84:   -9   0   5  -6  -1   7  -3  -5   2   0  -1  -0  -1   0  -1  -1   0   5  -3  -1   6  -1  -3  -0   1  -1   4  -2   1   3   2  -1   0   0   1   4   5  -4  -5  -5  -5  -4   5   4  -0  -5  -0   4   2  -6   8   9  11  15   5  15 -14  -7 -12  13 -16 -13   2   1  13  -5  27  11  23   6  -6 -15   3 -21  -6  10  -2   6  -5  -8  43  41 -26 100 -43 -16 -45 -59  46  59
ks202                 85:    6   0  -8   3   3  -7  -3   8  -5  -6   3   3 -12   1   1  -1  -2   0  -0  -2   8  -0  -1  -0  -0  -0  -3   2  -2  -2  -2   1  -1  -0   0  -1  -1   0   1   1   1   0  -1  -0   0  -5   3  -3   2  -5   1  17   2  -4 -16  -2  -4  19   2  11   1  -2   0  12  16   2  -4   0  -8   1   2  15   8  10   2  -8  -1  -4   2  16 -99 -96 -49 -43 100  91  97  94 -97 -97
ks022                 86:    5   2  -7   0   1  -4  -3   6  -6  -5   2   4 -14   1   2  -3  -2   2  -2  -2   9  -0  -2  -0  -0   0  -3   2  -1  -1  -1   1  -0  -1   2   0   0  -1   0  -0   0  -1  -0   1  -0 -11   3   0   3   1   3  24   6   5 -14   6  -4  19  -8  15 -12  -6  -8  13  25   7   6   3  -3  10   4  21  14   2   5  -4   1  -5   2  15 -86 -85 -79 -16  91 100  83  77 -81 -82
ks301                 87:    6  -0  -8   4   3  -7  -3   8  -4  -6   2   3 -11   1   1  -1  -2   0   0  -3   6  -1  -1  -0  -0   0  -3   2  -2  -2  -2   2  -1   0  -0  -1  -1   0   1   1   1   0  -1  -0   0  -2   4  -6   2  -8   2  13  -0  -7 -19  -5  -6  17   6  11   7   1   6  11  12   0  -7   3  -8  -3  -1  11   5  13  -2 -10  -1  -4   2  16 -99 -95 -37 -45  97  83 100  94 -99 -96
ks121                 88:    6  -1  -8   5   3  -8  -2   8  -5  -5   3   3 -10   0   1  -1  -1   0   0  -1   6  -1  -1   0  -1   0  -4   2  -2  -2  -2   1  -1   0  -0  -2  -3   1   2   2   2   1  -2  -1   0  -3   1  -3   5  -3  -5   7  -4  -8 -14  -5  -1  19   8   6   7  -4   6  10  12  -2 -10  -7 -15  -3   8  13   4  13   8  -5  -3  -3   2  13 -96 -98 -22 -59  94  77  94 100 -94 -99
ks103                 89:   -5   1   8  -4  -4   8   3  -8   4   6  -2  -2  10  -1   0   1   2  -0  -1   3  -6   1   1   1  -0   0   3  -1   2   2   3  -1   1  -0   1   0   1   0  -1  -1  -1  -0   1   0  -0   1  -4   6  -2  10  -2 -13   1   7  19   6   6 -16  -8 -11  -8  -2  -8 -10 -11   1   7  -3   7   4   3 -10  -4 -14   4  11   2   4  -1 -16  99  94  34  46 -97 -81 -99 -94 100  95
keta                  90:   -7   0   9  -5  -3   8   2  -8   6   5  -3  -3  11  -1  -1   1   2  -0   1   2  -7   0   1  -0   1  -1   4  -3   2   2   2  -1   1   0  -0   2   3  -1  -2  -2  -3  -2   2   1  -0   3  -2   4  -2   4   2 -12   1   8  16   5   1 -21  -7  -8  -6   2  -4 -12 -15  -0  11   5  15   2  -6 -15  -7 -14  -6   8   2   4  -2 -16  97  97  30  59 -97 -82 -96 -99  95 100
}
