# Supplementary material for: Uncovering the Interplay of Competing Distortions in the Prussian Blue Analogue K2Cu[Fe(CN)6]
Source: Chem Mater. 2022 May 24;34(11):5000–8. doi: 10.1021/acs.chemmater.2c00288 (PMC9202302; doi:10.1021/acs.chemmater.2c00288)
Supplement: Supplementary file 2 — cm2c00288_si_002.zip [file cm2c00288_si_002.zip › INP files/Pristine_pawley.inp.txt]

r_wp  2.15755875 r_exp  0.937450729 r_p  1.52196418 r_wp_dash  11.3062902 r_p_dash  13.0346216 r_exp_dash  4.91253828 weighted_Durbin_Watson  0.309279413 gof  2.30151696


iters 100000
chi2_convergence_criteria 0.001
'randomize_on_errors
'continue_after_convergence
do_errors


	x_calculation_step = Yobs_dx_at(Xo); convolution_step 4
	bkg @  9852.46771`_579.761033 -3820.44748`_1053.24247  1653.67873`_774.871203 -219.785825`_461.775944 -297.626994`_205.190274  149.579628`_65.7240271
	
	'Rigaku 3kW
	LP_Factor(!th2_monochromator, 0)
	CuKa2(0.0001)
	Simple_Axial_Model(!axial,10)
	


	hkl_Is
		TCHZ_Peak_Type(pku, 0.43783`_0.07776_LIMIT_MAX_0.537828148,pkv, -0.20796`_0.03670,pkw,  0.01358`_0.00401,!pkz, 0.0000,pky, 0.54077`_0.01016_SVD_ERR,!pkxz, 0.0000)
		a     7.05762
		b     7.33950
		c     9.87077
		al   89.88831
		be   89.90325
		ga   86.15875
		volume  510.150
		space_group "P-1"
		load hkl_m_d_th2 I 
		{
			   0   0   1   2    9.87074        8.95166 @ 538.00599`_360.88162_LIMIT_MIN_1e-015
			   0   1   0   2    7.32300       12.07610 @ 1.02506`_0.11180_LIMIT_MIN_1e-015
			   1   0   0   2    7.04176       12.56031 @ 0.74657`_0.11802_LIMIT_MIN_1e-015
			   0   1   1   2    5.88640       15.03865 @ 0.00003`_0.75534_LIMIT_MIN_1e-015
			   0   1  -1   2    5.87604       15.06532 @ 0.00003`_0.76007_LIMIT_MIN_1e-015
			   1   0   1   2    5.73676       15.43329 @ 0.00003`_0.93850_LIMIT_MIN_1e-015
			   1   0  -1   2    5.72829       15.45624 @ 0.00003`_0.93991_LIMIT_MIN_1e-015
			   1   1   0   2    5.25470       16.85897 @ 28.06253`_0.28539
			   0   0   2   2    4.93537       17.95854 @ 26.37499`_0.58002
			   1  -1   0   2    4.91399       18.03733 @ 37.55027`_0.60643
			   1   1   1   2    4.64318       19.09889 @ 0.00003`_0.93066_LIMIT_MIN_1e-015
			   1   1  -1   2    4.63362       19.13869 @ 0.17929`_0.93561_LIMIT_MIN_1e-015
			   1  -1  -1   2    4.39926       20.16861 @ 1.03757`_18.12834_LIMIT_MIN_1e-015
			   1  -1   1   2    4.39875       20.17097 @ 7.25455`_18.13470_LIMIT_MIN_1e-015
			   0   1   2   2    4.09615       21.67848 @ 0.00003`_1.45780_LIMIT_MIN_1e-015
			   0   1  -2   2    4.08917       21.71594 @ 0.00003`_1.52850_LIMIT_MIN_1e-015
			   1   0   2   2    4.04453       21.95862 @ 0.00387`_1.78864_LIMIT_MIN_1e-015
			   1   0  -2   2    4.03859       21.99127 @ 0.19956`_1.72924_LIMIT_MIN_1e-015
			   0   2   0   2    3.66150       24.28898 @ 92.75362`_0.63714
			   1   1   2   2    3.60190       24.69716 @ 64.72211`_1.79581
			   1   1  -2   2    3.59298       24.75948 @ 132.70585`_1.82947
			   2   0   0   2    3.52088       25.27478 @ 114.62569`_0.77963
			   1  -1  -2   2    3.48250       25.55799 @ 16.97499`_31.90977_LIMIT_MIN_1e-015
			   1  -1   2   2    3.48200       25.56177 @ 127.33170`_31.81939
			   0   2   1   2    3.43499       25.91764 @ 0.00202`_2.96640_LIMIT_MIN_1e-015
			   0   2  -1   2    3.43087       25.94931 @ 24.03430`_2.92409
			   1   2   0   2    3.34150       26.65595 @ 18.47262`_0.78327_LIMIT_MIN_1e-015
			   2   0   1   2    3.31786       26.84935 @ 0.00027`_4.55241_LIMIT_MIN_1e-015
			   2   0  -1   2    3.31459       26.87639 @ 5.38461`_4.53409_LIMIT_MIN_1e-015
			   0   0   3   2    3.29025       27.07899 @ 5.48041`_0.79626_LIMIT_MIN_1e-015
			   2   1   0   2    3.25958       27.33864 @ 11.41719`_0.64495_LIMIT_MIN_1e-015
			   1   2   1   2    3.16739       28.15058 @ 0.38834`_10.80320_LIMIT_MIN_1e-015
			   1  -2   0   2    3.16301       28.19029 @ 5.43869`_175.44189_LIMIT_MIN_1e-015
			   1   2  -1   2    3.16273       28.19285 @ 4.90360`_165.27763_LIMIT_MIN_1e-015
			   2   1   1   2    3.09727       28.80142 @ 5.74807`_12.81084_LIMIT_MIN_1e-015
			   2  -1   0   2    3.09327       28.83947 @ 7.34449`_301.30315_LIMIT_MIN_1e-015
			   2   1  -1   2    3.09310       28.84113 @ 2.20066`_289.16370_LIMIT_MIN_1e-015
			   1  -2  -1   2    3.01292       29.62596 @ 0.00003`_25.77298_LIMIT_MIN_1e-015
			   1  -2   1   2    3.01137       29.64161 @ 0.00003`_33.47275_LIMIT_MIN_1e-015
			   0   1   3   2    3.00330       29.72310 @ 0.00003`_19.28827_LIMIT_MIN_1e-015
			   0   1  -3   2    2.99917       29.76498 @ 0.00003`_12.91088_LIMIT_MIN_1e-015
			   1   0   3   2    2.98269       29.93324 @ 7.08312`_7.25213_LIMIT_MIN_1e-015
			   1   0  -3   2    2.97912       29.96996 @ 2.76374`_6.24002_LIMIT_MIN_1e-015
			   2  -1   1   2    2.95223       30.24940 @ 0.00023`_41.85912_LIMIT_MIN_1e-015
			   2  -1  -1   2    2.95123       30.25991 @ 4.02081`_47.76400_LIMIT_MIN_1e-015
			   0   2   2   2    2.94320       30.34443 @ 3.03611`_11.57497_LIMIT_MIN_1e-015
			   0   2  -2   2    2.93802       30.39922 @ 0.00003`_5.39458_LIMIT_MIN_1e-015
			   2   0   2   2    2.86838       31.15579 @ 0.37046`_2.63286_LIMIT_MIN_1e-015
			   2   0  -2   2    2.86415       31.20300 @ 0.00003`_2.64019_LIMIT_MIN_1e-015
			   1   1   3   2    2.79180       32.03302 @ 0.00003`_2.24430_LIMIT_MIN_1e-015
			   1   1  -3   2    2.78556       32.10667 @ 0.00003`_2.72980_LIMIT_MIN_1e-015
			   1   2   2   2    2.77008       32.29110 @ 2.96451`_2.84690_LIMIT_MIN_1e-015
			   1   2  -2   2    2.76386       32.36574 @ 2.72793`_2.44362_LIMIT_MIN_1e-015
			   1  -1  -3   2    2.73417       32.72700 @ 0.79236`_65.06495_LIMIT_MIN_1e-015
			   1  -1   3   2    2.73380       32.73152 @ 19.05032`_67.12439_LIMIT_MIN_1e-015
			   2   1   2   2    2.72275       32.86814 @ 4.97349`_5.49282_LIMIT_MIN_1e-015
			   2   1  -2   2    2.71708       32.93863 @ 0.00003`_3.38858_LIMIT_MIN_1e-015
			   1  -2  -2   2    2.66412       33.61271 @ 4.80749`_5.70061_LIMIT_MIN_1e-015
			   1  -2   2   2    2.66197       33.64066 @ 0.65975`_5.75331_LIMIT_MIN_1e-015
			   2   2   0   2    2.62735       34.09737 @ 194.17308`_6.50294
			   2  -1   2   2    2.62172       34.17284 @ 0.00179`_31.16837_LIMIT_MIN_1e-015
			   2  -1  -2   2    2.62032       34.19169 @ 0.00007`_25.65505_LIMIT_MIN_1e-015
			   2   2   1   2    2.54052       35.30040 @ 1.73805`_3.88876_LIMIT_MIN_1e-015
			   2   2  -1   2    2.53738       35.34549 @ 4.70205`_3.90200_LIMIT_MIN_1e-015
			   0   0   4   2    2.46768       36.37819 @ 205.93222`_2.59359
			   2  -2   0   2    2.45699       36.54207 @ 121.93652`_5.87501
			   0   2   3   2    2.44956       36.65692 @ 0.00177`_12.39886_LIMIT_MIN_1e-015
			   0   2  -3   2    2.44508       36.72646 @ 0.00257`_14.96047_LIMIT_MIN_1e-015
			   0   3   0   2    2.44100       36.79004 @ 0.00185`_7.12308_LIMIT_MIN_1e-015
			   2   0   3   2    2.40583       37.34755 @ 0.00003`_3.86049_LIMIT_MIN_1e-015
			   2   0  -3   2    2.40209       37.40794 @ 4.67258`_4.19341_LIMIT_MIN_1e-015
			   2  -2  -1   2    2.38432       37.69714 @ 17.75712`_127.74027_LIMIT_MIN_1e-015
			   2  -2   1   2    2.38416       37.69980 @ 9.53872`_128.50911_LIMIT_MIN_1e-015
			   0   3   1   2    2.37063       37.92307 @ 0.00004`_11.84318_LIMIT_MIN_1e-015
			   0   3  -1   2    2.36860       37.95686 @ 0.00005`_11.63605_LIMIT_MIN_1e-015
			   1   3   0   2    2.35571       38.17257 @ 28.57140`_5.54846_LIMIT_MIN_1e-015
			   1   2   3   2    2.34731       38.31455 @ 1.03877`_1743.25630_LIMIT_MIN_1e-015
			   3   0   0   2    2.34725       38.31549 @ 0.93337`_1763.78645_LIMIT_MIN_1e-015
			   1   2  -3   2    2.34163       38.41103 @ 1.32388`_106.57114_LIMIT_MIN_1e-015
			   0   1   4   2    2.33979       38.44255 @ 0.11769`_127.95285_LIMIT_MIN_1e-015
			   0   1  -4   2    2.33718       38.48708 @ 0.00785`_54.92729_LIMIT_MIN_1e-015
			   1   0   4   2    2.32996       38.61102 @ 0.00003`_37.20961_LIMIT_MIN_1e-015
			   1   0  -4   2    2.32769       38.65016 @ 0.12121`_39.62725_LIMIT_MIN_1e-015
			   2   2   2   2    2.32159       38.75581 @ 4.49126`_43.23110_LIMIT_MIN_1e-015
			   2   1   3   2    2.31827       38.81365 @ 12.08133`_109.38460_LIMIT_MIN_1e-015
			   2   2  -2   2    2.31681       38.83903 @ 4.58440`_91.25914_LIMIT_MIN_1e-015
			   2   1  -3   2    2.31302       38.90519 @ 1.73277`_14.56873_LIMIT_MIN_1e-015
			   1   3   1   2    2.29255       39.26676 @ 17.14075`_17.98027_LIMIT_MIN_1e-015
			   1   3  -1   2    2.29017       39.30922 @ 9.46803`_34.55966_LIMIT_MIN_1e-015
			   3   0   1   2    2.28438       39.41308 @ 5.21662`_288.27864_LIMIT_MIN_1e-015
			   3   0  -1   2    2.28277       39.44194 @ 1.90794`_915.69131_LIMIT_MIN_1e-015
			   1  -2  -3   2    2.28126       39.46925 @ 0.85373`_1542.10519_LIMIT_MIN_1e-015
			   3   1   0   2    2.28007       39.49058 @ 0.71576`_1445.07611_LIMIT_MIN_1e-015
			   1  -2   3   2    2.27923       39.50576 @ 9.28340`_548.88476_LIMIT_MIN_1e-015
			   1  -3   0   2    2.25998       39.85638 @ 53.64071`_5.51489
			   2  -1   3   2    2.25436       39.96000 @ 4.90887`_23.86401_LIMIT_MIN_1e-015
			   2  -1  -3   2    2.25303       39.98473 @ 0.00347`_20.44331_LIMIT_MIN_1e-015
			   1   1   4   2    2.23578       40.30640 @ 11.52868`_4.99185_LIMIT_MIN_1e-015
			   1   1  -4   2    2.23151       40.38693 @ 18.70895`_6.56233_LIMIT_MIN_1e-015
			   3   1   1   2    2.22259       40.55611 @ 0.00008`_13.56608_LIMIT_MIN_1e-015
			   3   1  -1   2    2.22056       40.59494 @ 2.19704`_12.72331_LIMIT_MIN_1e-015
			   1  -1  -4   2    2.20537       40.88691 @ 21.23828`_2610.17664_LIMIT_MIN_1e-015
			   1  -1   4   2    2.20511       40.89189 @ 10.19728`_3514.96124_LIMIT_MIN_1e-015
			   1  -3  -1   2    2.20356       40.92207 @ 0.04950`_1993.25496_LIMIT_MIN_1e-015
			   1  -3   1   2    2.20240       40.94445 @ 2.41059`_1410.59714_LIMIT_MIN_1e-015
			   2  -2  -2   2    2.19963       40.99837 @ 22.69265`_2144.58388_LIMIT_MIN_1e-015
			   2  -2   2   2    2.19938       41.00334 @ 28.46616`_1834.98878_LIMIT_MIN_1e-015
			   3  -1   0   2    2.19294       41.12909 @ 8.43510`_30.06257_LIMIT_MIN_1e-015
			   0   3   2   2    2.18961       41.19452 @ 0.00083`_25.21529_LIMIT_MIN_1e-015
			   0   3  -2   2    2.18641       41.25756 @ 9.06715`_10.30847_LIMIT_MIN_1e-015
			   3  -1   1   2    2.14116       42.17061 @ 28.31718`_21.02153_LIMIT_MIN_1e-015
			   3  -1  -1   2    2.14034       42.18760 @ 0.00291`_21.66850_LIMIT_MIN_1e-015
			   1   3   2   2    2.12785       42.44700 @ 44.23204`_9.61576_LIMIT_MIN_1e-015
			   1   3  -2   2    2.12406       42.52660 @ 12.42310`_22.97516_LIMIT_MIN_1e-015
			   3   0   2   2    2.12101       42.59056 @ 0.00049`_27.23939_LIMIT_MIN_1e-015
			   3   0  -2   2    2.11845       42.64471 @ 30.16513`_13.28310_LIMIT_MIN_1e-015
			   2   3   0   2    2.07209       43.64702 @ 86.68053`_83.53729
			   3   1   2   2    2.07151       43.65995 @ 0.02204`_98.20612_LIMIT_MIN_1e-015
			   3   1  -2   2    2.06822       43.73307 @ 54.83251`_17.41303_LIMIT_MIN_1e-015
			   1  -3  -2   2    2.05573       44.01243 @ 35.49138`_1304.14079_LIMIT_MIN_1e-015
			   2   2   3   2    2.05558       44.01579 @ 16.04071`_1455.35124_LIMIT_MIN_1e-015
			   1  -3   2   2    2.05386       44.05462 @ 0.92498`_198.14562_LIMIT_MIN_1e-015
			   2   2  -3   2    2.05061       44.12823 @ 10.22051`_82.87573_LIMIT_MIN_1e-015
			   0   2   4   2    2.04808       44.18563 @ 49.06690`_56.51134_LIMIT_MIN_1e-015
			   0   2  -4   2    2.04459       44.26505 @ 46.26110`_23.32663_LIMIT_MIN_1e-015
			   3   2   0   2    2.03911       44.39032 @ 17.37721`_7.67967_LIMIT_MIN_1e-015
			   2   3   1   2    2.02890       44.62549 @ 0.00375`_20.14525_LIMIT_MIN_1e-015
			   2   3  -1   2    2.02688       44.67244 @ 23.96194`_27.53924_LIMIT_MIN_1e-015
			   2   0   4   2    2.02226       44.78000 @ 33.86513`_20.34882_LIMIT_MIN_1e-015
			   2   0  -4   2    2.01930       44.84935 @ 74.53049`_11.97653
			   3  -1   2   2    2.00469       45.19400 @ 50.95251`_30.87126_LIMIT_MIN_1e-015
			   3  -1  -2   2    2.00334       45.22614 @ 39.66204`_39.35536_LIMIT_MIN_1e-015
			   3   2   1   2    1.99788       45.35665 @ 7.85762`_30.67781_LIMIT_MIN_1e-015
			   3   2  -1   2    1.99600       45.40186 @ 0.00061`_23.99069_LIMIT_MIN_1e-015
			   1   2   4   2    1.98735       45.61046 @ 2.67717`_7.78678_LIMIT_MIN_1e-015
			   1   2  -4   2    1.98276       45.72208 @ 6.31139`_7.84961_LIMIT_MIN_1e-015
			   0   0   5   2    1.97415       45.93298 @ 2.88105`_19.35459_LIMIT_MIN_1e-015
			   2   1   4   2    1.96961       46.04481 @ 0.05014`_713.79589_LIMIT_MIN_1e-015
			   2  -2  -3   2    1.96880       46.06496 @ 3.07761`_3154.05854_LIMIT_MIN_1e-015
			   2  -2   3   2    1.96852       46.07175 @ 3.81609`_2526.46667_LIMIT_MIN_1e-015
			   2   1  -4   2    1.96532       46.15109 @ 1.95742`_97.26032_LIMIT_MIN_1e-015
			   0   3   3   2    1.96213       46.23048 @ 4.30778`_39.67983_LIMIT_MIN_1e-015
			   0   3  -3   2    1.95868       46.31672 @ 3.39699`_14.54588_LIMIT_MIN_1e-015
			   1  -2  -4   2    1.94645       46.62478 @ 1.02681`_212.59810_LIMIT_MIN_1e-015
			   2  -3   0   2    1.94594       46.63793 @ 4.36801`_301.55760_LIMIT_MIN_1e-015
			   1  -2   4   2    1.94478       46.66735 @ 9.74615`_93.26874_LIMIT_MIN_1e-015
			   2  -1   4   2    1.92961       47.05633 @ 0.61551`_25.51447_LIMIT_MIN_1e-015
			   2  -1  -4   2    1.92849       47.08526 @ 6.22467`_27.43686_LIMIT_MIN_1e-015
			   3  -2   0   2    1.91854       47.34428 @ 18.52579`_127.29272_LIMIT_MIN_1e-015
			   1   3   3   2    1.91748       47.37193 @ 5.34852`_216.55114_LIMIT_MIN_1e-015
			   1   3  -3   2    1.91332       47.48145 @ 0.22959`_4184.08469_LIMIT_MIN_1e-015
			   3   0   3   2    1.91225       47.50946 @ 7.87731`_381893.83699_LIMIT_MIN_1e-015
			   2   3   2   2    1.91223       47.51001 @ 8.07993`_380751.84474_LIMIT_MIN_1e-015
			   3   0  -3   2    1.90943       47.58400 @ 0.00003`_42056.89674_LIMIT_MIN_1e-015
			   2  -3  -1   2    1.90941       47.58459 @ 0.00003`_39175.19351_LIMIT_MIN_1e-015
			   2  -3   1   2    1.90897       47.59618 @ 0.00003`_293408.20143_LIMIT_MIN_1e-015
			   2   3  -2   2    1.90885       47.59943 @ 0.00003`_232854.60658_LIMIT_MIN_1e-015
			   0   1   5   2    1.90698       47.64888 @ 0.00003`_3431.00942_LIMIT_MIN_1e-015
			   0   1  -5   2    1.90522       47.69571 @ 0.00047`_668.59354_LIMIT_MIN_1e-015
			   1   0   5   2    1.90163       47.79126 @ 19.88894`_128.61787_LIMIT_MIN_1e-015
			   1   0  -5   2    1.90009       47.83249 @ 6.97699`_61.12320_LIMIT_MIN_1e-015
			   3   2   2   2    1.88617       48.20769 @ 0.95484`_63.67050_LIMIT_MIN_1e-015
			   3  -2   1   2    1.88340       48.28310 @ 0.08780`_7093.73423_LIMIT_MIN_1e-015
			   3  -2  -1   2    1.88318       48.28910 @ 3.50713`_15111.46589_LIMIT_MIN_1e-015
			   3   2  -2   2    1.88301       48.29396 @ 5.14385`_8088.57897_LIMIT_MIN_1e-015
			   3   1   3   2    1.87590       48.48852 @ 2.75418`_19.13577_LIMIT_MIN_1e-015
			   3   1  -3   2    1.87224       48.58962 @ 0.00003`_13.28625_LIMIT_MIN_1e-015
			   1  -3  -3   2    1.86391       48.82075 @ 14.97318`_16.12858_LIMIT_MIN_1e-015
			   1  -3   3   2    1.86182       48.87917 @ 1.06304`_14.80316_LIMIT_MIN_1e-015
			   1   1   5   2    1.84955       49.22505 @ 3.60109`_8.78052_LIMIT_MIN_1e-015
			   1   1  -5   2    1.84652       49.31105 @ 0.00279`_9.48008_LIMIT_MIN_1e-015
			   1  -1  -5   2    1.83194       49.73004 @ 8.83243`_1575.03491_LIMIT_MIN_1e-015
			   1  -1   5   2    1.83176       49.73537 @ 8.81199`_1912.16800_LIMIT_MIN_1e-015
			   0   4   0   2    1.83075       49.76459 @ 32.95933`_361.70328_LIMIT_MIN_1e-015
			   3  -1   3   2    1.82555       49.91616 @ 1.54298`_59.80981_LIMIT_MIN_1e-015
			   3  -1  -3   2    1.82402       49.96086 @ 4.29934`_41.20189_LIMIT_MIN_1e-015
			   2  -3  -2   2    1.81068       50.35451 @ 0.02181`_66.35034_LIMIT_MIN_1e-015
			   2  -3   2   2    1.80993       50.37672 @ 2.22520`_73.47448_LIMIT_MIN_1e-015
			   1   4   0   2    1.80148       50.62966 @ 46.42251`_3734.29452_LIMIT_MIN_1e-015
			   2   2   4   2    1.80095       50.64557 @ 6.97355`_14258.36853_LIMIT_MIN_1e-015
			   0   4   1   2    1.80065       50.65478 @ 13.52947`_11801.92304_LIMIT_MIN_1e-015
			   0   4  -1   2    1.79946       50.69059 @ 45.43880`_1345.64384_LIMIT_MIN_1e-015
			   2   2  -4   2    1.79649       50.78030 @ 58.58269`_86.35791_LIMIT_MIN_1e-015
			   3  -2   2   2    1.78837       51.02733 @ 0.03262`_125.65996_LIMIT_MIN_1e-015
			   3  -2  -2   2    1.78799       51.03886 @ 0.17044`_121.44209_LIMIT_MIN_1e-015
			   1   4   1   2    1.77290       51.50507 @ 9.36975`_21.45717_LIMIT_MIN_1e-015
			   1   4  -1   2    1.77151       51.54825 @ 4.23182`_21.07772_LIMIT_MIN_1e-015
			   4   0   0   2    1.76044       51.89662 @ 54.43785`_12.15194_LIMIT_MIN_1e-015
			   2   3   3   2    1.75533       52.05904 @ 17.03039`_35.84498_LIMIT_MIN_1e-015
			   3   3   0   2    1.75157       52.17921 @ 1.82705`_838.79296_LIMIT_MIN_1e-015
			   2   3  -3   2    1.75140       52.18444 @ 1.27106`_826.42343_LIMIT_MIN_1e-015
			   1  -4   0   2    1.74363       52.43477 @ 17.04544`_343.34677_LIMIT_MIN_1e-015
			   2  -2  -4   2    1.74125       52.51192 @ 47.70152`_19843.08327_LIMIT_MIN_1e-015
			   2  -2   4   2    1.74100       52.52013 @ 48.38675`_25063.43539_LIMIT_MIN_1e-015
			   0   2   5   2    1.73901       52.58484 @ 8.37349`_39128.26531_LIMIT_MIN_1e-015
			   4   1   0   2    1.73834       52.60648 @ 1.02084`_60585.00428_LIMIT_MIN_1e-015
			   0   3   4   2    1.73700       52.65016 @ 0.00003`_92008.51671_LIMIT_MIN_1e-015
			   0   2  -5   2    1.73634       52.67197 @ 0.00003`_98149.82950_LIMIT_MIN_1e-015
			   3   2   3   2    1.73509       52.71263 @ 0.00161`_67970.75131_LIMIT_MIN_1e-015
			   0   3  -4   2    1.73381       52.75461 @ 0.00003`_216109.73835_LIMIT_MIN_1e-015
			   4   0   1   2    1.73356       52.76285 @ 0.00003`_205948.50682_LIMIT_MIN_1e-015
			   4   0  -1   2    1.73262       52.79354 @ 0.00003`_27824.92883_LIMIT_MIN_1e-015
			   3   2  -3   2    1.73140       52.83387 @ 0.00003`_3223.89460_LIMIT_MIN_1e-015
			   3   3   1   2    1.72536       53.03300 @ 5.32901`_664.95935_LIMIT_MIN_1e-015
			   3   3  -1   2    1.72389       53.08193 @ 0.23422`_2472.35392_LIMIT_MIN_1e-015
			   2   0   5   2    1.72309       53.10839 @ 0.00003`_2480.54146_LIMIT_MIN_1e-015
			   2   0  -5   2    1.72080       53.18475 @ 6.49102`_1231.64356_LIMIT_MIN_1e-015
			   0   4   2   2    1.71749       53.29515 @ 9.82006`_267744.47920_LIMIT_MIN_1e-015
			   1  -4  -1   2    1.71745       53.29661 @ 9.12472`_284545.83010_LIMIT_MIN_1e-015
			   1  -4   1   2    1.71665       53.32353 @ 0.00013`_21216.17764_LIMIT_MIN_1e-015
			   0   4  -2   2    1.71543       53.36422 @ 1.09427`_4198.03501_LIMIT_MIN_1e-015
			   4   1   1   2    1.71258       53.46030 @ 11.76200`_811.44411_LIMIT_MIN_1e-015
			   4   1  -1   2    1.71142       53.49933 @ 13.04504`_439.98494_LIMIT_MIN_1e-015
			   1   3   4   2    1.70591       53.68594 @ 6.70704`_143.48606_LIMIT_MIN_1e-015
			   3   0   4   2    1.70207       53.81686 @ 0.00017`_83942.41178_LIMIT_MIN_1e-015
			   1   3  -4   2    1.70200       53.81928 @ 0.00020`_97672.53068_LIMIT_MIN_1e-015
			   1   2   5   2    1.70148       53.83683 @ 14.44754`_14843.45030_LIMIT_MIN_1e-015
			   3   0  -4   2    1.69942       53.90765 @ 0.00036`_1486.78197_LIMIT_MIN_1e-015
			   1   2  -5   2    1.69788       53.96034 @ 0.00003`_549.47138_LIMIT_MIN_1e-015
			   1   4   2   2    1.69347       54.11216 @ 8.11561`_221.62364_LIMIT_MIN_1e-015
			   1   4  -2   2    1.69107       54.19558 @ 0.14157`_753.60747_LIMIT_MIN_1e-015
			   2   1   5   2    1.69030       54.22227 @ 0.17854`_708.15781_LIMIT_MIN_1e-015
			   2   1  -5   2    1.68691       54.34017 @ 1.31385`_401.86860_LIMIT_MIN_1e-015
			   4  -1   0   2    1.68620       54.36499 @ 0.25725`_302.65276_LIMIT_MIN_1e-015
			   3   1   4   2    1.67640       54.70893 @ 0.27777`_2040.80003_LIMIT_MIN_1e-015
			   1  -2  -5   2    1.67539       54.74471 @ 0.00003`_10884.92751_LIMIT_MIN_1e-015
			   2  -3  -3   2    1.67537       54.74545 @ 0.00003`_7575.85550_LIMIT_MIN_1e-015
			   2  -3   3   2    1.67449       54.77687 @ 0.00003`_40595.57814_LIMIT_MIN_1e-015
			   1  -2   5   2    1.67406       54.79209 @ 0.40754`_37448.95737_LIMIT_MIN_1e-015
			   3   1  -4   2    1.67292       54.83261 @ 16.70173`_8046.83715_LIMIT_MIN_1e-015
			   2   4   0   2    1.67075       54.90972 @ 44.71140`_1659.26516_LIMIT_MIN_1e-015
			   1  -3  -4   2    1.66765       55.02040 @ 21.20364`_2134.67984_LIMIT_MIN_1e-015
			   1  -3   4   2    1.66565       55.09196 @ 16.16805`_11172.89613_LIMIT_MIN_1e-015
			   2  -1   5   2    1.66457       55.13079 @ 3.16801`_31082.45391_LIMIT_MIN_1e-015
			   2  -1  -5   2    1.66367       55.16306 @ 0.04765`_40130.77051_LIMIT_MIN_1e-015
			   4  -1   1   2    1.66241       55.20844 @ 0.00025`_46686.86533_LIMIT_MIN_1e-015
			   4  -1  -1   2    1.66182       55.22977 @ 0.00048`_31104.58494_LIMIT_MIN_1e-015
			   4   0   2   2    1.65893       55.33420 @ 0.00041`_14440.28987_LIMIT_MIN_1e-015
			   3  -2   3   2    1.65759       55.38295 @ 0.00003`_145182.28053_LIMIT_MIN_1e-015
			   4   0  -2   2    1.65729       55.39361 @ 0.00125`_315352.93630_LIMIT_MIN_1e-015
			   3  -2  -3   2    1.65714       55.39929 @ 1.76028`_181773.28121_LIMIT_MIN_1e-015
			   3   3   2   2    1.65199       55.58687 @ 67.63317`_537.41005_LIMIT_MIN_1e-015
			   3   3  -2   2    1.64940       55.68162 @ 32.54053`_2421.43544_LIMIT_MIN_1e-015
			   2   4   1   2    1.64797       55.73407 @ 18.54740`_7232.70363_LIMIT_MIN_1e-015
			   2   4  -1   2    1.64666       55.78236 @ 8.08328`_14291.22568_LIMIT_MIN_1e-015
			   0   0   6   2    1.64512       55.83908 @ 0.00138`_61151.96445_LIMIT_MIN_1e-015
			   1  -4  -2   2    1.64475       55.85280 @ 0.00030`_61947.83818_LIMIT_MIN_1e-015
			   1  -4   2   2    1.64334       55.90496 @ 0.00056`_13209.99723_LIMIT_MIN_1e-015
			   4   1   2   2    1.64063       56.00551 @ 0.07038`_27244.08188_LIMIT_MIN_1e-015
			   3  -1   4   2    1.63995       56.03079 @ 4.26207`_44497.83693_LIMIT_MIN_1e-015
			   4   1  -2   2    1.63860       56.08113 @ 5.41811`_273241.13356_LIMIT_MIN_1e-015
			   3  -1  -4   2    1.63847       56.08579 @ 5.65341`_284796.24028_LIMIT_MIN_1e-015
			   3  -3   0   2    1.63800       56.10348 @ 52.77182`_32122.03785_LIMIT_MIN_1e-015
			   4   2   0   2    1.62979       56.41105 @ 46.46883`_21.03306_LIMIT_MIN_1e-015
			   3  -3  -1   2    1.61594       56.93870 @ 3.24044`_1194.24521_LIMIT_MIN_1e-015
			   3  -3   1   2    1.61586       56.94162 @ 1.06206`_1200.10229_LIMIT_MIN_1e-015
			   4   2   1   2    1.60861       57.22203 @ 0.00003`_568.10860_LIMIT_MIN_1e-015
			   4   2  -1   2    1.60744       57.26756 @ 0.00003`_1536.97180_LIMIT_MIN_1e-015
			   0   1   6   2    1.60575       57.33322 @ 0.00003`_3144.10555_LIMIT_MIN_1e-015
			   0   1  -6   2    1.60449       57.38256 @ 0.00003`_4163.60249_LIMIT_MIN_1e-015
			   1   0   6   2    1.60254       57.45875 @ 0.00003`_7800.40659_LIMIT_MIN_1e-015
			   1   0  -6   2    1.60143       57.50223 @ 0.00044`_19351.49054_LIMIT_MIN_1e-015
			   0   4   3   2    1.60103       57.51800 @ 0.00108`_14286.48000_LIMIT_MIN_1e-015
			   0   4  -3   2    1.59853       57.61645 @ 0.00003`_1063.85616_LIMIT_MIN_1e-015
			   4  -1   2   2    1.59616       57.70997 @ 0.00003`_728.45658_LIMIT_MIN_1e-015
			   4  -1  -2   2    1.59511       57.75140 @ 0.00003`_411.00466_LIMIT_MIN_1e-015
			   2   3   4   2    1.58880       58.00286 @ 0.00127`_82.78327_LIMIT_MIN_1e-015
			   2   3  -4   2    1.58492       58.15835 @ 0.00679`_928.15122_LIMIT_MIN_1e-015
			   2   4   2   2    1.58369       58.20760 @ 0.00211`_2488.36560_LIMIT_MIN_1e-015
			   1   4   3   2    1.58161       58.29167 @ 34.16918`_33488.27273_LIMIT_MIN_1e-015
			   2  -4   0   2    1.58151       58.29580 @ 27.82094`_4311.33099_LIMIT_MIN_1e-015
			   2   4  -2   2    1.58137       58.30148 @ 10.30178`_38789.82860_LIMIT_MIN_1e-015
			   2   2   5   2    1.58016       58.35041 @ 0.03718`_8470.41751_LIMIT_MIN_1e-015
			   1   4  -3   2    1.57867       58.41082 @ 0.00165`_2686.16578_LIMIT_MIN_1e-015
			   2   2  -5   2    1.57639       58.50340 @ 0.00122`_805.87250_LIMIT_MIN_1e-015
			   3   2   4   2    1.57373       58.61181 @ 0.11363`_540.05688_LIMIT_MIN_1e-015
			   1   1   6   2    1.57109       58.71985 @ 41.91414`_1227.89578_LIMIT_MIN_1e-015
			   3   2  -4   2    1.57006       58.76247 @ 96.50100`_1521.50597_LIMIT_MIN_1e-015
			   1   1  -6   2    1.56887       58.81131 @ 38.77978`_614.88765_LIMIT_MIN_1e-015
			   2  -4  -1   2    1.56181       59.10348 @ 0.30533`_5213.69383_LIMIT_MIN_1e-015
			   2  -4   1   2    1.56137       59.12152 @ 0.00017`_9149.52180_LIMIT_MIN_1e-015
			   1  -1  -6   2    1.56009       59.17506 @ 32.92288`_30761.58703_LIMIT_MIN_1e-015
			   1  -1   6   2    1.55995       59.18075 @ 72.81099`_27024.07184_LIMIT_MIN_1e-015
			   3  -3  -2   2    1.55468       59.40161 @ 20.88850`_29068.87702_LIMIT_MIN_1e-015
			   3  -3   2   2    1.55454       59.40729 @ 0.00178`_32726.87088_LIMIT_MIN_1e-015
			   4   0   3   2    1.55323       59.46252 @ 0.00047`_5566.42479_LIMIT_MIN_1e-015
			   4   0  -3   2    1.55121       59.54761 @ 0.00100`_3342.45294_LIMIT_MIN_1e-015
			   4   2   2   2    1.54864       59.65676 @ 0.00237`_16364.49160_LIMIT_MIN_1e-015
			   3   3   3   2    1.54773       59.69538 @ 34.01809`_43568.16070_LIMIT_MIN_1e-015
			   4  -2   0   2    1.54664       59.74174 @ 0.00020`_351365.80256_LIMIT_MIN_1e-015
			   4   2  -2   2    1.54655       59.74546 @ 0.00024`_327115.61311_LIMIT_MIN_1e-015
			   3   3  -3   2    1.54454       59.83117 @ 32.13634`_6123.35324_LIMIT_MIN_1e-015
			   1  -4  -3   2    1.54154       59.95969 @ 0.00316`_8798.28916_LIMIT_MIN_1e-015
			   1  -4   3   2    1.53979       60.03448 @ 7.18577`_109779.85307_LIMIT_MIN_1e-015
			   2  -2  -5   2    1.53904       60.06678 @ 0.00014`_833489.81652_LIMIT_MIN_1e-015
			   2  -2   5   2    1.53882       60.07618 @ 0.00017`_929164.72517_LIMIT_MIN_1e-015
			   4   1   3   2    1.53827       60.10006 @ 0.00111`_210880.85342_LIMIT_MIN_1e-015
			   0   3   5   2    1.53636       60.18235 @ 0.00003`_28030.49071_LIMIT_MIN_1e-015
			   4   1  -3   2    1.53576       60.20854 @ 0.00003`_16340.45314_LIMIT_MIN_1e-015
			   0   3  -5   2    1.53360       60.30200 @ 0.00121`_1222.32159_LIMIT_MIN_1e-015
			   2  -3  -4   2    1.52845       60.52627 @ 0.00003`_36537.09451_LIMIT_MIN_1e-015
			   4  -2   1   2    1.52813       60.54033 @ 0.00003`_111694.91222_LIMIT_MIN_1e-015
			   4  -2  -1   2    1.52785       60.55249 @ 0.00003`_108335.46190_LIMIT_MIN_1e-015
			   2  -3   4   2    1.52756       60.56556 @ 0.00003`_33025.09275_LIMIT_MIN_1e-015
			   3  -2   4   2    1.51486       61.12715 @ 0.00003`_123354.09274_LIMIT_MIN_1e-015
			   1   3   5   2    1.51480       61.12991 @ 0.00003`_148910.63584_LIMIT_MIN_1e-015
			   3  -2  -4   2    1.51440       61.14761 @ 0.02324`_27548.02212_LIMIT_MIN_1e-015
			   3   0   5   2    1.51200       61.25528 @ 0.02028`_8128.34992_LIMIT_MIN_1e-015
			   1   3  -5   2    1.51138       61.28329 @ 0.00003`_7526.26746_LIMIT_MIN_1e-015
			   3   0  -5   2    1.50967       61.35976 @ 0.00051`_1732.48594_LIMIT_MIN_1e-015
			   2  -4  -2   2    1.50646       61.50487 @ 20.27735`_1777.50008_LIMIT_MIN_1e-015
			   2  -4   2   2    1.50568       61.54009 @ 48.20917`_1718.11752_LIMIT_MIN_1e-015
			   0   2   6   2    1.50165       61.72353 @ 2.72649`_10544.18569_LIMIT_MIN_1e-015
			   4  -1   3   2    1.50126       61.74100 @ 0.00003`_14931.34623_LIMIT_MIN_1e-015
			   4  -1  -3   2    1.49996       61.80064 @ 0.00065`_13771.16290_LIMIT_MIN_1e-015
			   0   2  -6   2    1.49958       61.81784 @ 0.00094`_9235.11076_LIMIT_MIN_1e-015
			   3   1   5   2    1.49401       62.07402 @ 0.00003`_3922.03641_LIMIT_MIN_1e-015
			   3   4   0   2    1.49290       62.12542 @ 0.00003`_17370.14920_LIMIT_MIN_1e-015
			   2   0   6   2    1.49134       62.19722 @ 0.00003`_776380.60306_LIMIT_MIN_1e-015
			   2   4   3   2    1.49115       62.20618 @ 0.00031`_1474287.65591_LIMIT_MIN_1e-015
			   3   1  -5   2    1.49092       62.21684 @ 0.00682`_745071.77303_LIMIT_MIN_1e-015
			   2   0  -6   2    1.48956       62.28008 @ 14.06233`_48402.87179_LIMIT_MIN_1e-015
			   2   4  -3   2    1.48824       62.34147 @ 15.06548`_30844.94068_LIMIT_MIN_1e-015
			   1  -3  -5   2    1.48767       62.36790 @ 0.01283`_16971.26221_LIMIT_MIN_1e-015
			   1  -3   5   2    1.48590       62.45063 @ 0.00248`_993.20497_LIMIT_MIN_1e-015
			   1   2   6   2    1.47736       62.85263 @ 0.63402`_22670.27064_LIMIT_MIN_1e-015
			   3   4   1   2    1.47665       62.88620 @ 0.00155`_164821.28029_LIMIT_MIN_1e-015
			   4  -2   2   2    1.47612       62.91170 @ 0.00003`_501276.89648_LIMIT_MIN_1e-015
			   4  -2  -2   2    1.47561       62.93548 @ 0.00003`_1836662.48928_LIMIT_MIN_1e-015
			   3   4  -1   2    1.47556       62.93790 @ 0.00003`_39723.16910_LIMIT_MIN_1e-015
			   4   3   0   2    1.47551       62.94041 @ 0.00003`_1487126.52062_LIMIT_MIN_1e-015
			   1   2  -6   2    1.47453       62.98713 @ 43.68835`_40016.06579_LIMIT_MIN_1e-015
			   0   4   4   2    1.47160       63.12689 @ 3.91467`_10254.61507_LIMIT_MIN_1e-015
			   2   1   6   2    1.47001       63.20310 @ 0.00003`_40514.59708_LIMIT_MIN_1e-015
			   0   4  -4   2    1.46901       63.25103 @ 21.14329`_102048.39195_LIMIT_MIN_1e-015
			   3  -1   5   2    1.46787       63.30593 @ 0.00003`_363356.00938_LIMIT_MIN_1e-015
			   2   1  -6   2    1.46733       63.33172 @ 18.88960`_563653.37937_LIMIT_MIN_1e-015
			   3  -1  -5   2    1.46654       63.36974 @ 0.00003`_1330511.49960_LIMIT_MIN_1e-015
			   3  -3  -3   2    1.46642       63.37569 @ 0.00003`_1378916.19611_LIMIT_MIN_1e-015
			   3  -3   3   2    1.46625       63.38389 @ 0.00003`_504488.15105_LIMIT_MIN_1e-015
			   0   5   0   2    1.46460       63.46367 @ 0.00003`_18043.04473_LIMIT_MIN_1e-015
			   4   2   3   2    1.46176       63.60142 @ 0.04962`_16659.05894_LIMIT_MIN_1e-015
			   1  -2  -6   2    1.46004       63.68488 @ 0.00003`_520356.27398_LIMIT_MIN_1e-015
			   4   3   1   2    1.45981       63.69615 @ 0.00030`_789010.31869_LIMIT_MIN_1e-015
			   4   2  -3   2    1.45913       63.72959 @ 3.39743`_1149549.30466_LIMIT_MIN_1e-015
			   1  -2   6   2    1.45898       63.73667 @ 0.00003`_1120880.07973_LIMIT_MIN_1e-015
			   4   3  -1   2    1.45878       63.74657 @ 0.00003`_314767.34314_LIMIT_MIN_1e-015
			   1   4   4   2    1.45655       63.85591 @ 0.00021`_7235.82760_LIMIT_MIN_1e-015
			   1   4  -4   2    1.45348       64.00646 @ 11.15401`_1403433.50823_LIMIT_MIN_1e-015
			   1   5   0   2    1.45346       64.00778 @ 10.04587`_1476693.75839_LIMIT_MIN_1e-015
			   2  -1   6   2    1.45284       64.03825 @ 0.59268`_96835.87194_LIMIT_MIN_1e-015
			   2  -1  -6   2    1.45212       64.07359 @ 0.00472`_21913.71818_LIMIT_MIN_1e-015
			   0   5   1   2    1.44913       64.22188 @ 0.00003`_1632.83149_LIMIT_MIN_1e-015
			   0   5  -1   2    1.44835       64.26033 @ 0.00003`_996.80166_LIMIT_MIN_1e-015
			   1   5   1   2    1.43840       64.75913 @ 0.00003`_498.37314_LIMIT_MIN_1e-015
			   1   5  -1   2    1.43751       64.80416 @ 0.02218`_662.95245_LIMIT_MIN_1e-015
			   4   0   4   2    1.43419       64.97239 @ 32.58012`_1561.53714_LIMIT_MIN_1e-015
			   4   0  -4   2    1.43207       65.08024 @ 29.60648`_18611.61852_LIMIT_MIN_1e-015
			   2   3   5   2    1.43108       65.13102 @ 13.18241`_81095.44354_LIMIT_MIN_1e-015
			   3   3   4   2    1.43001       65.18572 @ 4.27284`_1571063.22229_LIMIT_MIN_1e-015
			   3   4   2   2    1.42994       65.18934 @ 5.01807`_1561968.93696_LIMIT_MIN_1e-015
			   3   4  -2   2    1.42797       65.29072 @ 0.02383`_441839.91174_LIMIT_MIN_1e-015
			   2   3  -5   2    1.42754       65.31272 @ 0.00003`_611462.05564_LIMIT_MIN_1e-015
			   3   3  -4   2    1.42666       65.35793 @ 0.00003`_401696.73144_LIMIT_MIN_1e-015
			   2  -4  -3   2    1.42589       65.39759 @ 0.00003`_247078.04530_LIMIT_MIN_1e-015
			   1  -4  -4   2    1.42494       65.44684 @ 0.00003`_20287.80458_LIMIT_MIN_1e-015
			   2  -4   3   2    1.42490       65.44865 @ 0.00003`_69818.36389_LIMIT_MIN_1e-015
			   1  -4   4   2    1.42310       65.54174 @ 0.00003`_44960.87326_LIMIT_MIN_1e-015
			   4   1   4   2    1.42246       65.57509 @ 0.00003`_32475.20365_LIMIT_MIN_1e-015
			   3   2   5   2    1.42003       65.70126 @ 0.00003`_34567.76234_LIMIT_MIN_1e-015
			   4   1  -4   2    1.41981       65.71280 @ 0.00003`_31317.23303_LIMIT_MIN_1e-015
			   3   2  -5   2    1.41666       65.87768 @ 40.63513`_3682.31514_LIMIT_MIN_1e-015
			   1  -5   0   2    1.41514       65.95736 @ 0.00003`_10979.99526_LIMIT_MIN_1e-015
			   4   3   2   2    1.41462       65.98436 @ 0.00003`_9651.57784_LIMIT_MIN_1e-015
			   4   3  -2   2    1.41275       66.08332 @ 0.00003`_1670.65766_LIMIT_MIN_1e-015
			   0   0   7   2    1.41011       66.22295 @ 0.00003`_833.92261_LIMIT_MIN_1e-015
			   5   0   0   2    1.40835       66.31607 @ 0.00003`_667.77743_LIMIT_MIN_1e-015
			   0   5   2   2    1.40479       66.50623 @ 0.00003`_1742.26615_LIMIT_MIN_1e-015
			   0   5  -2   2    1.40338       66.58172 @ 0.00003`_4886.20225_LIMIT_MIN_1e-015
			   1  -5  -1   2    1.40110       66.70376 @ 0.00003`_117098.19442_LIMIT_MIN_1e-015
			   1  -5   1   2    1.40053       66.73480 @ 0.00003`_229351.99917_LIMIT_MIN_1e-015
			   5   1   0   2    1.40052       66.73540 @ 0.00003`_215930.30599_LIMIT_MIN_1e-015
			   4  -2   3   2    1.40003       66.76175 @ 0.00003`_613619.39978_LIMIT_MIN_1e-015
			   4  -2  -3   2    1.39939       66.79632 @ 0.00003`_454573.02393_LIMIT_MIN_1e-015
			   3  -4   0   2    1.39885       66.82511 @ 0.00003`_182184.85551_LIMIT_MIN_1e-015
			   2   2   6   2    1.39590       66.98512 @ 54.51211`_98288.35664_LIMIT_MIN_1e-015
			   1   5   2   2    1.39506       67.03057 @ 0.00505`_426171.98255_LIMIT_MIN_1e-015
			   5   0   1   2    1.39454       67.05934 @ 0.00229`_716339.14395_LIMIT_MIN_1e-015
			   5   0  -1   2    1.39393       67.09251 @ 0.00003`_802164.46119_LIMIT_MIN_1e-015
			   1   5  -2   2    1.39344       67.11902 @ 0.00003`_904502.41533_LIMIT_MIN_1e-015
			   4  -1   4   2    1.39291       67.14808 @ 0.00003`_1873674.14674_LIMIT_MIN_1e-015
			   2   2  -6   2    1.39278       67.15496 @ 0.00003`_1406631.21428_LIMIT_MIN_1e-015
			   4  -1  -4   2    1.39152       67.22409 @ 0.00003`_22199.12960_LIMIT_MIN_1e-015
			   5   1   1   2    1.38700       67.47261 @ 0.00003`_53180.10434_LIMIT_MIN_1e-015
			   2  -3  -5   2    1.38627       67.51268 @ 0.00003`_187634.30628_LIMIT_MIN_1e-015
			   5   1  -1   2    1.38626       67.51318 @ 0.00003`_111465.92338_LIMIT_MIN_1e-015
			   2   5   0   2    1.38559       67.55054 @ 0.00003`_1997992.88851_LIMIT_MIN_1e-015
			   2  -3   5   2    1.38543       67.55896 @ 0.00003`_2465523.83186_LIMIT_MIN_1e-015
			   0   1   7   2    1.38514       67.57509 @ 0.06865`_1101852.35932_LIMIT_MIN_1e-015
			   3  -4  -1   2    1.38511       67.57704 @ 0.14985`_778695.71390_LIMIT_MIN_1e-015
			   2   4   4   2    1.38504       67.58085 @ 14.61437`_449440.39685_LIMIT_MIN_1e-015
			   3  -4   1   2    1.38492       67.58717 @ 49.65222`_1331923.94098_LIMIT_MIN_1e-015
			   4  -3   0   2    1.38452       67.60942 @ 0.00003`_1094060.84566_LIMIT_MIN_1e-015
			   0   1  -7   2    1.38420       67.62751 @ 0.00003`_666196.58769_LIMIT_MIN_1e-015
			   1   0   7   2    1.38307       67.68988 @ 0.00003`_164025.81530_LIMIT_MIN_1e-015
			   1   0  -7   2    1.38224       67.73610 @ 0.00003`_148501.92748_LIMIT_MIN_1e-015
			   2   4  -4   2    1.38193       67.75347 @ 0.00003`_77344.34133_LIMIT_MIN_1e-015
			   3  -2   5   2    1.37607       68.08156 @ 0.00003`_5147.38230_LIMIT_MIN_1e-015
			   3  -2  -5   2    1.37564       68.10571 @ 0.00003`_5949.02188_LIMIT_MIN_1e-015
			   2   5   1   2    1.37258       68.27839 @ 0.00003`_26573.30022_LIMIT_MIN_1e-015
			   2   5  -1   2    1.37169       68.32881 @ 0.00003`_158279.87022_LIMIT_MIN_1e-015
			   4  -3   1   2    1.37113       68.36020 @ 0.00003`_1020457.70574_LIMIT_MIN_1e-015
			   4  -3  -1   2    1.37107       68.36414 @ 0.00003`_891210.62748_LIMIT_MIN_1e-015
			   2  -2  -6   2    1.36708       68.59092 @ 0.00054`_625058.58203_LIMIT_MIN_1e-015
			   2  -2   6   2    1.36690       68.60142 @ 0.00003`_912779.11166_LIMIT_MIN_1e-015
			   5  -1   0   2    1.36614       68.64501 @ 0.00045`_615325.78709_LIMIT_MIN_1e-015
			   0   3   6   2    1.36538       68.68825 @ 0.00003`_745703.97396_LIMIT_MIN_1e-015
			   3  -3  -4   2    1.36480       68.72162 @ 0.00003`_1569456.93848_LIMIT_MIN_1e-015
			   3  -3   4   2    1.36462       68.73211 @ 94.07163`_1311099.81606_LIMIT_MIN_1e-015
			   0   3  -6   2    1.36306       68.82199 @ 0.00003`_875531.64503_LIMIT_MIN_1e-015
			   1   1   7   2    1.36277       68.83859 @ 103.45266`_903551.47869_LIMIT_MIN_1e-015
			   4   2   4   2    1.36137       68.91903 @ 0.00003`_833901.32501_LIMIT_MIN_1e-015
			   1   1  -7   2    1.36107       68.93640 @ 0.00003`_1358959.69842_LIMIT_MIN_1e-015
			   1  -5  -2   2    1.36085       68.94930 @ 0.00003`_405225.84063_LIMIT_MIN_1e-015
			   3   4   3   2    1.36077       68.95368 @ 0.00003`_696743.23093_LIMIT_MIN_1e-015
			   1  -5   2   2    1.35980       69.01039 @ 0.00003`_519379.63110_LIMIT_MIN_1e-015
			   4   2  -4   2    1.35854       69.08308 @ 0.00003`_1121045.02508_LIMIT_MIN_1e-015
			   3   4  -3   2    1.35822       69.10157 @ 0.00003`_1060187.46593_LIMIT_MIN_1e-015
			   1  -1  -7   2    1.35546       69.26272 @ 0.00003`_4015746.32357_LIMIT_MIN_1e-015
			   1  -1   7   2    1.35535       69.26881 @ 0.00003`_4149690.55156_LIMIT_MIN_1e-015
			   5   0   2   2    1.35485       69.29821 @ 0.00003`_851147.07603_LIMIT_MIN_1e-015
			   5   0  -2   2    1.35373       69.36351 @ 0.00003`_1410135.51735_LIMIT_MIN_1e-015
			   5  -1   1   2    1.35345       69.37982 @ 0.00003`_1649510.35450_LIMIT_MIN_1e-015
			   5  -1  -1   2    1.35302       69.40506 @ 0.00003`_809893.82936_LIMIT_MIN_1e-015
		}

			      
			   
C_matrix_normalized
{
                             1   2   3   4   5   6   7   8   9  10  11  12  13  14  15  16  17  18  19  20  21  22  23  24  25  26  27  28  29  30  31  32  33  34  35  36  37  38  39  40  41  42  43  44  45  46  47  48  49  50  51  52  53  54  55  56  57  58  59  60  61  62  63  64  65  66  67  68  69  70  71  72  73  74  75  76  77  78  79  80  81  82  83  84  85  86  87  88  89  90  91  92  93  94  95  96  97  98  99 100 101 102 103 104 105 106 107 108 109 110 111 112 113 114 115 116 117 118 119 120 121 122 123 124 125 126 127 128 129 130 131 132 133 134 135 136 137 138 139 140 141 142 143 144 145 146 147 148 149 150 151 152 153 154 155 156 157 158 159 160 161 162 163 164 165 166 167 168 169 170 171 172 173 174 175 176 177 178 179 180 181 182 183 184 185 186 187 188 189 190 191 192 193 194 195 196 197 198 199 200 201 202 203 204 205 206 207 208 209 210 211 212 213 214 215 216 217 218 219 220 221 222 223 224 225 226 227 228 229 230 231 232 233 234 235 236 237 238 239 240 241 242 243 244 245 246 247 248 249 250 251 252 253 254 255 256 257 258 259 260 261 262 263 264 265 266 267 268 269 270 271 272 273 274 275 276 277 278 279 280 281 282 283 284 285 286 287 288 289 290 291 292 293 294 295 296 297 298 299 300 301 302 303 304 305 306 307 308 309 310 311 312 313 314 315 316 317 318 319 320 321 322 323 324 325 326 327 328 329 330 331 332 333 334 335 336 337 338 339 340 341 342 343 344 345 346 347 348 349 350 351 352 353 354 355 356 357 358 359 360 361 362 363 364 365 366 367 368 369 370 371 372 373 374 375 376 377 378 379 380 381 382 383 384 385 386 387 388 389 390 391 392 393 394 395 396 397 398 399 400 401 402 403 404 405 406 407 408 409 410 411 412 413 414 415 416 417 418 419 420 421 422 423 424 425 426 427 428 429 430 431 432 433 434 435 436 437 438 439 440 441 442 443 444
bkg24696192            1:  100 100 100  97  92  77   1  -1   1  -3   6  -4   1  -5   7   0  -0   0  -0  -0   2  -1   2  -0   0   0  -9  -0   0   0  33   1  -2   1   5  -0   1  -1 -30  -1  -2   8 -10  -0   7   5   0  -2  -0  -3  -2  -0  -6   2   2   1  -0  -3   7   3   0  -3   2  -1 -23  -1  19   3   9   1   0  -1 -13   0   3   4  -0   1   0  -5  -4   0   6  -1  11  -7   1   1  -1 -11  -9   0 -11  -2   0  10   0  -2  -1   0   1   0   1  11   1   7  25  -2   8   1  -0  -0  -0   0   0   0   0  -1  -8   1 -23 -18   4   4  -0  -0   2  -1  -1  -0  -1   0   0  -2  -5  13  -0  -4  28  -0   1   1   1  -3  -0   1  -3   2  -2  -2  -7  -1   0   6  -0  -2  -0   2  -0  -1  -0   7   0  -6 -11  -0   2   1  -1   0   1   2  -3  -1  23   7  -0   1  -3   3   7  -1   0  -1   0  19  -7 -24  -1  -1  -5  -3   8   3   4   0   3  18   2   8  -2 -10   1  -6  -1 -23   1   4   4  -1   2   1  -0   1   0  -1  -2   1  -4  -3 -10   0  -4   1  -4  -1   1   1   4  -1   8  -0   8   3   0  11   0  -1   0   3  -0  -1  -1  -1  -0  -2   1   2   2   1  -3  -1   1  -1   1   0  -2  -1  -2  -1  -1   4  21  -0  -1  -4  -1  -0   7  -3   0   0  -2   1  -1  -1  -2   2   7   2  -1 -11  -6  21  -5  -1   3   1  -2  -1   2   1 -11  -2  16   0   0   1   1  -2  -1 -40  11  40   1   3  -2 -20 -21   1   7   2   4  -3  -6   1 -24  30   1 -10  10  -3  -3   2   4   7  -7  -8  -2   8  -0   0   4  -0   0   0  -2  -2   0  13  -2  -1  -1   2   0  -1   1  -2   4  -2  -2   0   2   0  -2   3  -6   1   5  -0  -0   0   1  -2   2   0   1  -0  -2   1   4  17   2   2   1   4  -4   6  -9   1   9  -0   1  21  -1 -20  -3   1   3  -1  -4   0  -3  -0   1   2   1   7   1  -1  -0   6   0  -1  -1 -11  -0   7  10  -0   1   0   7   5  -0 -14  -5   1  13 -54 -17  -1   1  -4   1  -7  -1   2  -0 -33   0   8  -8  -1   4   1   7   3  -1  -2   2  -2   2   2
bkg24694656            2:  100 100 100  98  93  78   1  -0   1  -3   6  -4   1  -5   7   1  -0   0  -0  -0   3  -1   2  -0   0   0  -9  -0   0   0  33   1  -2   1   6  -1   1  -1 -30  -1  -2   8 -10  -0   7   5   0  -2  -0  -3  -2  -0  -6   2   2   1  -0  -3   8   3   0  -3   2  -1 -24  -1  19   3   9   1   0  -1 -13   0   3   4  -0   1   0  -5  -4   0   6  -1  10  -7   1   1  -1 -11  -9   0 -11  -2   0  10   0  -1  -1   0   1  -0   1  11   1   7  25  -2   9   1  -0  -0  -0   0   0   0   0  -1  -8   1 -22 -18   4   4  -0  -0   2  -1  -1  -0  -1   0   0  -2  -5  13  -0  -4  28  -0   1   2   1  -3  -0   1  -3   2  -1  -2  -7  -1   0   6  -0  -2  -0   2  -0  -1  -0   7   0  -6 -11  -0   2   1  -1   0   1   2  -3  -1  23   7  -0   1  -3   3   8  -1   0  -1   0  20  -7 -24  -1  -1  -5  -3   8   3   4   0   3  18   2   8  -2 -10   1  -6  -1 -23   1   4   4  -1   2   1  -0   1   0  -1  -2   1  -4  -3 -10   0  -4   1  -4  -1   1   1   4  -1   8  -0   8   3   0  11   0  -1   0   3  -0  -1  -1  -1  -0  -2   1   2   2   0  -3  -1   1  -1   1   0  -2  -1  -2  -1  -1   4  21  -0  -1  -4  -2  -0   8  -3   0   0  -2   1  -1  -1  -2   2   7   2  -2 -11  -6  21  -5  -1   3   1  -2  -1   2   1 -11  -2  16   0   0   1   1  -2  -1 -40  11  39   1   3  -2 -19 -21   1   8   2   4  -3  -7   1 -24  29   1 -10  11  -3  -3   2   4   7  -7  -8  -2   8  -0   0   5  -0   0   0  -2  -2   0  13  -2  -1  -0   2   0  -1   1  -2   4  -2  -2   0   2   0  -2   3  -6   1   5  -0  -0   0   1  -2   2   0   1  -0  -2   1   4  17   2   2   1   4  -4   6  -9   1   9  -0   1  21  -1 -20  -3   0   3  -1  -4   0  -3  -0   1   2   1   7   1  -1  -0   7   0  -1  -1 -11  -0   7  10  -0   1   0   7   5  -0 -13  -5   1  13 -53 -17  -1   1  -4   1  -7  -1   2  -0 -33   0   8  -8  -1   4   1   7   3  -1  -2   2  -2   2   3
bkg24695936            3:  100 100 100  99  95  82  -0  -0   1  -3   6  -3   1  -4   7   1  -0   0  -0  -0   2  -1   2  -0   0   0  -9   0   0   0  32   2  -2   1   7  -1   1  -1 -29  -1  -2   7 -10  -0   8   6   0  -2  -0  -3  -2  -1  -6   2   2   1  -0  -3   9   3   0  -3   2  -1 -25  -2  20   3   9   1   0  -1 -13   1   2   4  -0   1   0  -5  -4   0   6  -0  10  -7   1   2  -1 -11  -7   0 -11  -2  -0  11   1  -2  -1  -0   1  -0   1  12   1   7  24  -2  10   1  -0  -0  -0   0   0   0   0  -1  -9   1 -22 -18   4   5  -0  -0   2  -1  -1  -0  -1   0   0  -3  -5  12  -0  -4  29  -0   1   2   1  -4  -0   1  -4   2   0  -2  -6  -1   0   7  -0  -2   0   3   0  -1  -0   8   0  -6 -11  -0   2   1  -1  -0   1   2  -3  -1  23   7  -0   1  -3   4   9  -1  -0  -1   1  21  -7 -26  -1  -1  -5  -3   8   2   3  -0   3  18   2   9  -2 -11   1  -7  -1 -23   1   4   4  -1   2   1  -0   1   0  -1  -2   1  -4  -3 -11   0  -4   2  -4  -1   1   1   4  -1   9  -0   9   3   0  11   1  -2   0   4  -0  -1  -2  -1  -0  -2   1   2   2   0  -4  -1   2  -1   2   0  -2  -1  -2  -1  -1   5  21  -0  -1  -4  -2  -0   8  -3   0   1  -2   1  -1  -1  -2   2   7   2  -2 -11  -6  20  -5  -1   3   0  -2  -1   2   1 -10  -2  15   0   0   1   1  -3  -1 -38  10  37   1   4  -2 -19 -21   1  10   3   4  -3  -8   1 -23  28   1  -9  12  -2  -4   2   5   6  -8  -8  -2   8  -0   0   6  -1   0   1  -3  -2   0  13  -2  -1   1   2  -0  -1   1  -2   4  -2  -2   0   2   0  -2   3  -6   0   6  -0  -0   0   1  -2   2   0   1  -0  -2   1   5  16   2   2   1   4  -5   6  -8   1   9  -0   1  21  -1 -20  -3   0   3  -1  -3   0  -2  -0   1   2   1   7   1  -1  -0   9   0  -0  -1 -12  -0   7   9  -0   1   0   7   5  -0 -13  -6   1  12 -50 -16  -1   1  -4   1  -7  -1   2  -0 -32   0   7  -8  -1   3   1   7   3  -1  -2   3  -3   3   4
bkg24692864            4:   97  98  99 100  98  88  -2  -1   1  -5   7  -3   1  -4   6   1  -0   0  -0  -0   3  -2   2  -0   0  -0  -8   0   0   0  30   2  -3   2   8  -1   2  -2 -27  -1  -2   7  -9  -0   8   6   0  -4  -0  -3  -2  -1  -6   2   2   1  -0  -4  10   4   0  -3   2  -1 -27  -2  22   3   8   1   0  -0 -12   1   2   3  -0   1   0  -4  -3   0   6  -0   9  -7   1   1  -1 -10  -3   0 -11  -2  -1  12   1  -2  -1  -0   1   0   1  13   1   8  22  -1  12   1  -0  -1  -0  -0   1   1   0  -1 -11   1 -20 -16   3   6  -0  -1   3  -1  -1  -0  -1   0   0  -3  -4  11  -0  -4  29  -1   1   3   1  -6  -0   1  -4   2   2  -2  -6  -1   0   7  -0  -2   0   3   1  -1  -0   8   0  -6 -11  -0   2   1  -1  -1   1   2  -4  -0  22   7  -0   1  -3   4  12  -1  -0  -1   1  22  -8 -28  -1  -1  -5  -3   8   2   3  -0   2  18   2  11  -2 -12   1  -8  -1 -22   1   3   4  -1   2   1  -0   1   0  -1  -2   1  -4  -3 -11   0  -5   2  -5  -1   1   1   4  -1  10  -0   9   3   0  11   1  -2   1   5  -0  -1  -3  -1  -0  -2   1   1   3   0  -5  -1   3  -1   2  -0  -3  -1  -2  -1  -1   6  19  -0  -2  -5  -2   0   8  -4   0   1  -2   1  -2  -1  -2   2   7   2  -2 -10  -7  18  -5  -1   2   0  -2  -1   2   1 -10  -1  14   0   0   1   1  -3  -1 -33   9  33   1   4  -2 -17 -20   0  13   3   5  -3 -11   0 -23  26   1  -8  14  -2  -4   2   5   6  -9  -7  -2   7  -0   0   7  -1   0   1  -4  -2   0  12  -2  -1   3   3  -0  -1   1  -2   4  -1  -2   0   2   0  -3   4  -5  -0   7  -0  -0   0   1  -2   2   0   2  -0  -1   1   5  15   2   2   1   4  -5   6  -8   1   8  -0   1  20  -1 -19  -3   0   3  -1  -3   0  -2  -0   1   2   1   8   1  -0  -0  14   0  -0  -1 -13  -0   6   8  -0   1   0   6   4  -0 -12  -6   1  11 -43 -14  -1   1  -3   1  -8  -1   2  -0 -30   0   7  -7  -1   3   1   6   3  -0  -2   6  -6   6   3
bkg24704640            5:   92  93  95  98 100  94  -6  -1   2  -8   7  -2   0  -4   5   1  -0   0  -0  -0   3  -2   3  -0   0  -0  -6   0   0   0  27   3  -3   3  11  -2   2  -3 -24  -1  -2   6  -8  -0   9   5   0  -5  -1  -3  -2  -1  -5   2   2   0  -0  -5  12   5   0  -2   2  -1 -29  -1  23   2   8   0  -0  -0 -11   1   2   3  -0   1   0  -3  -3   0   6  -0   7  -7   1   0  -1 -10   1   0 -11  -2  -1  12   1  -3  -1  -1   1   1   1  14   0   8  20  -1  13   1  -0  -1  -1  -0   1   2   0  -1 -13   1 -18 -14   2   7  -0  -1   3  -2  -2  -0  -1   0   0  -4  -3  10  -0  -4  29  -1   1   3   1  -7  -0   1  -5   1   5  -2  -5  -1   0   8  -0  -3   1   5   2  -1  -0   8   0  -6 -10  -0   2   2  -1  -2   0   2  -4   0  21   8  -0   0  -4   5  15  -0  -0  -2   1  24  -8 -30  -1  -1  -4  -3   9   2   3  -0   2  16   2  13  -2 -12   0  -9  -0 -21   0   3   3  -1   2   1  -1   1   1  -1  -2   1  -4  -2 -12   0  -5   2  -5  -1   0   1   5  -1  11  -0  10   3   0  11   1  -2   1   7  -1  -1  -4  -0  -0  -2   1   1   3  -0  -6  -0   4  -0   2  -0  -3  -0  -2  -1  -1   8  17   0  -3  -6  -3   0   7  -5   0   1  -2   0  -2  -0  -2   2   7   2  -2  -8  -7  16  -5  -1   2   0  -2  -1   2   1  -8  -1  12   0  -0   1   0  -3  -1 -27   7  26   1   4  -2 -15 -19   0  16   3   5  -3 -15   0 -21  23   1  -7  16  -0  -3   2   5   4 -11  -5  -2   7  -0   1   8  -1   0   1  -4  -2   0  11  -2  -0   5   2  -0  -1   1  -1   4  -0  -2   0   2   0  -3   4  -4  -1   8  -0  -0   0   1  -1   1   0   2   0  -1   1   5  13   3   2   1   4  -5   5  -7   1   7  -0   1  19  -1 -18  -3   0   2  -1  -3   0  -1  -0   1   2   0   9   1  -0  -0  19   0  -0  -1 -14  -0   6   7   0   1   0   5   4  -0 -11  -6   1   9 -34 -12  -1   1  -3   0  -8  -1   2   0 -26  -0   6  -6  -2   2   2   5   2  -0  -1  10  -9   9   2
bkg24702080            6:   77  78  82  88  94 100 -11  -3   4 -12   6  -1  -0  -2   3   2  -0  -1  -0  -1   6  -3   3   1   0  -1  -4   0   0   0  20   4  -1   5  14  -3   1  -3 -17  -1  -2   5  -7  -0   8   2   0  -7  -1  -1  -2  -1  -4   1   2   0   0  -5  12   5  -0  -1   2  -0 -29  -1  24   1   6   0  -0  -0  -8   1   2   2   0   2  -0  -2  -2   0   5   0   5  -6   0  -2  -0  -8   5  -0  -9  -2  -2  11   1  -3   1  -5  -1   1   1  13  -0   9  14  -1  14   1  -0  -3  -1  -3   1   3  -0  -1 -13   1 -12  -9   1   7  -0  -0   4  -3  -1  -0  -2   0   0  -4  -2   7  -0  -3  26  -2   1   5   0 -14  -1   0  -3   0   8  -2  -4  -2   0   7  -0  -2   5   9   5  -1   0   7  -0  -5  -8   0   2   1  -0  -3  -0   1  -3   0  17   8  -0  -0  -4   5  17   0  -0  -2   1  24  -8 -30  -1  -1  -4  -2   8   2   3  -0   1  13   2  14  -2 -11   0 -10   0 -16   0   2   3  -1   2   0  -1  -0   1  -0  -2   1  -3  -1 -12   0  -5   1  -5  -0  -3   0   4  -1  10   0  10   3   0   9   2  -2   2  10  -1   0  -6   1   0  -2   1  -0   2  -1  -5   3   9   3   2  -1  -2   0  -2  -1  -1   9  13   1  -3  -6  -3   0   6  -5   0   1  -2   0  -2  -0  -2   0   5   1  -3  -5  -7  11  -4  -1   1  -0  -1  -0   2   1  -6  -1   8   0  -0   0   0  -2  -1 -15   4  15   1   2  -1 -10 -15   0  19   3   4  -3 -17   0 -17  15   1  -4  17   2  -1   1   2   2 -12  -3  -1   5   0   1   6  -0  -0   0  -3  -1  -0   9  -2   0   7   1  -1  -1   1   0   3   1  -2   0   2   0  -3   4  -2  -2   8  -0  -0   0   1  -1   1  -0   2   0  -0   1   5  10   3   2   1   3  -5   4  -4   1   5   0   1  15  -1 -14  -2   0   2  -0  -2   0   1  -0   1   1   0   9   1  -0  -0  24   0  -0  -1 -14  -0   5   4   0   1   0   3   3  -0  -8  -7   1   5 -18  -7  -1   0  -2  -0  -9  -0   2   0 -19  -0   4  -4  -1   0   1   4   2  -0  -1  17 -17  16  -2
iprm23368192_          7:    1   1  -0  -2  -6 -11 100   3   0  14   1  -0  -0  -0   0   1   0   1  -0   0  13   1   0  -0  -0  -0  -1  -0  -0   0  -0   2   1  -8  -3   7  -1  -7  -1  -1   0  -0  -1   0   0   1  -1  -2   0  -0  -1  -0  -0  -0   0  -0   0  -3   3   4  -0  -0   0  -0  -2  -0   2  -0   0  -0  -0   0  -0  -0  -0   0   0   3  -0  -1  -0   0  -0  -0  -3   9  -1   5   0   7   1  -0  -0  -0   1   4  -5   6   0  -2  -0  -6  -6   4   1   1  -0   0   5  -3   0  11   0  16  -0 -11  -0   2  -5  -0   0   0   0   3  -0   1  -0   1  10   0   0  -1   0  -3  -0   0  -0   3  -3   7  -1  -7   1  30   0  10   2  -1  -1   2   0  -0   0  -3   0   0   2  -3   2   1   0   2  -0  -0  -1   0   2   3   5   5  -4   0  -3  -0   2   1  -0   0   7   5 -10  -1   0  -0   0   2  -1  -2  -0   0  -0   1   0  -1   0  -0  -1   1  -0  -3  -2  -4   0   2  -1  -2  -0   0   0  -1   1   1  -2  17   2  -1  -1   1  -0  -0  -1   0  -1  -9 -11  -0  -3   0  11   8   0  -0   1  -0   0   5  -1   1  -2  -3   2   0   3  -9  -0   0   0   1   1  -1   1   3  -0   3  -0   0  -1  -0  -0  -0   0   3  -1   0   1  -1   2  -0  -9  -4   0   0   0   0  -1  -0   6  19  -3   1  -3  -2  -0  -0   0  -0   0   0  -0  -0  -0   0  -0   1   0  -0  -0   0  -0  -1   1  -3   2   3  -1   1   1  -0  -2   0  -6  -1   3   1   6   0  -2  -0   0  -2  -2 -19  -4  -1   5  19   2  -1  -0   1  -0   0   1   5  -0  -4  -1  -1  -0   1   0  -0   2  13   2   6  -3 -18  -2  -1   0  -0  -3   0   1  -7   4  11   0  -0   0   0  -0   0   0   0   1  -0  -1  -0  -0   0  -0   0  -0   0   0   0  -0   0   0   0   0   2   0  -2  -0  -0  -0   0  -1   0  -1  -0   0  -0   0   0  -0  -0   0  -7  -0  -0   0  -1  -0   0   2   0   1  -1   1   0  -0  -0  -1  -0   1 -13  -1   0   0  -0  -0  -1  -0   0   0   1   0  -0   0  -0  -0   0  -0  -1   0   1 -96  99 -99  33
iprm23368384_          8:   -1  -0  -0  -1  -1  -3   3 100   0   4   0  -0   0   0   0  -0   0   0  -0   0   0   0   1  -0   0  -0  -0   0   0  -0   1   1   0  -0   2  -0  -0  -1  -0   0   0   0   0  -0   0   1  -0  -1   0  -0   0   0   0   0   0   0  -0   0  -0  -0   0  -0   0  -0   1  -0  -1   0  -0   0   0  -0   0  -0  -0   0  -0  -0   0  -0   0  -0  -0  -0   0  -1  -0   1  -0  -1  -0   0   0   0  -0  -0  -0   2   0  -0  -0  -2  -0  -0   0  -0   0  -0  -0  -0   0   2   0 -78  -0  -2  -0   0   0   0  -0  -0   0  -0  -0   0   0   0   1   0  -0  -0   0   0  -0   0   0  -0   0   1  -0   1   0   4   0   2   1   0   0  -0  -0   0   0   0  -0   0   0   0   0   0  -0  -0   0  -0   0  -0  -0   0   0   1   0   1   0  -0  -0  -0   0   0  -0  -0   0  -0   0   0  -0  -0   0   1  -0   0   0  -0  -0   0  -0   0   0  -0   0  -0   0   0  -0  -0  -0   0   0  -0  -0   0   0   0   0   3  -0  -0  -0  -0   0   0   0   0  -0  -0  -2   0  -0  -0   1   0   0  -0  -0  -0  -0  -0  -0   0  -0   0   0   0   0   1   0  -0   0   0   0   0   0   0   1   0   0  -0  -0  -0  -0  -0  -0  -0   0   0   0   1   0   0   1   0  -0  -0   0   0   0   0  -0  -3  -0  -0   0  -0   0   0   0   0   0   0  -0  -0   0  -0  -0  -0   0   0   0  -0   0  -0  -0  -0   0   0   0   0  -0  -0   0   0  -0   0  -0  -0   0   0   0   0   0  -0  -0   2  -1   0   1  -2   0  -0  -0  -0  -0  -0   0   0   0  -0  -0   0   0  -0  -0  -0  -0  -2  -0   0   0   3   0  -0  -0   0   0  -0  -0   1  -1  -1   0   0   0  -0  -0   0   0  -0  -0  -0   0  -0  -0   0  -0  -0   0   0   0  -0  -0  -0   0  -0   0  -0   0   0  -0   0   0  -0  -0   0  -0  -0  -0   0   0  -0  -0  -0   0   0   0  -0  -0   0   0  -0   0  -0  -0   0   0  -0   0  -0   0  -0   0  -0  -0   0   0   0   0   0  -0  -0  -0  -0  -0   0  -0  -0   0   0   0   0  -0  -0  -4   4  -3  12
iprm23368576_          9:    1   1   1   1   2   4   0   0 100   1  -0   0  -0   0  -0   0  -0  -0  -0  -0   0  -0   1   1   0  -0   0   0   0   0  -0   0   1   1   3  -1  -1  -0   0  -0  -0  -0   0   0   0  -0  -0  -0  -0   0   0  -0   0   0  -0  -0   0  -0   0   0  -0   0   0   0  -1   0   1  -0  -0  -0  -0  -0   0   0  -0  -0   0   0  -0   0   0   0   0   0  -0  -0  -0   0   0  -0   0  -0  -0  -0  -0  -0  -0   1   1  -2  -1  -1  -0   0  -0   0  -0   0   0  -0   0  -0  -0   0   0   0  -0   0  -0  -0   0   0  -0   0  -0   0   1  -0  -0  -0  -0   0   0  -0   0  -0   0  -0   0   0  -0   1   0  -0  -0   1   2  -0   0  -0   0  -0  -0   0  -0   0   2 -16   2   0  -0  -0  -0   0  -0   0  -0  -0   0   0  -0   0   0   0   0   0   0  -0  -0   0   1   0  -0  -0  -0   1  -0  -1   0  -0  -0   0   0  -0   0  -0   0   0   0   0   0   0  -0  -0   0  -0   0  -0  -0  -0  -0  -0   0   1  -0   0   0   0   0   0  -0  -0  -0  -0   0   0  -2  -0  -0   0   0   0   0   0   0  -0  -0   1 -54   2  48   1   0   0   0  -0  -0  -0  -0  -0   1   2 -30   2  -0  -0   0   0   0  -0  -0   0   0   0   0   1   0   0   0  -0  -0  -0  -0  -0  -0   0  -0  -1  -0  -0  -0   0  -0  -0  -0   0  -0  -0   0   0   0  -0   0  -0  -0   0   0  -0   0   0   0   1  -0  -1  -0  -0  -0   0  -0  -0   1   0  -0  -0  -1  -0  -0  -0  -0   0   0   1   0  -0  -0  -1  -0   0   0  -0   0  -0  -0   0   0  -0   0   0  -0   0  -0   0   0  -1  -0   0   0   1   0   0  -0  -0   0   0  -0   0  -0  -0   0  -0   0   0   0   0  -0  -0   0   0   0  -0   0  -0   0   0   0  -0  -0  -0   0  -0  -0  -0  -0   0   0  -0   0   0  -0  -0   0  -0   0   0   0   0   0   0  -0   0  -0   1  -0   0   0  -0  -0  -0  -0   0   0  -0  -0  -0  -0   0  -0  -0  -0   1   0   0  -0   0  -0  -0   0   0   0   0  -0  -0   0   0  -0  -0  -0   0  -0  -0  -0   0   0   3
iprm23368768_         10:   -3  -3  -3  -5  -8 -12  14   4   1 100   1  -0   0  -0   0  -0   0  -0  -0   0   1   1   0   1  -0   0  -1   0  -0   0   2 -29   4  -0   3  -1  -2  38  -1  -0   0   0   0   0   0   5  -0  22   1  -3  -0  -0   0   0   0   0   0   1  -1  -1  -0  -0   0  -0   3  -1  -3   0   0   0   0  -0  -0  -0   0   0   0  -0  -0  -0  -0   0  -0  -0   1  -2   0   5  -0  -2  -1   0   1   0   0  -0  -0   7   2  -3  -2  -6  -1  -0   0  -1   1  -0  -1  -0   0   5   0   5  -0  -5  -0   0   1   0  -1  -1   0  -0   0   1   0   0   1   0   0  -0   0   0  -0   1   0   0  -1   2  -2   2   0   9  -0   5   6   2  -1   0  -0   1   0   1   0   2   3   2   3   2  -0  -0   0  -1   0  -0   0   1   0   4   1   2   0  -0  -0  -1  -0   0   0  -1  -2  -0   0   0   0  -3   1   3  -0   0   0   0  -0  -0  -0  -0   0  -0   0  -1  -0   0   0   1  -0   0   0   0   0   0   0   1   1 -51  -1  -1  -0  -0  -0  -0   2   0  -0  -1  -3   1  -4  -1   2   1   0  -0  -2  -0   0  -0  -0   2  -1   1   1   1   3   2  -0   0   0   0   0   1   4   4   4   4  -1   0  -0  -0  -0  -0   0  -1   1  -0   1   5   4  -0   2   1   0   0   0   0   0  -0  -0  -4  -0   0   0  -1   1   1   0  -0   0   0  -0  -0  -0  -0  -0  -0   1   0  -0  -0   0  -2   0  -3   1   2  -0   2  -0  -1   0   0  -2  -0  -0   0   2   0   0   1   1  -1  -2   3  -4   2   5  -2   1  -0  -0  -0  -0  -0   3   0   0  -0  -1  -0   0  -0   0  -0  -1  -2   0   1  -0   4   0  -0   0   0  -0  -0   0   1  -2  -1  -0  -0   0  -0  -0  -0   0   0  -0  -0  -0   0  -1   0  -0  -1  -0   1   1   0  -0  -0   0  -0   1  -0  -0   0  -1   0   0   0  -0   0  -1  -0   0  -0   0  -1  -0  -0   0  -2  -0  -0   0   2   0  -0   1  -0   0  -0   0   0   0  -0   1   0   1  -4  -1  -0   0  -0   0   1  -1  -0  -0  -1  -0   0  -0  -0   1   0   0   0  -0  -0 -17  17 -13  32
iprm23368960_         11:    6   6   6   7   7   6   1   0  -0   1 100   0   0  -0  -0   0   0   0  -0  -0   0  -0   0  -0  -0  -0   0  -0  -0   0   2  -0  -0  -0   0   0   0  -0  -2  -0  -0   1  -0  -0  22   1   0   0   0  -0 -32  -0  -0   0   5  -0   0  -1   2   1  -0   0  -1  -0   0 -12  -0   0   1   0   0  -0  -1   0   0  -0   0   0  -0   0  -0   0  -1   0   0  -0   0   1  -0  -1   1  -0   1  -5  -2  -2   0   0  -0   0   0  -0   0  -1  -0   0   2  -0   2   0  -0   0  -0   0   0  -0   0  -0  -2   0  -2  -1  -0   1   0  -0   0  -0  -0  -0  -0   0  -0  -1   0   1  -0  -0   3   0   0   0   0   0   0   0  -0   0   1  -0  -0  11   0 -61   0  -0  -0  -0  -0  -0   0  40  -0 -13  -0   0   0   1  -0   0   0   0  -1   0   1   1   0  -0  -0   1   2   0  -1  -3   0  -0  -1   0  -0   0  -0  -0   8   0   0  -0   0   1   2   2  -0   2   0  -1   0  -1  -0   0   0  -0  75   0   0   1  -0  -0 -72   0  -0  -0  -0  -0  -1   0  -1  -0   0   0   1  -0   2   0   0  -1   0   1  -0  -0  -0   0   0  -0   0  -0  -0   0   6  -0  48   0  -0  -0  -0  -0   0   0 -81   0  -2  -0  -0   1   2  -0   0  -1  -0  -0   0  -1  -0   0   0  -0  -0  -0  -0   2   1   0  -1  -0   0   2   1  -0  -0  -0   0   0  -1   0  -1  -0   1   0  -0   0  -0  -9  -0   0  -0  -0   0  16  -0  -2  -1  -1   3   0   1  -0  -2  -1  -1   2   2   0   2  -5  -1   0   1   5  -2   0  -6   0   0   0   2  -0  -0   0  -1  -0  -0   0   1   0   1   2   0  -0  -0  -2   0   0   0   0  -0   0  -0 -13   0  11   1  -0   0  -0  -0  -0  -0   0   0   0   0   0  -0   1  -0  -8  -0  14   0   1  -1   0   1   0  14   1  -0  -1 -15  -0   0   0  -0  -1   0   1   0   0   0  -0   0   1  -0   3   0   1  -0   0   0   0  -0   0   0  -0  -0   0   0  -1  -2   0  -0   0   0  -0   7  -0   0   3 -14   5  -0  -2   0   1  -1  -0   0   0   0   0  -0  -0  -2   1  -1   1
iprm23369152_         12:   -4  -4  -3  -3  -2  -1  -0  -0   0  -0   0 100   0   0  -0   0   0  -0   0  -0  -0  -0  -0   0   0  -0   0   0  -0   0  -0   0   0   0   0  -0  -0  -0   0  -0   0  -0   1  -0   0   0   1  -0  -1  -0   0  -0   0   0  -0   0   0  -0   1   0  -0  -0  -1  -0   3   1  -3   0  -0   0   0  -0   0  -0  -0-100   0   0  -0  97   0  -0  -0   7  -0   0   0  -0  -0   0   1  -9   1   1  -8   0   0  -0   0  -0  -0   0   0   0  -3  -2  -0   0   1   0   0  -0  -0  -0   0   0  -0  -0  -1  -0   0   0   0   0   1   0   0  -0   0   0  -0   0  -1  -0   0  -0  -0   0   0  -0  -0   0  -0  -0  -0  -0   0  -0   1   0   0   1   0  -0  -0   0   0   0   0   0   1   0  -0  -1   1   0  -0   0  -0  -1  -0  -0  -0   0  -2  -2   0  -0  -0   0   1   0   0   1   0  -2   2   3  -0   0   0   0  -2  -0  -0   0  -0  -1   7   1  -0  -0  -0  -0   2   2  -0  -0  -0  -0  -0   0  -0  -0   0  -0   0   0   0   0   2 -12  -0   0   0   0  -0  -0  -0  -0   0  11  -2  -0   0   0   0   0   0   0  -0   0  -0   0   0   0  -0  -0  -0   0  -0   0   0   0   0   0   0   0   0  -0   0   1  -0  -0  -0   0  -0  -0  -0  -0  -0   0   0  -0  -0   0  -0  -0  -0  -0  -0   1   1  -0   0   0 -97  -4  91   0  -0  -0   0   0  -0   0   0  -0  -0   1   0   1 -60  -1  -0  -1   0   0   1 -32   1   0   0  -0  -1 -30   2  -0  -1  64   1   0   0   0  -0  -0  -1  76   0  -1  -0   0   0  -0  -1   0  -0   0  -0  -1   0   3   1  -0  -0  -0   0   0  -0   2   0   0  -0   0  -0   0   0  -0   0  -0   0  -0  -0   0 -82  -0   0   0  63  -0  -0  -0  -0  -1  -0   1   0  -0   0  -0  -0  -0   1  -1   0   1  -1   0   0   0   0 -16   0  15  -0  -0   0  -1  -0  31  -0   2   0  25   0   1   0  -0 -65   0   0  -0 -81  -0   0   0   2  -0  -0  16   0   0  -1   0   0   1  -1  -1  -0   1  -0  -0   0  -0   0   0  -0  -0  -0   0   0  -0   0   0
iprm23369344_         13:    1   1   1   1   0  -0  -0   0  -0   0   0   0 100  -0  -0  -0   0   0  -0   0  -0   0  -0  -0  -0   0   0   0   0   1   2  -0   0  -0  -0   0  -0   0  -1  -1   0   0   0   0   0   0   0   0   0  -0  -0  -1   0   0  -0  -0   0  -0   0   0  -0   0  -0 -54   3   0  -2  67   0  35 -71 -30  -1 -19   0  -0   0   0  -0   0  -0  22  -0   0   0  -0   0   0  -0  -0  -0  -0   0   0   0   0   0   0  -0   0   0  -0   0   1  -0  -1   1   0   0   0   0   0   0   0  -0  -0  -0  -0  -0  -0  -1  -1  -0   0   0   0  -0   0  -0   0   0  -0  -0  -0   0   1  -0   0   1   0  -0  -0  -0   0   0   0   0   0  -0  -0  -0   0  -0   0  -0   0  -0  -0  -0   0  -0   0  -0   0   0   0   0   1  -0   0   0  -1  -0   0  -0  -1   0  -0  -0   0   1   0  -0   0   0  -2   1   3   2  12   0   0  -1  -0  -0 -14   0  -0  -0   1  -0  -0   0  -0   0   0   0   0   0  -1   0   0   0  -0  -0  -0  -0   1  -0  -0   1  -0   0   0   0   0   0  -0  -0  -0  -0   0  -1  -0   1   0  -0   0  -0  -0   0  -0   0  -0  -1   0  -0  -0   0   0   0  -0  -0  -0  -0   0  -0   0   0  -0  -0   0   1  -0   0   0   0  -0   0  -0  -0  -5   7  -0  -0  -0  -0  -0   0   0  -0   0   2   1   0   0  -0  -0   0   0  -0   0  -1  -0   1   0  18   0   0   0   0   1  -0  -1  -0  -0  -0  -1   0  -0   1  -0   0   0  -1  -0   0   2  -0   0   1  -0   0   0  -0   0  -0   0   0  -0   0  -0   1  -0   0   0  -1  -0  -0  -0   0   0  -0  -0   0  -0   0   0   0   0   0  59   0   1   0   0  -0   0   0  -1   0  36 -10  -0  -0   1   0  -1   0   0  -3   1  -6  -0  -0  -0   3   0  -1   0   1 -22  -0  -0  -0   0   0  26   1   0   0  -0   0   0   0  -0   0  -1   0   0  -0   1   0   0   0   1 -37  -0  -0  -0   1   0  -0  -0 -25  -1   1   0  -0   1   0  -0  -0  -0 -89   1   0  -0  75  -2   0   0  -0  -0 -94  -1   0   1 -30  -0  -0   0  -0   0
iprm23369536_         14:   -5  -5  -4  -4  -4  -2  -0   0   0  -0  -0   0  -0 100  -0   0  -0  -0   0   0  -0   0  -0   0   0  -0   0   0  -0   0  -3   0   0   0   0  -0  -0  -0   3  -1   0  -1   0  -0  -0  -0   0  -0  -0   0   0  -0   0  -1   0  -0   0   0  -1  -0  -0   0   0   1  -2  -0   2  -1  -1  -1  -0   1   1  -0  -0  -0   0   0  -0   0   0   0   0   0  -1   0  -0  -0   0   1   1  -0  -0  -0   2  -1   0   0   0  -0  -0  -0   0  -1  -0   1  -2   0  -1   0   0   0   0   0  -0  -0  -0  -0   1  -0   2  66  -0   0  -0   0  -0   0   0   0   0  -0  -0  -0   0 -79   0   0  -3  -0  -0   0  -0   0  -0   0   0  -0   0   0   1  -0   0  -0  -0   0   0   0   0   0   0  -1   0  -0   0  -0  -0  -0  -0  -0   0   0   0  -0  -0   1  -0   0   0  -0  -1  -0   0  -0   0   2  -1  -2   0   0   0   0  -1  -0  -0  -0   5  -0  -3  -1   0   1  -0   1   0   0   8   3  -0  -0  -0  -0  -0  -0   0   0   0   0   0  -3  -1  -0   0  -0   0   0  -0  -0  -0   0  -1   0   1   0   0  -1   0   0   0   0  -0   0  -0   0  -0  -0  -0   0  -0  -0   0   0   0   0   0  -0   0  -0  -0   5   0  -1  -2   0  -0   0   0   0  -0   0  -0   1  -0  -0  -0   0   0   3  -1  -0   0   0  -1 -61  -0   0  -0  -0   0   0   0  30  -9 -13  10   5  -2  21  -0  -0   0   1  -0  -1  -0   0   1 -17   0  -0  -1  -2  -0   2   1  -0   0  16   0   0  -1   1   0  -0  -0  -1   1   0  -0  -0  -0  -0   0  -0  -0   0  -0   0   0  -0  -0   0   0   2  -0  -0   0  -3  -0   0  -0   0  -0   0   2  -0   1  -0  -3  -0  -0   0   0   0  -0   0   0  -0   0  -0   0  -2   0  -0   0   0  -0  -1  -8 -90   8   2   0  -0   0   0  -0  -1 -11   0   0  -0  -0   0  -0  -0  -5   1  -0   0  -0  -1   0   0   0  -1  -0  -0  -0   0   0  -0  -0  -0  -0   1  -1  -0  -0   1   0   0   0   1  -0  -1  -0   0   0   3   2  -1   1   2  -1  -2  -1  -1   1   8   0  -0   0   0
iprm23369728_         15:    7   7   7   6   5   3   0   0  -0   0  -0  -0  -0  -0 100  -0   0   0  -0   0  -0   0  -0  -0  -0   0 -98  -0   0  -0   1  -0  -0  -0  -0   0   0   0  -1   0  -0   0  -1  -0  -0   0  -0   0   0  -0   0   0  -1   0   0  68  -0   1  -1  -1   0 -87   0   0  -5  -0   4  -0   0  -0  -0   0  -0   0   0   0  -0  -0   0  -0  -0   0   1  -0   1  -0   0   0  -0  -0  -2   0  -1  -0   0  -0   0   0  -0   0   0  -0   0  -0   0   1   1  -0  -1   0  -0   0   0   0  -0  -0   0  -0   1   0  -1  -0  90  -1   0  -0  -0   0  -0  -0   0  -0  -0   0 -96   0   0   0  -0   0   0  -0   0   0   0   0  -0   0  -1   1  -0  -0   0  -0   0   0  -0  -0  -0  -0  -0  -0   0  -1  -1  -0   0  -0  -0   0   0   0  -0  -0   3   1  -3   0  -0  -1  -2  -0   5  -0  -0   4  -1  -5  -0  -0  -1  -1   3   1   0  -0   0   2   1  -1  -0   0   0   1  -0  -3   0   0   0   0   0   0   0   0  -0  -0  -0  -0  -0  -0  -2   0   0   0  -0  -0   0   0   0  -0  -0  -0   2   0  -0   0  -0  -0  -0  -0   0  -0   0  -0  -0  -0   0   1  -0   0   0  -0  -0  -0  -0   0  -0  -0  -0  -0   2  -1   1  -0   0   0   0  -0   0   1   4   0  -0   8   0  -0  -0  -0   0   0   0 -17  -1   0  -1  -5   0   0  -0  -7   0   0  -0  -0   0  -0  -0   0   0  -0  -0 -33   0  34   0   0  -0  -0  -3   0  -2  -0  -0   0   2   0  -3   1   0  -0  -1  -0  -0   0   0   0   1  -0  -0   1  -0  -0  -0  -0   0   0   0  -0   0   2  -0  -0  -1  -0   0  -0   0   0   0  -1  -0  -0  -0  -0   0  -0  -0   0  -0   0  -1   0   0  -0   0   0  -0  -0  -0   0   1   1   0   0   0   0  -1   0  -0   0   0   0   0   3  -0  -2  -0  -0   0  -0  43   0  -1  -0 -50   0   0   1   0  -0   0  -3  -0  -0  -0  -2  -0   1   0  -0  -0   0   0   0  -0  -0  -1   0  90  -6 -81  -0   0  -0  -0  -1  -0   0   0  -1   0   0  -0   0  -0  -0   0   0   0  -0  -1   0  -0   0
iprm23369920_         16:    0   1   1   1   1   2   1  -0   0  -0   0   0  -0   0  -0 100   0   0  -0  -0   0  -0   0  -0  -0 -97   0  -0   0   0   0   0  -0  -0   0   0   0  -0  -0  -0  -0   0  -1  -0   0   0  -0  -0  -0  -0  -0  -0  -1   0   0  -0   0  -0   1   0  -0   0  -0   0   0  -0  -0  -0   0   0   0  -1  -0   9   0  -0   0   0  -0   0  -0  -0  -0   0  -0   0   0   0  -0  -0   1  -0   0   0   0   1  -0  -0  -0   0   0  -0  -0   1  -0  -0   0   0   1   0  -0   0  -0   0   0  -0   0  -0  -1  -0  -0   0  -0  73   0  -0   0  -0  -0  -0  -0   0  -0 -86   0  -0  -0  -1   1   0   0   0   0  -0  -0   0  -0   0   1  -1  -0   0   0   0   0  -0  -0   0  -0  -0   0   0  -0  -0  -0   0 -47   0   0   0  -0   0  22   0   1  -0   2  -0   0   0   1   0  -4   0   0  -0   0   1   3  -0  -0   0  23  -0   0  -2  -1   2  -0   1  40  -1 -84  -1   0  -1  -0   0   0  -0   0   0  -0   0   0  -0  -0   0  -1  -0   0  -0   6  -0  -0  -0   0   0   0   0  -5   0  -0  -0   0   0  -0  -0   0   0  -0  -0   0  -0  -0   0   0  -0   0  -0  -0  -0  -0  -0   0   0  -0   0  -0   2  -2   1   0   0  -0  -0  -0  -0  -0  -0  -2  -3  -0  -2  -0  85   0   1   0 -56  -0   1   0  -0   0   1  -0  -0   0   2  -0  -0  -0   0   0  -0   1   0  -0  -0   0   1  -0  -1  -0   0  -0  -0  -1  -0   1  -7 -17   7  -1  -0  -1   1   0   0   1  -0  -0   0   0   1  -1   0  -0   0   0  89   0   0  -0  -0  -0  55  -0   0   0   0   2   1   0   0  -0  -1  -2   0   0  -0   1   0   7   0   0   0 -11  -0   1  -0   0  -0  -0   0   0  -0   0   0  -0   0   0  -0  -0   0   0   0  -0  -0   0  -1   0   1  -0  -1  -0   1  -2  -0  -0  -0   0   0   0   0  -2  -0  -0   0  -0   2   0   0   0   0   0   1  -0   0   0  -0  -0   1   0  -0   0   0  -0   2   1   0   0  -0   0   0  -0  -0  -0  -0   0   0  -0   2   0  -3   0  -1   0   1  -1   0  -0   0
iprm23370112_         17:   -0  -0  -0  -0  -0  -0   0   0  -0   0   0   0   0  -0   0   0 100  -0   0   0  -0   0  -0   0 -95  -0  -0  -0  -0   0  -0  -0   0  -0  -0  -0  -0   0  -0  -0   0  -0   0   0   0   0   7   0  -6  -0  -0  -0   0  -0   0   0   0  -0   0   0  -0  -0  -0  -0   0  -0  -0   0   0   0   0   0  -0  -0  -0  -0   0   0  -0   1   0  -0  -0  -0  -0   0   0   0  -0   0   0   0   0   0   0   0  -0   0   0   0  -0  -0  -0   0   0  -0  -0   0   0   0  -0   0   0  -0  -0  -0   0  -0  -0  -0   0  -0   0   0  58  -0  -0   0   0   0   0   0 -72  -0  -0   0  -0   0   0   0  -0  -0  -0   0   0  -0   0   0   0   0   0   0  -0  -0  87   0  -0  -0  -0   0  52   0  -0   0   0   0   0   0   1 -22  -1   0  -0   0  -0  -0  -0  -0   0   0  -0   0   0   0   0  -0   0   0  -0  -0   0   0  -0  -0  -0   0  -0  -0  -0   0  -0  -0   0  -0  -0   0  -0   0  -0  -0   0   0  -2   0   2  -0  -0   0   0  -0   0   0  -0   0  -0   0  -0  -0   0  -0   0  -0  -0  -0   0   0   0   0  -0  -0   0   0  -0  -0  -0   0   0  -0   0   9   0   0  -0   0  -0  17  -0   0  -0   0   0   0  -0 -14   0  -0   0 -27  -0  -0   0   0   0   0  -0  -0   0   0  -0   0  -0   0   0   0   0   0  -0   0  -0  -0  -0   0  -0   0   0   0  -0   0  -0  -0   0  -0  -1   0  -0   0   0  -0   0   0   0   0   0  -0  -0   0   0   0   0   1   0  -0  -0   0   0   0  -0   1  -0  -0   0   0   0   0 -53  -0  -0  -0  -0  -0   0  -0   0   0   0   0  -0  -0  -0  -0   0  -0  -0   0  -0  -0   0   0   0  -0   0  -0   0   0   0   0   0  -0  -0  -0  -0  -0  -0  -0  -0   0   0   0  -0   0   0   0   0  -0   0   0  -0  -0   0   0   0   0   0  -0  -0  -0  -0  -0  -0  -0   0   0  -0  -0   0   0   0  -0  -1   0   0  -0  -1  -0   0   0   0  -0   0   1  -0   0  -0  -0   0   0  -0  -0  -0  -0   0  -0   0  -0   0   0  -0  -0   0   0  -0   0  -0  -0
iprm23370304_         18:    0   0   0   0   0  -1   1   0  -0  -0   0  -0   0  -0   0   0  -0 100   0   0  -0   0  -0 -98   0  -0  -0   0   0  -0   0   0   8  -1  -1   0 -11   0  -0   0  -0   0  -0  -0   0   0   0  -0  -0  -0  -0   0  -0   0   0   0  -0   0   0  -0   0  -0   0  -0   0  -0  -0   0   0   0   0  -0  -0   0   0   0  -0  -0   0  -0  -0  -0   0  -0   0  -0   0  -0  -0  -0  -0   0  -0   0   0   0   0  -0 -78   0  82   0   0   0   0  -0   0  -0   0   0   0   0   0   0  -0  -0  -0  -0  -0   0  -0  -0   0   0   0  63  -0   0   0   0   0 -72  -0  -0  -0   0   0  -0   0  -0   0  -0  -0   0   0   0  -1   0   0  -0  -0   0   0   0  -0  -0  -1  -1  -1  -0  -0   0   0  -0  -0  -0  -0   0  -0  -0   0   0   0  -0   0  -0  -0   0  -0  -0   0  -0   0   0   0  -0   0   0  -0  -0  -0  -0   0   0   0   0   0   0   0   0   0  -0  -0  -0  -0  -0   0   0   0   0   0  -0   0  -0  -0   0  -0  -0  -0  -0   0   0  -0   0   0  16  -0 -17  -0  -0   0  -0  -0   0  -0   0   0  -0  -0  -1   0  -0  -0   0  -0  -0   0   0   0   0  -0   0  -1   0   0  -0  -0  -0  -0  -0  -0  -0   0  -0  -0   0  -0   0   0   0   0   0  -0   0   0   0  -0  -0   0  -0   0  -0   0   0  -0  -0   0   0  -0  -0   0   0  -0  -0   0   0  -0   0   0  -0  -0  -0   0   0   0   0  -0  -0  -0   0   0   0   0  -0  -0   0  -0   0   0  -0   0   0  -0   0   0  -0  -0  -0  -0   0  -0   0   0  -0   0   0  -0   0   0   0  -0  -0   0  -0  -0  -0   0   0   0  -0  -0   0   0   0  -0   0  -0  -0   0   0  -0  -0   0  -0   0   0  -0  -0  -0   0  -0   0   0  -0   0   0   0   0  -0  -0   0   0   0   0  -0  -0  -0   0   0  -0  -0   0  -0  -0   0   0   0  -0   0  -0  -0   0   0  -0  -0   0   0   0   0  -0  -0   0   0   0   0  -0   0   0   0  -0  -0  -0   0  -0   0   0  -0  -0  -0  -0  -0   0  -0  -0   0   0   0   0  -0  -0  -0   1  -1   0
iprm23370496_         19:   -0  -0  -0  -0  -0  -0  -0  -0  -0  -0  -0   0  -0   0  -0  -0   0   0 100  -0   0  -0 -97  -0  -0   0   0  -0  -0  -0  -0  -0  -0  -0  -0   0   0   0   0   0   0  -0   0   0  -0  -0  -0   0   0   0   0   0   0  -0  -0  -0   0   0  -0  -0  -0   0  -0   0   0   0  -0  -0  -0  -0   0   0   0  -0  -0  -0   0  -0  -0   0   0  -0  -0  -0  -0   0   0  -0  -0   0  -0   0   0   0   0  -0   0  -0  -0   0   0   0   0  -0   0  -0  -0   0  -0   0  -0  -0  -0  -0   0   0   0  -0   0  -0   0   0  -0  -0   0  -0  34  -0  -0   0 -41  -0  -0   0   0  -0   0   0  -0  -0   0  -0  -0  -1  -0  -0  -0  -0  -0   0   0   0   0  -0   0   0  -0  -0  -0  -0  -0  -0   0   0   0  -0  -0  -0  -0  -0  -0  -0   0  -0  -0  -0  -0   0   0  -0  -0  -0   0   0  -0  -0   0   0   0   0   0   0  -0  -0  -0   0  -0  -0  -0  -0   0   0   0   0  -0   0  -0  -0  -0   0  -0  -0   0  -0  -0   0   0  -0   0  -0   0   0   0   0   0  -0   0  -0  -0  -0  -0  -0  -0  -0   0  -0  -0  -0  -0  -0   0  -0   0  -0  -0   0  -0   0  -0   0   0  -0  -0  -0  -0   0   0  -0   0   0   0  -0  -0  -0   0  -0   0  -0  -0   0   0  -0   0  -0   0  -0   0   0  -0  -0   0   0   0  -0   0   0  -0   0   0   0  -0   0   0   0  -0  -0  -0   0  -0   0   0   0  -0  -0  -0  -0   0   0   0  -0  -0  -0  -0   0   0  -0   0  -0  -0   0  -0  -0   0  -0  -0   0   0   0   0  -0  -0  -0  -0  -0   0   0   0   0   0  -0   0  -0  -0   0   0  -0  -0  -0  -0  -0   0  -0  -0  -0   0  -0   0   0  -0   0   0  -0  -0   0  -0   0  -0  -0  -0  -0  -0  -0  -0  -0  -0  -0   0  -0   0   0  -0   0  -0  -0   0   0   0  -0  -0   0   0  -0  -0   0  -0  -0  -0  -0  -0   0   0  -0  -0   0   0   0   0  -0  -0  -0  -0  -0  -0  -0   0   0   0  -0  -0   0   0   0  -0   0   0   0   0  -0  -0   0   0  -0   0   0  -0  -0  -0  -0   0   0   0  -0   0  -1
iprm23370688_         20:   -0  -0  -0  -0  -0  -1   0   0  -0   0  -0  -0   0   0   0  -0   0   0  -0 100  -0 -98   0  -0  -0   0  -0   0   0  -0  -0  -0  -0  -0   0   0   0  -0   0   0   0  -0   0  -0  -0   0  -0   0   0  -0   0   0   0  -0   0   0  -0   0  -0  -0   0  -0  -0  -0   0  -0  -0   0  -0   0   0  -0   0  -0  -0   0  -0  -0   0  -0   0  -0  -0  -0   0  -0   0   0  -0  -0  -0   0   0   0   0  -0   0   0  -0   0   0  -0  -0  -0   0  -0  -0   0  -0   0  -0   0   0   0  -0  -0   0  -0   0  -0   0  -0   0  -0   0  -0   0   9   0 -11  -0  -0   0   0  -0   0   0   0  -0   0   0   0   0   0   0   0  -0   0  -0   0   0   0   0  -0   0  -0  -0  -0  -0  -0  -0  -0   0   0   0  -0  -0   0  -0   0   0   0   0  -0  -0  -0  -0   0   0  -0  -0  -0   0   0   0  -0   0   0  -0   0   0   0  -0  -0  -0   0   0  -0  -0  -0   0   0   0   0  -0   0   0   0  -0   0   0   0   0   0  -0  -0  -0  -0   0  -0   0   0   0   0  -0  -0   0   0   0  -0  -0  -0  -0  -0  -0  -0  -0  -0  -0  -0   0  -0   0   0  -0   0   0   0  -0   0  -0  -0  -0  -0   0   0  -0  -0   0  -0   0  -0  -0  -0   0   0   0  -0   0   0   0   0   0   0   0  -0   0  -0  -0  -0   0  -0   0   0   0   0   0   0  -0  -0  -0  -0   0  -0  -0  -0  -0  -0   0  -0   0  -0   0   0  -0   0   0  -0   0   0  -0  -0  -0   0   0   0   0   0   0  -0  -0   0  -0   0   0  -0   0  -0  -0  -0  -0  -0   0  -0   0   0  -0   0   0  -0   0  -0  -0  -0   0   0   0   0  -0  -0   0   0  -0  -0   0  -0  -0  -0  -0   0   0  -0  -0   0   0   0  -0  -0  -0  -0  -0  -0  -0  -0  -0   0   0  -0   0  -0  -0  -0   0  -0   0   0  -0   0   0   0  -0   0  -0  -0  -0  -0  -0  -0  -0  -0   0  -0  -0  -0   0   0   0  -0   0  -0  -0   0   0  -0   0   0   0  -0   0  -0  -0   0   0   0   0   0  -0  -0  -0   0   0  -0   0  -0   0   0   0   0  -0  -0  -0   0  -0   0
iprm23370880_         21:    2   3   2   3   3   6  13   0   0   1   0  -0  -0  -0  -0   0  -0  -0   0  -0 100   1  -0   0  -0  -0   0  -0  -0   0   0   0   0  -1   0   1  -0  -1  -0  -0  -0   0  -0   0   0  -0  -0  -0  -0   0  -0  -0  -0   0   0  -0   0  -1   1   1  -0   0   0   0  -2   0   1  -0   0  -0  -0   0  -0   0   0   0   0   0  -0  -0  -0   0   0   0  -0   0  -0   0   0   0   1  -0  -0  -0  -0   1  -0   0   0  -1  -0  -0  -0   1  -0   1   0   0   1  -0   0   1  -0   2   0  -1  -0   0  -1  -0  -0  -0  -0   0  -0   0  -0   0   8   0   0  -0   0  -0   0   0  -0   0   0   0  -0  -0  -0   4  -0   1   1  -0   0   0  -0  -0   0   0   0   0   1   0   1   0   0   0  -0  -0  -0   0   0   0   0   0  -0  -0  -0   0   1   0  -0  -0   1   1   0   0   0  -0  -0   1  -0  -2   0  -0  -0   0   0  -0   0  -0  -0   0   0   0  -0  -1   0  -0   0  -1  -0   0   0  -0   0   0  -0   1   0  -0  -0   0  -0  -0  -1  -0  -0  -1   0   0  -1  -0  -0   1   0   0   1   0   0   0  -0   0  -0  -0   0   0  -0  -1  -0  -0   0  -0   0  -0   0   1   1   1   0  -0  -0   0  -0  -0   0   1   0   0  -0   1   0   0  -0  -1   0  -0  -0   0  -0  -0   0   1  -0   0  -0  -0  -0   0  -0  -0   0  -0  -0  -0   0   0  -0   0   0  -0   0   0  -0   0   0   0   0  -0  -0  -0   0  -0  -0   0   0   0   0  -0  -0   0  -1   0  -0  -0   1  -1  -0  -0   0   1  -0  -0  -0   0   0   0  -0   0  -0  -0   0  -0  -0   0  -0   0   1   1   0   0  -0  -1  -0   0  -0  -0  -0   0  -0  -0   0   1   0  -0   0   0   0  -0   0   0   0  -0  -0  -0   0   0   0   0   0   0  -0   0  -0   0   0  -0  -0   0   0  -0   0  -0  -0   0  -0  -0   0   0   0   0   0   0  -0  -0  -0   1  -0  -0   0  -1  -0   0   0   0   0  -0   0   0  -0  -0  -0  -0  -0  -0   0   0   0  -0  -0  -1   0   0   0  -0  -0   0  -0   0  -0  -0   0   0   0  -0  -9  10 -11   3
iprm23371072_         22:   -1  -1  -1  -2  -2  -3   1   0  -0   1  -0  -0   0   0   0  -0   0   0  -0 -98   1 100   0  -0  -0   0  -0  -0  -0  -0  -0  -0  -0  -0  -0   0   0   0   0   0   0  -0   0   0  -0   0  -0   0   0  -0   0   0   0  -0  -0   0  -0   0  -0  -0   0  -0  -0  -0   1  -0  -1   0  -0   0   0  -0   0  -0  -0   0  -0  -0   0  -0   0  -0  -0  -0  -0   0   0   0  -0   0  -0   0   0   0   0  -0  -0   0  -0   0   0  -0  -0  -0   0  -0  -0   0  -0  -0   0   0   0   1  -0  -0  -0   0   0  -0   0   0   0  -0   0  -0  -0  -7   1   9   0  -0   0   0  -0  -0   0   0  -0   0   0  -0   0   2   0   0  -0   0  -0   0   0   0   0  -0   0  -0  -0  -0  -0  -0  -0  -0   0   0   0  -0  -0   0  -0   0   0   0   0  -0  -0  -0  -0   0   0  -0  -0  -0   0   0   0  -1   0   1   0   0   0   0  -0  -0  -0   0  -0  -0  -0  -0   0   0   0   0  -0   0   0  -0  -0   0  -0   0   0   0  -0  -0   0  -0   0   0   0   0   0  -0  -0  -0   0   0   0   0  -0  -0  -0  -0  -0  -0  -0  -0  -0  -0   0  -0   0   0  -0   0  -0   0  -0   0   0  -0  -0  -0  -0   0   0  -0   0   0   0  -0  -0  -0   0   0   0  -0  -0   0   0  -0   0   0   0  -0   0  -0  -0  -0   0   0   0  -0   0   0   0   0  -0  -0  -0  -0   0  -0  -0  -0   0  -0  -0  -0   0  -0   0   0  -0   0   0   0   0   0  -1  -0  -0   0   0   0   0  -0   0  -0  -0  -0  -0   0   0  -0   0  -0   0  -0  -0  -0   0   0   0  -0   0   0   0  -0   0  -0  -0  -0   0   0  -0   0  -0  -0   0  -0  -0  -0   0  -0  -0   0  -0   0   0  -0  -0   0   0   0  -0  -0  -0  -0  -0  -0  -0  -0  -0  -0   0  -0   0  -0  -0  -0   0  -0   0   0  -0   0  -0   0   0   0  -0  -0  -0  -0  -0  -0  -0  -0   0  -1  -0  -0   0   0   0  -0   0  -0  -0  -0   0  -0   0   0   0  -0   0  -0  -0   0   0   0   0   0  -0  -0  -0   0   0  -0   0   0   0  -0  -0  -0  -0   0  -1   1  -1   1
iprm23371264_         23:    2   2   2   2   3   3   0   1   1   0   0  -0  -0  -0  -0   0  -0  -0 -97   0  -0   0 100   0   0  -0  -0   0   0   0   0   0   0   1   2  -0  -0  -0  -0  -0  -0   0  -0  -0   0   0   0  -1  -0  -0  -0  -0  -0   0   0  -0  -0  -0   0   0   0   0   0   0  -1  -0   1  -0   0   0  -0  -0  -0   0   0   0  -0   0   0   0  -0   0   0   0   0  -0  -0   0   0  -0   0  -0  -0  -0  -0   0  -0   0   0  -1  -0  -0  -0   0  -0   0   0  -0   0  -0   0   0   0   1  -0   0  -0   0  -0   0  -0  -0  -0   0  -0   0 -28   0  -0  -0  33   0   0  -0   0   0  -0  -0   1   0  -0   1   0   2   0   0   0  -0   0  -0  -0  -0  -0   0  -0  -0   1   1   1   0   0   0  -0  -0  -0   0   0   0   0   0  -0   0  -0   0   0   0   0  -0  -0   0   1   0  -0  -0  -0   1  -0  -1  -0  -0  -0  -0   0   0   0  -0   0   0   0   0  -0  -0  -0  -0   0  -0   0  -0   0  -0   0  -0  -0   1   0   0  -0   0  -0   0  -0  -0  -0  -0  -0   0  -1  -0   0   0   0   0   0   0   0   0   0   0   0   1  -0   0  -0   0   0  -0   0  -0   0  -0  -0   1   2   1   0  -0  -0   0  -0  -0  -0   0   0   0  -0   0   0   0   0  -0  -0   0  -0  -0  -0   0  -0  -1   0   0  -0  -0  -0   0  -0  -0   0  -0   0   0   0  -0  -0  -0   0   0   0  -0   0  -0  -0   0  -0  -0   0   0  -0  -0  -0  -0   1   0   0  -0  -1  -0  -0   0   0   0   1   1  -0   0   0  -1  -0   0  -0   0   0   0   0   0  -0  -0  -0  -0  -0   0  -0   0   0  -1  -0   0   0   1   0   0  -0   0   0   0  -0   0  -0  -0   0  -0  -0   0   0  -0   0  -0   0   0   0   0   0   0   0   0   0   0  -0   0  -0  -0   0  -0   0   0  -0  -0  -0   0   0  -0  -0  -0   0   0   0   0   0   0   0   0  -0   1   0   0  -0  -0  -0   0  -0   0   0   0  -0   0  -0  -0  -0   0   0   0  -0  -0   0  -0  -0  -0  -0   0   0  -0  -0   0  -0  -0  -0   0   0   0  -0  -0  -0   0  -1   2
iprm23371456_         24:   -0  -0  -0  -0  -0   1  -0  -0   1   1  -0   0  -0   0  -0  -0   0 -98  -0  -0   0  -0   0 100  -0   0   0  -0  -0   0  -0  -0  -6   1   1  -0   8  -0   0   0   0  -0   0   0  -0  -0  -0   0   0   0   0  -0   0  -0  -0  -0   0   0  -0  -0  -0   0  -0   0   0   0  -0  -0  -0  -0  -0  -0   0  -0  -0  -0   0  -0  -0   0   0   0  -0   0  -0   0  -0   0   0   0  -0  -0   0  -0  -0  -0  -0   1  88  -1 -92  -0  -0  -0  -0   0  -0   0  -0  -0   0  -0  -0  -0   0   0   0   0   0  -0   0   0  -0  -0  -0 -52   0  -0  -0  -0  -0  61   0   0   0  -0   0   0  -0   0  -0   1   0  -0  -0   0   1  -0  -0   0   0  -0  -0  -0   0   0   1   1   1   0   0  -0  -0   0   0   0  -0  -0   0   0  -0  -0   0   0  -0   0   0  -0   0  -0  -0   0  -0  -0  -0  -0  -0   0   0   0   0   0  -0  -0  -0  -0  -0  -0  -0  -0   0   0   0   0   0   0   0  -0  -0   0  -0  -0   0   0  -0   0   0  -0   0   0   0  -0   0  -0  -0 -13   0  14   0   0  -0   0  -0  -0   0  -0  -0   0   0   1  -0   0   0   0   0   0  -0  -0  -0  -0   1  -0   2  -0  -0   0   0   0   0   0   0  -0  -0  -0   0   0   0  -0  -0   0  -0  -0   0  -0   0  -0   0  -0  -0  -0   0   0   0  -0   0   0  -0  -0   0   0  -0  -0   0  -0  -0  -0   0  -0  -0   0   0   0  -0  -0  -0  -0   0   0   0  -0  -0  -0  -0   0   0  -0   0  -0  -0   0  -0  -0   0  -0  -0  -0   0   0   0  -0   0  -0  -0   0  -0  -0   0   0  -0  -0   0   0  -0  -0   0   0  -0   0  -0   0   0  -0  -0  -0   0  -0  -0   0  -0  -0   0   0  -0   0  -0  -0  -0   0   0  -0  -0  -0  -0  -0  -0  -0   0  -0   0  -0  -0  -0  -0  -0   0   0   0   0  -0   0   0  -0   0   0  -0  -0   0  -0  -0   0   0  -0  -0   0   0   0  -0  -0  -0   0  -0  -0  -0  -0  -0   0  -0  -0  -0   0   0   0  -0   0  -0  -0   0   0   0   0  -0  -0   0   0  -0  -0  -0  -0  -0  -0   0  -0   1   1
iprm23371648_         25:    0   0   0   0   0   0  -0   0   0  -0  -0   0  -0   0  -0  -0 -95   0  -0  -0  -0  -0   0  -0 100   0   0   0   0  -0   0   0  -0  -0   0   0   0   0  -0   0  -0   0  -0  -0  -0  -0 -10  -0   8  -0   0   0  -0   0  -0  -0  -0   0  -0  -0   0   0  -0   0  -0   0   0  -0  -0   0  -0  -0   0   0   0  -0  -0  -0   0  -0  -0   0   0   0   0  -0   0  -0  -0  -0  -0  -0  -0  -0  -0  -0   0  -0  -0  -0   0   0   0  -0  -0   0   0  -0  -0   0   0   0  -0   0   0  -0  -0  -0   0   0  -0  -0  -0  -0 -43   0   0  -0  -0  -0  -0  -0  55   0   0   0   0  -0   0  -0   0   0   0   0  -0   0  -0   0  -0  -0  -0   0   0   0 -97  -0   0  -0   0  -0 -69  -0   0  -0  -0  -0  -0  -0  -1  31   1   0   0  -0   0   0   0   0  -0  -0   0  -0  -0  -0  -0   0  -0  -0   0   0  -0  -0   0   0   0  -0   0   0   0  -0   0   0  -0   0   0  -0   0  -0   0   0  -0  -0   3  -0  -3   0   0  -0  -0   0  -0  -0   0   0   0  -0  -0   0  -0  -0  -0   0   0   0  -0  -0  -1  -0  -0   0   0  -0   0   0   0  -0   0   0  -0  -6  -0   0   0   0   0 -12   0  -0   0  -0  -0  -0   0  10  -0   0  -0  19   0   0  -0  -0   0  -0   0   0  -0  -0   0  -0   0  -0  -0   0  -0   0  -0  -0   0   0   0  -0  -0  -0   0   0   0  -0   0   0  -0   0   1  -0   0  -0  -0  -0  -0  -0  -0   0  -0  -0  -0  -0  -0   0  -0  -1   0   0   0   0  -0  -0  -0  -1   0   0  -0  -0  -0  -0  69   0   0   0   0   0  -0   0  -0  -0  -0  -0   0   0   0   0  -0   0   0  -0  -0   0  -0  -0  -0   0  -0   0  -0  -0  -0  -0  -0   0   0   0   0   0  -0  -0   0   0  -0  -0  -0  -0   0  -0   0   0  -0  -0  -0   0   0  -0  -0  -0  -0   0   0   0   0   0   0   0  -0   0   0   0  -0  -0  -0   0   1  -0  -0   0   0   0  -0  -0  -0   0  -0  -0   0  -0   0   0  -0  -0  -0   0   0  -0  -0   0  -0   0   0  -0   0   0  -0  -0   0  -0   0   0
iprm23371840_         26:    0   0   0  -0  -0  -1  -0  -0  -0   0  -0  -0   0  -0   0 -97  -0  -0   0   0  -0   0  -0   0   0 100  -0   0  -0  -0  -0  -0   0  -0  -0   0  -0   0   0   0   0  -0   2   0  -0  -0   0   0   0   0  -0   0   1  -0   0   0  -0   0  -0  -0   0  -0   0  -0  -1   0   0   0  -0   0  -0   0   0 -11  -0   0  -0  -0   0  -0   0   0   0  -0   0   0  -0   0   0   0  -1   0  -0  -0  -0  -1  -0   0   0  -0  -0   0  -0  -1   0   0  -0  -0  -1  -0   0  -0   0  -0  -0   0   0   0   0   0   0  -0   0 -58  -0   0  -0   0   0   0   0  -0   0  72  -0   0   0   1  -1   0  -0  -0  -0   0   0  -0   0  -0  -0   1   0  -0  -0  -0  -0   0   0  -0   0   0  -0  -0   0  -0   0  -0  60  -0  -0   0   0  -0 -31  -0  -1   0  -3   0   0  -0  -1  -0   5  -0  -0   0  -0  -1  -3   0   0  -0 -28   0  -0   3   0  -2   0  -0 -54   1  95   0  -0   1   0  -0  -1   0  -0  -0  -0  -0   0   0   0  -0   1   0  -0   0  -8   0   0   0  -0  -0  -0  -0   7  -0   0   0  -0  -0   0   0   0  -0  -0   0  -0  -0   0  -0  -0   0  -0   0   0   0   0   0  -0   0   0  -0  -0  -2   2  -0  -0  -0   0   0   0   0  -0   0   3   2   0   2   0 -95   0  -0  -0  69   0  -1  -0   0  -0  -1   0   0  -0  -2   0   0   0  -0  -0   0  -1  -0   0   0  -0  -1   0   1   0  -0   0   0   1   0  -1   5  24  -5   1   0   1  -0  -0  -0  -1  -0   0  -0  -0  -0   0  -0  -0  -0  -0 -94  -0   0   0  -0   0 -69   0  -1  -0  -0  -1  -0   0   0  -0   0   1  -0   0   0  -1  -0  -4  -0  -0   0   7   0  -2   0  -0   0   0  -0  -0   0  -0  -0   0  -0  -0   0  -0   0  -0  -0   0   0  -0   0  -0  -1   0   2  -0  -0   2   0   0   0  -0  -0  -0  -0   2   0   0  -0   0  -1  -0  -0  -0  -0  -0  -1   0  -0  -0   0   0  -1  -0   0  -0  -0   0  -2  -1  -0  -0   0  -0  -0   0   0   0   0   0  -0   0  -2  -0   3   0   1  -0  -1  -0   0  -0  -0
iprm23372032_         27:   -9  -9  -9  -8  -6  -4  -1  -0   0  -1   0   0   0   0 -98   0  -0  -0   0  -0   0  -0  -0   0   0  -0 100   0  -0   0  -1   0   0   0   0  -0  -0  -0   1  -0   0  -0   1   0   0  -0   0  -0  -0   0  -0  -0   1  -0  -0 -58   0  -1   1   1  -0  78  -0  -0   6   0  -5   0  -0   0   0  -0   0  -0  -0  -0   0   0  -0   0   0  -0  -1   0  -1   0  -0  -0   0   0   2  -0   2   0  -0   0  -0  -0   0  -0  -0   0  -0   0  -0  -2  -1   0   1  -0   0  -0  -0  -0   0   0  -0   0  -1  -0   1   1 -81   1  -0   0   0  -0   0   0  -0   0   0  -0  89  -0  -0   0   1  -0  -0   0  -0  -0  -0  -0   0  -0   2  -0   0   0  -0   0  -0  -0   0   0   0   0   0   0  -0   1   2   0  -0   0   0  -0  -0  -0  -0   0  -4  -2   3  -0   0   1   2   0  -4   0   0  -5   2   6  -0   0   1   1  -3  -1  -1   0  -0  -3  -1   1   0  -0  -0  -1   0   4  -0  -0  -1  -0  -0  -0  -0  -0   0   0   0   0   1   0   3  -0  -0  -0   0   0  -0  -0  -0   0   0   0  -2  -1   0  -0   0   0   0   0  -0   0  -0   0   0   0  -0  -1   0  -0  -0   0   0   0   0  -0   0   0   0   0  -2   1  -1   0  -0  -0  -0   0  -0  -1  -3  -0   0  -7  -0   0   0   0  -0  -0  -0  15   1  -1   1   4  -0  -0   0   6  -0  -0   0   0  -0   0   0  -0  -0   0   0  41  -0 -41  -0  -0   0   1   3  -0   3   0   0  -0  -3  -0   4  -1  -0   0   2   0   0  -0  -0  -0  -1   0   0  -1   0   0   0   0  -0  -0  -0   0  -0  -2   0   0   1   0  -0   0  -0   0  -0   1   0   0   0   0  -0   0   0  -0   1  -0   1  -0  -0   0  -0  -0   0   0   0  -0  -1  -1  -1  -0  -0  -1   1  -0   0  -0  -0  -0  -0  -3   0   3   0   0  -0   0 -35  -0   1   0  42  -0  -0  -2  -0   0  -0   4   0   0   0   3   0  -1  -0   0   0  -0  -0  -1   0   1   1  -0 -96   8  90   0  -0   0   0   2   0  -1  -0   1  -0  -0   0  -0   0   0  -0  -0  -0   0   1  -1   1  -0
iprm23372224_         28:   -0  -0   0   0   0   0  -0   0   0   0  -0   0   0   0  -0  -0  -0   0  -0   0  -0  -0   0  -0   0   0   0 100   0  -0   0   0   0   0   0  -0  -0   0  -0  -0  -0   0   0  -0   0   0   0  -0   0  -0   0   0   0   0  -0   0  -0   0  -0  -0  -0   0  -0  -0   0   0  -0   0  -0   0  -0  -0   0   1   0  -0   0  -0  -0   0  -0   0   0   0   0  -0   0   0  -0  -0  -0  -0  -0   0  -0  -0  -0   0   0  -0  -0  -0  -0  -0  -0   0   0  -0  -0   0   0   0   0   0   0  -0  -0  -0   0   0  -0   4  -0  -1   0   0   0   0  -0  -0  -0  -0  -0   1   0  -6   0  -0   0  -0  -0   0   0   0  -0   0   0   0   0  -0  -0   0  -0   0  -0  -0   0   0   0   0  -0  -0  -0  -0   0   0  -0  -0   0  -0  -0   0   0  -0  -0  -0  -0  -0  -0  -0   0   0  -0   0  -0   0   0  -0  -0  -0   0  -0   2   0   0  -0   3  -0   0   0  -0   0   0  -0   0   0 -36   0  -0   0  -0  -0   0  -0  -0   0   0   0   0   0   0  -0   0   0   0  -0  -0   0  -0  -0   0   0  -0   0   0  -0   0   0  -0   0   0   0  -0   0  -0  -0  -0  -0  -0   0  -0   0   0   0   0   0   0   0   0  -2  -0  -0   0  -0  -0   0   0   0   0   0   0  -0   0  -0   0  -0  -0   2   0  -0   0   0   0  -3  -0  -0  -0  -0   0   0   0 -47  -0  10   0  97   0 -92   0  -0  -0   0  -0  -0   0   0  -0  -0   0  -0   0   4  -0  -4  -0  -0   0   0   0   0   0   0   0   0   0  -0  -0   0   0  -0   0  -0  -0   0   0  -0   0   0  -0  -0  -0   0  -1   1  -0   0   0  -2   1   0  -0   0   0   0  -4   0  -0  -0   5   0  -0   0  -0  -0  -0   0  -0   0   0   0  -0  -0  -0  -0   0   0   0   0  -0  20   0  -0   0  -0  -0   0  -0   0   4  -0   0  -0   0   0  -0   0   2  -0   0   0  -0   0   0   0  -0   0  -0  -0  -0  -0   0   0  -0  -0  -0   0  -0   0  -0   0   0  -0  -0   0  -0  -0  -0  -0   0  -0  -0   0   0  -0  -0   0   0  28  -0 -12   0  -0   0   1
iprm23372416_         29:    0   0   0   0   0   0  -0   0   0  -0  -0  -0   0  -0   0   0  -0   0  -0   0  -0  -0   0  -0   0  -0  -0   0 100  -0   0   0  -0   0   0  -0   0   0  -0   0 -94   0   1  -0  -0   1   0  -0   0  -1   0   0   1   0   0   0  -0   0  -0  -0   0  -0   1  -0   0  -0  -0   0   0   0   0  -0  -0   0  -0   0  -0  -0   0  -0   0  -0   1  -0   0  -0   0  -0  -0  -0  -0   0   3  -0  -4  -0   0  -0  -0  -0   0   0   0  -0   0   0   0  -0  -0   0   0   0  -0   0   0  -0  -0  -0   0   0  -0  -0   0   0   0   0   0  -0  -0  -0  -0  -0  -0  -0  -0   0   0  -0   0  -0   0   0   0  -0   0  -0  -0  -0  -0  -0  -0  -0  -0   0  -0  -0   0   0   0  -0  -0  -1   0  -1 -29  -0  -0  -0  -0  -0   0   0   0  -0  16  -0   0   0  -0  -0  -0  -0  -0   0  -0   0   0  -0   0  -0 -58  -0   2   0  64  -0   0  -2   6  -0   0   0  -0   0  -0   2   0   0  -0   0   0   1   0  -0  -0  -1  -0  -0   0  -0   0   0   0   0   0  -0  -0   0  -0  -0  -0  -0  -0  13  -0   0   0  -0  -0   0   0   0  -0  -0  -0 -33   0   0  -0   0  -0   0   0   0   0  -0  -0  -0  -0  -0  -0  -0   0   0  -0   0  -0   0   0   0   0  -0  -0  -0   0   0   0  -0  -0  -0   0  -0  -0   0  -4  -0   0   0  -0   0  31  -0  -0  -0   0  -0   0   0   0  -0   0  -0   0   0  -0   0  -0  -0 -18   0  -0  -0  -0   0   0   0 -16   0  -0  -0  -0   1   0   1  -0  -1   0  -0  -0  37  -0   0  -0  -0   0   0   0   0   0  26 -28  -0  -0  -0  -0  -0   0   0  -0   0 -65   0   0  -0   0   2  -0  -2  -0   0  -0  -0   0   0   0   0  -0  -0  -0  -0   0   0   0   2  53   1  -0   0  -0  -0   0  -0   0  -2   0   2  -0   0   0-100  -0   0  -0  -0   0  96   0   0  -0  -0  -0  -0   0  -0   0  -0   0  -1   0  -0  -0   0   0  -0   0  -0  -0  -0   0  -0  -0   0  -0  -0   0  -0  -0   0  -0  -0  -0   0  -0   0   0  -0   0   0  -0  -0   0  -0   0   0
iprm23372608_         30:    0   0   0   0   0   0   0  -0   0   0   0   0   1   0  -0   0   0  -0  -0  -0   0  -0   0   0  -0  -0   0  -0  -0 100   0  -1  -0  -0   0   0   0   0  -0 -80   0  -0   0  73   0   0  -0   2  -0  -0  -0 -98  -0  -2   0  -0  -1  -0   0   0   1   0  -0  -0   0  -0  -0   0   0   0  -2  -0  -0  -9   0  -0  -1  35   1   0  -0   8  -0  -0   0   0   0  -3  -0   0  -0   0   0   0  -2   0   0   0  -0  -0   0  -0   0   0   0  -0   0   0   0   0  -0  -0  -0  -0   0   0   0  -0  -0  -0  -0   1  -0   0  -0  -0   0  -0   0  -0  -0   0   0  -0   0  -1  -0   0   0  -0  -0  -0   0  -0  -0   0  -0   1   0  -0   0   0  -0   0   0  -0   0   0   0   0   0   0  -0   0   0   0   0   1  -0   0   0  -0  -0   0  -0  -0   0  -0  -1   0   1   0   0   0   0  -0   0   0  -0   6   0   0  -0  -0  -0  -6  -0  -0   3   0  -0  -0   0  -0  -0   0  -0   4   0 -56   0   0  -0  -0   0  -0  -0  59  -0  -4   0   0   0  -3  -0   0   0  -0   0   3  -0  -0  -0  -0  -2   0   0  -0   0   0  -0  -0  -0  -0   3   0   0  -0   0  -0  -0  -0   0  -0  -0   0  -0   0  -0   0  -0   0   0   0  -0  -0  -0  -0  -0  -0  -0   0   4  -0 -14  -0   0   0   0   0  -8   0   1  -1   0   0  -0   0   0   0  -0  -0  -6   0   6   0   0  -0  -0  -0   0   0  -0  -0  -0   0   1  -4   0   0  -0   0   0  -0   0   0   0   3   0   0   0  -0  -0   0   0   0  -0   0  -0  -0   0   0   1  -0  -0   0  -1  -0  -0  -0   0  -0   0   0  -0  -0   0  -0   0  -0   0   3  -0 -34  -0  -0   0   0   0 -93   0   6  -5   0  -0  -4  14   6   0  -0  -1   0  -3  -0  -0   0   1  -0  -6  -0   6  -0   0  -0   0   0  -0   0  -0   0   0   0   0  -0   0  -0  -0  -0  -0  -0  52   1 -68  -0   0   0  -6   0  -0  -0  87   1  -0   0  -7  -0   0  -0  -0   0   0   0   0   0  -2   0  -0  -0   2  -0   3   0  -0  -0  -1   0   0  -0  -0   0  -0   0  -0  -0
iprm23372800_         31:   33  33  32  30  27  20  -0   1  -0   2   2  -0   2  -3   1   0  -0   0  -0  -0   0  -0   0  -0   0  -0  -1   0   0   0 100  -0  -0   0   2  -0   0   0 -89  -1  -0   2  -1  -0   3   1   0  -0   0  -1  -1  -0  -1   1   0   0  -0  -2   4   2   0  -1   0  -1   9  -0  -8   4   2   1   1  -1  -0  -1   1   1  -0   1   0  -1  -1  -0   0  -0   7 -34   0   1  -0 -44  -6   0  -0   1   1   4   0   0  -0   0   0  -1   1   5  -0  -3  15  -0   5   0   0   1  -0   1   0  -1  -0  -0  -4   0 -11 -12   1   2   0  -0   0  -0  -0  -0  -0  -0  -0  -1  -1   8   0  -1  17  -0   0   1   0   1   0   1  -0   1  -2  -0  -2   0   0   3  -0  -0  -0   0  -0  -0  -0   3   0  -0  -1  -0   1  -0  -1   0   1   1  -1   0   3  -3  -0   0  -1   2   6   0   0   1  -0  -8   3  11   0  -0  -1  -1  -2   1   1   1   2   2  -2   5  -1  -4   0  -4   0  -3   1   2   1  -1   1   0   0   0  -0  -0  -1   1  -1  -2   4   0  -2   1   0  -0   0   0  -0  -1   4  -0  -4   0  -0  -1   0  -0  -0   0   0  -0   0  10   0  -0   0   0   1   0  -0  -0   0  -0   0   0  -1  -0  -0  -1  -0   3  70  -0   0   1   0  -0  35  -2   0  -0   1   0  -1  -0 -21  -0  29   0  -1  -2   2  14  -0   0   0  -0  -0  -0   0   1  -7  -2  10   0   1   1  -1  -0  -0  -6   2   6   0   1   1 -13  -3   0   7   1   2  -1  -6   0  -3  19   0  -1   6  -0  -1   1   1   2  -4  -1  -0   1  -0   0   0  -0   0   0   0  -0   0   2  -0   0  -1   4  -0  -0   0  -0   2  -0  -0  -0   1   0  -1   2 -75  -0   3  -0  -0  -1  -0  -1   0   0   1   0  -0   0  -2   9  -1   0   0   0   2   1  -5   1   6  -1   0   3  -1  -3  -0   1   2  -0  -1   0  -0  -0   0   0   1  -3   0  -0  -0   8   0  -0  -0   5   1   1   1   0   0   0   1   1   1 -10   3   1   2  -7  -3  -0  -0  -1   2   3  -0  -1  -1 -15   0   1  -3   0   5  -0  -3   2  -1  -1   1  -1   1   6
iprm23372992_         32:    1   1   2   2   3   4   2   1   0 -29  -0   0  -0   0  -0   0  -0   0  -0  -0   0  -0   0  -0   0  -0   0   0   0  -1  -0 100  -1   0   1  -0   0 -94   0   1  -0  -0  -0  -0   0  -1  -0 -95   0   1   0   1  -0   0  -0  -0  -0  -0   1   0   0   0   0   0  -1   0   1  -0  -0  -0   0  -0   0   0  -0  -0  -0  -1   0   0   0  -0   0   0  -0  -0  -0  -1   0  -0   1  -0  -0  -0  -0   0  -1   0  -0   0   0  -1  -1   0  -0   1  -0   0   1  -0  -0   1  -0   1   0  -1   0   0  -1  -0   0   0  -0   0  -0  -0   0  -0  -0  -0  -0   0   0  -0   0  -0  -0   0   0   0   0   0   0   1  -0   1  -1  -1   1   0   0  -0  -0   0  -0  -1  -0   0  -0  -0   0  -0  -0   0  -0   0  -0  -0   1  -0  -1  -0  -0   0   0   1   0  -0   0   0   1   0  -0  -0  -0   1  -1  -2   0  -0  -0   0   0  -0   0   0   0   0   0   1   0  -0  -0  -0   0  -0   0  -0  -0   1  -0  -0   1  66  -1   0   0  -1   0   0  -1  -0  -0  -1  -3  -0   0   0   3   1   0   0   1   0  -0  -0  -4  -0  -0   1   0  -0   5   0   0  -0  -0  -0  -0  -1  -1  -0   0  -0   1  -0   0   0   0  -0   0   1  -0   0  -1  -2  -1   0   0  -0  -0  -0  -0  -0   0   0  -0  -1  -0  -0  -0   0  -0  -0  -0   0  -0  -0   0   0   0  -0   0  -0  -0   0   0  -0   0   0   0   1  -0  -1  -0  -1  -0   0  -0  -0   1   0   0  -0  -1  -0  -0  -1  -0   0   1   1   1  -1  -1  -1  -1   0   0   0   0   0  -1   0  -0  -0   1   0  -0   0  -0   0   1  -1  -0   1  -0   1  -0   0  -0  -0  -0  -0  -0   0  -0  -0   0   1   0  -0   0   0  -0  -0  -0   0   0  -0   0  -0   0   0   0  -0  -0  -0   0  -0  -0  -0  -0   0   0  -0   0   0  -0  -0   0  -0   0   0   0   0   0   0  -0   0   0   2   0   0   0  -1   0   0  -0   0  -1   0  -0  -0   0   0  -0  -0  -0   1   0   0  -0   0  -0  -1   0   0  -0   0  -0  -0   0   0  -0  -0  -0   0  -0  -0  -2   2  -2   5
iprm23373184_         33:   -2  -2  -2  -3  -3  -1   1   0   1   4  -0   0   0   0  -0  -0   0   8  -0  -0   0  -0   0  -6  -0   0   0   0  -0  -0  -0  -1 100   1   3  -1 -96   0   0   0   0  -0   0   0  -0   0  -0   1   0  -0   0   0   0  -0  -0  -0   0   0  -1  -0  -0   0  -0   0   1  -0  -1  -0  -0   0   0  -0   0  -0  -0  -0   0  -0  -0   0   0  -0  -0  -0   0  -0  -0   1   0  -0  -0   0   0   0   0  -1  -0   2  -2  -3   3  -1  -0  -1   0  -0  -0   0  -1  -0   0   0  -0   0   0  -0  -0   0   1  -0   0   0  -0  -0   0  22   1  -0   0  -0  -0 -18  -0   0   0  -0   0   0  -1   0  -1   1   0   0  -0   1   2   0  -0   0   0   0  -0  -0   0   1   3   3   3   1  -0  -0   0   0   0  -0  -0  -0   0   1   0   0   0  -0  -1  -0   0   0   0  -0  -1  -0   0   0  -0  -1   0   1   0   0   0   0  -0  -0  -0   0   0  -0  -0  -1   0   1   0   0  -0   1   0  -0  -0   0  -0   0   0   1  -0  -0   0  -0   0   0   0   0   0  -0   1  79  -3 -76  -1   0  -0  -0  -0  -0   0  -1  -0   2   0   2  -0  -1   1   0  -0   0  -0   0  -0   0   2   3   4   3  -1   0   0  -0   0  -0   0  -0  -0  -0   1   2   1  -0   0   0  -0  -0   0  -0   0  -0  -0  -1  -0  -0   0   0   0  -0   0   0  -0   0   0   0  -0  -0   0  -0  -0  -0   0  -0   0  -0   0   0  -0  -0  -0   0   0   0   1  -0  -1  -0  -0   0   1  -0   1  -0   0   0  -1   1  -0  -0   0  -1   1   0   0  -0  -0  -0  -0   0   0  -0   0   0   0  -0   0  -0  -0  -1   0   0  -0   1  -0  -0   0  -0  -0  -0   0  -0  -0  -0  -0  -0   0  -0  -0   0  -0   0  -0  -0   0  -0  -0  -0  -0  -0  -0  -0   0  -0   0  -0  -0  -0   0  -1   0   0   0   0  -0   0   0   0  -0  -0  -0  -0   0  -0  -0   0   0  -1  -0   0   0   0   0  -0  -0  -0  -0   0  -0  -0   0   0   0  -0  -0   1   0   0   0   0   0   0  -0  -0  -0   1  -0  -0   0   0   0  -0  -0   0  -0  -0  -2   2  -1   5
iprm23373376_         34:    1   1   1   2   3   5  -8  -0   1  -0  -0   0  -0   0  -0  -0  -0  -1  -0  -0  -1  -0   1   1  -0  -0   0   0   0  -0   0   0   1 100   4 -98  -1  -0   0   0  -0   0  -0  -0   0  -0   0  -0  -0   0   0   0  -0   0  -0  -0  -0   0   0  -0   0   0   0   0  -1   0   1  -0   0  -0  -0   0  -0   0  -0  -0  -0  -0   0   0   0   0   0   0   0  -0  -0  -0   0  -0   0  -0  -0  -0  -0  -0   0   1   1  -1  -1  -0   0  -0  -0   0  -0  -0   0   0  -0 -19  -0   0   0  20   0  -0  -0   0   0   0  -0  -0  -0   0   1  -0  -1  -0  -0   0  -0   0   0  -0  -0  -0   1  -0  -0   3   0  -1   0  -2   1  -0   0  -0  -0  -0  -0   0   0   0   1   1   2   0   0  -0  -0   0   0   0  -0  -0   0  -0  -0  -0   0   0   0   0   0  -0  -1  -0   1   0  -0  -0  -0   1  -0  -1   0  -0  -0  -0   0   0   0  -0   0   0   0   1   0   0  -0  -0   0  -0   0  -0  -0   0  -0  -0  -0   0   0   0   0  -0   0   0  -0  -0  -0  -0  -2   0  -1  -0   2  -0   0   0   0   0  -0  -0  -0   0   0   6   0   1  -0   1   0  -0  -0  -0  -0  -0   1   1   3   1  -0  -0   0   0   0  -0  -0   0   0   0  -0  -1   0   0   0   0  -0  -0  -0  -0  -0   0  -0  -1   0  -0   0   0  -0  -0  -0   0  -0  -0   0   0   0  -0   0  -0  -0   0   0  -0   0   0  -0   1  -0  -1   0  -0  -0   0  -0  -0   1   0  -0  -0  -1  -0  -0  -0  -0   0   1   1   0  -0  -0  -1  -0   0   0  -0   0  -0  -0   0  -0  -0   0   0  -0   0  -0   0   0  -1  -0  -0   0   1   0   0  -0   0   0   0  -0   0  -0  -1   0   0  -0   0   0   0  -0  -0   0   0   0   0   0  -0   0   0   0  -0  -0   0   0  -0  -0  -0  -0   0  -0  -0   0   0  -0  -0   0  -0   0   0  -0   0   0   0   0   0  -0   1   0   0  -0  -0  -0   0  -0  -0  -0   0  -0  -0  -0   0  -0   0  -0   2   0  -0  -0   0  -0  -0   0   0   0  -0  -0  -0   0   0  -0  -0  -0   0   0  -0   8  -9   8  -1
iprm23373568_         35:    5   6   7   8  11  14  -3   2   3   3   0   0  -0   0  -0   0  -0  -1  -0   0   0  -0   2   1   0  -0   0   0   0   0   2   1   3   4 100  -4  -2  -2  -0  -0  -0   0  -0  -0   1  -0   0  -2  -0   0  -0  -0  -0   0   0  -0  -0  -0   1   0   0   0   0   0  -3  -0   3  -0   0   0  -0  -0  -0   0   0  -0  -0  -0   0   0  -0   0   0   0   1  -3  -0   0   0  -2   2  -0  -1  -0  -1   1  -0   2   3  -5  -2  -2  -0   1  -0   1   0  -0   1  -0   0  -0  -0   4   0   1  -0   0  -1   0  -0  -0  -0   1  -0   1   3  -0  -1  -0  -1   0  -0  -0   0   0   0  -0   3   0  -1  12   1   4   0 -11   3  -0   2  -0  -0  -0  -0   1  -0   1   5   7   5   1   0  -0  -0  -0  -0   0  -0  -0   0   0  -0   0   0   0   1   1   0  -0  -1   0   4   0  -0  -0  -0   3  -1  -3   0  -0  -0  -0   1   0   0  -0   0   1   0   2   0  -1  -0  -2   0  -1   0  -0   0  -0   0  -0  -0   3   0   0  -0   0  -0   0  -1  -0  -0  -0  -2   1  -5  -1   2   0   1   0   1   0  -0  -0   0   1   1   6  -1   1  -1   3   0  -0   0  -0   0  -0   1   5   9   5  -0  -0  -0   0  -0  -0  -0   1   1   0  -0   1   1   0   3  -0  -0  -0  -0  -0  -0   0  -1  -6   0  -0  -0   0  -1   0  -0   0  -0  -0   0   0   0  -0  -0  -0   0   0   0  -0   0  -0  -0   1  -0  -1   0   0  -0  -0  -1  -0   3   0   0  -0  -3  -0  -1   0   0   0   2   5  -0  -0   0  -4  -2   0  -0   0   0   0  -0   0  -0  -0   0   0  -0   0  -0   0   1  -4  -0   0   0   6   0   0  -0   0   0   0  -0   2  -2  -2   1  -0  -0   0   0  -0  -0  -0   0   0   0   0   1   0   0   0   0   0  -1   0   0  -0  -0  -0   0   1  -0  -1  -0   0   0  -0   0  -0   0   0   0   0   0   1   0   0  -0   5   0   0  -0  -2  -0   0  -0   0   0   0  -0   0  -0  -0  -1   0  -0   3   0  -0   0  -0  -0  -1  -0   0   0  -1  -0   0  -0   0  -0  -0   0   0  -0  -0   4  -3   3  14
iprm23373760_         36:   -0  -1  -1  -1  -2  -3   7  -0  -1  -1   0  -0   0  -0   0   0  -0   0   0   0   1   0  -0  -0   0   0  -0  -0  -0   0  -0  -0  -1 -98  -4 100   0   1  -0  -0   0  -0  -0   0  -0  -0  -0   0   0   0  -0  -0  -0  -0  -0  -0   0  -0   0   0  -0  -0  -0  -0   0   0  -0   0   0  -0   0   0   0  -0   0   0   0   0  -0  -0  -0   0  -0  -0  -0   1   0  -0  -0   1  -0   0   0   0   0   0   0  -1  -1   1   1   1   0   0   0  -0  -0   0   0  -0   0  22   0  -1  -0 -22  -0   0  -0  -0   0   0   0   0   0   0  -0   0   0   0   0  -0   0  -0  -0  -0  -0   0  -0   0   0  -3  -0   0  -0   1  -1  -0  -0   0   0  -0   0  -0  -0  -0  -1  -0  -1  -0  -0   0   0   0  -0  -0   0   0  -0  -0   0  -0  -0  -0   0  -0  -0   0   1   0  -1  -0   0   0   0  -0   0   0  -0   0  -0   0  -0  -0  -0  -0  -0   0  -0  -0  -0  -0   0   0  -0  -0  -0   0   0  -0   0   0   0  -1  -0  -0  -0   0  -0  -0   0   0   0   0   3  -0   0   0  -2  -0  -0  -0  -0  -0   0   0   0  -0   0  -6  -0  -0  -0  -1  -0   0  -0   0   0   0  -0  -0  -2  -0   0   0  -0  -0   0   0   0   0  -0  -0  -0   1  -0  -0  -1  -0   0   0   0   0  -0  -0   0   2  -0   0  -0  -0   0  -0   0  -0   0   0  -0  -0  -0   0  -0   0   0  -0  -0   0  -0   0   0  -0   0   0  -0  -0   0  -0  -0   0  -1  -0   0   0   1   0  -0   0  -0  -0  -0  -2  -0  -0   0   2   0  -0   0   0  -0   0   0  -0   0   0  -0  -0   0   0   0  -0  -0   1   0  -0  -0  -2  -0  -0   0  -0  -0   0   0  -1   0   1  -0  -0   0  -0  -0   0   0   0   0  -0  -0  -0  -0  -0  -0   0  -0  -0   0  -0  -0   0   0   0  -0   0   0  -0   0  -0  -0   0  -0   0  -0  -0   0  -0  -0  -0  -0  -0  -0  -1  -0  -0   0   0   0   0   0   0   0  -0   0   0  -0   0   0  -0   0  -1  -0   0  -0  -0   0   0   0  -0  -0   0   0  -0   0  -0   0   0  -0  -0   0   0  -7   7  -7  -2
iprm23373952_         37:    1   1   1   2   2   1  -1  -0  -1  -2   0  -0  -0  -0   0   0  -0 -11   0   0  -0   0  -0   8   0  -0  -0  -0   0   0   0   0 -96  -1  -2   0 100  -0  -0  -0  -0   0  -0  -0   0  -0   0  -1  -0   0  -0  -0  -0   0   0   0  -0  -0   0   0   0  -0   0  -0  -1   0   0   0   0  -0  -0   0  -0   0   0   0  -0   0   0  -0  -0   0   0   0  -0   0   0  -0   0  -0   0  -0  -0  -0  -0   0   0  -1   4   1  -5   1   0   0  -0   0   0  -0   0   0  -0  -0   0  -0  -0  -0   0  -0  -0   0  -0  -0   0   0  -0 -29  -0   0  -0   0   0  25   0  -0  -0   0  -0  -0   1  -0   0  -1  -0  -0   0  -0  -1  -0   0  -0  -0  -0  -0   0  -0  -1  -1  -2  -2  -0   0   0  -0  -0  -0   0   0   0  -0  -0  -0  -0  -0   0   0   0   0  -0  -0   0   0   0  -0  -0   0   0  -0  -1  -0  -0  -0  -0   0   0   0  -0  -0   0   0   0  -0  -0  -0  -0   0  -0  -0   0   0  -0   0  -0  -0  -1   0   0  -0   0  -0  -0  -0  -0  -0   0  -0 -91   2  89   0  -0   0   0   0   0  -0   0   0  -2  -0  -1   0   1  -1  -0   0  -0   0  -0   0  -0  -1  -2  -2  -2   0  -0  -0   0  -0   0  -0   0   0   0  -0  -1  -1   0  -0  -0   0   0  -0   0  -0   0   0   1   0   0  -0  -0  -0   0  -0  -0   0  -0  -0  -0   0   0  -0   0   0   0  -0   0  -0   0  -0  -0   0   0   0  -0  -0  -0  -0   0   1   0   0  -0  -0   0  -0   0  -0  -0   0  -0   0   0  -0   0  -0  -0  -0   0   0   0   0  -0  -0   0  -0  -0  -0   0  -0   0   0   0  -0  -0   0  -0   0   0  -0   0   0   0  -0   0   0   0   0   0  -0   0   0  -0   0  -0   0   0  -0   0   0   0   0   0   0   0  -0   0  -0   0   0   0  -0   0  -0  -0  -0  -0   0  -0  -0   0   0  -0   0   0  -0   0   0  -0  -0   1   0  -0  -0  -0  -0   0   0   0   0   0   0   0  -0  -0  -0   0   0  -0  -0  -0  -0  -0  -0  -0   0   0   0  -0  -0   0  -0  -0  -0   0   0  -0   0   0   1  -1   0  -2
iprm23374144_         38:   -1  -1  -1  -2  -3  -3  -7  -1  -0  38  -0  -0   0  -0   0  -0   0   0   0  -0  -1   0  -0  -0   0   0  -0   0   0   0   0 -94   0  -0  -2   1  -0 100  -0  -1  -0   0   0   0  -0   1   0  80   0  -1   0  -1   0  -0   0   0  -0   1  -1  -1  -0  -0  -0  -0   2  -0  -1   0  -0   0   0   0  -0  -0   0   0   0  -0  -0  -0  -0   0  -0  -0   1  -1   0  -0  -0  -1  -1   0   0   0   0  -1   1  -1   0  -0  -0   2   2  -1   0  -1   0  -0  -1   1   1  -1  -0  -1  -0   1  -1  -1   1   0  -0  -0   0  -1   0   0  -0   0  -0   0   0  -0  -0   0  -0   0   0  -0  -0  -1   0  -1  -0  -2  -0  -1   0   1  -1  -0  -0   0  -0   0  -0   1   0  -1   0  -0  -0  -0   0  -0   0  -0  -0  -0  -2  -1   2   0   0  -0  -0  -1   0   0  -1  -1   0  -0  -0   0   0  -1   1   2  -0   0   0  -0  -0   0  -0  -0   0  -0  -0  -0   0   1  -0   0  -0   0   0   0   0  -0   0   0   0 -84  -0  -0   0   0  -0  -0   1   0   0   2   7  -0  -0   0  -7  -2  -0  -0  -1  -0   0  -1   3   0   0  -1  -0   0  -3   1  -0   0   0   0  -0   1   1   0  -1   0  -0   0  -0  -0  -0   0  -0  -1   0  -0   0   4   0  -0   1   1  -0   0   0  -0   0   0  -1  -1   1  -0   0   0   0   0   0   0   0   0  -0   0  -0  -0  -0  -0   0   0  -0  -0   0  -0  -0  -1  -0   1   0   0  -0  -0   0  -0  -0   0  -1  -0   0   0   0   0   0   0  -0   2   0   1  -0  -2   0  -0  -0  -0  -0  -0   1  -1   0   1  -0   0   0  -0   0  -0  -1  -1  -0  -1   1   1   0  -0   0   0   0   0  -0   1  -0  -1  -0  -0  -0   0  -0  -0   0   0  -0  -0   0   0  -0   0  -0  -0  -0   0   0  -0  -0  -0   0   0   0  -0  -0   0  -0  -0   0  -0   0   0  -0  -0  -0   0  -0  -0   0  -0  -0  -1  -0  -0  -0   1  -0  -0  -0  -0   1   0   0   0  -0  -0   1   0   0  -0  -0  -0  -0  -0   0   1  -0  -0  -0  -0   0   0  -0  -0   0   0   0   0   0   0   9  -8   6  -9
iprm23374336_         39:  -30 -30 -29 -27 -24 -17  -1  -0   0  -1  -2   0  -1   3  -1  -0  -0  -0   0   0  -0   0  -0   0  -0   0   1  -0  -0  -0 -89   0   0   0  -0  -0  -0  -0 100   1   0   0   1   0  -3  -1   0  -0  -0   0   1   0   1  -1  -0  -0   0   2  -4  -2  -0   0  -0   1  -9   0   7  -3   5  -1  -1   1  -9   1  -1  -1   0  -1  -0   1   1   0  -0   0  -6  52  -0  -1   0  66   6  -0   0  -1  -2  -4  -0   0   0  -0  -0   0  -0  -4  -0   3 -14   0  -4  -0   0  -0   0  -0  -0   0  -0   0   4  -0  10  11  -1  -2  -0   0  -0   0   0   0   0  -0  -0   1   1  -8  -1   1 -16  -0  -0  -0  -0   0  -0  -0   0  -0   3   0   0   0  -0  -3   0   0   0   0   0   0   0  -3  -0   0   1   0  -1   0   0  -0  -0  -0   1  -0  -3   3   0  -0   1  -2  -5   0  -0  -1   0   8  -3 -10  -0   0   1   1   2  -0  -0  -1  -2  -2   3  -4   1   4  -0   3   0   3  -1  -3  -1   1  -1  -0  -0  -0   0   0   1  -1   1   2  -4  -0   2  -0   1   0  -1  -0  -1   0  -3   0   3  -0   0  -2   0   0   0  -0  -0   0  -0  -4  -0   0  -0  -0  -1  -0   0   1   0   1  -0  -0   1   0   0   1   0  -3 -92   0  -0   0   0   0 -53   2  -0   0  -0  -0   1   0  11  -5 -17  -0   1   2  -2 -13   0  -0  -0  -0   0   0  -0  -0   6   1  -9  -0  -1  -0   3   0   0   6  -2  -6  -0  -0  -3  12   3  -0  -5  -1  -2   1   5  -0   3 -18  -0   1  -5   2   0  -0  -1  -4   4   1   0  -1   0  -0   0   0  -0  -0  -0   0  -0  -2   0   0   1 -10  -0   0  -0   6  -2   0   0   0  -0  -0   1  -1  51  -1  -2   0   0   1   0   1  -0   0  -1  -0   0  -1   2  -5   1  -0  -0  -0  -2   4   5  -1  -5   1  -0  -3   1   3   0  -1  -2   0   1  -0   0   0  -0  -0  -0   3  -0   0   0  -6  -0   0   0  -5  -1  -1  -1  -0  -0   0  -1  -1  -0  10  -2  -1  -2   8   2   1   0  -2  -2  -3   0   1   0  19  -1  -3   3  -0  -5   0   2  -2   1   1   1  -1   1  -1
iprm23374528_         40:   -1  -1  -1  -1  -1  -1  -1   0  -0  -0  -0  -0  -1  -1   0  -0  -0   0   0   0  -0   0  -0   0   0   0  -0  -0   0 -80  -1   1   0   0  -0  -0  -0  -1   1 100  -0   0  -0 -30  -0  -0   0  -2   0   0   0  89  -0   2  -0   0  -2   0  -0  -0   2  -0   0   0  -1   0   1  -1  -0  -0   3   0   0  10   0   0  -2 -72   2  -0   0  -9   0  -0  -0  -0  -0   2   0  -0  -0   0  -0  -0  -1  -1  -0   0   0   0  -0   0  -0  -1   0   0  -0  -0  -1   0   0   0   0   0  -0  -0  -0  -0   1   0   0  -1   0  -0   0   0  -0   0  -0   0   0  -0  -0   0  -0   1   0  -0  -1  -0  -0   0  -0   0   0  -0   0  -0  -0  -0   0  -0  -0  -0  -0   0   0  -0  -0   0  -0  -0  -0  -0  -0   0  -0  -1   0  -0  -0   0   0   0   0   0  -0  -0   2  -0  -2   0  -0  -0  -0   0  -0  -1   0  -7  -0  -0   1   0   0   8   0   0   1  -0   0   1   0   0  -0  -0   0  -5   0  91  -0  -0   0   0  -0   0   0 -93  -0   5  -0   0  -0   3   0   0  -0  -0  -0  -3  -0  -0   0   0  -3  -0  -0   0  -0  -0   0   0   0   0   5  -0  -0   0  -0   0   0   0  -0   0   0  -0   0   0   0  -0  -0  -0  -0  -0   0   0   0   0   0   0   0  -0  -5   0  28  -0  -0  -1  -0  -0  15  -0  -1   1  -0  -0   0   0  -0  -0   0   0   8  -0  -8  -0  -0   0   0   0  -0  -1   0   1   0  -0  -1   6  -0   0   0  -0  -0   0  -0   0  -0  -5  -0  -0  -0   1   0  -0  -0  -1   0  -0   0   0   0  -0  -1   0   0  -0   1   0  -0   0  -0  -0  -0  -0  -0   0   0   1  -0  -0  -0  -3   0   0   0   0  -0  -0  -0  56  -0  -6   7  -0   0  -5 -28   6  -0   0   2  -0   5   0   0   0  -2   0   8   0  -8   0  -0   0  -0  -0   0  -0   0  -0  -0   0  -0  -0  -0   0   0   1   0  -0 -11  -5  25  -0  -0  -1   6   0   0  -1 -99   1   0   0   8   0  -0   0   0  -1  -0  -0   0  -0   2  -0   0   0  -2   1  -3  -0   0   0   1  -0  -0   1   0  -1   1  -1   1   0
iprm23374720_         41:   -2  -2  -2  -2  -2  -2   0   0  -0   0  -0   0   0   0  -0  -0   0  -0   0   0  -0   0  -0   0  -0   0   0  -0 -94   0  -0  -0   0  -0  -0   0  -0  -0   0  -0 100  -0  -1   0  -0  -1  -0   0  -0   1   0  -0  -1  -0  -0  -0   0  -0   0   0  -0   0  -0  -0   1   0  -1   0  -0   0   0  -0   0  -0   0  -0   0   0  -0   0  -0  -0  -0   0  -0   0  -0  -0   0   0   0  -0  -2   0   3  -0  -0   0   0  -0  -0  -0  -0  -0  -0  -1  -0   0   0  -0  -0   0   0   0  -0  -0   0   0  -0  -0   0   0  -0  -0   0   0  -0   0   0   0   0  -0  -0   0   0  -0  -0   0  -0   0  -0  -0  -0   0   0  -0   0  -0   0   0   0   0  -0  -0   0   0   0  -0   0   0   0   0  -0   1  39   0   0   0   0   0  -0  -0  -0   0 -23  -0   0  -0   0   0   0   0   0   0  -0  -1   0   1   0   0  75   0  -2  -0 -81   0  -0   2  -5   0  -0   0   0  -0   0  -2  -0  -0   0  -0  -0  -0  -0   0   0   0   0   0  -0   0   1  -0   0  -0  -0   0  -0  -0   0   0  -0   0  -0  -9   0  -0  -0   0  -0  -0   0   0   0   0   0  24  -0  -0  -0  -0   0   0  -0   0  -0  -0   0   0   0   0   0   0  -0   0   0   0   0  -0  -0  -0  -0  -0   0  -0  -0  -0  -0   0  -0   0  -0   0   0  -0   2   0  -0  -0   0   0 -22   0   0   0  -0   0   0  -0  -0   0   0   2  -0  -1  -0  -0   0   0  25  -0   0   0   0  -0  -0  -0  23  -0   0   0   0  -1   0  -1  -0   1  -0   0   0 -50   0  -0  -0   0  -0  -0   0  -0  -0 -36  20   0   0   0   0   0  -0  -0  -0   0  50  -0  -0   0  -0  -1   0   1   0  -0   0  -0  -0  -0  -0  -0   0   0   0   0  -0  -0  -0  -2 -39  -1   0  -0   0  -0  -0  -0  -0   2  -0  -2   0   0  -0  96   0  -0   0   0  -0-100   0  -0   0   0  -0   0  -0   0   0   1   0   1  -0   0   0  -0  -0   0   0   0   0   0  -0   2   1  -0  -0   0   0   1   0  -0  -0   0   0  -0   0   0   0  -0  -0  -0  -0   0  -0   0  -0  -0
iprm23374912_         42:    8   8   7   7   6   5  -0   0  -0   0   1  -0   0  -1   0   0  -0   0  -0  -0   0  -0   0  -0   0  -0  -0   0   0  -0   2  -0  -0   0   0  -0   0   0   0   0  -0 100  -0  -0   1   0   0   0   0  -0  -0   0   0  26   0   0  -0  -0   1   0   0  -0   0  -0   2  -0  -2   1 -28   0   0  -0  -4   0  -1   0  -0   0   0  -0   1  -0   0   1  -5  -0   0   0  -0   2   3  -1  -0   0 -34   1   0  -0  -0   0   0  -0   0   1  -1  -1  -2   0   1   0   0   0  -0   0   0  -0  -0  -0  -1  -0   2  -3   0   0   0  -0   0  -0  -0  -0  -0  -0   0  -0  -0   2  -6  -0   3  -0   0   0   0   0   0   0  -0   0   1  -0 -99   0   0   1  -0  -0  -0   0  -0  -0  -0   1   0  -0  -0  -0   0  -0  -0   0   0   0  -0   0   1  -1   0   0  -0   0   1  -0  -0   0  -0  -2   1   3   0  -0  -0   0   1  -0   0   0   1   0  48   1  -0  -1   0  -1   1  -1   0 -32  -1  -0   0   0   0  -0  -0  -0  -0   0   1  34   1  -1  -0   0   0  -0   0   0  -0  -0   1   1  -1   0  -0   1   0  -0  -0   0   0  -0   0   0   0  -0   0   0   0   0  -0  -0  -0  -0   0   0  -0  -0  -0  -0  -0   1  -2  -0   0   0  -0   0   0  -0  -0  -0   0   0  -0  -0  -0   1   1   0  -0  -0   1   3  -0  -0   0  -1  -0  -0   0   0   1  -0   1  -0   0   0  34  -0   1  -1   0   1  -1   0 -55  -3  -1  -0   1  -0   0   0  -1  -0  -1   5   0  -0   1   0  -0   0   0   0  -1  -0  -0   0  -0   0  -0  -0   0   0   0  -0   0   0  -0   1   3   3  -0  -0   0  -1  -1   2  -0  -0   0   0   0   0  -1  -0   0   0   0  -0  -0   2  -0  -0   0   0   0  -2  -0  -2  -0   0   0   0   0 -12   3   0  -2  -0   0   1   2  -1  -0   0   0  -0  -0  -0  -0   1   0   0   0  -1  -2   0  -0   2   0   0   1   1   0  -0   0  -0  -0   0   0  -1   0   8   1  -2   0  -2  -1   2  -0  47   1   1  -0  -0  -0  -1 -40   0  -0   0   1  -0  -1   1  -0  -0   1  -1   1   1
iprm23375104_         43:  -10 -10 -10  -9  -8  -7  -1   0   0   0  -0   1   0   0  -1  -1   0  -0   0   0  -0   0  -0   0  -0   2   1   0   1   0  -1  -0   0  -0  -0  -0  -0   0   1  -0  -1  -0 100  -0  -0  -1   0   0  -0   0   0  -0  89  -0  -0  -0  -0  -0   0   0   0   1  -0  -0   6   0  -5   0  -1   0   0  -0   0  -1 -38  -1  -0   0   0   1  55  -0  -1   0  -1   0  -0   1   0   0   1  -0   2   0  -0  -0  -0   0   0  -0  -0   0  -0  -0  -0  -2  -6   1   0  -0   0  -0   0  -0  -0   0  -0   0  -0  -1   6   1  -1  -1   0   0  -0   0   0   0   0  -0  -0   1   1  -0   0   0  -0   4  -0  -0  -0   0   0  -0   0  -5   0   0   0   0  -0  -0   0   0   0  -0   0   0   0  -0  -0   1  -4   0   1  -0   0  -0  -0  -0  -1   0   6  -2   0  -0   0   0   1   0  -0   0  -0  -5   2   6   0   0  -2   1   1  -1   2   0  -0 -71  -0   0   0   0   2  -0   0  63  -0  -0 -63  -0  -0  -0   0  -0  -0   0   0   0  65   0   2  -0  -0   2   0   0  -0  -0  -0  -1  -0   0  -2  -0  -0  -1   0   0  -0  -0   0   0  -0   0   0   0  -0  -0  -0  -0   0   0   0   0  -0  -0   0   0   0  -0   0   0  -1   0   0   0   0   0  -0  -0  -0  -0   0  -0  -0  -2  -0  -1  -0   2  -0   2   1  -1   1   0  -0  -0   0   0  -0  -0   0   0  -1   0   0  -0   0   0   3   7  -2  -6  -3  -0  -0   1  -6  -0   1  -0   1   0  -1  -0  -6  -1  -0   2   0   0   0  -0  -1  -1  -0   1   0   3   0  -3  -0   0  -0  -0   0  -2  -0   4   0   0   0  -0   1   0  -2   1  -0   0  -0  -0  -0   0   0  -0  -0  -0  -0   0   0  -0  -0  19  -0  -0   0   0   0 -10  -1   0  -0  -0   0  -1   1  -0   0  -0  -0  -0  -0 -66  12  68   0   0  -0  -1   1  -0   1   0  -0   1   0  -2  -5   0  -0   2   0   0   4   3   0 -94  -2   0   0  -0  -1 -71   0   0   1 -12  -2   9   3   8  -0   0   0   2   0  -0  -0   1  -0  -1   0   0   0  -0   0  -0  -0   0   1  -0   0  -0
iprm23375296_         44:   -0  -0  -0  -0  -0  -0   0  -0   0   0  -0  -0   0  -0  -0  -0   0  -0   0  -0   0   0  -0   0  -0   0   0  -0  -0  73  -0  -0   0  -0  -0   0  -0   0   0 -30   0  -0  -0 100  -0   0  -0   0   0  -0   0 -60  -0  -0   0  -0  -9   0  -0  -0  12   0   0   0  -0  -0   0  -0   0  -0  -0   0   0  -4   0   0 -12   2  10  -0  -0   2  -0  -0  -0   0   0  -2  -0   0  -0   0   0  -0  -5   0   0   0   0  -0  -0  -0   0   0   0   0  -0   0  -0   0  -0   0   0  -0  -0  -0   0  -0   0  -0   0  -0  -0  -0  -0   0  -0   0   0   0   0   0   0   0   0   0   0  -0  -0  -1  -0  -0  -0   0  -0   0   0   1  -0  -0   0  -0  -1  -0   0   0   0   0   0   0   0  -0  -1  -0   0   1   0   0  -0   0   0  -0  -0   2  -0   0   0  -0  -0  -0  -0   0  -0  -0   0   0  -0  -0  -0   2   0   0   0  -0  -0  -2   0   0   8  -0  -0  -0   0   0  -0  -0   0   0   0 -11   0   0  -0   0   0  -0  -0  12  -0  -0  -0   0   0  -3  -0   0  -0  -0   0   3  -0  -0   0  -0 -19   0   0   0   0  -0  -0   0  -0  -0  26   0   0  -0  -0  -0   0   0   0   0  -0  -0  -0   0  -0  -0  -0  -0  -0   0   0  -0   0  -0  -0   0  -0   0   1  -0  -2  -0   0   0  -0   0  -1   0   0   0   0  -0   0   0  -0   0  -0   0  -0  -0   0  -0  -0   0   0  -0   0   0   0  -0  -0   0   0   0   0   0  -0  -0   0   0   0   0   0  -0   0  -0  -0  -0   0   0   0   0   0  -0  -0  -0   1   0   0  -0  -0   0  -0  -0  -1  -0   0  -0  -0   0  -0  -0   0  -0  -0  -0   0   1   0 -84   0  -0   0   0  -0 -93   0   2  -1  -0   0 -29   2  36  -0  -0  -0  -0  -1   0  -0   0   0   0  -0   0   0   0   0   0   0  -0  -0  -0   0   0   0   0   0  -0   0  -0   0  -0  -0  -0  95  -1-100  -0   0   0  -2   0   0  -5  38   5   0   0  -2  -0  -0  -0  -0  -0   0   0   0  -0  -0  -0  -0   0   0   0   0  -0   0  -0   0   0  -0   0   0  -0  -0   0  -0  -0
iprm23375488_         45:    7   7   8   8   9   8   0   0   0   0  22   0   0  -0  -0   0   0   0  -0  -0   0  -0   0  -0  -0  -0   0   0  -0   0   3   0  -0   0   1  -0   0  -0  -3  -0  -0   1  -0  -0 100   2   0  -0   0  -1 -90  -0  -0   0   2  -0   0  -1   2   1  -0   0   1  -0   1  -3  -1   1   1   0   0  -0  -1   0   0  -0   0   0  -0   0  -0  -0  -0   0   1  -1   0   1  -0  -1   1  -0   0  -0  -0 -39   0  -0  -0   0   0  -0   0 -31  -0  -1   2  -0   3   0  -0   0  -0   0   0  -0   0  -0  -3   0  -2  -2  -0   1   0  -0   0  -0  -0  -0  -0   0  -0  -1   0   1  -0  -0   5   0   0   0   0   0  -0   0  -0   1   2  -0  -1   1  -0  -6   0  -0  -0   0  -0  -0  -0   6  -0  -2  -0   0   1   1  -0   0   0   1  -2   0   1  -1   0  -0  -0   1   3   0  -0   0   0  -0   1   0  -0  -0  -0  -0   1   0   0   0   0   0   0   3  -1  37   0  -2   0  -1  -0   0   0  -0  41   0   0   0  -0  -0 -42   0  -0  -0   1  -0  -5   0  -1  -0   0   0   1  -0   7   0  -1  -0   0   2   0  -0  -0   0   0  -0   0  -0   0   0   2  -0  66   0  -0  -0   0  -0   0   0 -37   0  -2  -0  -0   2   2  -0  -0  -0  -0  -0   1  -1  -0   0  -0  -0  -0  -0  -0   1   1   1  -1   0   0   2   0   0  -0  -0   0   0  -0   0  -1  -0   2   0  -0   0   0  -3  -0   1  -0  -1   0   5  -0  -2  -1  -0   4   0   2  -1  -3  -0  -1   3   1   0   3  -1  -1   1   2   1  -2   0  -2   0   0   0   2  -0   0   0  -1  -1  -0   0   0   0   1   1   0  -0   0  -1   0   0   0  -0   0   0  -0  -1   0   1   1  -0  -0  -0   0  -0  -0  -0   1   0   0   0   0   2   0  -1  -0   2  -0   1  -1   0   1   0   2   1  -0  -1  -2   0   0  -0  -0  -0   0   0   0   0   0  -0   0   0  -0   5   0   0  -0   0   0   0  -0   0   0  -0  -0   0   0  -1   0   0  -0   2   0  -0   1  -0   0   1  -2   0  -0  -3  -0   1  -1  -0   1   0   1   0  -0  -0   0   0   0   2
iprm23375680_         46:    5   5   6   6   5   2   1   1  -0   5   1   0   0  -0   0   0   0   0  -0   0  -0   0   0  -0  -0  -0  -0   0   1   0   1  -1   0  -0  -0  -0  -0   1  -1  -0  -1   0  -1   0   2 100   0   2   0 -93  -0  -0  -0   0   1   0   0  -1   2   1  -0  -0   1  -0  -2  -0   2   0   0  -0  -0   0  -1   0   0  -0   0   0  -0   0  -0   0   3   2   0  -1  20   3 -23  -1   2  -2  -3   0  -1   3   1   1  -0   0   0  -1   1   3  -1   0   1  -0   2  16   0   1   0   1  -0  -1  -0 -17  -2   0  -1  -0   0   1   0   0  -0   0   0   0   0  -0  -0  -1  -0   0  -0  -0   3  -1  -0   0   0   2   0   1   1   2   2  -0  -0  -3   0   3  -0   0  -0  -1  -0   0  -0   1   0   3  -1  -0   0   2  -1   1   2   1  -1   0   1   0  -0   0  -0   1   3   0   0   0   1   2  -0  -3  -1   0  -1  -0  -1   0   1  -0  -0   1  -0   2  -0  -3   0  -1   1  -1  -0   0   0  -0   0  32   1   0  -1 -33  -0   0  -0  -0  -1  -2  -1   2   1   0   0  -0  -1  -1   2   2   0   4   0   2  -0   0  -0  -1   0  -0   2   0  -0  -4   0   0   0   1   1  -0  -1  -0  -0   0  -0  -0  -1  -0  -0   1   1  -1   1   2   1  -0   1  -1   0   1  -0   0  -0  -0  -0   3   1   0  -0  -0  -1   0  -3   0  -0  -2   0  -0   4   0  -0   0   1   0  -0   0  -0  -1  -0  -1   0   1   0   1  -0  -1  -1  -1   3   1   1  -1  -3  -1  -1   1   1  -0   3   1  -2  74   3   0  -2  -0  -0   1  -0   0   6  -1   0   1  -3  -0   0   1  -4   2   2   3  -2  -1   3  -3   0   1  -3   0   0   0  -0   1   1  -1   2  -0  -0   0  -0  -0  -0   0   0   0   1   0   0   1   0   2   3  -4  -0   0  -0  -0   0   0  -4   1  -0  -1   4  -0   0  -1  -0  -2  -0   2   0   1  -0   1   0   1  -0   4  -0   1  -0  -1  -0   0   0   0   0  -0  -0   0  -0  -0  -0   0   0  -1  -0  -0  -0  -0  -0  -0   4  -0   0  -1  -0   0  -0  -1  -0   1   0  -0   0   0  -1   2  -1   5
iprm23375872_         47:    0   0   0   0   0   0  -1  -0  -0  -0   0   1   0   0  -0  -0   7   0  -0  -0  -0  -0   0  -0 -10   0   0   0   0  -0   0  -0  -0   0   0  -0   0   0   0   0  -0   0   0  -0   0   0 100   0 -98  -0   0  -0   0   0  -0   0   0   0  -0  -0  -0   0  -0  -0   0   0  -0   0   0   0   0  -0  -0   0   0  -1   0  -0  -0   1  -0  -0   0   2   0  -0   0  -0  -0  -0   0  -3   0   0  -2  -0   0  -0  -0   0   0   0   0  -0  -2  -0   0  -0  -0   0   0  -0  -0  -0   0   0  -0  -0   0   0  -0  -0  -0  -0   2  -0   0  -0  -0  -0  -0  -0  -3   0   0   0   0  -0   0  -0   0   0   0  -0   0  -0  -0   0   0  -0  -0   0   0   0  13  -0  -0  -0  -0  -0  28  -0   0  -0   0  -0  -0  -0  -0 -59   0   0   0   0  -0  -0   0   0  -0  -0   0  -0  -0   0   0  -0   0   0  -0  -0   0  -0   0   0   0   0   0  -0   0   0   0   0   0  -0   1   0   0  -0   0   0   0  -0 -50  -1  51   0  -0  -0  -0   0   0  -3  -0   0   1  -0   0   0  -1  -0   0   3  -0   0   0  -0  12  -0  -0   0   0  -0  -9   0  -0  -0  -0   0  -0   0  -0  -0  -0  -0   0   1  -0  -0   0  -0  -0  -0   0  -1  -0   0  -0  -1   0   0  -0   0  -0  -0   0  -0  -0  -1   0  -0   0   0  -0   0  -0   0  -1  -2   1   0   0  -0  -0  -0   0   0   0  -0   0  -0  -0   0  -0  -0   0   0  -0  -0   0  -2   0   0  -0  -0  -0  -2   0   0   0   0   0   1   0   0  -0  -1  -0   0   0  -0  -0  -0   0  -0 -27   0  -0   0   0  -0  -0   2  -0  -1  -0  -0   0   1   0   1  -0   0   0   0  -0   0  -0  -0   0   0  -0  -0   0  -0  -1   0  -0  -0   1   0   0   0   0  -0   0   0  -0   0  -0  -0   0  -0   0  -0  -0   0  -0   0   0  -0   0  -3  -0   3  -0   0   0   0   0   2  -0   0   0   2  -0  -0   0  -0  -0  -0  -0   0  -0   0   0  -0   0   0  -0   0   0  -0  -0  -0   0   0  -0  -0  -0  -0  -0   0  -0  -0   0   0   0   0  -0  -0   2  -1   1  -0
iprm23376064_         48:   -2  -2  -2  -4  -5  -7  -2  -1  -0  22   0  -0   0  -0   0  -0   0  -0   0   0  -0   0  -1   0  -0   0  -0  -0  -0   2  -0 -95   1  -0  -2   0  -1  80  -0  -2   0   0   0   0  -0   2   0 100  -0  -1  -0  -2  -0  -0   0   0   0   0  -1  -0  -0  -0  -0  -0   2  -0  -2   0   0   0  -0   0  -0  -0   0   0   0   1  -0  -0  -0   0  -0  -0   0   1   0   1  -0   1  -1   0   0   0   0  -0   1   0   0  -0  -0   1   1  -0   0  -1   0  -0  -1   0   0  -1   0  -1  -0   1   0  -0   1   0  -0  -0   0  -0   0   0  -1   0   0   0   0  -0  -0   0  -0   0   0   0  -1  -0  -0  -1  -0  -1   0  -1   1   1  -1   0  -0   0   0  -0   0   1   0  -0   0   0  -0   0   0  -0   0  -0   0   0  -1   0   1   0  -0  -0  -0  -1  -0   0   0  -0  -2  -0   0   0   0  -2   1   2  -0   0   0  -0  -0   0  -0  -0  -0  -0  -0  -1  -0   0   0   1  -0   0  -0   0   0  -1   0   0  -1 -51   1  -0  -0   1  -0  -0   1   0   0   1   4   0  -0  -0  -3  -1  -0  -0  -1  -0   0   1   5   1   0  -1  -0   0  -6  -1  -0   0   0   0   0   1   2   0  -0   0  -1   0  -0  -0  -0   0   0  -1  -0  -1   1   2   1  -0  -1   0   0   0   0   0  -0  -0   0   4   0   0  -0  -0   1   0   0  -0   0   0  -0  -0  -0   0  -0   0   0  -0  -0   0  -0  -1  -0  -2   0   2   0   1   0  -1   0   0  -2  -0   0   0   2   0   0   1   0  -0  -1  -2  -1   1   1   2   1  -0  -0  -0  -0  -0   1  -0   0   0  -1  -0   0  -0   0  -0  -1   2   0  -1   0  -3  -0  -0   0   0  -0   0   0  -1   1   1  -0  -1  -0   0  -0  -0   0   0   0  -0  -0   0  -0   0  -0  -0  -0   0   0   0  -0   0   0   0   0  -0  -0   0  -0  -0   0   0  -0   0  -0  -0  -0  -0  -0  -1   0  -0   0  -3  -0  -0  -0   1  -0   0   0  -0   2  -0   0   0  -0  -0   1   0   1  -3  -1  -0   0  -0   0   1  -0  -0   0  -0   0   0  -0  -0   0   0   0  -0   0   0   1  -2   1  -8
iprm23376256_         49:   -0  -0  -0  -0  -1  -1   0   0  -0   1   0  -1   0  -0   0  -0  -6  -0   0   0  -0   0  -0   0   8   0  -0   0   0  -0   0   0   0  -0  -0   0  -0   0  -0   0  -0   0  -0   0   0   0 -98  -0 100  -0  -0   0  -0  -0   0   0  -0   0  -0  -0   0  -0   0  -0   0  -0  -0   0   0   0   0   0  -0  -0   0   1  -0  -0   0  -1  -0  -0  -0  -2   0  -0   0   0  -0  -0  -0   2   0   0   1  -0   0   0   0  -0  -0  -0   0  -0   2  -0   0  -0  -0   0   0   0   0   0  -0  -0  -0  -0   0   0  -0  -0   0  -0  -2   0  -0   0   0   0   0  -0   3   0  -0   0   0  -0  -0  -0  -0  -0  -0   0   0   0   0   0  -0  -0  -0  -0  -0   0 -11   0   0  -0   0   0 -23   0  -0   0  -0   0  -0   0  -0  51   0   0   0  -0   0  -0  -0  -0  -0  -0  -0   0   0   0   0  -0   0   0  -0   0  -0  -0  -0   0   0  -0   0   0   0  -0   0   0  -0   0  -2  -0  -0   0   0   0   0   0  58  -0 -59  -0  -0  -0  -0  -0   0   2   0   0   1   0  -0  -0  -1  -0  -0  -2  -0  -0  -0   0 -15   0  -0  -0   0   0  11   0   0   0   0  -0   0  -0   0   0   0   0  -0  -0  -0   0  -0  -0  -0  -0   0   0   0   1   0   1   0   0   0   0   0   0   0   0  -0   0   0  -0   0  -0   0   0   0  -0   1   2  -1  -0  -0   0  -0   0   0   0  -0   0   0  -0  -0  -0   0   0   0   0  -0  -0  -0   2  -0  -0  -0   0   0   2  -0   0   0  -0  -0   0  -0   0   0  -0   0  -0  -0   0   0  -0   0  -0  23   0  -0   0  -0   0   0  -2  -0   0   0  -0   0  -0   0  -1   0   0   0  -0   0   0  -0  -0  -0   0  -0  -0  -0  -0   1  -0  -0   0  -1   0  -0   0  -0   0  -0  -0   0   0  -0   0   0   0  -0   0  -0  -0   0  -0   0  -0  -0   2   0  -2  -0   0  -0  -0   0  -2   0  -0  -0  -2  -0   0   0   0   0  -0  -0   0   0   0   0  -0   0   0   0  -0  -0  -0   0  -0   0   0   0  -0  -0  -0   0   0  -0  -0   0   0   0   0   0   0  -0   0  -0   0
iprm23376448_         50:   -3  -3  -3  -3  -3  -1  -0  -0   0  -3  -0  -0  -0   0  -0  -0  -0  -0   0  -0   0  -0  -0   0  -0   0   0  -0  -1  -0  -1   1  -0   0   0   0   0  -1   0   0   1  -0   0  -0  -1 -93  -0  -1  -0 100   0   0   0  -0  -0  -0  -0   0  -1  -0   0   0  -1   0   1   0  -1  -0  -0   0   0  -0   0  -0  -0   0  -0  -0   0  -0   0  -0  -4  -1  -0   1 -30  -1  34   1  -1   1   3  -0   1  -1  -0  -0   0  -0  -0   0  -1  -2   1  -0  -0   0  -1 -24  -0  -1  -0  -0   0   1   0  25   1  -0   0   0  -0  -1  -0  -0   0  -0   0  -0  -0   0   0   0   0  -0   0   0  -2   1   0  -0  -0  -1  -0  -0  -0  -2  -1   0   0   2  -0  -2   0  -0   0   0   0  -0   0  -0  -0  -3   1   0  -0  -1   1  -1  -1  -1   0  -0  -1  -0   0  -0   0  -0  -2   0  -0  -0  -0  -1   0   2   1  -0   1   0   1  -0  -1   0   0  -1  -0  -1   0   1  -0   1  -1   1   0  -0  -0   0  -0 -47  -0   0   0  49   0  -0   0   0   0   1   1  -1  -1   0  -0  -0   1   1  -1  -1  -0  -5  -0  -1   0  -0   0   0  -0   0  -1  -0  -0   5  -0  -0  -0  -1  -0   0   0   0   0  -0   0   0   0   0   0  -1  -0   0  -1  -1  -0   0  -1   0  -0  -1   0  -0   0   0   0  -1  -1  -0   0   0   0  -0   4  -0   0   1  -0   0  -5  -0   0  -0  -0  -0   0  -0   0   0   0   1  -0  -1  -0  -0   0   0   1   1  -2  -0  -1   0   2   1   1  -1  -0   0  -2  -1   1 -92  -1   0   1  -0   0  -0   0  -0  -3   0  -0  -0   2   0  -0  -1   5  -1  -1  -1   4   1  -4   1  -0  -1   4  -0  -0  -0   0  -1  -1   1  -1   0   0  -0   0   0   0   0  -0  -0  -0  -0  -0  -0  -0  -2  -4   3   0  -0   0   0  -0  -0   3  -1   0   1  -3   0  -0   1   0   1   0  -1  -0  -1   0  -0  -0  -1   0  -2   0  -1   0   1   0  -0  -0  -0  -0   0   0  -0   0   0   0  -0  -0   0   0   0   0   0   0   0  -3   0  -0   1   0  -0   0   1   0  -1  -0   0  -0  -0  -0  -0   0  -3
iprm23376640_         51:   -2  -2  -2  -2  -2  -2  -1   0   0  -0 -32   0  -0   0   0  -0  -0  -0   0   0  -0   0  -0   0   0  -0  -0   0   0  -0  -1   0   0   0  -0  -0  -0   0   1   0   0  -0   0   0 -90  -0   0  -0  -0   0 100   0   0  -0  -3   0  -0   0  -1  -0   0  -0  -1   0   0   4  -0  -0  -0  -0  -0   0   0  -0  -0  -0  -0  -0   0   0   0   0   0  -0  -0  -0  -0  -0   0   0  -0   0  -0   1   0  25   0  -0   0  -0  -0   0   0  20   0  -0  -0   0  -1  -0   0  -0   0  -0  -0   0  -0   0   1  -0   0   0   0  -0  -0   0  -0   0   0   0   0  -0   0   0  -0  -0   0  -0  -1  -0  -0   0  -0   0  -0  -0   0  -0  -0  -0   0  -1  -0  11  -0   0   0   0   0   0  -0  -7   0   2   0  -0  -0  -0  -0  -0  -0  -0   1  -0  -0  -1  -0   0  -0  -0  -1  -0   0   1  -0   0   1  -0   0   0   0   0  -2  -0  -0  -0   0  -0  -0  -1   0 -24  -0   0  -0   0   0  -0  -0   0 -62  -0   0  -0  -0   0  64  -0   0   0   0   0   3  -0   0   0  -0  -0  -0   0  -3  -0  -0   0  -0  -1   0   0   0  -0  -0   0  -0   0  -0  -0  -3   0 -89  -0   0   0   0   0  -0  -0  56  -0   2   0   0  -0  -0   0  -0   0   0   0   0   0   0  -0   0   0   0   0  -0  -1  -0  -0   0  -0   0  -0  -0  -0  -0   0   0  -0   0  -0   0  -0  -0  -0   0  -0   0   4   0  -0   0   0  -0  -6   0   0   0   0  -1  -0  -1   0   1   0   0  -1  -1  -0  -1   1   0  -0  -0  -1   0  -0   3  -0  -0  -0  -1  -0   0   0   0   0   0  -0  -0  -0  -0  -1  -0  -0   0   1  -0  -0  -0   0   0  -0   0   2  -0  -2  -0   0  -0   0  -0   0   0   0  -0  -0  -0  -0  -0  -0  -0   1   0  -2   0  -0   0  -0  -0  -0  -2  -0   0   0   2   0  -0  -0   0   0  -0  -0  -0  -0  -0  -0  -0  -0   0  -1  -0  -0   0  -0  -0  -0   0  -0  -0   0   0  -0  -0   0   1  -0   0  -0  -0   0  -2   0  -0  -0   2  -1   0   1  -0  -0   0   0  -0  -0  -0  -0  -0  -0   1  -1   1   0
iprm23376832_         52:   -0  -0  -1  -1  -1  -1  -0   0  -0  -0  -0  -0  -1  -0   0  -0  -0   0   0   0  -0   0  -0  -0   0   0  -0   0   0 -98  -0   1   0   0  -0  -0  -0  -1   0  89  -0   0  -0 -60  -0  -0  -0  -2   0   0   0 100   0   2  -0   0  -0   0  -0  -0   0  -0   0   0  -0   0   0  -1  -0  -0   3   0   0   9  -0   0  -0 -45   0  -0   0  -8   0   0  -0  -0  -0   3   0  -0   0  -0  -0  -0   1  -0  -0  -0   0   0  -0   0  -0  -0  -0   0  -0  -0  -0  -0   0   0   0   0  -0  -0  -0   0   0   0   0  -1   0  -0   0   0  -0   0  -0   0   0  -0  -0   0  -0   1   0  -0  -0   0  -0   0  -0   0   0  -0   0  -0  -0  -0  -0  -0  -0  -0  -0   0  -0  -0  -0   0  -0  -0  -0  -0  -0   0  -0  -1   0  -0  -0   0   0   0   0   0  -0   0   2  -0  -1   0  -0  -0  -0   0  -0  -0   0  -7  -0  -0   0   0   0   7   0   0  -1  -0   0   0  -0   0   0  -0   0  -5  -0  67  -0  -0   0   0  -0   0   0 -70   0   5  -0  -0  -0   3   0  -0  -0   0  -0  -3   0   0   0   0  -0  -0  -0   0  -0  -0   0   0   0   0   0  -0  -0   0  -0   0   0   0  -0   0   0  -0   0  -0   0  -0   0  -0  -0  -0   0   0   0   0   0   0   0  -0  -5   0  18   0  -0  -0  -0  -0  10  -0  -1   1  -0  -0   0  -0  -0  -0   0   0   7  -0  -7  -0  -0   0   0   0  -0  -0   0   0   0  -0  -1   4  -0  -0   0  -0  -0   0  -0  -0  -0  -4  -0  -0  -0   0   0  -0  -0  -0   0  -0   0   0   0  -0  -1   0   0  -0   1   0  -0   0  -0   0  -0  -0   0   0  -0   0  -0  -0  -0  -4   0  22   0   0  -0  -0  -0  85  -0  -6   6  -0   0  -0 -17  -1  -0   0   2  -0   4   0   0  -0  -2   0   7   0  -7   0  -0   0  -0  -0   0  -0   0  -0  -0  -0  -0   0  -0   0   0   1   0   0 -39  -2  56   0  -0  -0   6  -0   0  -0 -95   0   0  -0   8   0  -0   0   0  -0  -0  -0  -0  -0   2  -0   0   0  -2   0  -3  -0   0   0   1  -0  -0   0   0  -0   1  -0   0   0
iprm23377024_         53:   -6  -6  -6  -6  -5  -4  -0   0   0   0  -0   0   0   0  -1  -1   0  -0   0   0  -0   0  -0   0  -0   1   1   0   1  -0  -1  -0   0  -0  -0  -0  -0   0   1  -0  -1   0  89  -0  -0  -0   0  -0  -0   0   0   0 100   0  -0  -0  -0  -0  -0   0   0   0  -0  -0   3   0  -2   0  -1   0   0   0   0  -1 -62  -0  -0   0   0   0  80  -0  -1   0  -1   0  -0   1   0   0   1  -0   1   0  -0  -0  -0   0   0  -0  -0  -0  -0  -0  -0  -1  -7   3  -0  -0   0  -0   0  -0  -0   0  -0   0   0  -3   7   1  -0  -0   0   0  -0   0   0   0   0  -0  -0   1   0  -0   0  -0  -0   5  -0  -0  -0   0   0  -0   0  -7  -0  -0  -0   0  -0  -0   0   0   0  -0   0   0   0  -0  -0   0  -3   0   1  -0   0  -0  -0  -0  -0   0   4  -1   0  -0   0   0   0   0  -0   0  -0  -2   1   3   0   0  -1   2   4  -2   1   0  -0 -48   0   0   1   0   1  -0   0  42  -0  -0 -87  -0  -0  -0  -0  -0   0   0   0   0  89   0   1  -0  -0   2   0   0  -0  -0  -0  -2  -0   0  -1  -0  -0  -0   0   0  -0  -0   0   0  -0   0   0   0  -0  -0  -0  -0   0   0   0   0  -0  -0   0   0   0   0  -0   0  -0   0   0   0   0   0  -0  -0  -0  -0   0  -0  -0  -1  -0  -0  -0   1  -0   1   1  -1   0  -0  -0  -0   0   0  -0  -0   0   0  -1   0   0  -0   0   0   7   4  -1  -4  -7  -0  -1   1  -4  -0   1  -0   0   0  -0  -0  -4  -1  -0   1   0   0   0  -0  -0  -0  -0   1   0   2   0  -3  -0   0  -0  -0   0  -1  -0   3   0   0   0  -0   2   0  -2   0  -0   0  -0  -0   0   0   0  -0  -0  -0  -0   0   0  -0  -0  36  -0  -0   0   0   0 -21  -1   1  -0  -0   0  -0   1   0   0  -0  -0  -0  -0 -44  25  46   0   0  -0  -1   0  -0   0   0  -0   1  -0  -1 -12   0  -0   1   0   0   8   1   0 -99  -1   0   0   0  -1 -93   0  -0   1 -25  -1   5   2  18  -0   0   0   1   0  -0  -0   1  -0  -0   0   0   0  -0   0  -0  -0   0   0  -0   0  -0
iprm23377216_         54:    2   2   2   2   2   1  -0   0   0   0   0   0   0  -1   0   0  -0   0  -0  -0   0  -0   0  -0   0  -0  -0   0   0  -2   1   0  -0   0   0  -0   0  -0  -1   2  -0  26  -0  -0   0   0   0  -0  -0  -0  -0   2   0 100   0   0  -0  -0   0   0   0  -0   0  -0   0  -0  -0   0  -3   0   0  -0  -6   2  -0  -0  -0  -1   0   0   0  -0   0   1  -7  -5   0   0  -0  -3   6  -1  -0   0 -27   0   0  -0  -0   0   0  -0   0   0  -1  -0  -1  -0   0   0   0   0  -0   0   0  -0  -0  -0  -0   0   1  -3   0   0   0  -0   0  -0  -0  -0  -0   0   0  -0  -0   3   1  -0   2  -0   0   0   0   0  -0   0  -0   0  -1  -0 -26   0   0   0  -0  -0  -0   0  -0  -0  -0   0   0  -0  -0  -0   0   0  -0   0   0   0  -0   0   0  -0  -0   0  -0   0   0  -0   0   0   0  -0   0   0   0  -0  -0  -0  -1   0   0  -0   1   0  38   0  -0  -0   0  -0   1  -0   0 -69  -0   1   0   0   0   0  -0  -0  -0  -1   0  72   0  -0  -0   0  -0  -0   0   0   0  -0   0   0  -0   0  -0   0   0  -0  -0   0   0  -0  -0   0   1  -0   0   0   0   0  -0  -0   0  -0   0   0  -0  -0  -0  -0  -0   0   1  -0  -0   0  -0   0   5  -0  -0  -0  -0   0   0  -0  -0   1   0   0   0  -0   0   3  -0   0  -0  -1   0  -0   0   0  21  -1 -16  -0   0   0 -67  -0  -0  -0   0   0   0   0  44   8  -0  -0   1  -0   0   0  -0  -0  -0  -6   0  -0   0   0  -0   0   0   0  -0  -0  -0   0  -0   0   0  -0   0   0  -0  -0   0   0  -0   1   2   2  -0  -0   0  -1  -1   2  -0  -0   0  -1   0   0  -1  -0   0   1  -0  -0   0  -0  -0  -1  -0   1   0   0  -0  -0   0  -0   0   0   0  -2  24   0 -24  -0   0   0  -0  -0  -0   0   0  -0  -0  -0  -0   0   0   0   0  -0   0   0   0   1   0   0  -0   0   0  -0   0  -0  -2   0   0  -0   0   3   0   0   0  -0  -0  -0  -0   7   0   0  -0  -0  -0  -0 -87   0  -0  -0   0   0  -0   1  -0  -1   0  -0   0   0
iprm23377408_         55:    2   2   2   2   2   2   0   0  -0   0   5  -0  -0   0   0   0   0   0  -0   0   0  -0   0  -0  -0   0  -0  -0   0   0   0  -0  -0  -0   0  -0   0   0  -0  -0  -0   0  -0   0   2   1  -0   0   0  -0  -3  -0  -0   0 100   0  -0  -0   0   0   0  -0  86   0   0 -47  -1  -0   0  -0  -0   0  -0  -1   0   0  -0   0   0  -0  -0   0  -7  -0   0  -0   0   0  -0  -0   0   0   9 -10   3  -0   0   0  -0   0   0  -0   0   0   0   2   0  -0   0   0  -0   0   0   0   0  -0   0  -0  -0   0  -0   0   0   0   0  -0   0  -0  -0  -0  -0   0   0  -0  -0  -0  -0  -0   0   0   0   0   0   0   0   0  -0   0   0  -0  -0 -45   0   3   0  -0  -0  -0  -0   0  -0  -1   0  -7  -0  -0   0   0  -0   0   0   0  -0  -0   1  -1   0   0  -0   0   0  -0   1  -2   0   1   1  -1  -0   0  -0  -0 -15   0   0   0  -0   1  -4   0  -0   0   0  -0  -0  -1  -0  -0   0  -0   7   0   0   0  -0  -0  -7   0  -0   0   1   1  -0   0  -0  -0   0   0   0  -0   0  -0  -1  -4   0   0  -0  -0  -0   0   0  -0   0  -0  -0   2  90   0   4   0  -0  -0  -0  -0   0   0  -8  -0 -97  -0  -0   0   0  -0   0   0   0  -0   0  -0  -0   0  -0   0  -0  -0   0   0   0   0  -0  -0  -0  -0   6   1   0   0  -0  -0  -2   0  -0   0   0  -0  -0   0   0  31  -0  -1   0   1   0  32  -0  -0  -1   1   0   0   0  -0  -0   1  -1   0 -60  -0   0  -0  -0   0   0   0  -0  -0 -95   0  -0   0   1  -0   0   0  -0  -0   0   0   3  -0   0   0   0  -0   0  -0   0  -0   0   0   0  -0  -0   0   0   0   0  -0   0   0   0  -0   0   0   0  -0  -1   0   0   0   0  62  -1   2  -0  -0  -0  -0   0   0 -18   1  -0  -1   6  -0   0  -0  -0   1  -0  -1   0   0  -0   0   0  -1   0   0  -0  -1  -0  -0  -0   0   0  -0   0   0   0   0  -0  -0  -4   0   0  -2  -0  -0  18  -0  -0   2  19   9   0  -0  -0   0  -0  -0  -0   0   0  -0  -0   0  -0   0  -0   1
iprm23377600_         56:    1   1   1   1   0   0  -0   0  -0   0  -0   0  -0  -0  68  -0   0   0  -0   0  -0   0  -0  -0  -0   0 -58   0   0  -0   0  -0  -0  -0  -0  -0   0   0  -0   0  -0   0  -0  -0  -0   0   0   0   0  -0   0   0  -0   0   0 100  -0   0  -0  -0   0 -92   0   0  -1  -0   0  -0   0  -0   0   0  -0   0   0  -0  -0  -0   0   0  -0  -0   0  -0   0  -0   0   0  -0  -0  -0   0  -0  -0   0  -0  -0   0  -0   0   0   0  -0  -0   0   0   0  -0  -0   0   0   0   0   0  -0  -0  -0  -0   0   0  -0  -0  90  -0   0   0  -0   0  -0   0   0  -0  -0   0 -83   0   0   1  -0  -0   0  -0  -0   0   0  -0   0   0  -0   2  -0  -0   0  -0   0   0  -0  -0  -0  -0  -0  -0   0  -0  -0  -0   0  -0   0   0  -0   0  -0  -0   0   0  -7   0  -0  -0  -0  -0  11  -0  -0   1  -0  -1  -0  -0  -0  -1   3   0   0   0   0   0   0  -0  -0   0   0   0  -0  -0   0   0   0   0  -0  -0   0  -0  -0   0   0  -0  -0  -0  -0  -0   0   0   0  -0   0  -0  -0  -0  -0   0   0   0  -0  -0  -0   0  -0  -0   0  -0   0   0  -0  -0   0   0  -0   0   0  -0  -0  -0  -0   0   0  -0  -0  -0   5  -0   0  -0   0   0   0  -0   0   0   9   0  -0  20   0  -0  -0  -0   0   0   0 -38  -0   0  -0 -11  -0   0   0 -16   0  -0  -0  -0   0  -0  -0  -0   0  -0  -0 -12  -0  12   0   0  -0  -0  -0  -0  -0  -0   0   0   0  -0  -0   0  -0   0  -0   0   0   0  -0  -0   0   0  -0   0  -0  -0  -0   0   0  -0   0  -0   0   0  -0  -0  -0  -0  -0   0   0   0   0  -0  -0  -0  -2  -0   0   0  -0  -0  -0   0  -3  -0   0  -0  -0   0  -0  -0   0   0   0   0   0   0   0   0  -0   0  -0   0   0   0   0   0  -0  -0  -0  -0  -0  -0  86  -0  -0   0 -93   0   0   0   0   0   0  -1   0   0  -0  -0   0   0  -0  -0  -0   0  -0   0   0  -0  -0   0  46  -0 -39  -0   0  -0   0  -0  -0   0  -0  -0   0   0  -0  -0  -0   0   0   0   0  -0   0  -0   0   0
iprm23377792_         57:   -0  -0  -0  -0  -0   0   0  -0   0   0   0   0   0   0  -0   0   0  -0   0  -0   0  -0  -0   0  -0  -0   0  -0  -0  -1  -0  -0   0  -0  -0   0  -0  -0   0  -2   0  -0  -0  -9   0   0   0   0  -0  -0  -0  -0  -0  -0  -0  -0 100  -0   0   0 -95   0  -0  -0   0  -0  -0   0   0   0  -0  -0  -0  -0   0  -0  96   1 -98   0  -0   0  -0   0  -0   0  -0   0   0   0   0  -0   0   0   2   0  -0   0   0  -0  -0  -0  -0   0  -0  -0  -0   0   0  -0  -0   0  -0   0   0  -0   0   0  -0  -0   0   0  -0   0  -0  -0   0  -0   0   0  -0   0   0  -0   0  -0  -0   0   0   1  -0  -0  -0   0  -0   0   0  -0   0   0   0   0  13  -0   0  -0   0   0   0   0   0   0  22   0   0 -23   0   0   0   0  -0  -0  -0 -41  -0  -0   0   4   0   0   0  -6  -0   0   0  -0   0   0   0   0   0   0  -0  -0  -0  -0  -0  -0  -3   0  -0  -0  -0  -0   0   0  -0   0   0  -2   0  -0  -0   0   0   0  -0   2  -0  -0   0  -0  -0   0  -0   0  -0  -0   0  -0   0   0  -0  -0  75   0   0  -0   0  -0  -0   0  -0  -0 -58   0   0   2   0  -0   0   0   0   0  -0   0  -0  -4   0   0   0   0  -0   0   0  -0   0  -0  -0  -0  -0  -0   0  -0  -0   0   0   0  -0  -0  -0   0   0  -0   0   0  -0  -0   0   0  -0   0  -0   0   0   0   0  -0  -0  -0   0   0  -0  -0  -0   0   0  -0   0  -0   0  -0   0  -0  -0  -0   0   0   0   0   0  -0  -0  -0   0   0  -0   0  -0  -0 -16   0   0   0  -0  -0  -0   0  24  -0   0   0   0   0   0   0  -0  -0  -0   0   0   0  -0  17   0  -0   0   0   0   4   0   0  -0  -0  -0  53   0 -44   0   0  -0   0  -0  -0  -0  -0   0  -0  -0  -0   0  -0   0  -0  -0   0   0   0  -0   0   0  -0  -2   0   0  -0  -0  -0   0   0 -13   0   9   0   0   0  -0   0  -0  82   1 -91  -0   0  -0   0   0   0  -0   0   0  -0   0   0  -0   0  -0  -0   0  -0   0  -0   0   0  -0  -0  -0  -0  -0   0  -0   0  -0  -0
iprm23377984_         58:   -3  -3  -3  -4  -5  -5  -3   0  -0   1  -1  -0  -0   0   1  -0  -0   0   0   0  -1   0  -0   0   0   0  -1   0   0  -0  -2  -0   0   0  -0  -0  -0   1   2   0  -0  -0  -0   0  -1  -1   0   0   0   0   0   0  -0  -0  -0   0  -0 100  -0 -98   0  -0  -0   0  -2   0   2  -1  -1  -0   0   0   1   0  -0   0  -0  -1   0  -0   0  -0   0  -0   0  -1  -0  -0   0  -0  -2   0  -1  -0   0  -2   0   0   0  -0  -0   0   0  -2   0   1  -1  -0  -1   0   0   0   0   0  -0  -0  -0  -0   1   0   1   1   0  -2  -0   0  -0   0  -0   0   0  -0   0   1  -0  -1   0  -0  -4  -0  -0   0  -0   0   0  -0   0   0  -1  -0   0  -0   0  -1  -0   0   0  -0   0   0  -0  -1   0   0  -0  -0  -0  -1  -0  -0   0  -0   1  -0   1   1  -0   0  -5 -95   3  -0  -0  -0  -0   2  -1  -2   0  -0  -0  -0   0   0   0   0  -0   1   0 -37   0   2   0  40  -0  -1   0  -0   0   0  -0  -0   0  -1  -0   0   0  -0  -0   0  -1   0   1   0   2   0  -0  -0  -2  -0  -1  -0   1   0  -0  -2   0   0  -0  -0   0   0   0   1  -0  -0  -0   0  -0   0   0   0  -0   0  -0  -0   0  -0   0   0  -0 -90  -1   0   0   2   0   0   1  97   0  -0   0   0   0  -0  -1  -3  -0  -0   0  -1  -0  -2  -0  -0   0   0  -0  -0   0  -0   1  -0  -1  -0   0  -0   0   0  -0  -3   1   3   0  -0   0   1  -1   0 -37  -0  -1   0  39   0  -1  -2  -0  -1   4   3   1  -0  -1  -3  -3  -1   0   0  -0  -0  -1  -0   0   0   1   0   0   0  -0  -0  -2  -3  -0  -0   0   3  -0  -0  -0  -0   0  -0   0   0  -1  -1  -1  -0  -0  -0  -0   0   0   0  -0  -0  -0   0   0  -1  -0   0   0  -0  -0  -1   1  -0  -1   0  -0   1   0  -1   0  -0  -0  -0  -0   0  -1  -0  -0   0  -0   0   0  -0   0  -3  -0  -0  -0  -1   0   0   1  -0  -0   0   1   0   0   1  -1  -0   1  -4  -1  -0  -0   0  -0  -1   0   0  -0   2  -0  -0   0   0  -1  -0  -0  -0   0  -0   4  -3   3   1
iprm23378176_         59:    7   8   9  10  12  12   3  -0   0  -1   2   1   0  -1  -1   1   0   0  -0  -0   1  -0   0  -0  -0  -0   1  -0  -0   0   4   1  -1   0   1   0   0  -1  -4  -0   0   1   0  -0   2   2  -0  -1  -0  -1  -1  -0  -0   0   0  -0   0  -0 100  -0  -0   1   0  -0   3  -0  -2   1   1   0   0  -0  -2  -0   0  -1   0   1  -0   1  -0  -0  -0   0   4   0   0   1  -0  -0  -1  -0   0   0  -0   4  -0  -0  -0   0   0  -0  -0   5  -0  -1   4   0  99   0  -0  -0  -0   0   0   0   0  -0 -99  -0  -3  -3  -1   3   0  -0   0  -0  -0  -0  -0   0  -0  -2   1   2   0   0 -17   0   0   0   0  -1  -0   0  -1   0  22   0  -1   0  -0   2   0  -0  -0   1  -0  -0   0   2  -0  -0   0   0   1   1   0   0  -0   0  -1   0  -1  -1   0  -0   0  -0   6   0  -0   0   0  -2   1   3  -1   0   0   0  -1  -0  -0   0   0  -0  -1  -8  -1  -4  -0   9   1   1  -0   1   0  -1   1   0  -0   1   0  -0  -1   1  -0  -1   1  -0  -1  -0  -3  -0   0   0   3   0   3   0  -1  -0   0   3   0  -0   0   1  -0  -0  -0  -1   0   0   0  -1   1  -0  -1  -0   0  -0   0   0  -1   0  -0  -0   0   2   2  -0  -0  -2  -0  -0  -0   0  -0   1   0  -0  -1   0   0   4   1   0  -1   1   1   3   0   0  -0  -0   0   0  -0   0  -2   0   2   0  -0   0   0  -1   0   6  -1  -6  -0   1  -0  -3   1  -0   7   1   2  -1  -6  -0   1   4   0   1  68  -3  -2   1   2   4 -78   1  -0  -0   0   1   3   0  -0  -0  -2  -0  -0  -0   0   0   2   3   0   0  -0  -4   1   1   0   0  -0   0  -1   0   1   1   3  -0   0  -0  -0  -0  -0  -0   1   0   0   0  -1   3  -0  -0  -0   0   1   1  -1   0   1   0   0  -1  -0   0  -0   0   0   0   0  -0   1   0   0  -0   0  -1   0   0  -0   9   0   0   0   1   0   0  -1   0   0  -0  -1   0   0  -2   1   0  -2   8   2  -0   0  -1   0   1  -0  -0  -0  -3   0   1  -2  -1   1   1   1   0  -0  -0  -3   3  -3   0
iprm23378368_         60:    3   3   3   4   5   5   4  -0   0  -1   1   0   0  -0  -1   0   0  -0  -0  -0   1  -0   0  -0  -0  -0   1  -0  -0   0   2   0  -0  -0   0   0   0  -1  -2  -0   0   0   0  -0   1   1  -0  -0  -0  -0  -0  -0   0   0   0  -0   0 -98  -0 100  -0   0   0  -0   2  -0  -2   0   1   0  -0  -0  -1  -0   0  -0   0   1  -0   0  -0   0  -0   0  -0   1   0   0  -0   0   2  -0   1   0  -0   2  -0  -0  -0   0   0  -0  -0   2  -0  -1   1   0   1  -0  -0  -0  -0  -0   0   0   0   0  -1  -0  -1  -1  -0   2   0  -0   0  -0   0  -0  -0   0  -0  -1   0   1  -0   0   4   0   0  -0   0  -0  -0   0  -0  -0   1   0  -0   0  -0   1   0  -0  -0   0  -0  -0   0   1  -0  -0   0   0   0   1   0   0  -0   0  -1   0  -1  -1  -0  -0   5  99  -2   0   0   0   0  -2   1   2  -0   0   0   0  -0  -0  -0  -0  -0  -0  -0  44  -0  -2  -0 -48   0   1  -0   0  -0  -0   0   0  -0   1   0  -0  -0   0   0  -0   1  -0  -1  -1  -2  -0   0   0   2   0   1   0  -1  -0   0   2  -0  -0   0   0  -0  -0  -0  -1   0   0   0  -0   0  -0  -0  -0   0  -0   0   0  -0   0  -0  -0   0  81   1  -0  -0  -2  -0  -0  -1-100   0   0  -0  -0  -0   0   1   4   0   0  -0   1   0   2   0   0  -0  -0   0   0  -0   0  -1   0   1  -0  -0   0  -0  -0   0   3  -1  -3  -0   0  -0  -1   1  -0  31   0   1  -0 -32  -0   1   2   0   1  -5  -3  -1   0   1   3   5   1  -0  -0   0   0   1   0  -0  -0  -1  -0  -0  -0   0   0   2   3   0   0  -0  -4   0   0   0   0  -0   0  -0  -0   1   1   1  -0   0   0   0  -0  -0  -0   0   0   0  -0  -0   1   0  -0  -0   0   0   1  -1   0   1  -0   0  -1  -0   0  -0   0   0   0   0  -0   1   0   0  -0   0  -0  -0   0  -0   3   0   0   0   1  -0  -0  -1   0   0  -0  -1  -0  -0  -1   1   0  -1   4   1   0   0  -0   0   1  -0  -0   0  -2   0   0  -0  -0   1   0   0   0  -0   0  -4   4  -3  -1
iprm23378560_         61:    0   0   0   0   0  -0  -0   0  -0  -0  -0  -0  -0  -0   0  -0  -0   0  -0   0  -0   0   0  -0   0   0  -0  -0   0   1   0   0  -0   0   0  -0   0  -0  -0   2  -0   0   0  12  -0  -0  -0  -0   0   0   0   0   0   0   0   0 -95   0  -0  -0 100  -0   0   0  -0   0   0  -0   0  -0   0   0   0   1  -0   0-100  -1  99  -0   0  -0   0  -0  -0  -0   0  -0  -0  -0  -0   0  -0  -0  -2  -0   0  -0  -0   0   0   0   0  -0   0   0   0  -0  -0   0   0  -0   0  -0   0   0  -0  -0   0   0  -0  -0   0  -0   0   0   0   0  -0  -0   0  -0  -0   0  -0   0   0  -0  -0  -1   0   0   0  -0   0  -0  -0   0  -0  -0  -0  -0 -10   0  -0  -0  -0   0  -0  -0  -0  -0 -16  -0  -0  18   0  -0  -0  -0   0   0   0  31   0   0  -0  -3   0  -0  -0   5   0  -0  -0   0  -0  -0  -0  -0  -0  -0   0   0   0   0   0   0   4  -0  -0   0   0   0  -0  -0   0  -0  -0   2  -0   0   0  -0  -0  -0   0  -2   0   0  -0   0   0  -0   0  -0   0   0  -0   0  -0  -0   0   0 -89  -0  -0  -0  -0   0   0  -0   0   0  73  -0  -0  -2  -0   0  -0  -0  -0  -0   0  -0   0   3  -0  -0   0  -0   0   0  -0   0  -0   0   0   0   0   0  -0   0   0  -0  -0  -0   0   0   0  -0  -0   0  -0  -0   0   0  -0  -0   0   0   0  -0  -0  -0  -0   0   0   0  -0  -0   0   0   0  -0  -0   0  -0   0  -0   0  -0  -0   0   0  -0  -0  -0  -0  -0   0   0   0  -0  -0   0  -0   0   0  12  -0  -0  -0   0   0   0  -0 -18   0  -0  -0  -0  -0  -0  -0   1   0   0  -0  -0  -0   0 -23  -0   0  -0  -0  -0  -6  -0  -0   0   0   0 -67  -0  57  -0  -0   0  -0   0   0   0   0  -0   0   0   0  -0   0  -0   0   0  -0   0  -0   0  -0  -0   0   2  -0  -0   0   0   0  -0  -0  17  -0 -13  -0   0  -0   0  -0   0 -67  -2  77   0  -0   0  -0  -0  -0   0  -0  -0   0  -0  -0   0  -0   0   0  -0  -0  -0   0  -0  -0   0   0   0   0   0  -0   0  -0   0   0
iprm23378752_         62:   -3  -3  -3  -3  -2  -1  -0  -0   0  -0   0  -0   0   0 -87   0  -0  -0   0  -0   0  -0   0   0   0  -0  78   0  -0   0  -1   0   0   0   0  -0  -0  -0   0  -0   0  -0   1   0   0  -0   0  -0  -0   0  -0  -0   0  -0  -0 -92   0  -0   1   0  -0 100  -0  -0   2   0  -2   0  -0   0   0  -0   0  -0  -0   0   0   0  -0  -0   0   0  -0   0  -0   0  -0  -0   0   0   1  -0   1   0  -0   0   0  -0   0  -0  -0   0   0   0  -0  -1  -0   0   1  -0   0  -0  -0  -0   0   0  -0   0  -1  -0   0   0-100   0  -0   0   0  -0   0   0  -0   0   0  -0  97  -0  -0  -1   0  -0  -0   0  -0  -0  -0  -0   0  -0   1  -1   0   0  -0   0  -0  -0   0   0   0   0   0   0  -0   0   1   0  -0   0   0  -0  -0  -0   0   0  -1  -1   5  -0   0   0   1   0  -8   0   0  -2   1   2   0   0   0   1  -3  -0  -0   0  -0  -1  -0   1   0  -0  -0  -0   0   1  -0  -0  -0  -0   0  -0  -0   0   0   0  -0   0   0   0   1  -0  -0  -0  -0   0  -0  -0   0   0   0   0  -1  -0   0   0   0   0   0   0  -0   0  -0   0   0   0  -0  -0   0  -0  -0   0   0   0   0  -0  -0   0   0   0  -4   1  -0   0  -0  -0  -0   0  -0  -0  -6  -0   0 -13  -0   0   0   0  -0  -0  -0  27   1  -0   0   8   0  -0   0  11  -0   0   0   0  -0   0   0  -0  -0   0   0  20   0 -20  -0  -0   0   0   1   0   1   0   0  -0  -1   0   1  -0  -0  -0   1   0   0  -0  -0  -0  -0  -0   0  -0   0   0   0  -0  -0   0  -0   0  -0  -1   0   0   1   0  -0  -0  -0  -0  -0   0   0   0   1   0  -0   0   0  -0   0  -0   2  -0  -0   0  -0  -0   0   0   0  -0  -0  -0  -0  -0  -0  -0   0  -0   0  -0  -0  -0  -0  -1   0   1   0   0  -0   0 -67  -0   0   0  75  -0  -0  -1  -0  -0  -0   2   0   0   0   1   0  -0   0   0   0  -0   0  -0   0   0   1  -0 -65   3  55   0  -0   0   0   1   0  -0  -0   1  -0  -0   0  -0   0  -0  -0  -0  -0   0   0  -0   0  -0
iprm23378944_         63:    2   2   2   2   2   2   0   0   0   0  -1  -1  -0   0   0  -0  -0   0  -0  -0   0  -0   0  -0  -0   0  -0  -0   1  -0   0   0  -0   0   0  -0   0  -0  -0   0  -0   0  -0   0   1   1  -0  -0   0  -1  -1   0  -0   0  86   0  -0  -0   0   0   0  -0 100   0  -1 -17   1  -0   0  -0  -0   0  -0  -1   0   1  -0  -0   0  -1  -0   0 -11  -1   0   0   0   0  -0  -0   0   1  14   2   6   0  -0  -0  -0   0   0  -0  -0   0   0   1   0  -0   0   0  -0   0  -0   0   0  -0   0  -0  -0   0  -0   0   0   0  -0  -0   0  -0  -0  -0  -0   0   0  -0  -0  -0  -0  -0   0   0   0   0   0  -0  -0   0  -0   0   0  -0  -0 -74  -0   7   0  -0  -0   0  -0  -0  -0  -3   0  -1  -1  -0   0   0   0   0   0   0  -0  -0   1  -1   0   0  -0   0  -0  -0   1   3   0   1   1  -2  -0  -0  -0  -0 -19   0   0   0  -0   1  -8  -0  -0  -0   0   0  -0  -1  -0  -0   0   0   2   0   0   0  -0  -0  -2  -0  -0   0   0   1  -0   0  -0  -0   0   0   0  -0   0  -1  -1  -7  -0   0  -0  -0   0   0   0  -0   0  -0  -0   3  60   0   1   0  -0  -0   0  -0   0   0  -2  -0 -95   0  -0   0   0  -0  -0  -0  -0  -0  -0  -0  -0   0  -0   0   0  -0   0   0   0   0   0  -0  -0  -0   9   1   1   0  -1  -0  -4   0   0   0  -0   0  -0  -0   0  17  -0  -2   1   2   0  17  -0   0  -1   2  -0   0   0  -0   0   2  -1  -0 -35  -1   0  -0  -0   0   0   0  -0  -1 -69   0  -0   0   0   0   0  -0  -0  -0   0   1   4  -0   0   0   0   0   0  -0   0  -0   0   0   0  -0  -0   0   0  -0   0   0   0   0   0  -0   1   0  -0  -0  -1   0   0   0   0  84  -1  -8  -0  -0   0  -0  -0   0 -39   1  -0  -1  21  -0  -0  -1  -0   1  -0  -1   0   0  -0   0   0  -2   0  -0  -0  -2  -0  -1  -0   0   1  -0  -0   0   1   0  -0  -0   0   0   1  -2  -1  -0   0  -0  -0  -3  41  -2   0  -0  -0   0  -0  -0  -0   0   0  -0  -0   0  -0   0  -0   0
iprm23379136_         64:   -1  -1  -1  -1  -1  -0  -0  -0   0  -0  -0  -0 -54   1   0   0  -0  -0   0  -0   0  -0   0   0   0  -0  -0  -0  -0  -0  -1   0   0   0   0  -0  -0  -0   1   0  -0  -0  -0   0  -0  -0  -0  -0  -0   0   0   0  -0  -0   0   0  -0   0  -0  -0   0  -0   0 100  -1   0   1 -96  -0 -90  25  84   0   8  -0   0  -0  -0   0  -0   0  -7   0  -0  -0   0  -0  -0   0   0   0   0  -0  -0  -0  -0  -0  -0   0  -0  -0   0  -0  -0   0   0  -1  -0  -0  -0  -0  -0  -0  -0   0   0   0   0   0   0   1   1   0  -1  -0  -0   0  -0   0  -0  -0   0   0   1  -0  -1   0   0  -1  -0   0   0  -0  -0  -0  -0  -0  -0   0   0   0  -0   0  -0   0  -0   0   0   0  -0   0  -0   0  -0  -0  -0  -0  -0   0  -0  -0   0   0  -0   0   0  -1   0   0  -0  -0  -0   1  -0  -2   1  -0  -1 -15  -4  -0  -0  -2   0   0   4  -2   0   0  -0   0   0  -0   0  -0  -0  -1  -0  -0   0  -0  -0  -0   0   0   0   0  -0   0   0  -0   0   0  -0  -0   0  -0  -0   0   0  -0  -0   0   0  -1  -0   0  -0   0   0  -0   0  -0  -0   1  -0   0   0  -0  -0  -0   0   0   0   0  -0   0  -0  -0  -1   0  -0  -1   0  -0  -0  -0   0  -0   0   1  24  -2   1   0   0   0  -0  -0  -0   0  -0  -1  -1  -0  -1   0   0  -0  -1   0  -0   0   1  -0  -0 -62  -0  -0   0  -0  -0   0   0   0  -0   0   0  -0   0  -0   0  -0  -0   0   0  -0  -1  -0  -0  -0   0   0  -0  -0  -0   0  -0  -0   0  -0   0  -0   0  -0  -0   0   0   0   0  -0  -0  -0  -0  -0   0  -0   0   0  -0  -0 -20  -0  -0  -0  -0   0  -0   1   0  -0 -11   3   0   0  -1  -0   1  -0  -0   1  -0   2   0   0   0  -1  -0   0  -0  -0  69  -0   0   0  -0  -0 -78  -3  -0   0   0  -0  -0  -0   0   1   0   0  -0   0  -1  -0  -0  -0  -1  12   0   0   0  -0   0   0  -0   8   0  -0  -0   0  -0  -0   0   0   0  36  -0   0   0 -27   1  -0  -0   0  -1  68   9  -0  -2  84   3   0  -0   0  -0
iprm23379328_         65:  -23 -24 -25 -27 -29 -29  -2   1  -1   3   0   3   3  -2  -5   0   0   0   0   0  -2   1  -1   0  -0  -1   6   0   0   0   9  -1   1  -1  -3   0  -1   2  -9  -1   1   2   6  -0   1  -2   0   2   0   1   0  -0   3   0   0  -1   0  -2   3   2  -0   2  -1  -1 100  -1 -99   5   3   1   1  -1  -4   6  -1  -3   0   1  -0   4   1   0  -5   1   3  -2  -0  -0   0  -3  -3  -0   9  17   5  -0   0   1   0   0  -0  -0   0   0  -1 -61   7   1   3  -0   0   1   0   0  -0  -1  -0   0  -3  -1  -6  -8  -2   0   0   0  -1   1   0   0   0  -0  -0  -0   3   6  -0   2   8  -0  -0  -1  -0   2   0  -0   2  -0  -1   1  -2   2  -0   1   0   1  -0  -2  -1   0  -0   0  -0   4   7   0  -0  -1  -0   0   0  -1   0   1 -15 -59   0  -1   0   2   6   1   2  18  -0 -11  59  22   1   1   3   2 -40  -1  -2  -2   1 -12 -10   4  -1   0  -1  -3   1  15   0   2  -1  -1  -0  -0   1  -1  -1   0   0   1   2  -1  76  -0  -0   0   4   0  -0  -0  -4  -0   0   0 -67  -3   0   0  -0   1  -0  -2   0   0   2   1   0   1   1  -2  -0   0   2   0  -1   0  -1   0  -0   1   0  -0   0   3   6  -0   1   4   1  -0   2  -2  -0  -1   1  -0  -1   1  -1  -5   1  -1  -1   7   3  10   4   2  -2  -1   2   1  -2   0  -5  -1   7   0   1   0   0   1   1  26  -8 -25  -1   0  -1  -9  14  -1   8   0  -0  -0  -7  -1  16  13  -1   7   4   0   3  -1  -3  -0  -3   6  -1  -5   0   1  -4  -0   0   0   2   1  -0  -8   2   1  -1  -4  -0  -0  -0   4   1   2   1   1  -1   0  -0   0  -4  -0   1  -0   0  -0  -1   0  -2  -0   1   0   1  -0  -2   5  -2   2  -1  -2   2   2  -4   1   4  -1   0 -14   0  13   1   1   1   0   2  -0   3   0  -1  -1   0  -4  -0   1  -0  11   0   1   1   7   0  -3  -7   0   1  -0  -6  -2  -0  -4  50  -0  -8  35  11   0  -4  -1   3  59  -0 -21  -0  -9   0   2  -2   1   7  -1   2   1  -1  -1   1  -1   1   1
iprm23379520_         66:   -1  -1  -2  -2  -1  -1  -0  -0   0  -1 -12   1   0  -0  -0  -0  -0  -0   0  -0   0  -0  -0   0   0   0   0   0  -0  -0  -0   0  -0   0  -0   0   0  -0   0   0   0  -0   0  -0  -3  -0   0  -0  -0   0   4   0   0  -0 -47  -0  -0   0  -0  -0   0   0 -17   0  -1 100   0   0  -0   0   0  -0   0   2  -0  -1  -0  -0   0   1   0  -0   1   0   0   0  -0  -1   0   0  -0  -0  -2  64   1  -0  -0  -0   0  -0  -0   0  -0  -0  -0  -7  -0   0  -0  -0  -0  -0  -0  -0   0   0   0   0   0  -0   0   0  -0  -0  -0  -0   0  -0  -0  -0  -0   0  -0   0   0  -0   0   0  -1  -0   0  -0  -0  -0  -0  -0  -0  -0  -0   0   0   3  -0   1  -0  -0   0   0   0  -0   0  -1   0   1   0  -0  -0  -0   0  -0  -0  -0   0  -0  -0 -11   0   0   0  -0  -0  -0   0  35  -0   0  11  -0   0  -0   0   0  -5  -0  -0  -1  -0  -0  -2  -0  -0   0  -0   0   0   0  -0  -0  -0   0 -12  -0  -0  -0   0   0  12  -0   0   0   5  -0   0  -0  -0  -0  -0   0   0   0  -0   0  -8   1  -0  -0   0  -0   0   0  -0   0  -0  -0   0  -0 -73   0  -7  -0  -0   0   0   0   0  -0  14  -0  33   0   0  -0  -0   0  -0  -0  -0   0  -0   0  -0  -0  -0   0   0   0   0  -1  -0  -0   0   0  -0  -0  -1   0  -1  -0   0  -0   0  -0   0   0  -0   0   0  -0  -0 -15   0   0  -1  -0  -0 -58   0   0   0  -0  -0  -0  -0   0   0  -0   0  -0  52   1  -0   0   1  -0  -1  -0   0   1  65  -0  -0   0  -1   0  -0  -0   1   0   0  -0  -0   0  -0  -1  -0   0  -0   1  -0  -0  -0  -0  -0  -0   0   0  -0  -0  -0   0   0  -0   0   0  -0  -0  -0  -0   0  -0   0  -0   0 -13   0  -1  -0  -0   0   0  -0  -0   0  -0   0   0   1   0  -0   0   0  -0  -0   0  -0  -0  -0   0  -0   0   0  -1   0   0   0  -0   0  -0  -1  -0  -0   0  -1  -0   0   0  29  -0  -0   1   0   0 -84   0   0 -33  -0 -60  -0   0   0  -0   0   0   0  -0  -0  -0  -0   0   1  -1   0  -1
iprm23379712_         67:   19  19  20  22  23  24   2  -1   1  -3  -0  -3  -2   2   4  -0  -0  -0  -0  -0   1  -1   1  -0   0   0  -5  -0  -0  -0  -8   1  -1   1   3  -0   0  -1   7   1  -1  -2  -5   0  -1   2  -0  -2  -0  -1  -0   0  -2  -0  -1   0  -0   2  -2  -2   0  -2   1   1 -99   0 100  -4  -2  -1  -0   1   3  -8   0   3  -0  -1   0  -3  -1  -0   4  -1  -2   2   0  -0  -0   3   2   0  -8 -20  -6   0  -0  -1  -0  -0   0   0  -0  -0   1  70  -6  -1  -2   0  -0  -0  -0  -0   0   0   0  -0   2   1   5   7   2  -0  -0  -0   1  -0  -0  -0  -0   0   0   0  -3  -5   0  -2  -7   0   0   1   0  -2  -0   0  -1   0   1  -1   2  -1   0  -0  -0  -1   0   1   0  -0   0  -0   0  -3  -6  -0   0   1   0  -0  -0   1  -0  -1  13  67  -0   1  -0  -2  -5  -1  -3 -23   0   6 -68 -15  -1  -1  -3  -1  46   1   2   3  -1  10  10  -3   1  -0   0   2  -1 -12  -0  -1   1   1   0   0  -1   1   0  -0  -0  -1  -1   1 -84   0   0  -0  -3  -0   0   0   3   0  -0  -0  76   2  -0  -0   0  -1   0   2  -0  -0  -1  -1  -0  -1  -1   2   0  -0  -2  -0   1  -0   1  -0  -0  -1  -0   0  -0  -3  -5   0  -1  -3  -1   0  -2   2   0   1  -1   0   1  -0   1   4  -1   0   1  -6  -1  -8  -3  -3   2   1  -2  -0   1  -0   4   1  -6  -0  -1  -0  -0  -1  -1 -21   7  21   1  -0   0   7 -12   0  -6  -0   0   0   6   0 -13 -11   1  -6  -4  -0  -2   1   3   0   2  -5   1   4  -0  -2   3   0  -0  -0  -2  -0   0   7  -1  -1   1   3   0   0  -0  -4  -1  -2  -1  -1   1  -0   0  -0   3   0  -1   0  -0   0   1  -0   1   0  -1  -0  -1   0   1  -4   1  -3   1   2  -1  -1   3  -1  -3   1  -0  11  -0 -11  -1  -1  -1  -0  -2   0  -2  -0   0   1  -0   2   0  -0   0  -9  -0  -0  -0  -4  -0   3   6  -0  -1   0   5   1   0   3 -58   0   7 -29  -9  -0   6   1  -2 -66   0  25   0   8  -0  -2   2  -1  -6   1  -2  -1   1   0  -1   1  -1  -1
iprm23379904_         68:    3   3   3   3   2   1  -0   0  -0   0   0   0  67  -1  -0  -0   0   0  -0   0  -0   0  -0  -0  -0   0   0   0   0   0   4  -0  -0  -0  -0   0   0   0  -3  -1   0   1   0  -0   1   0   0   0   0  -0  -0  -1   0   0  -0  -0   0  -1   1   0  -0   0  -0 -96   5   0  -4 100   1  77 -32 -69  -2 -10   0  -0   0   0  -0   0  -0   9  -0   0   1  -1   0   0  -0  -1  -1  -0   1   0   0   1   0   0  -0   0   0  -0   0   1  -0  -2   3   0   1   0   0   0   0   0  -0  -0  -0  -0  -1  -0  -3  -3  -0   1   0   0  -0   0  -0   0   0  -0  -0  -0   0   2  -0  -0   3  -0  -0  -0   0   0   0   0   0   0  -0  -0  -1   0  -0   1  -0   0  -0  -0  -0   0  -0   1  -0   0   0   0   0   0  -0   0   0  -0  -0   0  -1  -1   0  -0  -0   1   1   0  -1   0   1  -4   1   5   8   5   0   0   0  -0  -0  -5   1  -0  -1   1  -0  -1   0  -1   0   1   0   1   0  -0   0   0   0  -0  -0  -0  -0   0  -0  -0   2  -0  -0   0   0  -0   0  -0  -0  -0   0   0  -2  -0   1   1  -0   0  -0  -0   0  -0   0  -0  -1   0  -0  -0   0   0   0  -0  -0  -0  -0   0  -0   0   0  -0  -0   1   2  -0   0   0   0  -0   1  -0  -1 -15   3  -0  -0  -0  -0  -0   1   0  -0   1   2   3   0   0  -0  -0   0   1  -0   0  -1  -1   2   0  47   0   0   0   0   1  -0  -1  -0  -0  -0  -3   1  -0   2  -0   0   0  -1  -0   1   4  -0   0   1  -0   0   0  -0   1  -1   0   0  -0   0  -0   0  -0   0   0  -0  -0  -0  -0   0   0  -0  -0   0  -0   0   0   0   0   0  25   0   1   0   0  -1   0  -0  -0   0  15  -4  -0  -0   1   0  -1   0   0  -2   2  -3  -0  -0  -0   2   1  -1   0   1 -54  -0  -1  -0   1   0  63   3   0  -0  -0   0   0   0  -0   0  -2   0   0  -0   2   0   0   0   2 -15  -0  -0  -0   1  -0  -0   0 -10  -2   1   0  -0   1   0  -0  -0  -0 -45   2   0  -0  34  -4   0   1  -1  -0 -80  -4   1   2 -70  -2   0   0   0   0
iprm23380096_         69:    9   9   9   8   8   6   0  -0  -0   0   1  -0   0  -1   0   0   0   0  -0  -0   0  -0   0  -0  -0  -0  -0  -0   0   0   2  -0  -0   0   0   0   0  -0   5  -0  -0 -28  -1   0   1   0   0   0   0  -0  -0  -0  -1  -3   0   0   0  -1   1   1   0  -0   0  -0   3  -0  -2   1 100   0   0  -0 -75  -0   0   0  -0   0  -0  -0  -0  -0   0   0  -1  16   0   0  -0  18   3  -0  -0   0   4   1   0  -0  -0   0   0   0   0   2  -0  -1  -2  -0   1   0  -0  -0  -0   0   0   0   0  -0  -1   0   1  -4   0   1   0  -0   0  -0  -0  -0  -0   0   0  -0  -0   3 -65  -0   5   0   0   0   0  -0   0   0  -0   0  -2  -0  32  -0   0   1   0  -0  -0  -0  -0  -0   0   1   0   0  -0   0   0   0  -0   0   0   0  -0   0   1  -1  -0   0  -0   1   2   0   0   0  -0  -2   1   3   0   0  -0  -0  -1   0   0   0   1   1  -6   2  -0  -1   0  -1   0  -1   0   0   1  -0   0   0   0   0  -0  -0  -0   0  -1  -0   2  -0  -1   0  -0  -0   0   0   0  -0   1   0  -1   0  -0   1  -0  -0  -0   0  -0  -0   0  -0   0  -0   0   0   0   0  -0  -0  -0  -0   0   0  -0  -0  -0  -0  -0   1 -13  -0   0  -0  -0  -0 -17  -1   0  -0   0   0  -0  -0  -0  -2   1   0  -0  -0   1   4  -0   0   0  -0  -0  -0   0   0  -1  -1   2  -0   0   0  -2   0  -0  -1   0   1   0  -0   5  -3  -1   0   2   0   1  -0  -2   0  -1   5  -0  -0   2  -1  -0   0   0   1  -1  -0  -0   0  -0   0   0  -0  -0   0  -0  -0  -0   0  -0   0  -0  -3   0  -0   0   2   1   0  -0   0   0  -0  -0   0  -1   0   1  -0  -0  -0  -0  -0   0  -0   0   0  -0   0  -1  -5  -0   0   0  -0   1  95  -0   0   0  -0  -0   1  -0  -1   0   0   1  -0  -0  -0  -0   0   0   0   0  -1   0  -0   0   2  -0  -0  -0   2   0   1   0   0   0  -0   0   1   0  20   1   0   0  -2  -1  -0  -0  -0   1   1   0  -0  -0  -0   2  -0  -0   0   1  -0  -1   1  -0  -1  -0   0  -0  -0
iprm23380288_         70:    1   1   1   1   0   0  -0   0  -0   0   0   0  35  -1  -0   0   0   0  -0   0  -0   0   0  -0   0   0   0   0   0   0   1  -0   0  -0   0  -0  -0   0  -1  -0   0   0   0  -0   0  -0   0   0   0   0  -0  -0   0   0  -0  -0   0  -0   0   0  -0   0  -0 -90   1   0  -1  77   0 100 -16 -99  -0  -7   0  -0   0   0  -0   0  -0   4  -0   0   0  -0  -0   0   0  -0  -0  -0   0   0   0   0   0   0  -0   0   0  -0   0   0  -0  -0   1   0   0  -0   0   0   0   0  -0  -0  -0   0  -0  -0  -1  -2  -0   3   0   0  -0   0  -0   0   0  -0  -0  -2   0   2  -0  -0   1  -0  -0   0   0   0   0   0   0   0  -0  -0  -0   0  -0   0  -0   0  -0  -0  -0   0  -0   0  -0   0   0   0  -0   0  -0   0   0  -0  -0   0  -0  -0   1  -0  -0   0   0   0  -1   0   5  -1   0   1  32   2   0   0   3  -0  -0  -2   4  -0  -0   0   0  -0   0  -0   0   0   1   0   0  -0   0  -0   0   0  -0   0  -0   0  -0  -0   0  -0  -0   0   0   0   0  -0  -0  -0   0   0  -0  -0   1   0   0   0  -0  -0   0   0   0   0  -1   0  -0  -0   0   0   0  -0  -0  -0   0   0  -0   0   0   4  -1   0   1  -0   0   0   0   0   0  -0  -1 -46   1  -1  -0  -0  -0   0   0  -0  -0   1   0   2   0   1  -0  -0   0   1  -0   0  -0  -2   0   0  87   0   0   0   0   0  -0  -0  -0  -0  -0  -0   0  -0   0  -1   0   1  -0  -0   0   0  -0   0   0   0   0  -0  -0   0  -0   0   0  -0   0  -0   0  -0   0   0  -0   0  -0  -0   0   0   0   0  -0  -0   0  -0  -0   0   0  12   0   0   1   0  -0  -0  -1  -0   0   7  -2  -0  -0   1   0  -1   0   0  -1   0  -1  -0  -0  -0   1   0  -0   0   0 -92  -0  -0  -0   0   0  97   5  -0  -0  -0   0   0   0  -0  -5  -0  -0   0  -0   0   0   0   0   1  -7  -0  -0   0   0  -0  -0   0  -5  -0   0   0  -0   0   0   0  -0  -0 -23   0   0  -0  17  -1  -0   0  -0   5 -46 -21   0   5 -99  -6   0   0   0   0
iprm23380480_         71:    0   0   0   0  -0  -0  -0   0  -0   0   0   0 -71  -0  -0   0   0   0   0   0  -0   0  -0  -0  -0  -0   0  -0   0  -2   1   0   0  -0  -0   0  -0   0  -1   3   0   0   0  -0   0  -0   0  -0   0   0  -0   3   0   0  -0   0  -0   0   0  -0   0   0  -0  25   1   0  -0 -32   0 -16 100  13  -0  39   0  -0  -0  -1   0   0  -0 -49  -0   0   0  -0  -0   0   0  -0  -0  -0   0   0  -0  -0  -0   0  -0   0   0  -0  -0  -0  -0  -0   0   0   0  -0   0   0   0   0  -0  -0  -0   0  -0  -0  -0  -0  -0  -0   0   0  -0   0   0   0   0  -0  -0  -0   0   0  -0   0   0  -0  -0  -0  -0   0   0  -0   0  -0  -0   0  -0   0   0   0   0   0  -0  -0  -0   0  -0   0   0   0   0  -0  -0  -2  -0  -0   0   2   0   0  -0  -0  -0  -0   0  -0   0   0  -0   0  -0  -1   0   1  -1 -28   0   0   1  -0  -0  33   0  -0   0   0   0   0  -0  -0   0   0   0  -0  -0   2   0  -0   0  -0  -0   0  -0  -2   0   0   0  -0  -0   0   0   0   0  -0  -0  -0   1   0  -0  -0  -0   0  -0   0  -0  -0   0   0   0   0   1   0  -0  -0   0   0   0  -0  -0  -0  -0  -0  -0   0   0   0   0   0   0  -0   0   0   0   0   0   0   0   2 -17   0   0   0  -0  -0   0  -0   0   0  -2   1   0  -0  -0  -0   0  -0  -0   0  -0  -0   0  -0  -8   0   0   0  -0   0  -0  -0   0  -0  -0  -0   0  -0   0   0  -0  -0  -0  -0   0   1  -0   0   0   0  -0  -0   0   0  -0   0   0  -0  -0  -0  -3   0   0  -0   3   0   0  -0   0   0  -0  -0  -0   0   0   0   0   0   0 -97  -0  -1  -0   0  -0  -0   0   2  -0 -74  23  -0  -0  -1  -0   1   0   0   5   0  14  -0  -0  -0  -5   0   0   0  -0   9  -0  -0  -0   0   0 -12  -0   0   0  -0   0   0  -0  -0  -0   1   0   0   0   0   0   0  -0   0  76  -0  -0   0  -3   0  -0  -0  54  -0   0   0  -0   0   0  -0  -0  -0  92   0   0  -0-100  -1  -0   0  -0   0  56   0   0  -0  13   0   0  -0   0   0
iprm23380672_         72:   -1  -1  -1  -0  -0  -0   0  -0  -0  -0  -0  -0 -30   1   0  -1   0  -0   0  -0   0  -0  -0  -0  -0   0  -0  -0  -0  -0  -1  -0  -0   0  -0   0   0   0   1   0  -0  -0  -0   0  -0   0  -0   0   0  -0   0   0   0  -0   0   0  -0   0  -0  -0   0  -0   0  84  -1  -0   1 -69  -0 -99  13 100   0   7  -0   0  -0  -0   0  -0   0  -4   0  -0  -0   0   0   0  -0   0   0   0  -0  -0  -0  -0   0  -0  -0   0   0   0   0  -0   0   0  -1  -0  -0   0  -0  -0  -0  -0   0   0   0  -0   0   0   0   2   0  -3   0  -0  -0  -0  -0  -0  -0   0   0   2  -0  -2   0   0  -1   0   0  -0  -0  -0  -0  -0  -0   0   0   0   0  -0   0  -0   0  -0  -0  -0  -0  -0   0  -0   0  -0  -0  -0   1  -0   0   0   0   0  -0  -0   0   0  -1   0   0  -0  -0  -0   1   0  -5   1  -0  -1 -37  -2  -0  -0  -3   0   0   1  -5   0   0  -0  -1   0   0   0  -0  -0  -1  -0  -0   0  -0   0  -0  -0   0  -0   0  -0   0   0  -0   0  -0   0  -0  -0   0   0   0  -0   0  -0   0   0  -1  -0  -0  -0   0  -0  -0  -0   0  -0   1  -0   0   0  -0   0  -0  -0  -0  -0  -0   0   0  -0  -0  -4   1  -0  -0  -0  -0  -0  -0  -0  -0   0   1  53  -1   1   0  -0   0  -0  -0   1   0  -1  -0  -2  -0  -1   0   0  -0  -1   0  -1   0   2  -0  -0 -92  -0  -0   0  -0  -0   0   0   0   0   0   0  -0   0  -0   1   0  -1   0   0  -0  -0  -0  -0  -0  -0  -0   0   0   0   0  -0  -0   0  -0  -0   0  -0  -0   0   0  -1   0   0  -0  -0  -0  -0   0  -0  -0   0   0  -0  -0 -10  -0  -0  -1  -0   0   0   2   0  -1  -6   2   0   0  -1  -0   0  -0  -0   0  -0   1   0   0  -0  -0  -0   0  -0  -0  96  -0   0   0  -0   0 -99  -7   0   0   0  -0  -0  -0   0   5   0   0  -0   0  -0  -0  -0  -0  -0   6  -0   0  -0  -0   0   0  -0   4   0  -0  -0   0  -0  -0  -0  -0   0  19  -0   0   0 -14   1   0  -0   0  -7  40  25  -0  -6 100   7  -0   0  -0  -0
iprm23380864_         73:  -13 -13 -13 -12 -11  -8  -0   0   0  -0  -1   0  -1   1  -0  -0  -0  -0   0   0  -0   0  -0   0   0   0   0   0  -0  -0  -0   0   0  -0  -0   0  -0  -0  -9   0   0  -4   0   0  -1  -1  -0  -0  -0   0   0   0   0  -6  -0  -0  -0   1  -2  -1   0   0  -0   0  -4   0   3  -2 -75  -0  -0   0 100   0   0  -0  -0  -0   0   0  -0   0  -0  -0   2 -20  -0  -0   0 -24  -3   0   0  -0   5  -2  -0   0   0  -0  -0   0  -0  -2   0   1   5  -0  -2  -0   0  -0   0  -0  -0   0  -0   0   2   0  -4   5  -0  -1  -0   0  -0   0   0   0   0  -0   0   1   0  -3  21   0  -6  -0  -0  -0  -0   0  -0  -0   0  -0   0   0  -1  -0  -0  -1  -0   0   0   0   0   0  -0  -1  -0   0   1   0  -0  -0   0  -0  -0  -0   1  -0  -1   1   0  -0   0  -1  -2   0  -0  -0   0   3  -1  -4  -0   0   0   0   1  -0  -0  -0  -1  -1  -7  -2   0   2  -0   2  -0   1  -0   5   0   0  -0  -0  -0  -0   0   0   0  -0  -0  -6  -2   0   1  -0   0   0  -0  -0  -0   0  -1  -0   1  -0  -0  -2   0   0   0  -0  -0   0  -0   0  -0   0  -0  -0  -0  -0   0   0   0   0  -0  -0   0   0   0   0   0  -1  19   0  -0   0   0   0  21   1  -0   0  -0  -0   0   0   0   2  -1  -0   1   1  -1  -6   0  -0  -0   0   0   0  -0  -0   3   0  -5  -0  -0  -0  -5   0  -0   2  -1  -2   0  -0   9   6   1   0  -3  -0  -1   0   2   0   1  -9  -0   1  -3   1   0  -0  -0  -2   2   0   0  -0   0  -0  -0   0   0  -0   0   0  -0  -1   0  -0  -1   3  -0   0  -0  -2  -0  -1   0   0  -0  -0   0  -0   0  -0  -1  -0  -0   0   0  -1  -0   0  -0  -0   0   1   1  32   0  -0  -0  -0  -1 -61   2  -0  -2   0  -0  -1  -1   1   0  -0  -1   0   0   0   0  -0  -0  -0  -0   1   1  -0   0  -3  -0  -0  -0  -2  -0  -0  -0  -0  -0   0  -0   0  -0 -56  -1   1  -1   3   1  -1   0  24  -1  -1   0   0   0  -0   8   0   0   0  -2   0   2  -1   0   0   0  -0   0  -0
iprm23381056_         74:    0   0   1   1   1   1  -0  -0   0  -0   0  -0 -19  -0   0   9  -0   0  -0  -0   0  -0   0  -0   0 -11  -0   1   0  -9  -1   0  -0   0   0  -0   0  -0   1  10  -0   0  -1  -4   0   0   0  -0  -0  -0  -0   9  -1   2  -1   0  -0   0  -0  -0   1  -0  -1   8   6   2  -8 -10  -0  -7  39   7   0 100   1   0  -1  -5   1  -0  -1 -87   1  -0  -0   0   0   0  -0   0   1   0  -1   9  -3  -1   0  -0  -0  -0   0   0   0  -1   0 -13  -3  -0  -0   0   0  -0  -0  -0   0   0  -0  -0   0   0   3   0   0   3  -0  -0   0  -0  -0  -0  -0   0   0  -5  -0   0   0  -0  -1  -0   0   0   0  -0  -0   0  -0   0  -0  -0  -0   2  -0  -0   0  -0   0   0   0  -0   0   0  -0  -2  -1   0 -14  -9  -0  -0   0   6  10   0   1 -14   0   0   0  -0  -0  -0  -2  11   1  27  14 -22  -2 -82  -0  -0  18   0   0  78  -2   1   5  -0  15   1 -13   0  -0  -1  -3  -5   1   8  -0   0   0  -0  -0  -0   0  -8  -1   5  13   0   0   0   0  -0  -0   0  -0  -0   1  -0 -13   1  -1  -0  -0  -0   0   0  -0  -0  -0   0   1  -1  -1   0  -0  -0  -0   0   0   0   0  -0  -0  -0   1   1  -0  -0  -1   0  -0  -0  -0   0  -0   0  -0   3 -72  -0   2  13   0  -0  -0 -15   1  -0 -55  -0  -1  -1   0   0  -0   0   1   1   6   3  -6   1  -5  -0  -0  -2  -0  -1   1   1   0   0  -1   5  -1  -0  -1  -0  -9   0   1  -0  -1  -5   2  -1  -0   0  -1   0   1  -0   0  -0   1   1   0   8  -9  -0  -0   0  10  15  -0   1  -1  -0   0   0  -0  -0   0   0  -0  -0  -1 -49   0   0   0   0   0  -0  -0   6   0 -73  78  -0   0  -1  -2   1  -0   0  59  -0  69  -1   1   2 -59   0   6   0  -6   6   2   1  -0  -1  -2  -6  -1  -0  -0   0  -0  -0   0   0  -1  51   0   0  -1  -1   3   0  -0 -42  71   1   1  -0 -10   0   0   1  86   0  13   0   0  -2  -1  -0  -5  -0  27   8  -2  -9 -36   1  -4  -0   0  -1  13   1  -1  -1   7   2   1  -0   0   0
iprm23381248_         75:    3   3   2   2   2   2  -0  -0  -0   0   0  -0   0  -0   0   0  -0   0  -0  -0   0  -0   0  -0   0  -0  -0   0  -0   0   1  -0  -0  -0   0   0   0   0  -1   0   0  -1 -38   0   0   0   0   0   0  -0  -0  -0 -62  -0   0   0   0  -0   0   0  -0  -0   0  -0  -1  -0   0   0   0   0   0  -0   0   1 100   0   0  -0  -0  -0 -95   0   0  -0   0  -1   0  -1  -0  -1  -0   0  -0  -0   1   0   0  -0  -0   0   0   0   0   0   0   0   6 -10   0   0  -0  -0  -0   0   0   0   0  -0  -0  10  -6  -0   0   0  -0  -0   0  -0  -0  -0  -0   0   0  -0  -0   0  -0   2   0  -5   0   0   0  -0   0   0  -0   7   0   2   1  -0   0   0  -0  -0  -0  -0  -0  -0  -0   0   0  -0   1  -0  -0   0  -0   0   0   0   0  -0  -1   0  -0   0  -0   0   0  -0   1   0   0   0  -0  -1  -0  -0   0  -8  -8   8  -0  -0   0  14  -1   0  -2  -0  -0  -0  -0 -12   0   1  89   0   0   0   0  -0  -0  -0  -0  -0 -88  -1  -0   0  -0  -3   0  -0   0   0  -0   2   0  -0   0   0   0   0  -0  -0  -0   0   0  -0   0  -0  -0  -0   0   0   0   0  -0  -0  -0  -0   0   0  -0  -0  -0  -0   1   0   1  -0   0  -0  -0  -0   1  -0   0   0  -0   0  -0   0  -0  -0   0  -0  -0  -0  -0   1  -0   0   0   0  -0  -0   0   0  -1  -0   1  -0   0   0  -1  -0 -24  -1   0   1  25   0   2  -1   1   0   0   0  -0  -0  -0   0   1   1   0  -0   0  -0  -0   0   0   0  -0  -0  -0  -1  -0   2   0  -0   0   0  -0   0   0  -1  -0  -0  -0  -0  -1  -0   1   0   0  -0   0   0  -2  -0  -0   0  -0   0   0  -0  -1  -0   0 -88   0   0   0  -0  -0  64   0  -1   0   0  -0   0  -0  -0  -1   0   1  -0   0  13 -72 -13  -0   0   0   0  -0   0  -0  -0  -0  -0   0   0  40  -0   0  -0  -0  -0 -30  -0   0  56   0   0   0  -0   0  82  -0   0  -0  73   0  -2  -1 -57  -0  -0   0  -0  -0   0  -0  -0   1   0   0  -0   0   0  -0   0  -0  -0   0  -0   0  -0
iprm23381440_         76:    4   4   4   3   3   2   0   0  -0   0  -0-100  -0  -0   0  -0  -0   0  -0   0   0   0   0  -0  -0   0  -0  -0   0  -0   1  -0  -0  -0  -0   0   0   0  -1   0  -0   0  -1   0  -0  -0  -1   0   1   0  -0   0  -0  -0   0  -0  -0   0  -1  -0   0   0   1   0  -3  -1   3  -0   0  -0  -0   0  -0   0   0 100  -0  -0   0 -98  -0   0   0  -6   0  -0  -0   0   0  -0  -1   9  -1  -1   7  -0  -0   0  -0   0   0  -0  -0  -0   3   2   1  -0  -1  -0  -0   0   0   0  -0  -0   0   0   1   0  -0  -0  -0  -0  -1  -0  -0   0  -0  -0   0  -0   1   0  -0   0   0  -0  -0   0   0  -0   0   0   0   0  -0   0  -1  -0  -0  -1  -0   0   0  -0  -0  -0  -0  -0  -1  -0   0   1  -1  -0   0  -0   0   1   0   0   0  -0   2   2  -0   0   0  -0  -1  -0  -0  -2  -0   2  -2  -3   0  -0  -0  -0   2   0   0  -0   0   1  -7  -1   0   0   0   0  -2  -2   0   0   0   0   0  -0   0   0  -0   0  -0  -0  -0  -0  -2  12   0  -0  -0  -0   0   0   0   0  -0 -10   2   0  -0   0  -0  -0  -0  -0   0  -0   0  -0  -0  -0   0   0   0  -0   0  -0  -0  -0  -0  -0  -0  -0  -0   0  -0  -1   0   0   0  -0   0   0   0   0   0  -0  -0   0   0  -0   0   0   0   0   0  -1  -1   0  -0  -0  96   4 -89  -0   0   0  -0  -0   0  -0  -0   0   0  -1  -0  -1  63   1   0   1  -0  -0  -2  30  -1  -0  -0   0   1  29  -2   0   1 -67  -1  -0  -0  -0   0   0   1 -78  -0   1   0  -0  -0   0   1  -0   0  -0   0   1  -0  -3  -1   0   0   0  -0  -0   0  -2  -0  -0   0  -0   0  -0  -0   0  -0   0  -0   0   0  -0  80   0  -0  -0 -60   0   0   0   0   1   0  -1  -0   0  -0   0   0   0  -1   2  -0  -1   1  -0  -0  -0  -0  15  -0 -14   0   0  -0   1   0 -30   0  -2  -0 -24  -0  -1  -0   0  68  -0  -0   0  83   0  -0  -0  -2   0   0 -17  -0  -0   1  -0  -0  -1   1   1   0  -1   0   0  -0   0  -0  -0   0   0   0  -0  -1   0  -0  -0
iprm23381632_         77:   -0  -0  -0  -0  -0   0   0  -0   0   0   0   0   0   0  -0   0   0  -0   0  -0   0  -0  -0   0  -0  -0   0   0  -0  -1  -0  -0   0  -0  -0   0  -0   0   0  -2   0  -0  -0 -12   0   0   0   0  -0  -0  -0  -0  -0  -0  -0  -0  96  -0   0   0-100   0  -0  -0   0  -0  -0   0  -0   0  -0  -0  -0  -1   0  -0 100   1 -99   0  -0   0  -0   0   0   0  -0   0   0   0   0  -0   0   0   2   0  -0   0   0  -0  -0  -0  -0   0  -0  -0  -0   0   0  -0  -0   0  -0   0  -0  -0   0   0  -0  -0   0   0  -0   0  -0  -0  -0  -0   0   0  -0   0   0  -0   0  -0  -0   0   0   1  -0  -0  -0   0  -0   0   0  -0   0   0   0   0  10   0   0   0   0  -0   0   0   0   0  16   0   0 -18  -0   0   0   0  -0  -0  -0 -31  -0  -0   0   3  -0   0   0  -5  -0   0   0  -0   0   0   0   0   0   0  -0  -0  -0  -0  -0  -0  -4   0   0  -0  -0  -0   0   0  -0   0   0  -2   0  -0  -0   0   0   0  -0   2  -0  -0   0  -0  -0   0  -0   0  -0  -0   0  -0   0   0  -0  -0  89   0   0   0   0  -0  -0   0  -0  -0 -73   0   0   2   0  -0   0   0   0   0  -0   0  -0  -3   0   0  -0   0  -0  -0   0  -0   0  -0  -0  -0  -0  -0   0  -0  -0   0   0   0  -0  -0  -0   0   0  -0   0   0  -0  -0   0   0  -0  -0  -0   0   0   0   0  -0  -0  -0   0   0  -0  -0  -0   0   0  -0   0  -0   0  -0   0   0  -0  -0   0   0   0   0   0  -0  -0  -0   0   0  -0   0  -0  -0 -12   0   0   0  -0  -0  -0   0  18  -0   0   0   0   0   0   0  -1  -0  -0   0   0   0  -0  23   0  -0   0   0   0   6   0   0  -0  -0  -0  67   0 -56   0   0  -0   0  -0  -0  -0  -0   0  -0  -0  -0   0  -0   0  -0  -0   0  -0   0  -0   0   0  -0  -2   0   0  -0  -0  -0   0   0 -17   0  13   0  -0   0  -0   0  -0  68   2 -77  -0   0  -0   0   0   0  -0   0   0  -0   0   0  -0   0  -0  -0   0   0   0  -0   0   0  -0  -0  -0  -0  -0   0  -0   0  -0  -0
iprm23381824_         78:    1   1   1   1   1   2   3  -0   0  -0   0   0   0   0  -0   0   0  -0  -0  -0   0  -0   0  -0  -0  -0   0  -0  -0  35   1  -1  -0  -0  -0   0   0  -0  -1 -72   0   0   0   2   0   0  -0   1  -0  -0  -0 -45   0  -1   0  -0   1  -1   1   1  -1   0  -0  -0   1  -0  -1   0   0   0  -1  -0  -0  -5  -0  -0   1 100  -1   0   0   5  -0   0  -0   1  -0  -1  -0   0   1  -0   0   0   1   1  -0   0  -0  -0   0  -0  -0   1  -0  -0   1   0   1  -0  -0   0  -0   0   0  -0   0   0  -1  -0  -0   1  -0   1  -0  -0   0  -0   0  -0  -0   0   0  -1   0  -1  -0   0   1   0   0  -0   0   0  -0   0  -0  -0   1   0  -0   0   0   0   0  -0   0   0   0  -0   0   1   0   0   0  -0   0   1   0   0  -0  -0  -0  -0  -0  -0   0  -0  -4   1   4   0   0   0   0  -1   0   1  -0   5   0   0  -1  -0  -0  -5  -0  -0  -2   1  -0  -1  -0  -1   0   0  -0   2  -0 -92   0   0  -0   1   0  -0  -0  90   0  -2   1  -0  -0  -2  -1  -0   0   0   1   2   0   0  -1  -0   2   1   0  -0   0   0  -0  -0  -0  -1  -3   0   0  -0   0  -0  -0  -0   0  -0  -0   0  -0   0   0   0   0   1   0   0  -0  -1  -0  -0  -1  -1  -0   0   4  -0 -57   0   0   2   0   0 -33   0   1  -1   0   0  -0  -0   0   0  -0   0  -5   0   5   0   0  -0  -0  -0   0   2  -0  -2  -0   0   0  -4   0  -0   1   0   1  -0  -0  -0   0   4   0   0   1  -2  -0   0   0   2  -1   0  -0  -0  -0   0   1   0  -0  -0  -1  -0   0  -0   0   0   1   1   0   0  -0  -2  -0   0   0   1  -0   7  -0  -0   0   1   0 -17   0   3  -4   0  -0   3  55  -4   0  -0  -2   0  -3  -0  -0  -0   2   0  -5  -0   5  -0   0  -0   0   0   0   0  -0   0   0  -0   0   0   0  -0  -0  -1  -0   0  -5  14  -0   0   0   1  -3  -0  -0   1  64  -1  -0  -0  -4  -0   0  -0  -1   2   1   0   0   0  -0   0  -0  -0   1  -1   1   0  -0  -0   0   0   0  -0  -0   0  -3   3  -3  -0
iprm23382016_         79:    0   0   0   0   0  -0  -0   0  -0  -0  -0  -0  -0  -0   0  -0  -0   0  -0   0  -0   0   0  -0   0   0  -0  -0   0   1   0   0  -0   0   0  -0   0  -0  -0   2  -0   0   0  10  -0  -0  -0  -0   0   0   0   0   0   0   0   0 -98   0  -0  -0  99  -0   0   0  -0   0   0  -0  -0  -0   0   0   0   1  -0   0 -99  -1 100  -0   0  -0   0  -0  -0  -0   0  -0  -0  -0  -0   0  -0  -0  -2  -0   0  -0  -0   0   0   0   0  -0   0   0   0  -0  -0   0   0  -0   0  -0  -0   0  -0  -0   0   0  -0  -0   0  -0   0   0  -0   0  -0  -0   0  -0  -0   0  -0   0   0  -0  -0  -1   0   0   0  -0   0  -0  -0   0  -0  -0  -0  -0 -11   0  -0   0  -0   0  -0  -0  -0  -0 -18  -0  -0  20   0  -0  -0  -0   0   0   0  35   0   0  -0  -4   0  -0  -0   5   0  -0  -0   0  -0  -0  -0  -0  -0  -0   0   0   0   0   0   0   4  -0  -0   0   0   0  -0  -0   0  -0  -0   2  -0   0   0  -0  -0  -0   0  -2   0   0  -0   0   0  -0   0  -0   0   0  -0   0  -0  -0   0   0 -84  -0  -0  -0  -0   0   0  -0   0   0  67  -0  -0  -2  -0   0  -0  -0  -0  -0   0  -0   0   3  -0  -0  -0  -0   0   0  -0   0  -0   0   0   0   0   0  -0   0   0  -0  -0  -0   0   0   0  -0  -0   0  -0  -0   0   0  -0  -0   0  -0   0  -0  -0  -0  -0   0   0   0  -0  -0   0   0   0  -0  -0   0  -0   0  -0   0  -0  -0   0   0  -0  -0  -0  -0  -0   0   0   0  -0  -0   0  -0   0   0  14  -0  -0  -0   0   0   0  -0 -20   0  -0  -0  -0  -0  -0  -0   1   0   0  -0  -0  -0   0 -20  -0   0  -0  -0  -0  -5  -0  -0   0   0   0 -61  -0  51  -0  -0   0  -0   0   0   0   0  -0   0   0   0  -0   0  -0   0   0  -0   0  -0   0  -0  -0   0   2  -0  -0   0   0   0  -0  -0  15  -0 -11  -0   0  -0   0  -0   0 -74  -2  83   0  -0   0  -0  -0  -0   0  -0  -0   0  -0  -0   0  -0   0   0  -0  -0  -0   0  -0  -0   0   0   0   0   0  -0   0  -0   0   0
iprm23382208_         80:   -5  -5  -5  -4  -3  -2  -1  -0   0  -0   0  97   0   0  -0   0   1  -0   0  -0  -0  -0   0   0  -0  -0   0   0  -0   0  -1   0   0   0   0  -0  -0  -0   1  -0   0  -0   1  -0   0   0   1  -0  -1  -0   0  -0   0   0  -0   0   0  -0   1   0  -0  -0  -1  -0   4   1  -3   0  -0   0   0  -0   0  -0  -0 -98   0   0  -0 100   0  -0  -1   5  -0   0   0  -0  -0   0   1  -7   1   1  -6   0   0  -0   0  -0  -0   0   0   0  -2  -2  -1   0   1   0   0  -0  -0  -0   0   0  -0  -0  -1  -0   1   0   0   0   1   0   0  -0  -0   0  -0   0  -1  -0   0  -0  -0   0   0  -0  -0   0  -0  -0  -0  -0   0  -0   1   0   0   1   0  -0  -0   0   0   0   0   0   1   0  -0  -1   1   0  -0   0  -0  -1  -0  -0  -0   0  -2  -3   0  -0  -0   0   1   0   0   2   0  -3   3   3  -0   0   0   0  -3  -0  -0   0  -0  -2   6   1  -0  -0  -0  -1   2   2  -0  -0  -0  -0  -0   0  -0  -0   0  -0   0   0   0   0   3  -9  -0   0   0   0  -0  -0  -0  -0   0   8  -3  -0   0  -0   0   0   0   0  -0   0  -0   0   0   0  -0  -0  -0   0  -0   0   0   0   0   0   0   0   0  -0   0   1  -0  -0  -0   0  -0  -0  -0  -0  -0   0   0  -0  -0   0  -0  -0  -0  -0  -0   1   1  -0   0   0 -89  -3  80   0  -0  -0   0   0  -0   0   0  -0  -0   1   0   1 -74  -1  -0  -1   0   0   2 -25   2   0   0  -0  -2 -23   2  -0  -0  77   1   0   0   0  -0  -0  -1  88   0  -1   0   0   0  -0  -1   0  -0   0  -0  -1   0   2   1  -0  -0  -0   0   0  -0   2   0  -0  -0   0  -0   0   0  -0   0  -0   0  -0  -0   0 -69  -0   0   0  51  -0  -1  -0  -0  -1  -0   1   1  -0   0  -0  -0  -0   1  -2   0   2  -1   0   0   0   1 -12   0  11  -0  -0   0  -1  -0  24  -0   3   0  19   0   2   0  -1 -78   0   0  -0 -92  -0   0   0   2  -0  -0  20   0   0  -1   0   0   2  -1  -2  -0   1  -0  -0   0  -0   0   0  -0  -0  -0   0   1  -1   1   0
iprm23382400_         81:   -4  -4  -4  -3  -3  -2  -0   0   0  -0  -0   0  -0   0  -0  -0   0  -0   0   0  -0   0  -0   0  -0   0   0  -0   0  -0  -1   0   0   0  -0  -0  -0  -0   1   0  -0   1  55  -0  -0  -0  -0  -0  -0   0   0   0  80   0  -0  -0  -0   0  -0  -0   0   0  -0   0   1   0  -1  -0  -0  -0  -0   0  -0  -1 -95  -0  -0   0   0   0 100  -0  -0   0  -0   0  -0   1   0   0   1  -0   0   0  -1  -0  -0   0   0  -0  -0  -0  -0  -0  -0  -0  -7   7  -0  -0   0   0   0  -0  -0  -0  -0   0   0  -7   7   1  -0  -0   0   0  -0   0   0   0   0  -0  -0   0   0  -0   0  -1  -0   5  -0  -0  -0   0  -0  -0   0  -8  -0  -1  -1   0  -0  -0   0   0   0   0   0   0   0  -0  -0   0  -1   0   0  -0   0  -0  -0  -0  -0   0   2  -0   0  -0   0  -0   0   0  -1  -0  -0  -1   0   1   0   0  -1   5   7  -6   1   0  -0 -23   1  -0   2   0   0   0   0  20  -0  -1 -99  -0  -0  -0  -0   0   0   0   0   0  98   1   0  -0   0   3   0   0  -0  -0  -0  -2  -0   0  -0  -0  -0  -0   0   0   0  -0  -0   0  -0   0   0   0  -0  -0  -0  -0   0   0   0   0  -0  -0   0   0   0   0  -0   0  -0   0  -0   0   0   0  -0   0  -0  -0   0  -0  -0  -0   0  -0  -0   0  -0   1   0  -1   0  -0  -0  -0   0   0  -0  -0   1   0  -1   0  -0  -0   1   0  17   2  -1  -2 -17  -0  -1   1  -2  -0   0  -0   0   0  -0  -0  -2  -1  -0   0  -0   0   0  -0  -0  -0   0   0   0   1   0  -2  -0   0  -0  -0   0  -0  -0   1   0   0   0   0   1   0  -2   0  -0   0  -0  -0   1   0   0  -0  -0  -0  -0   0   1  -0  -0  72  -0  -0   0   0   0 -48  -0   1  -0  -0   0  -0   0   0   1  -0  -1   0  -0 -21  55  22   0  -0  -0  -0   0  -0   0   0  -0   0  -0  -0 -29   0  -0   0   0   0  21   1   0 -74  -0  -0  -0   0  -0 -96   0  -0   0 -56  -1   3   1  42   0   0  -0   1   0  -0   0   0  -1  -0   0   0  -0  -0   0  -0   0   0  -0   0   0   0
iprm23382592_         82:    0   0   0   0   0   0   0  -0   0   0   0  -0  22   0   0  -0  -0  -0  -0  -0   0  -0   0   0   0   0  -0   0  -0   8  -0  -0  -0   0   0   0   0   0   0  -9  -0  -0  -0   2  -0   0  -0   0  -0  -0   0  -8  -0  -0   0  -0   0  -0  -0   0  -0   0   0  -7   0  -0  -0   9  -0   4 -49  -4   0 -87   0   0   0   5  -0  -0  -0 100   0  -0  -0   0   0  -0  -0   0   0   0  -0   0   1   1   0   0  -0   0   0  -0   0   1   0  -0  -0  -0  -0   0  -0  -0  -0  -0   0   0   0  -0   0   0   0   0   0   0  -0  -0   0  -0   0  -0  -0   0   0  -0  -0  -0  -0  -0  -0   0   0  -0   0  -0  -0   0  -0   0   0  -0   0  -0   0  -0  -0  -0  -0   0  -0   0  -0   0   0  -0  -0  -0   0   8   0   0  -0  -6  -1  -0   0  -0   0   0  -0   0  -0  -0   1   0   0  -1   0   0   0  86  -0  -0 -10   0   0 -91  -0   0  -2   0  -1  -1   0  -0   0  -0  -0   0   0  -7  -0   0  -0   0   0  -0   0   7  -0  -0   0   0   2  -0  -0  -0   0   0   0   0  -3  -0  -0   0   0   0   0  -0   0   0  -0  -0  -0  -0  -1  -0   0   0  -0   0  -0  -0   0  -0  -0   0   0  -0  -0   0  -0   0  -0  -0  -0  -0  -0  -0  -0  -0  -0  -0  63   0  -2  -0   0   0  -0   0  -1  -0  18  -1  -0   1   0   0  -0  -0   0  -0  -1   0   0   0   2  -0  -0  -0   0  -0   0   0  -0   0   0  -0  -0   0  -0  -0   1   0   0   0  -0  -0   0  -0  -0  -0   1   0  -1   0   0  -0  -0   0  -0   1   9  -0   0   0 -10  -0   0   0  -0  -0   0   0   0  -0  -0  -0  -0  -0  -0  60   0   0   0  -0   0   0  -0  -5   0  88 -76   0   0   1   2  -1  -0  -0 -28  -0 -57   0   0   0  29  -0  -1  -0   1  -3   0   0   0  -0  -0   3   0  -0  -0   0  -0  -0   0   0  -0 -11  -0  -0   1  -0  -2  -0   0   5 -86   0   0   0   9  -0   0   0 -99   0   0  -0   0  -1  -0   0  -0   0 -34   0  -0  -0  45   0   0  -0   0  -0 -16  -0  -0  -0  -4   0  -0   0  -0  -0
iprm23382784_         83:    6   6   6   6   6   5  -0  -0   0  -0  -1  -0  -0   0   1  -0  -0   0  -0  -0   0  -0   0  -0   0   0  -1   0   1  -0   0   0  -0   0   0  -0   0  -0  -0   0  -0   0  -1  -0  -0   3   0  -0  -0  -4   0   0  -1   0  -7   0  -0   0  -0  -0   0  -0 -11   0  -5   1   4  -0   0  -0  -0   0  -0   1   0   0  -0  -0   0  -1  -0   0 100  -0   0  -0   1  -0  -1  -0  -0   0 -94  -1  -9   0   0  -0  -0  -0   0   0   0   0   0   2   0  -0  -0   1  -0  -0  -0   0   0   0   0  -1   0   0  -0   0   0  -0  -0  -0   0  -0  -0  -0  -0   0   0   0  -1  -0   0  -0  -0  -0   0   0   0  -0  -0   0  -0   0  -0  -0  -0   9   0   2  -0  -0   0   0   0  -0  -0  -2   0  16  -1  -0   0  -0  -0  -0  -0   0  -0  -0   2   1  -0   0  -0  -0  -1  -0  -0  -0   0   4  -1  -5  -0  -0  -0  -0   4   0   0  -0   0   2  14  -0  -0  -0   0   0  -0  -2  -0  -0   0   0  -1   1  -0   0   0  -1   1  -0  -0   0  -2   0  -0   0  -0  -0   0   0   0  -0   0  -0   2  91  -0   1   0  -0   0   0  -0  -0  -0  -0  -0 -64  -4   0  -0  -0  -0  -0   0  -0   0  -0   1  -0   8   0  -0  -0   0   0  -0  -0  -0   0   0   0   0   0  -0   0   0  -0   0  -0  -0   0   0  -1  -1  -0 -99  -0   0   0  -0  -0  68  -0   0   0  -0   0  -0  -0   0  -0  -0  -4   1   4   0  -2  -0   0  -2   0  -1   0   0  -0   1   0  -2  -0   2  -1  -0   3  -0   3   0  -3   0  -1   5   1  -0  -0   0  -0   0   0  -0  -0   0   1 -72  -0  -0   0  -0  -0   0   0   0  -0 -23   0   0  -0  -0   5   0  -5  -0   0  -0   0   0  -0   0   0  -0  -0  -0   0   1   0   0 -11  37 -11  -1   0   0  -0  -0   0  -1   2  -0  -2   6  -0  -0  -1  -0   0  -0  -0   0   0  -0   2   0  -0   0  -1  -0  -0  -0  -2  -0   1   1  -0  -0   0   1   0  -0  -0  -1   0   1  -6  -2  -0   0  -0  -0  -2  -0   1   0  -0  -0   0  -0  -0  -1   0   0  -0   0  -0   0  -0   0   0
iprm23382976_         84:   -1  -1  -0  -0  -0   0  -0  -0   0  -0   0   7   0   0  -0   0  -0  -0  -0  -0   0  -0   0   0   0  -0   0   0  -0  -0  -0   0  -0   0   0  -0   0  -0   0  -0   0   1   0  -0   0   2   2  -0  -2  -1  -0   0   0   1  -0  -0   0  -0   0   0  -0   0  -1  -0   1   0  -1   0   0   0   0  -0  -0  -0  -0  -6   0   0  -0   5   0  -0  -0 100  -0   0   0  -0  -0   0   0 -96   0   0 -54   0  -0  -0   0  -0  -0  -0  -0   0 -67  -0  -0   0   0   0  -0  -0  -0  -0   0   0   0  -0  -0  -0   0   0  -0   0  -0  -0   0  -0  -0  -0  -0   0   0  -0   0  -0   0   0   0   0   0   0   0  -0  -0   0  -0  -0   0   0  -1   2   1  -0  -0  -0   0   0   0  -0  -0   0   1  -2   0  -1   0   0   0  -1  -0  -0  -0  -0  -0  -0   0   4   0   0   0  -3  -0   0   0  -0   0   1  -0   0   0   0   0  -0  -0   0  -0  -0 -13   0  -0  -0  -0  -0  64   0  -0   0  -0  -0   0   0  -1   0   1  -0  -0   0   0  -0   0 -85  -0  -0  -0  -0  -0   0   0   0   0  91  -0  -0   0   0   0  -0   0   0  -0   0  -0  -0  -0   0  -0   9   0  -0  -0   0   0   0   0  -0  -0  -5   0   0   0   0  -0   0  -0  -0  -0   0  -0  -0  -0   0   0  -0  -0   0   0   0   0  -0  -0   0   0  -0   0  -0  -9 -90  10   0  -0  -0  -1   0   1   0  -0  -0  -0   0   0   1  -2  -1  -0  -0  -0  -0   0 -40   0   0   0  -0  -0 -42   0   0  -0   3   0  -0   0   1  -0   0  -0   3   0  -0  -1   0   0   0   0  -0  -0   0   1  -0   0  75   0   0  -0   0   0  -0  -0  50   0   0  -0   0  -0  -0   0   0   0   0   0  -0  -0   0 -13   0   0  -0  19  -0  -0   0  -0  -1  -0   2   0   0  -1  -0   1  -0   2  -0   0   0  -2   0  -0   0   0 -72 -10  76  -0  -0  -0  -0  -0  41  -0   1   0  51   0   0   0  -0  -3   0   0  -0  -4  -0   0   0   0  -0  -0   1   0   0  -0   0   0   0  -2  -0  -0   0  -0  -0   0  -0   0   0  -0  -0  -0   0  -0  -0   0  -0
iprm23383168_         85:   11  10  10   9   7   5  -3   0  -0   1   0  -0   0  -1   1  -0  -0   0  -0   0  -0  -0   0  -0   0   0  -1   0   0   0   7  -0   0   0   1  -0  -0   1  -6  -0  -0  -5  -1  -0   1   0   0   0   0  -0  -0  -0  -1  -7   0   0  -0   0   4  -0  -0  -0   0  -0   3   0  -2   1  -1   0   0  -0   2  -0   0   0   0  -0  -0  -0  -0  -0   0  -0 100  -3   0   0  -0  -4 -95   0  -0   0   5   0   0   0  -0   0   0  -0   1   0   0  -1   4  -0   5   0   0   0   0   0   0  -0  -0  -0  -5   0  -3  -4   0  -1   0   0   0   0  -0  -0  -0  -0  -0   1  -0   3   2  -1 -20  -0   0   0   0   0   0   0   0   0  34  -0   4  -0  -0   1  -0   0  -0  -0  -0   0  -0   0   0  -0  -1  -0  -0  -0  -1  -0   1   0   0  -0   1  -1   0   0  -1  -0   1  -0   0   0  -0  -3   1   3   0  -0  -0  -0  -1   0   0   0   1   1  -6   1   0  -0   0  -0  -0  -1   1   8   0  -0   0  -0   0  -1  -0   0  -0   0  -0  -8   1   0  -0   1   2  -0  -0   0  -2  -1   0  -0  -1   0   0   0   0   0  -0   0   0   0   0   1  -0  -0   0   0   0   0   0   0   0   0   0   0  -0  -0  -0  -0  -0  -0   5  -0   0   2   0   0   3   0  -0  -0   0   0  -0  -0  -1  -4   1  -0   0  -1   1   4  -0   0   0   0  -0  -0   0  -0  -4  -1   4   0   0  -0   0   0  -0  -4   1   4   0  -0   2  -4  -1   0   1  13  -0 -12  -1   0  -1   6  -0  -1   2   2   0   0  -0  -2  -2  -1  -0   0  -0  -0  -1  -0   0   0   1   0   0   1  -0  -0 -65  -3  -0  -1   0   4  45  -0  -0  -0   0   0 -14   1  -3  -1   7  -0  -0  -0  -0  -0   0   0   0  -0  -0   0  -1   5  -0   0   0   0   1  -2  -4   0   4  -0   0   1  -0  -1  -0   0   1  -0  -0   0  -0  -0   0   0   0  -1   0  -0  -0   1   0  -0  -0   2   0   1   1  -0   0   0   1   0   0  -5   1   0   1  -4  -2  -0  -0  -2   1   1   0  -0  -0  -4   9   0  -1   0   2  -0  -2   1  -0  -1   4  -3   3   3
iprm23383360_         86:   -7  -7  -7  -7  -7  -6   9  -1  -0  -2  -0   0  -0   0  -0   0   0  -0   0  -0   0   0  -0   0  -0   0   0  -0  -0   0 -34  -0  -0  -0  -3   1   0  -1  52  -0   0  -0   0   0  -1  -1  -0   1  -0   1  -0  -0   0  -5  -0  -0   0  -1   0   1  -0   0   0   0  -2   0   2  -1  16  -0  -0   0 -20   0  -1  -0   0   1  -0   0   0   0  -0   0  -3 100  -0  -0   0  96   2  -0   0  -0  -0   0  -1  -0  -0   0   0   1  -2  -0   0   1  -6   0   1  -1  -1  -1   0  -1  -0   1   1   1  -1  -0   4   3  -0   0  -0  -0  -0   0   0   0   0   0   0  -1   0  -2  -5   1  -6   1  -0  -2  -0  -2   0  -1  -0  -1   2   0   1  -0   0  -2   0   0  -0  -1  -1  -0   0   0   0   0   0  -0   0   1   2   1  -2  -1  -1  -0  -0   1  -0   0   2   1  -4  -0   0  -0   0   2  -1  -3  -0   0   0   1   1  -0  -0  -0  -2  -0   0  -2  -0  -0   0   1  -0   0  -1   2  -0  -0  -0   0  -1   2   1  -0   0   0   0  -2  -1  -0   0  -2  -5   0   1  -0   5   2  -1   0   1  -0   0   2  -0  -0   0  -1  -0  -0   0  -6  -0   0  -0   0  -0  -1   0  -1  -1  -1  -1   0   0  -0   0   0   0   0 -73   0   0  -5  -0  -0-100  -1   0   0  -0   0   0  -0   5  -8  -5   0  -1   0  -1  -3   0  -0  -0  -0   0  -0  -0   0   0   2  -1  -0  -0   0   6   0   1   1   0  -1  -1  -0  -6   2   0   0  -3  -1   1   1   3   0   0  -4  -0  -0  -2  -8  -0  -1   0   8   1  -0   0  -0  -0   0   0   1  -0  -1  -0  -0   0  -0   0  -0   1 -26   1   2  -1  10  -1  -0   0  -0  -1   0   1  -3  18   4  -1  -0   0   0  -0   1  -0   0  -0  -0  -0  -1   0   3   0   0  -0  -0  -0  13  -0   0   0   0  -0  -0   1   0   0  -0  -1   0  -0  -0  -0   0   0  -0  -0   1  -1  -0   0  -5  -0  -0   1  -1  -0  -0   0   0   0  -0   0  -0  -0   4  -1  -1  -0  -1   0   1   0  -6  -0  -1   0   0   0  10   3  -2   2  -0  -1   0  -2  -2   0   1 -12   9  -9 -10
iprm23383552_         87:    1   1   1   1   1   0  -1  -0  -0   0   0   0   0  -0   0   0   0   0   0   0  -0   0  -0  -0   0  -0  -0   0   0   0   0  -0  -0  -0  -0   0   0   0  -0  -0  -0   0  -0   0   0  20   0   0   0 -30  -0  -0  -0   0   0   0  -0  -0   0   0   0  -0   0  -0  -0  -0   0   0   0  -0  -0   0  -0   0   0  -0  -0  -0   0   0  -0   0   1   0   0  -0 100  -0 -99  -0   0  -0  -1   0  -0   0   0  -0  -0   0   0   0   0   0  -0  -0   0  -0   0  97   0  -0   0  -0  -0   0  -0 -98  -0   0  -0  -0   0   0   0  -0  -0   0  -0  -0   0  -0  -0  -0  -0   0  -0  -0   0 -10   0  -0  -0  -0   0  -0  -0   6   0  -0  -0  -0   0   0  -0   0  -0  -0  -0  -0  -0   0   0   0   0  -0   0   0  -0  -0   0   0  -0  -0  -0  -0   0   0  -0   0   1  -0  -0   0   0   0   0  -0  -0   0  -0  -0  -0   0   0  -0  -0   0   0   0  -0  -0   0  -0   0  -0  -0   0   0  -0   0  88   0  -1  -0 -86  -0   0  -0  -0  -0  -0  -0  -1   1  -0   0   0  -1   1   0   0   0   1  -0   0  -0  -0  -0  -0   0  -0   0   0   0  -1   0   0   0   0   0  -0  -0  -0   0   0  -0  -0  -0  -0  -0   0   0  -0   0   1   0  -0   0  -0  -0   0  -0  -0  -0  -0  -0   0   0   0  -0  -0  -0   0  -1   0  -0  -0   0  -0   1   0  -0   0   0   0  -0  -0   0  -0  -0  -0  -0   0   0   0  -0  -0   0  -0   0   0   0  -0  -0  -0   0   0   0   0   0   0  -0  46   0  -0  -0   0  -0  -0  -0   0   1  -0   0   0  -0  -0   0  -0  -1   0   0   0 -28  -0  23   0   0   0  -1   0   0  -0  -0   0   0  -0   0  -0  -0   0   0  -0  -0  -0   0   0   0   0   0   0   0   0   1  -0  -0   0  -0  -0   0   0  -0   0  -0  -0   0  -0   0  -0  -0  -0  -0   0  -0   0  -0   0   0   0   0   1  -0   0  -0  -0  -0   0  -0  -0   0   0  -0   0  -0  -0   0   0   0   0  -0  -0  -0  -0  -0  -0   0  -0   0  -0  -0   0  -0  -0  -0   0   0   0   0   0   1  -1   1  -0
iprm23383744_         88:    1   1   2   1   0  -2   5   1   0   5   1  -0   0  -0   0   0   0  -0  -0   0   0   0   0   0  -0   0  -0   0  -0  -3   1  -1   1  -0   0  -0  -0  -0  -1   2  -0   0   1  -2   1   3  -0   1   0  -1  -0   3   1   0   0   0   0  -0   1   0  -0  -0   0  -0  -0  -1  -0   0   0   0   0   0  -0   0  -1   0   0  -1  -0  -0   1  -0  -0  -0   0  -0  -0 100   0  -0   0   0  -0   0   0   1 -22   2   0  -0  -0  -2 -28   1   0  -0   0   0   1  -1   0   2   0   1  -0  -2   0   1  -1  -0  -0  -0   0   0   0   0  -0   0   0   0   0  -0  -0  -0  -0   0  -0   0   1  14  -0   0   0   3   0   1   1 -19   0   0  -0   0   0   0   0   0   0  -0   0   0  -0   1   0  -1  -0  -0   0   1   8   1  -6   1  -0  -0   1  -0  -0   0   0   0   0  -0   0   0   0   0   0  -0  -0  -0  -0   0   0  -0   0   0   0   0   0   0  -0  -1   0  -0  -0  -0  -0  -0  -1   2   0   0   0   2  -0  -0  -0  -2   1   0   0   0  -0  79  -1   0  -0  -0   1 -85   1  -0  -0  -0   0   1  -0   1  -0  -0   0   0   2   0  -0   0   0   0   0   1   1   0   0   0  -0   1  -0  -0  -0  -0   0   0   1  -1   1   1   1  -0   0  -0   0   0  -0   0   0  -0   0   1   0   0   0  -0  -0   1   0  -0   0   0  -0  -0  -0   0  -0  -0   0   0  -0  -0   0  -1   0  -1   0   1  -0   1  -0  -0  -1   0   0   0   0  -0  -0   0  -1   1   1  -0   0   0  -2   1   3   0  -0  -0  -0   0  -0  -0   2  18   0 -15  -1  -0   0   0   0  -0   0   1   5  25  -6  -1   0  -0   0  -0  -0   1  -0   0   0   0   0   2   0  -0   0   1   0   0  -0  -0  -0  -1   0   0   0  -0  -0   1  -0   0   0   0  -0   0   1   0   1  -0  -1  -0   0   0  -0   0  -0  -0   0   0   0   0  -1  -0  -1   0   2  -0   0  -0   0  -1   0   0  -3  -0   0  -1   0  -0   0  -1   0  -2  -0   1   0  -0   0   0  -1  -0  -0  -1  -0   0  -0  -0   0   0   0   0   0  -0  -6   6  -5   9
iprm23383936_         89:   -1  -1  -1  -1  -1  -0   0  -0   0  -0  -0  -0  -0   0  -0  -0  -0  -0  -0  -0   0  -0   0   0  -0   0   0  -0  -0  -0  -0   0   0   0   0  -0   0  -0   0   0   0  -0   0  -0  -0 -23  -0  -0  -0  34   0   0   0  -0  -0  -0   0   0  -0  -0  -0   0  -0   0   0   0  -0  -0  -0   0   0  -0   0  -0  -0   0   0  -0  -0  -0   0  -0  -1  -0  -0   0 -99   0 100   0  -0   0   1  -0   0  -0  -0   0   0  -0  -0  -0  -0  -0   0  -0  -0   0  -0 -93  -0   0  -0   0   0  -0   0  94   0  -0   0   0  -0  -0  -0   0   0  -0   0  -0  -0  -0   0   0   0  -0   0   0  -0   8  -0   0   0  -0  -0   0  -0  -5  -0   0   0   0  -0  -0   0  -0   0   0   0   0   0  -0  -0  -0  -0   0  -0  -0   0  -0  -0  -0   0   0   0  -0   0  -0   0  -0  -0   0  -0  -0  -0  -0   0   0   0  -0   0   0   0  -0  -0   0   0  -0  -0  -0   0   0  -0   0  -0   0   0  -0  -0   0  -0 -93  -0   0   0  92   0  -0   0   0   0   0   0   1  -0   0  -0  -0   0  -1  -0  -0  -0  -1   0  -0   0  -0   0   0  -0   0  -0   0  -0   1  -0  -0  -0  -0  -0   0   0   0   0  -0   0   0   0   0   0  -0  -0   0  -0  -0  -0   0  -0   0  -0  -0   0  -0   0   0   0  -0  -0  -0   0   0   0  -0   1   0   0   0  -0   0  -1  -0   0  -0  -0  -0   0  -0   0   0   0   0  -0  -0  -0  -0   0   0  -0   0  -0  -0  -0   0   0   0  -0  -0  -0   0  -0  -0   0 -52  -0  -0   0   0   0   0   0  -0  -1   0  -0  -0   0   0  -0   0   1  -0  -0  -0  24   0 -20   0  -0  -0   1  -0  -0   0   0  -0  -0   0  -0   0   0  -0   0   0   0   0  -0  -0  -0  -0  -0  -0  -0  -0  -1   0   0  -0   0  -0  -0  -0   0  -0   0   0  -0   0  -0   0   0   0   0  -0  -0  -0   0  -0  -0  -0  -0  -0   0  -0   0   0   0  -0  -0   0  -0  -0   0  -0   0   0  -0  -0  -0   0   0   0   0   0   0   0  -0   0  -0   0   0  -0   0   0   0  -0  -0   0  -0  -0  -0   0  -0   0
iprm23384128_         90:  -11 -11 -11 -10 -10  -8   7  -1  -0  -2  -1   0  -0   1  -0  -0   0  -0   0  -0   0   0  -0   0  -0   0   0  -0  -0   0 -44  -0  -0  -0  -2   1  -0  -1  66  -0   0   2   0   0  -1  -1  -0   1  -0   1   0  -0   0  -3  -0  -0   0  -0  -0   0  -0   0  -0   0  -3   0   3  -1  18  -0  -0   0 -24   0  -1  -0   0   0  -0   0   0   0  -0   0  -4  96  -0  -0   0 100   3  -0   0  -0  -2  -1  -1  -0  -0   0  -0   0  -1  -1   0   1  -7   0  -0  -0  -1  -1   0  -1  -0   1   1   0   0  -0   5   4  -0  -0  -0  -0  -0   0   0   0   0   0   0  -0   0  -2  -5   1  -8   1  -0  -1  -0  -1   0  -1   0  -1   2   0  -0  -0   0  -2   0   0  -0  -0  -0  -0   0  -0   0   0   0  -0   0   1   1   0  -1  -1  -0  -0  -1   1  -0   0   2   0  -4  -0  -0  -0   0   3  -1  -4  -0   0   0   1   1  -0  -0  -0  -2  -1   3  -2  -0   1   0   2  -0   1  -1  -1  -0  -0  -0   0  -1   1   1  -0   0   0   0   1  -1  -0   0  -2  -4   0   0  -0   4   2  -1   0   1  -0   0   1  -0  -0   0  -1  -0  -0   0  -5  -0   0  -0   0  -0  -0   0  -0  -1  -0  -1   0   0  -0   0   0   0  -0 -87   0   0  -3  -0  -0 -97  -0   0   0  -0   0   0  -0   5  -5  -6   0  -0   0  -1  -4   0  -0  -0  -0   0   0  -0   0   2   1  -3  -0  -0   0   7   0   1   2  -0  -2  -1  -0  -7   4   1   0  -3  -1   0   1   3   0   1  -6  -0   0  -2  -6  -0  -0  -0   5   1   0   0  -0  -0  -0   0   1  -0  -1  -0  -0   0  -0   0   0   1 -19   1   1  -1   7  -1  -0   0  -0  -1  -0   1  -2  21   3  -1  -0   0   0  -0   1  -0   0  -0  -0  -0  -1   1   2   0  -0  -0  -0  -1  15   1   0  -1   0  -0  -1   1   1   0  -0  -1   0   0  -0  -0   0   0  -0  -0   1  -1  -0   0  -4  -0   0   1  -2  -0  -0  -0   0   0  -0  -0  -0  -0   6  -1  -1  -0   0   1   1   0  -6  -1  -1   0   0   0  13   0  -3   2  -0  -2   0  -2  -1   0   1  -9   7  -6  -8
iprm23384320_         91:   -9  -9  -7  -3   1   5   1  -0   0  -1   1   1  -0   1  -2   1   0  -0  -0  -0   1  -0   0  -0  -0  -1   2  -0  -0  -0  -6   1  -0   0   2  -0   0  -1   6  -0   0   3   1  -0   1   2   0  -1  -0  -1  -0   0   1   6   0  -0   0  -2  -1   2  -0   1   0   0  -3  -0   2  -1   3  -0  -0   0  -3   1  -0  -1   0   1  -0   1   1   0  -0   0 -95   2   0   0  -0   3 100  -0   1  -0  -5   2  -0  -0  -0  -0   0  -0  -0   3  -1   1  -4   0  -2   0  -0   0  -0   0   0   0   0  -0   2  -0   3   4  -1   3   0  -0   0  -0  -0  -0  -0   0  -0  -2   1  -3  -3   1  29   0   0   0   0  -1  -0   0  -1   0 -38   0  -3   0  -0   1   0  -0   0   1   0  -0   0   1  -0  -0   1   0   0   1   0  -0  -0   1  -1   1  -2   1   0  -0   0   2   5   1  -0   0   0   3  -1  -4  -1   0   1   0   1  -0  -0  -0  -1  -2   5   3  -0  -2  -0  -2   1   2  -1  -8  -1  -0   0   0  -0   1   0  -0  -0   0   1   8  -1  -0  -1   0  -2  -0  -0   0   2  -0   2   0   1  -0  -0   1   0  -0   0   1  -0  -0  -1  -0   0   0   0  -1   0  -0  -1   0   1   0   0  -0  -0   1  -0   0   0   3  -5   0  -1  -2  -1   0  -2  -2  -0   1  -0  -0  -1   0   1   4  -1   0  -1   2  -1  -4   0   0  -1  -0   1   0  -0   0   4   1  -4  -0  -0   0  -0  -1   0  10  -3 -10  -0   1  -2   4   2  -0   6  -9   1   9  -5  -0   2  -6   1   3   2  -0  -2   1   2   1  -1   2  -0  -1   0   1   4   0  -0  -0  -2  -0  -0  -1   0   1  56   3   0   0   0  -4 -35   1   0   0  -0  -0  10   0   4   0  -3   0   0   0   0   0  -1  -0   1   0   0  -0   1  -5   0  -0  -0   0  -1   3   4  -0  -4   0   0  -2   0   2  -0  -0  -1   0   1  -0   1   0  -0  -0  -0   1  -0   0   0   8   0   0   0  -2  -0  -1  -3   0   0  -0  -2  -1  -0   6  -0  -0  -3  14   4   0   0   1  -1  -1  -0   0   0   3  -8  -0   1  -1  -2   1   2  -1   0   1  -0   0  -0   1
iprm23384512_         92:    0   0   0   0   0  -0  -0   0  -0   0  -0  -9  -0  -0   0  -0   0   0   0   0  -0   0  -0  -0  -0   0  -0  -0   0   0   0  -0   0  -0  -0   0  -0   0  -0   0  -0  -1  -0   0  -0  -2  -3   0   2   1   0  -0  -0  -1   0   0  -0   0  -0  -0   0  -0   1   0  -0  -0   0  -0  -0  -0  -0   0   0   0   0   9  -0  -0   0  -7  -0   0   0 -96   0  -0  -0   0   0  -0  -0 100  -0  -0  46  -0   0   0  -0   0   0   0   0  -0  53   0   0  -0  -0  -0   0   0   0   0  -0  -0  -0   0   0   0  -0  -0   0  -0   0   0  -0   0   0   0   0  -0   0   0  -0   0  -0  -0  -0  -0  -0  -0  -0   0   0   0   0   0  -0  -0   1  -2  -1   1   0   0  -0  -0  -0  -0  -0  -0  -1   2  -0   1  -0  -0  -0   1   0   0   0   0   0   0  -0  -3  -0  -0  -0   2   0  -0  -0   0  -0  -0   0  -0  -0  -0  -1   0   0  -0   0   0   4  -0  -0   0   0   0 -50  -0   0  -0   0   0  -0  -0   1  -0  -1   0   0  -0  -0   0  -0  96   0   0   0  -0   0   0  -0  -0  -0 -99   0   0  -0  -0  -0   0  -0  -0   0  -0   0   0   0  -0   0  -6  -0   0   0  -0  -0  -0  -0   0   0   4  -1  -0  -0  -0   0  -0   0   0   0  -0   0   0   0  -0  -0   0   0  -0  -0  -0  -0   0   0  -0  -0   0  -0   0  11  77 -14  -0   0   0   1  -0  -1  -0  -0   0   0  -0  -0  -0   3   0   0   0   0   0  -0  52  -0  -0  -0   0   0  55  -0  -0   0  -3  -0   0  -0  -1   0  -0   0  -4  -0   0   1  -0  -0  -0   0   0   0  -0  -1   0  -0 -61  -0  -0   0  -0  -0   0   0 -39  -0  -0   0  -0   0   0  -0  -0  -0  -0  -0   0   0  -0  17  -0  -0   0 -25   0   0  -0   0   2   0  -2  -0  -0   1   0  -1   0  -3   0  -0  -0   3  -0   0  -0  -0  86   7 -89   0   0   0   0   0 -53   0  -0  -0 -65  -0  -0  -0   0   3  -0  -0   0   5   0  -0  -0  -0   0   0  -1  -0  -0   0  -0  -0  -0   3   0   0  -0   0   0  -0   0  -0  -0   0   0   0  -0   0   0  -0   0
iprm23384704_         93:  -11 -11 -11 -11 -11  -9  -0   0  -0   1   1   1   0  -0  -1   0   0  -0   0   0  -0   0  -0   0  -0  -0   2  -0   3   0  -0  -0   0  -0  -1   0  -0   0   0  -0  -2  -0   2   0   0  -3   0   0   0   3  -0  -0   1  -0   9  -0   0  -1   0   1  -0   1  14  -0   9  -2  -8   1  -0   0   0  -0   0  -1  -0  -1   0   0  -0   1   0  -0 -94   0  -0   0  -1  -0   1   0   1  -0 100   1   6  -0   0   0   0   0  -0  -0   0  -0  -1  -3  -0   0   0  -1   0   0   0  -0  -0  -0  -0   1  -0  -0   0  -0  -1   0   0   0  -0   0   0   0   0  -0  -0  -0   1   0  -0   1   0   0  -0  -0  -0   1   0  -0   0  -0   0   0   0 -10  -0  -2   0   0  -0  -0  -0   0  -0   2  -0 -25   2   0  -0  -0  -0   0   0  -0   0   0  -4  -3   0  -0   0   1   1   0   0   1  -0  -8   3  10   0   0  -0   1  -3  -0   1   0   0  -4 -10   1   0   0  -0  -0   1   5   0   0  -1  -0   1  -1   0  -0  -0   1  -1   0   1  -0   4  -0   0  -0   1   0  -0  -0  -1   0  -0   0  -3 -75   0  -1  -0   0  -0  -0   0   0   0   0   0  45   6  -1   1   0   1   0  -0   0  -0   0  -1   0 -11  -0   0   1  -0  -0   0   1   0  -0  -0  -1  -0  -0   1  -0  -0   0  -0  -1  -0  -0  -0   2   2   0  90   0  -1  -0   1   0 -48   0  -0  -0   0  -0   0   0  -0   0   0   8  -2  -8  -0   3   0  -0   4  -0   2  -0  -0   0  -1  -0   4   0  -2   2   1  -2   0  -3  -1   2  -0   2  -7  -1   0   0  -1  -0   0   0   0   0  -0  -2  52   0   0  -0   0  -0  -0   0  -0   1  10  -0  -0   0   0  -4  -0   4   0  -0   0  -0  -0   0  -1  -0   0   0   1  -0  -2  -0  -1  15 -21  18   2  -0  -0   0   0  -0   4  -4   0   4 -11   0   0  -3   1  -0   1   0  -0   2   0  -3  -0   0  -0   3   0   0   0   5   0  -1  -2   0   0  -0  -2  -1   0   0   2  -0  -3  11   3   0  -0   0   1   3  -3  -1  -0   0   0  -0   0   0   1  -0  -0   0  -0   0  -0   0  -0  -0
iprm23384896_         94:   -2  -2  -2  -2  -2  -2  -0   0  -0   0  -5   1   0  -0  -0   0   0   0   0   0  -0   0  -0  -0  -0  -0   0   0  -0   0   1  -0   0  -0  -0   0  -0   0  -1  -0   0   0   0  -0  -0   0   0   0   0  -0   1  -0   0   0 -10  -0   0  -0   0   0  -0   0   2  -0  17  64 -20   0   0   0   0  -0  -0   9  -0  -1   0   0  -0   1   0   0  -1   0   0  -0   0   0  -0  -0  -0  -0   1 100   6  -0   0   0   0   0  -0   0   0  -0  -0 -49   0   0   0   0   0   0   0  -0  -0  -0  -0  -0  -0  -0  -0  -1  -0   0   0   0  -0   0   0   0   0  -0  -0  -0   0   0  -0   0   1  -0  -0  -0  -0   0   0  -0   0   0  -0   0  -0  -3  -0   1   0   0  -0  -0  -0   0   0  -0  -0  -0   1   0  -0   0  -0  -0   0  -0   0   0  -1 -56   0  -0  -0   0   1   0   3  88  -0   0  56   0   0  -0   0   0 -38  -0  -0  -2   0  -1  -9   0  -1   0  -0  -0   0   1   0   0  -0  -0  -6   0   0  -0  -0  -0   5   0   0  -0  42  -0  -0   0   0   0   0  -0  -0  -0   0   0 -49  -0   0   0  -0   0  -0  -0   0   0   0   0   0   0 -28  -0  -3   0   0  -0  -0  -0  -0   0   6   0   3  -0  -0   0   0  -0   0   0   0  -0   0  -0  -0  -0   0   0  -0   0  -0  -0   0  -0  -0   0  -0   1   0   2  -1  -0   1  -0  -0  -0  -0  -0   0  -0   0   0   0 -12   0   2  -2  -2  -0 -23  -0  -1   1  -0   1   0   0  -0  -1  -0   1   1  27   2   0   0   1   0  -1  -0  -0   2  21  -0   0   1  -0  -0  -0   0  -0   0  -0  -1   0   0  -0  -0  -0  -0   0   0   0   0   0   0  -0   0  -0   0  -0  -0   0  -0   0   0  -0   0  -1  -0   0   0   1  -0   0   0  -0   5  -0  -0  -0   0  -0   0   0  -0  -1  -1   0   1   1   0   0   0   0  -0   0   0  -0  -0   0   0  -0   0  -0   1   0   0   0  -0  -0  -0  -2   0   0  -0  -2  -0  -0  -0  77  -0  -1   3   1   0 -92  -0   0 -20   1-100  -0  -1   0   0  -0   0   0  -0   0   0  -0  -0   0  -0   0  -0
iprm23385088_         95:    0   0  -0  -1  -1  -2   1  -0  -0   0  -2  -8   0   2   0   0   0   0   0   0  -0   0  -0  -0  -0  -0  -0  -0  -4  -2   1  -0   0  -0  -1   0  -0   0  -2  -1   3 -34  -0  -5  -0  -1  -2   0   1   1   0   1  -0 -27   3   0   2   0  -0  -0  -2  -0   6  -0   5   1  -6   0   4   0  -0  -0   5  -3   1   7   2   1  -2  -6  -1   1  -9 -54   5  -0  -0   0   0  -2  -5  46   6   6 100  -0  -0   0  -0   0   0   0  -0  -0  79  -9   1  -0  -0  -0  -0   0   0  -0  -0  -0   0   0   0   0  -1   5   0  -0  -0   0  -0   0   0   0   0  -0   0  -0  -0  -4  -0   0  -1   0  -0  -0  -0   0   0  -0   0  -0  -0   0  31 -12  -3   3   0   0  -0  -0  -0   0  -0  -1  -2  10   1   2  -0   0   0   1  -0  -0   0   0  -0  -9   0 -10   0  -0  -1   7   1   7  -0  -1   9   1   0   2   1  -0 -13   0  -2  -1  -1   0 -18  -0  -0   0  -0   0 -79  -0  -1  48   1  -1  -1  -0   1   0  -1   1   1   1  -1 -48   8  40   0  -0  -0   0   0  -0   0   0  -0 -43  -9 -13   3  -0  -0   0  -0  -0   0   0   0  -0  -3  14   1 -22  -1   0   0  -0  -0  -0  -0   0   1  12  -4   0   0  -0   3  -0   0  -0   0  -0   0   0  -0  -0   3   0  -0   0   0  -1  -0  -0  -0  -0   4  -5  10   1   9  68 -11  -0 -14  -0 -29   1  25   0   0  -0 -15   0  -1  -1   3   1   1  -0  27 -16   0  29  -1   0  -0  -0   1  30   0  14  -0  -3  -1  -1   0  -1  -0   1   0  -4  -2  -1   3   0  -0   0   0  -0  -0   0  -2  -1  14 -77  -2  -2   0   0  -0   1   1 -79  11   0  -0   5  -0  -1  -0   1  -0   4  -0   1  -3  -1  13   3   0  -3 -18   1  -4   1  -3   9 -12 -11   4  -0 -32  -0  31  -0 -13   0  -1  -0  12   0  -0   4  -0  36  25 -38   0  -3  -0  -3   1 -29  -5  -1   5 -32  -1   2  -1   0   3   1   0  -1   4   1  -1  -3   9   1   0  -2  -0  -1  -3  -6  -0   6  13  -6   0  -1  45   0  -0   0   0  -0   0  -2  -0   2  -1   1  -1  -1
iprm23385280_         96:   10  10  11  12  12  11   4  -0  -0  -0  -2   0   0  -1  -0   1   0   0  -0  -0   1  -0   0  -0  -0  -1   0  -0  -0   0   4   0  -1  -0   1   0   0  -1  -4  -1  -0   1  -0   0 -39   3  -0  -0  -0  -1  25  -0  -0   0  -0  -0   0  -2   4   2  -0   0   0  -0  -0  -0   0   1   1   0  -0  -0  -2  -1   0  -0   0   1  -0   0  -0   1   0   0   0   0   0   1  -0  -1   2  -0  -0  -0  -0 100  -0  -0  -0   0   0  -0  -0  98  -0   0   3   0   5   0  -0   0  -0   0   0  -0   0  -0  -5  -0  -3  -3  -0   2   0  -0   0  -0  -0  -0  -0   0  -0  -2   0   2  -0   0   6   1   0  -0   0  -0  -0   0  -1   0   2   0  -1   0   0   3   0  -0  -0   0  -0  -0   0   2  -0  -0  -0   0  -2   1   0   0  -0   0   4   0   1   0  -0  -0   0   2   4   0  -0  -0   0  -0  -0   0  -1   1  -0   0   1  -0   0  -1   0   1  -0   4   2-100  -1  -3   0  -1  -0   1   0  -1  -8   0  -0   1   0  -0   8   1  -0  -0  -0  -0  22  -0  -3  -0   1   0   3   0 -23   0   0  -0   0   3  -0  -0   0   0  -0  -0   0  -2  -0   0  -0  -0 -14   0  -1  -1  -0  -1   0   0   7   0   0  -0   0   3   3  -0  -0  -2  -0  -0  -0  -2   0   1   1   0  -1   1   1   5   1  -2  -1   0   1   3  -0  -0  -0  -0   0   0  -0   0  -2   0   2   0  -0   0  -0  -1   0   2  -0  -2  -0   0  -0  -3  -1   0   5   1  -4  -1  -5  -0  -1   4   0   0   5  -3  -2   1   3   4  -3   0   0   0   0   0   4   0  -0  -0  -2   2  -0   0   0   0   2   4   0   0  -0  -5   0   0   0   0  -0   0  -1   0   1   1   2  -0   0   1  -1  -0  -0   0   1   0   0   0  -1   2  -1  -0  -0   0   1   1  -1   0   1   0   0   1  -0  -1  -0   0   0   0  -0  -0   1   0   0   0   0  -1   0   0  -0   7   0   0   0   0  -1   0  -0   0   0  -0  -0   0  -1  -2  -0   0  -1   2   1  -0   0  -1   0  -0  -0   0   0  -4   0   1  -1  -1   1   1   1   0  -0  -0  -4   4  -3   0
iprm23385472_         97:    0   0   1   1   1   1  -5  -0  -0  -0   0   0   0   0   0  -0  -0   0   0   0  -0  -0  -0  -0   0  -0  -0  -0   0   0   0  -1  -0   0  -0   0   0   1  -0  -0  -0   0  -0   0   0   1   0   1   0  -0   0  -0  -0   0   0  -0  -0   0  -0  -0   0   0  -0  -0   0  -0  -0   0   0   0  -0   0  -0   0   0  -0  -0  -0   0   0  -0   0   0  -0   0  -1   0 -22  -0  -1  -0   0   0   0  -0  -0 100  -1  -0   0   0   1  97  -0  -0  -0   0  -0  -0   1   0  -0  -0  -0   0   0  -0  -0   0   0  -0   0  -0  -0  -1   0  -0  -0  -0  -0   0  -0   1   0   0  -0   0  -1   1  -2   0   0  -0  -0   0  -0  -0   3   0  -0  -0   0  -0   1  -0   0  -0  -0  -0  -0  -0  -0   0  -0   0  -0  -0  -0 -60  -0  48   0   0  -0  -0  -0   1  -0  -1  -0   1   0  -1   0   0  -0   0   0  -0  -0   0  -0   0   0   0  -0  -0   0   0   0   0   0  -0  -0   0  -0   0  -0   0  -0   0  -0   0  -2  -1   0  -0   0  -0   0   0   0  -0 -10   4  -0  -0   0  -4  12   0  -0  -0   0  -0  -0   0  -0  -0  -0  -0  -0   0   1   0  -0   0  -0  -0  -6  -0   0  -0   0   0  -4  -0   0  -0   0  -0  -0   0   4   0   2  -0   2   1   0  -1   0  -0  -0   0   0  -1  -3   0  -0   0   0  -0  -0  -0   1  -0   0   0   0   0   0  -0  -0   0  -0  -0   0   0  -0  -0  -0  -0   0   0   0  -0  -0   0  -0   1   0  -0  -0  -1  -0   0   0   0   0   0   3  -0   0   0  -3  -0   0  -0  -0  -0  -0   1 -98   0  92  -0   0   0  -0  -0   0  -0  -2  -1 -99   1   3   0   0  -0   0   1  -0  -0   1  -1  -2   0  -0   0   0   0  -0  -0  -0  -0   0   0   0   0   0   0  -0   0   0  -0   0  -0  -0   0   0   0   0  -0  -0  -0  -0  -0  -0  -0   0   0  -0   0   0  -0  -0   0   0   0   1  -0  -0  -0   0  -0   0  -0  -0   0   0  -0   0  -0  -0   0   0   0   1  -0  -0   0  -0   0   0  -0  -0   0  -0  -0   0  -0  -0   0   0   0  -0   0   0   7  -6   5  -1
iprm23385664_         98:   -2  -1  -2  -2  -3  -3   6   2   1   7   0  -0   0   0   0  -0   0  -0  -0   0   0   0   0   1  -0   0  -0   0  -0   0   0   0   2   1   2  -1  -1  -1   0   0   0  -0   0   0  -0   1  -0   0   0  -0  -0  -0   0  -0   0   0   0   0  -0  -0  -0  -0  -0  -0   1  -0  -1   0  -0   0   0  -0   0  -0  -0   0   0   0  -0  -0   0   0  -0  -0   0  -0  -0   2   0  -0  -0   0   0   0   0  -0  -1 100   1  -2  -1 -99  -1  -0   0  -0  -0   0  -0  -0   1   2   0   2  -0  -2  -1   0   0  -0   0  -0   0  -0  -0   0   0   0   0   0  -0   0   0   0  -0   0   0   0  -1   1  -1   1   0   3  -0   2   2   0  -0   0  -0   0   0  -0   0   0   2   2   2   1   0  -0   0  -0   0  -0   0   0   1   2  -0   1  -0  -0  -0  -0  -0   0   0  -0  -1  -0   0   0  -0  -1   0   1   0   0   0   0  -0  -0  -0  -0   0  -0   0  -1  -0   0   0   0  -0   0   0  -0  -0   0   0   0   0   4   0  -0  -0  -0   0   0   0   0   0  -1   3   0  -2  -0  -4   1  -0  -0  -0  -0   0  -0  -0   1  -0   1   0   1   1   1  -0   0   0   0   0   0  -2   2   3   2   2   0  -0  -0  -0  -0   0  -0   0  -0   1  12   1  -0   0   0   0  -0   0   0   0  -0   0  -1  -0   0   0  -0   0   0   0  -0   0   0  -0  -0  -0  -0   0  -0  -0   0   0  -0   0  -0   0  -0   0   0  -0   1  -0  -0   0   0  -1  -0   0   0   1   0   0   0   0  -0  -1   0  -1   0   2  -0   0  -0  -0  -0  -0  -0   0   1  -0  -0  -0  -0   0  -0   0  -0  -0  -1   0   1  -0   1  -0  -0   0  -0  -0  -0   0  -0  -1  -0  -0  -0   0  -0  -0   0   0   0  -0  -0  -0  -0  -0  -0  -0  -0  -0   0   0  -0   0  -0  -0  -0   0  -0   0   0  -0   0   0   0  -0   0  -0  -0   0  -0   0  -0  -0  -0   0  -1  -0  -0   0   1   0  -0   0   0  -0  -0   0  -0   0   0   0  -0   0  -1  -0   0   0   0   0   0  -0  -0  -0   0  -0  -0   0  -0   0   0   0   0  -0  -0  -8   7  -5  13
iprm23385856_         99:   -1  -1  -1  -1  -1   1   0   0   1   2  -0   0  -0   0  -0  -0   0 -78  -0  -0   0  -0   0  88  -0   0   0   0  -0  -0  -0  -0  -2   1   3  -1   4   0   0   0   0  -0   0   0  -0  -0  -0   0   0   0   0   0   0  -0  -0  -0   0   0  -0  -0  -0   0  -0   0   0   0  -0  -0  -0  -0  -0  -0   0  -0  -0  -0   0  -0  -0   0   0  -0  -0   0  -0  -0  -0   0   0  -0  -0  -0   0   0  -0  -0  -0   1 100  -2-100  -1  -0  -0  -0  -0  -0   0  -0  -0   0  -0  -0   0   0   0  -0   0   0  -0   0   0  -0  -0   0 -32   1  -0  -0  -0  -0  39   0   0   0  -0   0   0  -0   0  -1   1   0  -0  -0   0   2  -0  -0   0   0   0  -0  -0   0   1   2   2   2   0   0  -0  -0   0   0   0  -0  -0   0   0  -0   0   0   0  -0  -0   0  -0   0  -0  -0   0  -0  -0  -0  -0   0   0   0   0   0   0  -0  -0  -0   0   0  -0  -0  -0   0   0   0   0   0   0   0  -0  -0   0  -0  -0   0   1  -0   0   0  -0   0   0   0  -0   0  -0   0  -7  -0   8  -0   0  -0   0  -0  -0   0  -0  -0   1   0   2  -0   1   1   0   0   0  -0  -0  -0   0   1   0   3   0  -1   0   0   0   0  -0   0  -0  -0  -0   0   1   1  -0   0   0  -0  -0   0  -0   0  -0  -0  -1  -0  -0   0   0   0  -0   0   0  -0  -0   0   0  -0  -0   0  -0  -0  -0   0  -0   0   0   0   1  -0  -1  -0  -0   0   0   0  -0  -0  -0  -0   0   0  -0   0  -0  -0   0  -0   0   0  -0  -0  -0   0   0   0  -0   0  -0  -0   0  -0  -0   0   0  -0  -0   0   0  -0  -1   0   0  -0   1  -0   0   0  -0  -0  -0   0  -0  -0  -0  -0  -0   0  -0  -0   0  -0  -0  -0   0   0  -0  -0  -0  -0  -0  -0  -0   0  -0   0  -0  -0  -0  -0  -0   0   0   0   0  -0   0   0  -0   0   0  -0  -0   0  -0  -0   0   0  -0  -0   0   0   0   0  -0  -0   0  -0  -0  -0  -0   0   0   0  -0  -0   1   0   0  -0   0  -0   0   0  -0   0   0  -0  -0   0   0  -0  -0  -0   0  -0  -0  -0   0   0   3
iprm23386048_         100:    0   0  -0  -0  -1  -5  -2  -0  -2  -3   0  -0   0  -0   0   0   0   0   0   0  -1   0  -1  -1  -0  -0  -0  -0  -0  -0   0   0  -3  -1  -5   1   1  -0  -0   0  -0   0  -0  -0   0   0   0  -0  -0  -0  -0   0  -0   0   0   0  -0  -0   0   0   0  -0   0  -0   0  -0  -0   0   0   0   0   0  -0  -0   0   0  -0  -0   0  -0  -0   0  -0  -0   0   0   0  -0  -0   0  -0   0   0   0   0   0   0  -2  -2 100   2   1   0   0   0  -0   0  -0   0   0  -0  -0   0  -1  -0  -0   0  -0  -0   0  -0  -0   0   0   0  -1  -1   0   0   0   0   0  -0  -0  -0   0  -0  -0   0  -0   1  -1  -0   0   0  -1  -3   0  -0  -0  -0   0   0  -0   0  -1-100  -4 -98  -1   0   0   0  -0  -0  -0   0   0  -0  -0  -0  -0  -0  -0   0  -0  -0   0   0   0  -0  -0   0   0   0  -0   0   1  -0   0  -0  -0  -0   0   0  -0  -0   0  -0  -0  -0  -0  -0   0  -0  -0  -0   0   0   0   0   0  -0  -1   0  -0  -0  -0  -0  -0   0   0  -0   0  -2  -1  -0   0   1  -0   0  -0  -0  -0  -0   1   0  -1  -1  -4   0  -1  -1  -1  -0   0   0   0   0   0  -2   0  -4   1   1   0  -0  -0  -0   0  -0  -0   0  -0  -0  -2  -1  -0  -0  -0   0   0   0   0   0   0   0   2   0   0  -0  -0   0   0   0  -0   0   0  -0  -0  -0   0  -0   0   0  -0  -0   0  -0  -0  -0  -1   0   1   0   0   0  -0  -0   0  -0   0   0  -0   0   0  -0   1   0  -0  -0  -1  -0   0   0   1   0  -0  -0   0  -0   0   1  -0  -0   0  -0  -0   0   0   0  -0  -0   1   0  -0  -0  -2  -0  -0   0   0   0  -0  -0  -0   1   1   0   0  -0  -0  -0  -0   0   0  -0  -0  -0   0  -0   0  -0  -0  -0   0   0   0  -0   0   0   0   0   0  -0  -0  -0  -0   0  -0  -0   0  -0  -0   0   0  -0  -0   0  -0  -0  -1   0  -0  -0   0   0   0   0  -0  -0   0   0   0   0  -0   0   0   0  -2  -0  -0   0  -0   0   0  -0  -0  -0  -0   0   0  -0  -0   0   0   0  -0   0   0   1  -1   1  -4
iprm23386240_         101:    1   1   1   1   1  -1  -0  -0  -1  -2   0  -0   0  -0   0   0  -0  82   0   0  -0   0  -0 -92   0  -0  -0  -0   0   0   0   0   3  -1  -2   1  -5  -0  -0  -0  -0   0  -0  -0   0   0   0  -0  -0  -0  -0  -0  -0   0   0   0  -0  -0   0   0   0  -0   0  -0  -0  -0   0   0   0   0   0   0  -0   0   0   0  -0   0   0  -0  -0   0   0  -0   0   0   0  -0  -0  -0   0   0  -0  -0   0   0   0  -1-100   2 100   1   0   0   0   0   0  -0   0   0  -0   0   0  -0  -0  -0   0  -0  -0   0  -0  -0   0   0  -0  35  -1   0   0   0   0 -42  -0  -0  -0   0  -0  -0   0  -0   0  -1  -0   0   0  -0  -2   0   0  -0  -0  -0   0   0  -0  -1  -2  -2  -2  -0  -0   0   0  -0  -0  -0   0   0  -0  -0   0  -0  -0  -0   0   0  -0   0  -0   0   0  -0   0   0   0   0  -0  -0  -0  -0  -0  -0   0   0   0  -0  -0   0   0   0  -0  -0  -0  -0  -0  -0  -0   0   0  -0   0   0  -0  -1   0  -0  -0   0  -0  -0  -0   0  -0   0  -0   8   0  -9   0  -0   0  -0   0   0  -0   0   0  -1  -0  -2   0  -1  -1  -0  -0  -0   0   0   0  -0  -1  -0  -3  -0   0  -0  -0  -0  -0   0  -0   0   0   0  -0  -1  -1   0  -0  -0   0   0  -0   0  -0   0   0   1   0   0  -0  -0  -0   0  -0  -0   0   0  -0  -0   0   0  -0   0   0   0  -0   0  -0  -0  -0  -1   0   1   0   0  -0  -0  -0   0   0   0   0  -0  -0   0  -0   0   0  -0   0  -0  -0   0   0   0  -0  -0  -0   0  -0   0   0  -0   0   0  -0  -0   0   0  -0  -0   0   0  -0  -0   0  -1   0  -0  -0   0   0   0  -0   0   0   0   0   0  -0   0   0  -0   0   0   0  -0  -0   0   0   0   0   0   0   0  -0   0  -0   0   0   0   0   0  -0  -0  -0  -0   0  -0  -0   0  -0  -0   0   0  -0   0   0  -0  -0   0   0  -0  -0  -0  -0   0   0  -0   0   0   0   0  -0  -0  -0   0   0  -1  -0  -0   0  -0   0  -0  -0   0  -0  -0   0   0  -0  -0   0   0   0  -0   0   0   0  -0  -0  -2
iprm23386432_         102:    0  -0  -0   0   1   1  -6  -2  -1  -6  -0   0  -0  -0  -0  -0  -0   0   0  -0  -0  -0  -0  -0   0   0   0  -0   0  -0  -1  -1  -1  -0  -2   1   1   2   0   0  -0  -0   0  -0  -0  -1   0   1  -0   0   0   0  -0  -0  -0   0  -0   0  -0  -0   0   0  -0   0  -0   0   0  -0   0  -0  -0   0   0   0   0  -0  -0  -0   0   0  -0  -0   0  -0  -0   1   0  -2  -0   0  -0   0  -0   0   0  -0   1 -99  -1   1   1 100   1  -0  -0   0  -0  -0  -0   0  -1  -2  -0  -2   0   2   1  -0   0   0   0   0  -0  -0   0  -0  -0  -0  -0  -0   0  -0  -0   0   0  -0  -0  -0   0  -1   1  -1  -0  -4   0  -2  -2  -0  -0  -0   0  -0  -0  -0  -0  -0  -1  -1  -1  -1  -0  -0   0   0   0  -0  -0  -0  -1  -1   0  -1   0  -0  -0   0   0  -0  -0  -0   0   0  -0  -0   0   0  -0  -0  -0  -0   0  -0  -0   0   0   0  -0  -0  -0   0   0   0  -0   0   0   0  -0   0   0   0  -0  -0   0  -5  -0   0   0  -0  -0  -0  -0   0   0   1  -4  -0   1   0   5  -1  -0  -0   0  -0  -0   0   0  -1   0  -1  -0  -0  -1  -1   0   0  -0  -0  -0   0   2  -1  -2  -1  -2   0   0   0   0   0  -0  -0  -0  -0  -0 -13  -1  -0  -1   0  -0   0  -0  -0   0   0  -0   1   0  -0   0   0  -0  -0  -0   0  -0  -0   0   0  -0   0   0   0  -0  -0  -0   0  -0   0  -0   0  -0  -0   0  -0   0   0   0  -0   0   0  -0   0  -0  -0   0  -0  -0   0   0  -1   1  -0  -1   1  -0   0   0  -0   0  -0  -0  -1   0   1   0   0   0  -0   0   0  -0   1  -0  -1   0  -2   0   0   0   0   0   0  -0  -0   1   0  -0   0  -0  -0   0  -0  -0  -0  -0   0   0   0   0  -0   0   0  -0  -0  -0   0  -0   0   0   0  -0  -0  -0   0   0  -0  -0  -0   0   0   0  -0  -0   0  -0   0   0   0  -0  -0   0   0  -0  -0   0  -0  -0  -0  -0   0  -0   0   0   0  -0   0  -0   0   0  -0  -0  -0  -0  -0   0  -0  -0   0   0  -0   0  -0  -0   0  -0  -0   0   0   8  -8   6 -15
iprm23386624_         103:    1   1   1   1   1   1  -6  -0  -0  -1   0   0   0   0   0  -0  -0   0   0  -0  -0  -0  -0  -0   0  -0  -0  -0   0   0   1  -1  -0   0  -0   0   0   2  -0  -0  -0   0  -0   0   0   1   0   1   0  -1   0  -0  -0   0   0  -0  -0   0  -0  -0   0   0  -0  -0   0  -0  -0   0   0   0  -0   0  -0   0   0  -0  -0  -0   0   0  -0   0   0  -0   1  -2   0 -28  -0  -1  -0   0   0   0  -0  -0  97  -1  -0   0   0   1 100  -0  -0  -0   0  -0  -0   1   0  -0  -0  -0   0   0  -0  -1   0   0  -0   0  -0  -0  -1   0  -0  -0  -0  -0   0  -0   1   0   0  -0   0  -1   1  -3   0   0  -0  -1   0  -0  -0   3   0  -0  -0   0  -0   1  -0   0  -0  -0  -0  -0  -0  -0   0  -0   0  -0  -0  -0 -49  -1  39   0   0  -0  -0  -0   1  -0  -1  -1   1   0  -1   0   0  -0   0   0  -0  -0   0  -0   0   0   0  -0  -0   0   0   0   0   0  -0  -0   0  -0   0  -0   0  -0   0   0   1  -3  -1   0  -0   0  -0   0   0   0  -0 -13   5  -0   0   0  -4  15   0  -0  -0   0  -0  -1   0  -0  -0  -0  -0  -0   0   2   0  -0   0  -0   0  -5  -0  -0  -0  -0   0  -3  -0   0  -0   0  -0  -0   0   3   0   3  -0   2   2   1  -1   0  -0  -0   0   0  -1  -3   0  -0   0   0  -0   0  -0   1  -0   0   0   0   0   0  -0  -0   0  -0  -0   0   0  -0  -0  -0  -0   0   0   0  -0  -0   0  -0   1   0  -0  -0  -1  -0   0   0   0   0   0   3  -0   1   0  -3  -0   0  -0  -0  -0  -0   1 -91   0  82  -0   0   0  -0  -0   0  -0  -2  -1 -99   1   3   0   0  -0   0   1  -0  -0   1  -1  -2   0  -0   0   0   0  -0  -0  -0  -0   0   0   0   0   0   0  -0   0   0  -0   0  -0  -0   0   0   0   0  -0  -0  -0  -0  -0  -0  -0   0   0  -0   0   0  -0  -0   0   0   0   1  -0  -0  -0   0  -0   0  -0  -0   0   0  -0   0  -0  -0   0   0   0   1  -0  -0   0  -0   0   0  -0  -0   0  -0  -0   0  -0  -0   0   0   0  -0   0   0   8  -7   6  -2
iprm23386816_         104:   11  11  12  13  14  13   4  -0   0  -0  -1   0   1  -1  -0   1   0   0  -0  -0   1  -0   0  -0  -0  -1   0  -0  -0   0   5   0  -1  -0   1   0   0  -1  -4  -1  -0   1  -0   0 -31   3  -0  -0  -0  -2  20  -0  -0   0   0  -0   0  -2   5   2  -0   0   0  -0   0  -0  -0   1   2   0  -0  -0  -2  -1   0  -0   0   1  -0   0  -0   1   0   0   0  -0   0   1  -0  -1   3  -0  -0  -0  -0  98  -0  -0  -0   0   0  -0  -0 100  -0   0   3   0   5   0  -0   0  -0   0   0  -0   0  -0  -5  -0  -3  -3  -0   3   0  -0   0  -0  -0  -0  -0   0  -0  -2   0   2  -0   0   7   1   0   0   0  -0  -0   0  -1   1   3   0  -1   0   0   3   0  -0  -0   0  -0  -0   0   2  -0  -1  -0   0  -2   1   0   0  -0   1   5   0   1   0   0  -0   0   2   5   0  -0  -0   0  -0  -0   1  -1   2  -0   0   1  -0   0  -2   0   1  -0   4   2 -99  -1  -3   0  -1  -0   1   0  -1  -6   1  -0   1   0  -1   6   1  -0  -0  -0  -0  27   0  -3  -0   1   0   3   0 -28   0   0  -0   0   4  -0  -0   0   0   0  -0   0  -1  -0   0  -0  -0 -11   0  -1  -1  -0  -1   0   0   5   0  -0  -0  -0   3   3  -0  -0  -2  -0  -0   0  -2   0   1   2  -0  -1   1   0   5   1  -2  -1   0   1   3  -0  -0  -0  -0   0   0  -0   0  -2   0   3   0  -0   0  -0  -1   0   2  -1  -2  -0   1  -0  -3  -1  -0   6   1  -6  -1  -5  -0  -1   5   1   1   5  -3  -2   1   3   4  -4   0  -0   0   0   0   4   0  -0  -0  -2   2  -0   1   0   0   3   4   0   0  -0  -5   1   1   0   1  -0   0  -1   0   1   1   3  -0   0   1  -2  -0  -0   0   1   0   0   0  -1   2  -1  -0  -0   0   1   1  -1   0   1   0   0   1  -0  -1  -0   0   1   0  -0  -0   1   0   0   0   0  -1   0   0  -0   8   0   0   0   1  -1   0  -1   0   1  -0  -0   0  -1  -2  -0   0  -1   3   1  -0   0  -1   0  -0  -0   0   0  -5   0   1  -1  -1   1   1   1   0  -0  -0  -4   4  -3   1
iprm23387008_         105:    1   1   1   1   0  -0   1   0  -0   0  -0  -3  -0  -0   0  -0   0   0   0   0  -0   0  -0  -0  -0   0  -0  -0   0   0  -0  -0   0  -0  -0   0  -0   0  -0   0  -0  -1  -0   0  -0  -1  -2   0   2   1   0  -0  -0  -1   0   0  -0   0  -0  -0   0  -0   0   0  -1  -0   1  -0  -0  -0  -0   0   0   0   0   3  -0  -0   0  -2  -0   0   0 -67   0   0  -0   0   0   0  -1  53  -1  -0  79  -0  -0   0  -0   0   0  -0  -0  -0 100   1   0  -0  -1  -0  -0   0   0   0  -0  -0   0   0   1   0  -0  -0   0  -0  -0   0  -0   0   0   0   0  -0   0   0  -0   0  -0  -0  -1   0  -0  -0  -0   0   0   0   0   0  -0  -0   1  -1  -4  -0   0   0  -0  -0  -0   0   0  -0  -2   0  -0   2   0  -0   0   0  -0  -0   0   1   1   1  -0 -11   0  -0  -1   8   0  -0  -0   1  -1  -1   0  -0  -0  -0   0   0   0  -0   0   1  43  -1   0   0   0   0-100  -1   0  -1   0   0  -0  -0   1   0  -1   0   0  -0  -0   1  -1  41   0  -0  -0   0   0  -0   0   0  -0 -46   1   0  -0  -0  -0   0  -0  -0   0  -0   0  -0   0  -0   0 -24  -0   0   0  -0  -0  -0  -0   0   0  13  -0  -0  -0  -0   0  -0   0   0   0  -0  -0   0   0  -0  -0   0   0  -0   0   0  -0   0   0  -0  -0   0  -0  -0   3  89  -4  -0   0   0   2  -0  -1  -0   0   0   0  -0  -0  -2   1   2   0   0   0   1  -1  15  -1  -0  -0   0   1  17  -1  -1   0  -1  -1  -0  -0  -1  -0   0   0  -2  -0   0   3  -0  -0   0  -0  -0   0  -0  -2   0  -0 -98  -0   0   0   0  -0  -0  -0 -94  -0  -0   0  -0   0  -0  -0   0  -0  -0  -0   0   0  -0   5  -0  -0   0  -7   0   0  -0   0   0   0  -1  -0  -0   2   0  -2   0  -1   1  -0  -1   1  -0   0  -0  -0  31  26 -34   0   0   0   0   0 -16   0  -2  -0 -20  -0  -1  -0   0   1  -1  -0   0   2   0  -0  -0  -0   0   1  -3  -1  -0   0   0  -0  -0   1   0   0   0   0   0  -0   0  -0  -0   0   0   0  -0  -1   1  -1  -0
iprm23387200_         106:    7   7   7   8   8   9   1  -0   0  -1   0  -2  -1   1   1  -0  -0  -0  -0  -0   1  -0   0   0   0   0  -2   0   0  -0  -3   1  -0   0   1  -0   0  -1   3   0  -1  -1  -2   0  -1   0  -0  -1  -0  -0  -0   0  -1  -0   2   0  -0   1  -1  -1   0  -1   1   0 -61  -7  70  -2  -1  -0  -0   0   1 -13   0   2  -0  -0   0  -2  -0  -0   2  -0  -1   1  -0  -0  -0   1   1   0  -3 -49  -9   0  -0  -0  -0  -0   0   0  -0   0   1 100  -3  -0  -1  -0  -0  -0  -0  -0   0   0   0   0   1   0   2   3   1  -0  -0  -0   0  -0  -0  -0  -0   0   0   0  -1  -2   0  -1  -3   0   0   0   0  -1  -0   0  -1  -0   0  -0   1   0   0  -1  -0  -0   0   1   0  -0   0  -0   0  -2  -2  -0   0  -0   0  -0  -0   1  -0  -0   5  99  -0   0   0  -1  -2  -0  -5 -66   0   1 -99  -4  -0  -0  -1  -1  66   0   1   4  -1   4  15  -1   2  -0   0   1  -1  -5  -1  -1   1   0   1   0  -0   0   0  -0  -1  -0  -1   1 -96   0   0  -0  -1  -0  -0   0   1   0  -0  -0  99   1  -0  -0   0  -0   0   1  -0  -0  -1  -0  -0  -1   4   1   1  -0  -1   0   1   0   0  -0  -1  -0  -1   0  -0  -1  -2   0  -0  -1  -0   0  -1   1   0   0  -0   0   0  -0   0   1  -1   0   0  -2  -0  -3  -2  -3   2   0  -1   0   1   0   2   1  -2   0  -0  -0  -0   5  -0  -8   4   8   0  -1   0   3  -4   0  -3  -0  -0   0   3   0  -5  -4  -6  -3  -2  -0  -2   0   2   0   1  -3  -3   2  -0  -2   0   0  -0  -0  -0  -0   0   3  -1  -0   0   1   0   0  -0  -1  -0  -0  -1  -0   0  -0   0  -0   1   0  -0   0  -0  -0   0  -0   1   0  -0  -0  -1   0   0  -2   0  -7   1   2  -0  -0   1  -0  -1   0   1   4  -0  -4  -2  -0  -1  -0  -1   0  -1  -0   0   0  -0   0   0  -0   0  -4  -0  -0  -0  -1   0   1   3  -0  -0   0   3   1   0   1 -93   0   3 -11  -3  -0  23   0  -1 -75  -1  55   0   3  -0  -1   1  -0  -2   0  -1  -1   0   1  -0   0  -0  -1
iprm23387392_         107:   25  25  24  22  20  14  -0   0  -0   1   2  -0   1  -2   1   0  -0   0  -0  -0   0  -0   0  -0   0  -0  -1   0   0   0  15  -0  -0  -0   0  -0   0   0 -14  -0  -0  -2  -6  -0   2   1   0   0   0  -0  -0  -0  -7  -1   0   0  -0  -1   4   1   0  -0   0  -1   7  -0  -6   3  -2   1   0  -1   5  -3   6   1  -0   1   0  -1  -7  -0   0  -0   4  -6   0   0  -0  -7  -4   0  -0   0   1   3   0  -0  -0   0   0  -0   0   3   0  -3 100  -1   4   0  -0   0  -0   0   0  -0   0  -0  -4   1 -99  -9   1   1   0  -0   0  -0  -0  -0  -0  -0   0  -1  -1   7   0  -1   7  -0   0   0   0   0   0   0  -0   1   5  -0   2  -0   0   2  -0  -0  -0  -0  -0  -0  -0   2   0  -0  -1  -0   0  -0  -0   0   0   0  -1   0   2  -2  -0   0  -1   1   4  -0   0   0  -0  -6   2   8   0  -0  -0  -1   1   1   0   1   2   4  -1   3  -0  -3   0  -2  -0  -5   1   2   8  -0   0   0   0  -0  -0  -0  -0   0  -8  -2   3   0  -1   0   0  -0   0   0  -0  -0   2  -0  -2   0   0   3  -0  -0  -0   0   0  -0   0   0  -0  -0   0   0   1   0  -0  -0  -0  -0   0   0  -1  -0  -0  -0  -0   2  11  -0   0   0  -0  -0   6  -1   0  -0   0   0  -1  -0  -2  -1   4   0  -1  -2   2  11  -0  -0   0   0  -0  -0   0   0  -5  -1   7  -0   0   0  -1  -0  -1  -5   1   5   1   0   1 -10  -2   0   4   1   1  -1  -4   0  -2  15  -0  -1   5  -1  -0   0   0   2  -3  -1  -0   1  -0   0  -0  -0   0   0   0  -0   0   1  -0  -0  -0  -1  -0  -0   0   1   1  -0  -0  -0   0   0  -1   1  -5   0   2  -0  -0  -0  -0  -4   0   0   1   0  -0   3  -1 -20  -1   0   0   0   1  -2  -4   1   4  -0   0   4  -3  -4  -0   1   1  -0  -0   0  -0  -0   0   0   0  -2   2  -0  -0   5   0  -0  -1   4   0   7   1   0   0   0   1   8   0  10   2   3   2  -7  -2  -2  -0   1   2   3  -0  -1  -0  -4   2   1  -3   0   4  -0  19   2  -1  -1   1  -0   0   1
iprm23387584_         108:   -2  -2  -2  -1  -1  -1   0  -0   0  -0  -0   0   0   0  -0   0   0  -0   0   0   0   0  -0   0  -0  -0   0  -0  -0   0  -0   0   0  -0  -0   0  -0  -0   0  -0   0   0   1   0  -0  -0  -0  -0  -0   0   0  -0   3  -0  -0  -0   0  -0   0   0  -0   0  -0  -0   1   0  -1   0  -0   0   0  -0  -0  -0 -10  -0   0   0  -0   0   7  -0  -0   0  -0   0  -0   0   0   0   0  -0   0   0  -0   0  -0   0   0  -0  -0  -0  -0   0  -0  -0  -1 100   0  -0  -0  -0   0  -0  -0  -0   0   0  -0-100   1   0  -0   0  -0   0  -0   0   0   0   0  -0  -0  -0   0  -0   0 -42  -0   0  -0  -0  -0   0  -0  -0   0  -0   0 -29  -0   0  -0  -0   0   0   0   0   0   0   0  -0  -0   0   0   0  -0   0   0  -0  -0  -0   0   0  -1  -0   9  -0   0   0   0   0  -6   0  -0  -1   0   1   0   0   0  96   2 -98  -0   0  -0  -1   0   0   0  -0  -0  -0   0   1  -0  -0  -6  -0  -0  -0  -0   0   0   0   0   0   6   0   0  -0   0   0  -0   0  -0  -0   0  -0  -0   0  -0  -0   0  -0  -0   0   0  -0  -0   0  -0  -0  -0   0  -0  -0  -0  -0   0   0   0   0  -0  -0   0   0   0   0 -13   0  -0   0  -0  -0   0   0  -0  -0  -7  -0   0  -4  -0   0   0  -0  -0  -0  -0   2   0  -0   0   6  -0  -0   0   4  -0  -0   0   0  -0  -0   0  -0   1   0  71   1  -0  -1 -70  -0  -1   0   0  -0   0   0  -0  -0  -0  -0   1  -0  -0   0   0  -0   0  -0  -0   0  -0   0   0  -0   0   0  -0   0  -0  -0   0   0  -0  -0   0   0   0  -0   0   0  -0   0  -0   0   0   0  35  -0  -0  -0   0   0   0  -0  19  -0  -0  17  -0   0   0   0   0 -28  -0  -0  -0  -0  -0  -0   0   0   0  -0  -0  -0  -0  -1  24   1   0   0  -0   0  -1  -0   0   0   1  -0  -0  -0 -46   0   0   0  -0   0  60   0   0  -2  -0   0   0  -0  -0  -5   0   0   0 -24  -0   2   1  32  -0   0   0   0   0  -0   0   0  -0  -0   0   0   0  -0  -0  -0  -0   0  -0   0  -0  -0
iprm23387776_         109:    8   9  10  12  13  14   5  -0   0  -1   2   1   0  -1  -1   1   0   0  -0  -0   1  -0   0  -0  -0  -1   1  -0  -0   0   5   1  -1   0   1   0   0  -1  -4  -1   0   1   0  -0   3   2  -0  -1  -0  -1  -1  -0  -0   0   0  -0   0  -1  99   1  -0   1   0  -0   3  -0  -2   1   1   0   0  -0  -2  -0   0  -1   0   1  -0   1  -0  -0  -0   0   5   1   0   1  -0  -0  -2  -0   0   0  -0   5  -0  -0  -0   0   0  -0  -0   5  -1  -1   4   0 100   0  -0  -0  -0   0   0   0   0  -0-100  -0  -4  -3  -1   3   0  -0   0  -0   0  -0  -0   0  -0  -2   1   2   0   1 -20   1   0  -0   0  -1  -0   0  -1   0  26   0  -1   0  -0   2   0  -1  -0   1  -0  -0   0   3  -0  -0   0   0   1   1   0   0  -0   0  -2   1  -1  -1   0  -0   0   1   6   0   0   0   0  -2   1   3  -1   0   0   0  -1  -0  -0   0   0  -0  -1  -5  -1  -5  -0   6   1   1  -0   1   0  -1   1   0  -0   2   0  -0  -1   1  -0  -1   1  -0  -2  -0  -4  -0   0   0   3   0   4   0  -1  -0   0   4   0  -0   0   1  -0  -0  -0  -2   0   0   0  -1   1  -0  -1  -0   0  -0   0   0  -1   1  -0  -0   0   3   2  -0  -0  -3  -1  -0  -1  -1  -0   1   0  -0  -1   0   1   6   1   1  -2   1   1   3   0   0  -1  -0   0   0  -0   0  -2   0   3   0  -0   0   0  -1   0   6  -2  -6  -0   1  -0  -3   1  -0   8   1   2  -1  -7  -0   1   5   1   2  59  -4  -2   1   2   5 -69   1  -0  -0   0   1   4   0  -0  -0  -2  -1  -0  -0   0   0   2   4   0   0  -0  -6   2   1   0   0  -0   0  -1   0   1   2   3  -0   0  -0  -0  -0  -0  -0   1   0   0   0  -1   3  -0  -0  -0   0   1   1  -2   0   2   0   0  -1  -0   0  -0   0   1   0   0  -0   1   0   0  -0   0  -1   0   0  -0  11   0   0   0   2   0   0  -1   0   0  -0  -1   0   0  -2   1   0  -2   8   3  -0   0  -1   0   1  -0  -0  -0  -4   0   1  -2  -1   1   1   1   0  -0  -0  -5   4  -4  -0
iprm23387968_         110:    1   1   1   1   1   1  -3  -0  -0  -0   0   0   0   0   0   0   0   0   0   0  -0  -0  -0  -0   0  -0  -0   0   0   0   0  -0  -0   0  -0  -0   0   1  -0   0  -0   0  -0   0   0  16   0   0   0 -24  -0  -0  -0   0   0   0  -0   0   0  -0   0  -0   0  -0  -0  -0   0   0   0  -0  -0   0  -0   0   0  -0  -0  -0   0   0  -0   0   1   0   0  -1  97  -1 -93  -0   0  -0  -1   0  -0   0   1  -0  -0   0   0   0   1   0  -0  -0   0  -0   0 100   0  -0  -0  -0   0   0  -0-100  -0   0  -0  -0   0   0   0  -0  -0   0  -0  -0   0  -0  -0   0  -0   0   0  -0   1 -12   0   0  -0  -0   0  -0  -0   8   0  -0  -0  -0   0   0  -0   0  -0  -0  -0  -0  -0   0   0   0   0  -0  -0   0  -1  -0   1   0   0  -0  -0  -0   0   0  -0  -0   1  -0  -0   0   0   0   0  -0  -0  -0   0  -0   0   0  -0  -0   0   0   0   0   0  -0  -0  -0   0  -0   0  -0   0   0   0  77   0  -1  -0 -75  -0  -0  -0   0   0  -0  -0  -1   2  -0   0   0  -2   1   0   0  -0   1  -0   0   0  -0  -0  -0  -0  -0   0   1   0  -1   0   0   0   0   0  -0  -0  -0   0   0  -0  -0  -0  -0  -0   0   0  -0   0   1  -0  -0   1   0  -0   0  -0  -0  -0   0  -0  -1   0  -0   0   0  -0   0  -1   0  -0  -0   0   0   1   0  -0  -0   0   0  -0  -0   0  -0  -0  -0  -0   0   0   0  -0  -0   0  -0   1   0  -0  -0  -1  -0   0   0   0   0   0   1  -0  37   0  -1  -0   0  -0  -0  -0  -0   1  -0   0   0  -0   0   0  -0  -1   0   0  -0 -36  -1  30   1   0   0  -1   0   0  -0  -0   1  -0  -1   0  -0  -0   0   0  -0  -0  -0   0   0   0   0   0   0   0   0   1  -0  -0   0  -0  -0   0   0  -0   0  -0  -0   0  -0   0  -0   0  -0  -0   0  -0   0  -0   0   0   0   0   1  -0   0  -0  -0  -0   0  -0  -0  -0   0  -0   0  -0  -0   0   0   0   0  -0  -0   0  -0  -0   0   0  -0   0  -0  -0   0  -0  -0   0   0   0   0   0  -0   3  -3   2  -1
iprm23388160_         111:   -0  -0  -0  -0  -0  -0   0   0   0   0  -0   0   0   0  -0  -0  -0   0  -0  -0   0   0   0   0   0   0   0   0   0  -0   0  -0   0  -0   0   0  -0   1   0   0  -0   0   0  -0  -0   0   0   0   0  -0   0   0   0   0  -0   0  -0   0  -0  -0   0   0  -0  -0   0  -0  -0   0  -0   0   0  -0   0   0  -0  -0  -0  -0   0   0   0  -0  -0  -0   0  -1   0   0  -0  -1  -0   0   0   0  -0  -0   0   1   0  -0  -0  -1   0  -0  -0  -0  -0  -0  -0   0 100   0  -0   0   0  -0-100  -0   0   0   0  -0  -0  -0   0   0   0  -0   0   0  -0  -0  -0   0   0  -0   0  -0   0  -0  -8  -0   0   1  -0   1   5   0   0  -0  -0   0  -0   0  -0 -26   0   0   0  19  -0  -0   0  -0   0  -0  -0  -0  -0  -0   0   0   0  -0  -0  -0   0  -0  -0  -0   0   0  -0   0  -0  -0   0   0   0  -0   0  -0  -0   0  -0   0   0  -0   0   0   0   0  -0  -0   0   0   0  -0  -0   0  -0  -0   0  -1  -0   0   0  -0   0   0   0   0   0   1   2  -0  -1   0  -2  -0  -0  -0  -0   0  -0  -0   0   0  -0   0   0   0   0   1   0  -0  -0  -0  -0   0 -60   1   0   1  78  -0   0   0   0  -0  -0  -0   0  -0   0   2   0   0   1   0  -0  -0  -0  -0   0   0  -0  -2   0  -0   0   0   0   0   0   0  -0   0   0   0   0  -0   0  -0  -0   0   0  -0   0  -0  -0   0  -0  -0   0   0  -0   0   0  -0   0   0  -0  -0  -0  -0   0  -0   0   0  -0   2   0   0  -0  -2  -0   0   0  -0  -0  -0  -0  -0   0   0   0   0   0  -0  -0   0  -0  -1  -0  -0   0   2   0   0  -0   0   0  -0  -0   0  -1  -1  -0   0  -0  -0   0   0  -0  -0  -0   0   0   0  -0  -0   0  -0   0   0   0  -0   0  -0  -0  -0   0  -0  -0   0  -0   0   0  -0   0   0   0  -0  -0   0   0  -0   0   0  -0   0   0  -0  -0   0   0  -0  -0  -0  -0   0  -0  -0   0   0   0   0  -0   1   0  -0  -0   0   0   0  -0  -0  -0  -0  -0   0   0   0   0  -0   0   0  -0  -0   1   0  -0   2
iprm23388352_         112:   -0  -0  -0  -1  -1  -3  11   2  -0   5   0  -0   0   0   0   0   0   0  -0   0   1   0   0  -0   0  -0  -0   0   0  -0   1   1   0 -19  -0  22  -0  -1  -0   0   0   0  -0   0   0   1  -0  -1   0  -1  -0   0  -0   0   0   0   0   0  -0  -0  -0  -0   0  -0   1  -0  -0   0  -0   0   0  -0  -0  -0  -0   0   0   0  -0  -0   0  -0  -0  -0   0  -1  -0   2   0  -1   0   0   0   0   0   0  -0   2  -0  -0   0  -2  -0   0   0  -0   0  -0  -0  -0   0 100   0   2  -0-100  -0   0   0   0  -0  -0   0   0  -0   0  -0   0   1   0   0  -0   0   0  -0   0   0   0   0   1  -0  -1   0   5  -0   3   0   0   0   0  -0   0   0   0  -0  -0   0  -1   0   0  -0  -0   0  -0  -0  -0  -0   0   0   1   0   1   0  -0   0  -0  -0   0  -0  -0  -0  -0   0   0  -0  -0   0   1  -0   0  -0   0   0  -0  -0  -0   0   0   0  -0   0  -0  -0  -0  -0  -0   0  -0  -0   0   0   0   0   4  -0  -0  -0  -0   0   0   0   0  -0  -1  -1  -0  -0   0   1   1   0  -0  -0  -0   0  -0   0   0  -1 -30   1   0   0   2  -0  -0   0   0   0   0  -0   0  -0   0   0  -0  -0  -0  -0  -0   0  -0   1   0   0   2   1   0   1   0   0  -0   0   0  -0   0  -0  -3  -0  -0   0  -0   0   0   0  -0   0   0  -0  -0   0  -0  -0  -0   0   0   0  -0   0  -0   0  -0   0   0  -0   1  -0  -0  -0   0  -0   0   0  -0   0   0  -0   0   0  -0  -0   2  -1   0   2  -2   0  -0  -0   0  -0   0   1   0   0  -0  -0   0   0   0  -0  -0   0  -2  -0   0   0   3   0  -0  -0  -0  -0  -0  -0   0  -1  -1   0   0   0  -0  -0   0   0   0   0  -0  -0  -0  -0   0  -0  -0   0   0   0  -0  -0  -0   0  -0   0   0   0  -0  -0   0   0  -0  -0   0  -0  -0   0  -0   0  -0  -0  -0   0   0  -0  -0   0   0   0   0   0   0  -0  -0   0   0   0  -0   0  -0   0  -1  -0   0   0   0   0   0  -0  -0  -0  -0  -0   0  -0  -0   0   0   0   0  -0  -0 -11  12 -11  17
iprm23388544_         113:   -0  -0  -0  -0  -1  -1   0   0  -0   0  -0  -0   0   0   0  -0   0   0  -0   0  -0   0   0  -0  -0   0  -0   0  -0  -0  -0  -0  -0  -0  -0   0   0  -0   0   0   0  -0   0   0  -0   0  -0   0   0  -0   0   0   0  -0   0   0  -0   0  -0  -0   0  -0  -0  -0   0  -0  -0   0  -0   0   0  -0   0  -0  -0   0  -0  -0   0  -0   0  -0  -0  -0   0   0   0   0  -0   0  -0   0   0   0   0  -0  -0   0  -0   0   0  -0  -0  -0   0  -0  -0   0  -0  -0  -0   0 100  -0-100  -0   0   0   0  -0   0   0   0  -0   0  -0  -0   0   0   0   0  -0   0   0  -0  -0   0   0  -0   0   0  -0  -0   0   0   0  -0   0  -0   0   0   0   0  -0   0  -0  -0  -0  -0  -0   0  -0   0   0   0  -0  -0   0   0   0   0   0   0  -0  -0  -0  -0   0   0  -0  -0  -0   0   0   0  -0   0   0  -0   0   0   0  -0  -0  -0   0   0  -0  -0  -0   0   0   0   0  -0   0   0   0  -0   0   0   0   0   0  -0  -0  -0  -0   0  -0   0   0   0  -0  -0  -0   0   0   0   0  -0  -0  -0  -0  -0  -0  -0  -0  -0  -0   0  -0   0   0  -0   0   0   0  -0   0  -0  -0  -0  -0   0   0  -0  -0   0  -0   0  -0  -0  -0   0   0   0  -0  -0   0   0   0   0   0   0  -0   0   0  -0  -0   0  -0   0  -0   0   0   0   0  -0  -0  -0  -0   0  -0  -0  -0  -0  -0   0  -0   0  -0   0   0  -0   0   0   0   0   0  -0  -0  -0   0   0   0   0  -0   0  -0  -0  -0  -0   0   0   0   0  -0  -0  -0  -0  -0   0   0  -0  -0  -0   0   0  -0   0  -0  -0   0   0   0  -0  -0  -0  -0   0   0  -0  -0   0  -0  -0   0  -0   0   0  -0  -0   0   0   0  -0  -0  -0  -0  -0  -0  -0  -0  -0   0   0  -0   0  -0  -0  -0   0  -0   0   0  -0   0   0   0   0   0  -0  -0  -0  -0  -0  -0  -0  -0   0  -0  -0  -0   0   0   0  -0   0  -0  -0   0   0  -0   0   0   0  -0   0  -0  -0   0   0   0   0   0  -0  -0  -0   0   0  -0   0  -0   0   0  -0  -0  -0   0  -0   0  -0   0
iprm23388736_         114:    0   0   0  -0  -0  -3  16 -78   0   5   0  -0   0   0   0   0  -0   0  -0   0   2   1   1  -0   0  -0  -0   0   0  -0   1   1   0   0   4  -1  -0  -1  -0   0   0   0  -0  -0   0   1  -0  -1   0  -0  -0   0  -0   0   0   0   0   0   0  -0  -0  -0   0  -0   0  -0  -0   0   0   0   0  -0  -0  -0   0   0   0   0  -0  -0  -0  -0   0  -0   0  -1  -0   1   0  -1   0   0  -0  -0  -0   0  -0   2   0  -1  -0  -2  -0   0   0  -0   0  -0   0  -0   0   2  -0 100   0  -2  -0   0  -0   0  -0  -0   0   0  -0   0   1   1   2   0  -0  -0   0  -0  -0   0   0   0   0   1  -0   2   1  12   0   2   1   0   0   0  -0   0   0   1  -0   0   1   1   1   0  -0  -0   0  -0  -0  -0  -0   0   0   1   0   1   0   0   0  -0  -0   0  -0   0   0  -0   0   0  -0  -0   0   0  -0   0  -0   0   0  -0   0  -0   0   0   0   0  -0  -0  -0  -0  -0  -0   0  -0   0   0   0   0   0   3  -0  -0  -0  -0  -0   0   0   0  -0  -0  -0  -0  -1   0   0   0   0  -0  -0   0   0  -0   0   0  -0   1   0   0   0   2  -0  -0   0   0   0  -0   0   1   1   1   0  -0  -0  -0  -0  -0   0   0   1   0   0   2   0   0   1   0   0  -0   0   0  -0   0  -0  -3  -0  -0   0  -0   0   0  -0  -0   0   0  -0  -0   0  -0  -0  -0   0   0   0  -0   0  -0   0  -0   0   0  -0   1  -0  -0  -0   0  -0   0   0  -0   0   0  -0   0   0  -0   0   2  -1   0   1  -2  -0  -0  -0   0  -0   0   0   0   0  -0  -0   0   0   0  -0  -0   0  -2  -0   0   0   3   0  -0  -0  -0  -0  -0  -0   1  -1  -1   0   0   0  -0  -0   0   0   0   0  -0  -0  -0  -0   0  -0  -0   0   0   0   0  -0  -0   0  -0   0   0   0  -0  -0   0   0  -0  -0   0  -0  -0   0  -0   0  -0  -0  -0  -0   1   0  -0   0   0   0   0   0   0  -0  -0   0   0   0  -0   0  -0   0  -1  -0   0   0  -0   0   0  -0  -0  -0  -0  -0   0  -0  -0   0   0   0   0  -0  -0 -13  15 -17  15
iprm23388928_         115:    0   0   0   1   1   1  -0  -0   0  -0   0   0  -0  -0  -0   0  -0  -0   0  -0   0  -0  -0   0   0  -0   0   0   0   0   0   0   0   0   0  -0  -0  -0  -0  -0  -0   0  -0  -0   0  -0   0  -0  -0   0  -0  -0  -0   0   0  -0   0  -0   0   0   0   0   0   0  -0   0   0  -0   0  -0  -0   0  -0   0   0  -0  -0   0  -0   0  -0   0   0   0   0  -0  -0  -0   0  -0   0  -0  -0  -0  -0   0   0  -0   0  -0  -0   0   0   0  -0   0   0  -0   0   0   0  -0-100   0 100   0  -0  -0  -0   0  -0  -0  -0   0  -0   0   0  -0  -0  -0  -0   0  -0  -0   0   0  -0  -0   0  -0  -0   0   0   0  -0  -0   0  -0   0  -0  -0  -0  -0   0  -0   0   0   0   0   0  -0   0  -0  -0  -0   0   0  -0  -0  -0  -0  -0  -0   0   0   0   0  -0  -0   0   0   0  -0  -0  -0   0  -0  -0   0  -0  -0  -0   0   0   0  -0   0   0   0   0  -0  -0  -0  -0   0  -0   0  -0   0  -0   0  -0  -0  -0   0   0  -0   0  -0   0  -0  -0  -0   0   0   0  -0  -0  -0  -0   0   0   0   0   0   0   0   0   0   0  -0   0  -0   0   0  -0  -0  -0   0  -0   0   0   0   0   0  -0  -0   0  -0  -0  -0   0   0   0  -0   0  -0   0   0  -0  -0  -0  -0  -0  -0   0  -0  -0   0   0  -0   0  -0   0  -0  -0  -0  -0   0   0   0   0  -0  -0   0   0   0   0   0   0  -0   0  -0  -0   0  -0  -0  -0  -0  -0   0   0   0  -0  -0  -0  -0   0  -0   0   0   0   0  -0  -0  -0  -0   0   0   0   0   0  -0  -0   0   0   0  -0  -0   0  -0   0   0  -0  -0  -0   0   0   0   0  -0   0   0   0  -0   0  -0  -0   0  -0  -0   0   0  -0  -0  -0   0   0   0   0   0   0   0   0   0   0  -0   0  -0  -0   0  -0  -0   0  -0  -0   0  -0   0  -0  -0  -0   0   0   0   0   0   0   0   0  -0   0   0   0  -0  -0  -0   0  -0   0   0   0  -0   0  -0  -0  -0   0  -0   0   0  -0  -0  -0  -0  -0   0   0   0  -0  -0   0  -0   0  -0  -0   0   0   0  -0   0  -0   0  -0
iprm23389120_         116:    0   0   0   1   2   3 -11  -2   0  -5  -0   0  -0  -0  -0  -0  -0  -0   0  -0  -1  -0   0   0  -0   0   0  -0  -0   0  -1  -1  -0  20   1 -22  -0   1   0  -0  -0  -0   0  -0  -0  -1   0   1  -0   1   0  -0   0  -0  -0  -0  -0  -0   0   0   0   0  -0   0  -1   0   0  -0   0  -0  -0   0   0   0   0  -0  -0  -0   0   0  -0   0   0   0  -0   1   0  -2  -0   1   0  -0  -0  -0  -0  -0   0  -2   0  -0  -0   2   0  -0  -0   0  -0  -0   0   0  -0-100  -0  -2   0 100   0  -0  -0   0   0   0  -0  -0   0  -0   0  -0  -1  -0  -0   0  -0  -0   0  -0  -0  -0   0  -1   0   1  -0  -5   0  -3  -0  -0  -0  -0   0  -0  -0  -0   0   0   0   1   0  -0   0   0  -0   0   0   0   0  -0  -0  -1  -0  -1  -0   0  -0   0   0  -0  -0   0   0   0  -0  -0   0   0  -0  -1   0  -0   0  -0   0   0   0   0  -0  -0  -0   0   0   0   0  -0   0   0  -0   0   0  -0  -0  -0  -0  -3   0   0   0   0  -0  -0  -0  -0   0   1   0   0   0  -0  -0  -1  -0   0   0   0  -0   0  -0  -0   1  30  -1  -0  -0  -1   0   0  -0  -0  -0  -0   0  -0   0  -0  -0   0   0   0   0   0  -0   0  -0  -0  -0  -2  -0  -0  -1  -0  -0  -0  -0  -0   0  -0   0   3   0   0  -0   0  -0  -0  -0   0  -0  -0   0   0  -0   0   0   0  -0  -0  -0   0  -0   0  -0   0  -0  -0   0  -1   0   0   0  -0   0  -0  -0   0  -0  -0   0  -0  -0   0   0  -2   1  -0  -1   2  -0   0   0  -0   0  -0  -1  -0  -0   0   0  -0  -0  -0   0   0  -0   2   0  -0  -0  -3  -0   0   0   0   0   0   0  -0   1   1  -0  -0  -0   0   0  -0  -0  -0  -0   0   0   0   0  -0   0   0  -0  -0  -0   0   0   0  -0   0  -0  -0  -0   0   0  -0  -0  -0   0  -0   0   0  -0   0  -0   0   0   0  -0  -0   0   0  -0  -0  -0  -0  -0  -0   0   0  -0   0  -0   0  -0   0  -0   1   0  -0  -0  -0  -0  -0   0   0   0   0   0  -0   0   0  -0  -0  -0  -0   0   0  11 -12  10 -16
iprm23389312_         117:    0   0   0   0   0  -0  -0  -0  -0  -0   0  -0  -0  -0   0   0   0  -0   0   0  -0  -0  -0   0  -0   0  -0  -0  -0   0  -0   0  -0   0  -0  -0   0  -1  -0  -0   0  -0  -0   0   0  -0  -0   0  -0   0  -0  -0  -0  -0   0  -0   0  -0   0   0  -0  -0   0   0  -0   0   0  -0   0  -0  -0   0  -0  -0   0   0   0   0  -0  -0  -0   0   0   0  -0   1  -0   0   0   1   0  -0  -0  -0   0   0  -0  -1  -0   0   0   1  -0   0   0   0   0   0   0  -0-100  -0   0  -0  -0   0 100   0  -0  -0  -0   0   0   0  -0  -0  -0   0  -0  -0   0   0   0  -0  -0   0  -0   0  -0   0   8   0  -0  -1   0  -0  -5  -0  -0   0   0  -0   0  -0   0  26  -0  -0  -0 -18   0   0  -0   0  -0   0   0   0   0   0  -0  -0  -0  -0   0   0  -0   0   0   0  -0  -0   0  -0   0   0  -0  -0  -0   0  -0   0   0  -0   0  -0  -0   0  -0  -0  -0  -0   0   0  -0  -0  -0   0   0  -0   0   0  -0   1   0  -0  -0   0  -0  -0  -0  -0  -0  -1  -2   0   0  -0   2   0   0   0   0  -0   0   0  -0   0   0  -0  -0  -0   0  -1  -0   0   0   0   0  -0  61  -0  -0  -0 -80   0  -0  -0  -0   0   0   0  -0   0  -0  -2  -0  -0  -1  -0   0   0   0   0  -0  -0   0   2  -0   0  -0  -0  -0  -0   0  -0   0  -0  -0  -0  -0   0  -0   0   0  -0  -0   0  -0   0   0  -0   0   0  -0  -0   0  -0  -0   0  -0  -0   0   0   0   0  -0   0  -0  -0  -0  -2  -0  -0   0   2   0  -0  -0   0  -0   0   0   0  -0  -0  -0  -0  -0   0   0  -0   0   1   0   0  -0  -2  -0  -0   0  -0  -0   0   0  -0   1   1   0  -0   0   0  -0  -0   0   0   0  -0  -0  -0   0   0  -0   0  -0  -0  -0   0  -0   0   0   0  -0   0   0  -0   0  -0  -0   0  -0  -0  -0   0   0  -0  -0   0  -0  -0   0  -0  -0   0   0  -0  -0   0   0   0   0  -0   0   0  -0  -0  -0  -0   0  -1  -0   0   0  -0  -0  -0   0   0   0   0   0  -0   0  -0  -0   0  -0  -0   0   0  -1   0   0  -1
iprm23389504_         118:   -1  -1  -1  -1  -1  -1   2   0   0   0  -0  -0  -0  -0  -0  -0  -0  -0  -0  -0   0   0   0   0  -0   0   0  -0  -0  -0  -0   0   0  -0   0   0  -0  -1   0  -0   0  -0   0  -0  -0 -17  -0  -0  -0  25   0   0   0  -0  -0  -0   0  -0  -0   0  -0   0  -0   0   0   0  -0  -0  -0   0   0  -0   0  -0  -0   0   0   0  -0  -0   0  -0  -1  -0  -0   1 -98   1  94   0  -0   0   1  -0   0  -0  -0   0   0  -0  -0  -0  -1  -0   0   0  -0   0  -0-100  -0   0   0   0  -0  -0   0 100   0  -0   0   0  -0  -0  -0   0   0  -0   0   0  -0   0   0  -0   0  -0   0   0  -1  12  -0  -0   0   0  -0   0   0  -8  -0   0   0   0  -0  -0   0  -0   0   0   0   0   0  -0  -0  -0  -0   0   0  -0   0   0  -1  -0  -0   0   0   0  -0  -0   0   0  -1   0   0  -0  -0  -0  -0   0   0   0  -0   0   0  -0  -0   0  -0  -0  -0  -0  -0   0   0   0  -0   0  -0   0  -0  -0  -0 -79  -0   1   0  77   0   0   0  -0   0   0   0   1  -2   0  -0  -0   2  -1  -0  -0   0  -1   0  -0  -0   0   0   0   0   0  -0  -0  -0   1  -0  -0  -0  -0  -0   0   0   0  -0  -0   0   0   0   0   0  -0  -0   0  -0  -1   0   0  -1  -0   0  -0   0   0   0  -0   0   1  -0   0  -0   0   0  -0   1  -0   0   0  -0  -0  -1  -0   0   0  -0  -0   0   0  -0   0   0   0   0  -0  -0  -0   0   0  -0   0  -1  -0   0   0   1   0  -0  -0  -0  -0  -0  -1   0 -38  -0   1   0  -0   0   0   0  -0  -1   0  -0  -0   0  -0  -0   0   1  -0  -0   0  35   1 -29  -1  -0  -0   1  -0  -0   0   0  -1   0   1  -0   0   0  -0  -0   0   0   0  -0  -0  -0  -0  -0  -0  -0  -0  -1   0   0  -0   0   0  -0  -0   0  -0   0   0  -0   0  -0   0  -0   0   0  -0   0  -0   0  -0  -0  -0  -0  -1   0  -0   0   0   0  -0   0   0   0  -0   0  -0   0   0  -0  -0  -0  -0   0   0  -0   0   0  -0  -0   0  -0   0   0  -0   0   0  -0  -0  -0  -0  -0   0  -3   3  -2   1
iprm23389696_         119:   -8  -8  -9 -11 -13 -13  -5   0  -0   1  -2  -1  -0   1   1  -1  -0  -0   0   0  -1   0  -0   0   0   0  -1   0   0  -0  -4  -1   1  -0  -1  -0  -0   1   4   1  -0  -1  -0   0  -3  -2   0   1   0   1   1   0   0  -0  -0   0  -0   1 -99  -1   0  -1  -0   0  -3   0   2  -1  -1  -0  -0   0   2   0  -0   1  -0  -1   0  -1   0   0   0  -0  -5  -1  -0  -1   0   0   2   0  -0  -0   0  -5   0   0   0  -0  -0   0   0  -5   1   1  -4  -0-100  -0   0   0   0  -0  -0  -0  -0   0 100   0   4   3   1  -3  -0   0  -0   0  -0   0   0  -0   0   2  -1  -2  -0  -1  20  -1  -0   0  -0   1   0  -0   1  -0 -25  -0   1  -0   0  -2  -0   1   0  -1   0   0  -0  -3   0   0  -0  -0  -1  -1  -0  -0   0  -0   2  -1   1   1  -0   0  -0  -0  -6  -0  -0  -0  -0   2  -1  -3   1  -0  -0  -0   1   0   0  -0  -0   0   1   6   1   5   0  -6  -1  -1   0  -1  -0   1  -1  -0   0  -2  -0   0   1  -1   0   1  -1   0   2   0   3   0  -0  -0  -3  -0  -3  -0   1   0  -0  -4  -0   0  -0  -1   0   0   0   2  -0  -0  -0   1  -1   0   1   0  -0   0  -0  -0   1  -1   0   0  -0  -3  -2   0   0   3   1   0   1   1   0  -1  -0   0   1  -0  -1  -6  -1  -0   2  -1  -1  -3  -0  -0   0   0  -0  -0   0  -0   2  -0  -3  -0   0  -0  -0   1  -0  -6   2   6   0  -1   0   3  -1   0  -7  -1  -2   1   6   0  -1  -5  -0  -1 -61   4   2  -1  -2  -5  70  -1   0   0  -0  -1  -4  -0   0   0   2   1   0   0  -0  -0  -2  -4  -0  -0   0   5  -1  -1  -0  -0   0  -0   1  -0  -1  -2  -3   0  -0   0   0   0   0   0  -1  -0  -0  -0   1  -3   0   0   0  -0  -1  -1   2  -0  -2  -0  -0   1   0  -0   0  -0  -1  -0  -0   0  -1  -0  -0   0  -0   1  -0  -0   0 -10  -0  -0  -0  -1  -0  -0   1  -0  -0   0   1  -0  -0   2  -1  -0   2  -8  -2   0  -0   1  -0  -1   0   0   0   4  -0  -1   2   1  -1  -1  -1  -0   0   0   5  -4   4   0
iprm23389888_         120:    1   1   1   1   1   1  -0   0  -0   0   0  -0  -0  -0   0  -0  -0   0  -0  -0  -0  -0   0  -0   0   0  -0   0   0  -0   0  -0  -0   0   0  -0   0   0  -0   0  -0  -0  -1  -0   0   0   0   0   0  -0  -0   0  -3   0   0   0  -0   0  -0  -0   0  -0   0   0  -1  -0   1  -0   0  -0  -0   0   0   0  10   0  -0  -0   0  -0  -7   0   0  -0   0  -0   0  -0  -0  -0  -0   0  -0  -0   0  -0   0  -0  -0   0   0   0   0  -0   0   0   1-100  -0   0   0   0  -0   0   0   0  -0  -0   0 100  -1  -0   0  -0   0  -0   0  -0  -0  -0  -0   0   0   0  -0   0  -0  41   0  -0   0   0   0  -0   0   0  -0   0  -0  29   0  -0   0   0  -0  -0  -0  -0  -0  -0  -0   0   0  -0  -0  -0   0  -0  -0   0   0   0  -0  -0   0   0  -9   0  -0  -0  -0  -0   6  -0   0   1  -0  -1  -0  -0  -0 -95  -2  97   0  -0   0   1  -0  -0  -0   0   0   0  -0  -1   0   0   6   0   0   0   0  -0  -0  -0  -0  -0  -6  -0  -0   0  -0  -0   0  -0   0   0  -0   0   0  -0   0   0  -0   0   0  -0  -0   0   0  -0   0   0   0  -0   0   0   0   0  -0  -0  -0  -0   0   0  -0  -0  -0  -0  13  -0   0  -0   0   0  -0  -0   0   0   7   0  -0   4   0  -0  -0   0   0   0   0  -2  -0   0  -0  -6   0   0  -0  -4   0   0  -0  -0   0   0  -0   0  -1  -0 -72  -1   0   1  71   0   1  -0  -0   0  -0  -0   0   0   0   0  -0   0   0  -0  -0   0  -0   0   0  -0   0  -0  -0   0  -0  -0   0  -0   0   0  -0  -0   0   0  -0  -0  -0   0  -0  -0   0  -0   0  -0  -0  -0 -34   0   0   0  -0  -0  -0   0 -19   0   0 -18   0  -0  -0  -0  -0  29   0   0   0   0   0   0  -0  -0  -0   0   0   0   0   1 -25  -1  -0  -0   0  -0   1   0  -0  -0  -1   0   0   0  47  -0  -0  -0   0  -0 -61  -0  -0   2   0  -0  -0   0   0   5  -0  -0  -0  24   0  -1  -1 -33   0  -0  -0  -0  -0   0  -0  -0   0   0  -0  -0  -0   0   0   0   0  -0   0  -0   0   0
iprm23390080_         121:  -23 -22 -22 -20 -18 -12   0  -0   0  -1  -2   0  -1   2  -1  -0   0  -0   0   0  -0   0  -0   0  -0   0   1  -0  -0  -0 -11   0   0   0  -0   0  -0  -0  10   0   0   2   6   0  -2  -1  -0  -0  -0   0   0   0   7   1  -0  -0   0   1  -3  -1  -0   0  -0   1  -6   0   5  -3   1  -1  -0   0  -4   3  -6  -0   0  -0  -0   1   7   0  -0   0  -3   4  -0  -0   0   5   3  -0   0  -0  -1  -3  -0   0   0  -0  -0   0  -0  -3  -0   2 -99   1  -4  -0   0  -0   0  -0  -0   0  -0   0   4  -1 100   9  -0  -1  -0   0  -0   0   0   0   0   0  -0   1   1  -6   0   0  -5   0  -0  -0  -0  -0  -0  -0   0  -1  -5   0  -2   0  -0  -2   0   0   0   0   0   0   0  -2  -0   0   1   0  -0   0   0  -0  -0  -0   1   0  -2   2   0  -0   1  -1  -3   0   0  -0   0   6  -2  -7  -0   0   0   1  -1  -1  -0  -1  -1  -4   1  -3   0   3  -0   2   0   4  -0  -2  -7   0  -0  -0  -0   0   0   0   0  -0   7   2  -3  -0   1  -0  -0   0  -0  -0   0   0  -2   0   2  -0  -0  -3   0   0   0  -0  -0   0  -0  -0   0   0  -0  -0  -1  -0   0   0   0   0  -0  -0   0   0   0   0   0  -2  -8   0  -0  -0   0   0  -4   1  -0   0  -0  -0   0   0   1   1  -3  -0   1   1  -2 -10   0   0  -0  -0   0   0  -0  -0   4   1  -7   0  -0  -0   0   0   1   5  -1  -5  -1  -0  -1   9   2  -0  -4  -1  -1   1   3  -0   2 -13   0   1  -4   1   0  -0  -0  -2   3   1   0  -1   0  -0   0   0  -0  -0  -0   0  -0  -1   0   0   0   1   0   0  -0  -1  -1   0   0   0  -0  -0   1  -1   4  -0  -1   0   0   0   0   4  -0  -0  -1  -0   0  -2   1  17   0  -0  -0  -0  -1   2   3  -1  -3   0  -0  -4   3   4   0  -0  -1   0   0  -0   0   0  -0  -0  -0   2  -1   0   0  -4  -0   0   1  -4  -0  -7  -1  -0  -0  -0  -1  -7  -0  -9  -2  -3  -2   7   2   2   0  -1  -2  -3   0   1   0   3  -1  -2   5  -0  -3   0 -32  -1   1   1  -0   0  -0  -1
iprm23390272_         122:  -18 -18 -18 -16 -14  -9   0  -0   0  -1  -1   0  -1  66  -0   0  -0  -0   0  -0  -0   0  -0   0  -0  -0   1   4  -0   1 -12   0   0   0  -0   0  -0  -0  11  -1   0  -3   1  -0  -2  -0  -0  -0  -0   0   0  -1   1  -3   0  -0   0   1  -3  -1  -0   0   0   1  -8   0   7  -3  -4  -2  -0   2   5   0  -0  -0   0   1  -0   0   1   0   0   0  -4   3  -0  -0   0   4   4  -0  -0  -1   5  -3   0  -0   0  -0  -0   0   0  -3  -0   3  -9   0  -3  -0  -0  -0   0  -0  -0   0   0   0   3  -0   9 100  -0   0  -0   0  -0   0   0   0   0   0   0  -1   0 -97   0   0 -10   0  -0  -0  -0  -0  -0  -0   0  -0   1   0   2  -0   0  -2   0   0   0   0   0   0   0  -2   0  -0   0  -0  -0   0   0  -0  -0  -0   1  -0  -1   3  -0   0   1  -1  -3  -0  -0  -0   0   7  -3 -10  -0   0   0   0   3  -0  -0  -0 -31  -1  -7  -3   1   3  -0   2   0   1  -1   8  -1  -1  -0  -0  -0  -0   0   0   0   1   1  -8  -4  -0   1  -0  -0   0  -0  -0   0   0  -2   0   3   0   0  -3   0   0   0   0  -0   0  -0   0  -0  -0  -0   0  -0  -0   0   0   0   0  -0  -0   0  -0  -0   9   0  -2  -8   0  -0  -0  -0   0  -3   1   0   2  -0  -0   0   0   1   2  -2  -0   0   1  -2-100  -0  -0  -0  -0   0   0   0  -9 -23  11  25   3  -3  -8  -1  -0   0   2  -1  -2  -0   0   2 -41   1  -0  -4  -1  -1   2   4  -0   1  36   0   1  -4   1   0  -0  -0  -2   3   0   0  -0  -0  -1   0  -0  -0   0  -0   0   0  -0  -0   0   1   1   0  -0  -0  -2  -1   0   0   0  -0   0   1  -1   3  -0  -4  -0  -0   1   0   0  -0   0  -0  -0   0  -0   2  -7   1  -0   0   0  -2  -3 -21 -34  22   3   0  -1   0   1  -0  -2 -20   0   0  -0  -0   0  -0  -0  -7   3  -0   0  -0  -5   0   0   0  -5  -1  -1  -1  -0   1  -0  -0  -1  -1   5  -2  -0  -1   3   1   0   0   2  -2  -3  -0   1   0  12   6  -3   3   3  -3  -2  -2 -44   2  43  -0   0  -0  -1
iprm23390464_         123:    4   4   4   3   2   1   0   0  -0   0  -0   0  -0  -0  90  -0   0   0  -0   0  -0   0  -0  -0  -0   0 -81  -0   0  -0   1  -0  -0  -0  -0   0   0   0  -1   0  -0   0  -1  -0  -0   0  -0   0   0  -0   0   0  -0   0   0  90  -0   0  -1  -0   0-100   0   0  -2  -0   2  -0   0  -0  -0   0  -0   0   0  -0  -0  -0   0   0  -0   0   0  -0   0  -0   0   0  -0  -0  -1   0  -1  -0   0  -0  -0   0  -0   0   0  -0  -0  -0   0   1   1  -0  -1   0  -0   0   0   0  -0  -0   0  -0   1   0  -0  -0 100  -0   0  -0  -0   0  -0  -0   0  -0  -0   0 -99   0   0   1  -0   0   0  -0   0   0   0   0  -0   0  -1   1  -0  -0   0  -0   0   0  -0  -0  -0  -0  -0  -0   0  -0  -1  -0   0  -0  -0   0   0   0  -0  -0   2   1  -5   0  -0  -0  -1  -0   7  -0  -0   2  -1  -3  -0  -0  -0  -1   3   0   0  -0   0   1   0  -1  -0   0   0   0  -0  -2   0   0   0   0  -0   0   0  -0  -0  -0   0  -0  -0  -0  -1   0   0   0   0  -0   0   0  -0  -0  -0  -0   1   0  -0   0  -0  -0  -0  -0   0  -0   0  -0  -0  -0   0   0  -0   0   0  -0  -0  -0  -0   0   0  -0  -0  -0   3  -1   0  -0   0   0   0  -0   0   0   6   0  -0  13   0  -0  -0  -0   0   0   0 -26  -1   0  -0  -7   0   0  -0 -10   0   0  -0  -0   0  -0  -0   0   0  -0  -0 -21  -0  21   0   0  -0  -0  -1  -0  -1  -0  -0   0   1   0  -2   0   0   0  -1  -0  -0   0   0   0   1   0  -0   1  -0  -0  -0   0   0  -0   0  -0   0   1  -0  -0  -1  -0   0   0   0   0   0  -0  -0  -0  -1  -0   0  -0  -0   0  -0   0  -2   0   0  -0   0   0  -0  -0  -0   0   0   0   0   0   0   0  -0   0  -0   0   0   0   0   1  -0  -1  -0  -0   0  -0  64   0  -0  -0 -72   0   0   1   0   0   0  -2  -0  -0  -0  -1  -0   0  -0  -0  -0   0  -0   0  -0  -0  -1   0  68  -3 -58  -0   0  -0  -0  -1  -0   0   0  -1   0   0  -0   0  -0   0   0   0   0  -0  -0   0  -0   0
iprm23390656_         124:    4   4   5   6   7   7   3  -0   0  -0   1   0   0   0  -1  73   0   0  -0  -0   0  -0   0  -0  -0 -58   1  -1   0   0   2   0  -0  -0   1   0   0  -1  -2  -0  -0   0  -1  -0   1   1  -0  -0  -0  -1  -0  -0  -0   0   0  -0   0  -2   3   2  -0   0   0  -1   0  -0  -0   1   1   3  -0  -3  -1   3   0  -0   0   1  -0   0  -0   0  -0   0  -1   0   0   0  -0  -0   3  -0   0   0  -0   2  -0  -0  -0   0   0  -0  -0   3  -0  -0   1   0   3   0  -0   0  -0   0   0  -0   0  -0  -3  -0  -1   0  -0 100   0  -0   0  -0   0  -0  -0   0  -0 -97   0  -1  -0  -0   4   0   0  -0   0  -0  -0   0  -1   0   2  -0  -0   0   0   1   0  -0  -0   0  -0  -0   0   1  -0  -0  -0   0 -15   1   0   0  -0   0   4   0   0  -0   1  -0   0   2   3   0  -2   0   2  -0   0   0   7   0  -0   0   9  -0   0  -1  -1   1  -0   3   9  -2 -41  -2   0  -1  -0   0   0  -0   0   0  -0   1   0  -0  -0   0  -0  -0   0  -0   0  -0  -2  -0   0   0   2   0   1   0  -0  -0   0   2  -0  -0   0   0  -0  -0  -0  -1  -0   0   0  -0   0  -0  -1  -0   0  -0   0   0  -0   0  -0   6  -1   2   1  -0  -0  -2  -0  -0  -0  -2  -1  -7   0  -1  -1  42   0   4   1 -20  -1   1   0  -0   0   1  -0  -0   0   1  -0  -0  -1   1   1  -1   5   0  -0  -1   0   3  -1  -3  -0   1  -0  -2  -0  -0   4 -19  -2  20  -4  -0  -0   2   0   1   3  -2  -1   1   2   3  -2   1  -0   0   0  50   2   0  -0  -0  -1  19  -0   0   0   0   5   3   0   0  -0  -3  -5   0   0   0   0   0  18  -0   1   1 -30  -0   1   0  -0  -0  -0   0   1   0   0   0  -0   1  -0  -0  -0   0   0   1  -1   0   1  -4   0   1  -0  -1  -0   3  -5  -0  -0  -0   1   0   0   0  -6  -0  -0   0  -0   5   0   0   0   0  -0   0  -1   0   0  -0  -1   0  -0  -1   0   0  -1   4   1   0   0  -0   0   0  -0  -0   0  -2   0   0  -0   3   0  -7   0  -3  -3   3  -3   3  -2   0
iprm23390848_         125:   -0  -0  -0  -0  -0  -0  -0  -0  -0   0   0   1   0  -0   0   0  58   0   0   0  -0   0  -0  -0 -43  -0  -0   0   0  -0   0  -0   0  -0  -0   0  -0   0  -0   0   0   0   0  -0   0   0   2   0  -2  -0  -0   0   0   0   0   0  -0  -0   0   0   0  -0  -0  -0   0  -0  -0   0   0   0   0   0  -0  -0  -0  -1  -0  -0   0   1   0  -0  -0  -0   0  -0   0   0  -0  -0   0   0   0   0  -0   0  -1  -0   0   0  -0   0  -1   0  -0  -0   0  -0   0   0   0  -0   0  -0  -0   0  -0  -0  -0   0  -0  -0   0   0 100   0  -0   0  -0   0   0  -0 -97   0  -0   0   0  -0   0  -0   0  -0  -0   0   0  -0   0   0   0  -0  -0   0  -0   0  34   0  -0  -0  -0  -0  17   0  -0  -0   0   0   0   0   3  -7  -4   0  -0   0  -0  -0  -0  -0  -0  -0   0   0   0   0   0  -0   0   0  -0  -0   0  -0  -0   0  -0   0   0  -0   0   0  -0  -0   0  -0   0   0   0   0  -0   0   0   0  -1  -0   1  -0  -0  -0   0  -0   0  -0  -0   0   0   0  -0  -0  -0  -0   0   0  -0  -0   0   0   0   0  -0  -0   0   0  -0   0  -0   0   0  -0   0  32   0   0  -0   0  -0  58  -0   0  -0  -0   0   0   0 -49   0   0   0 -78   0   0   0   0   0   0  -0   0  -0  -0   0   0   0   0   0   0   0   0  -0   0   0  -0  -0  -0  -0  -0   0   0  -0  -0   0  -0  -0  -0  -1   0   0   0  -0  -0   0  -0   0   0   0  -0  -0  -0   0   0   0   1   0   0  -0   0   0  -0  -0   1  -0  -0   0   0   0   1 -17  -1  -0  -0  -0  -0   0   0   0  -0  -0   1   0   0   0   0   0   0   0   0  -0   0  -0  -0   0   0  -0  -0  -0  -0  -0  -0   0   0   0   0  -0  -0  -0  -0  -0   0   0   0  -0  -0   0   0   0  -0  -0   0  -0  -0   0   0   0  -0   0   0  -0  -0  -0  -0   0   0  -0   0   0   0  -0   0   0  -0  -1  -0  -0   0  -1  -0   0   0   0   0   0   0  -0  -0  -0  -0   0   0  -0  -0  -0  -0  -0   0  -0  -0   0   0   0   0   0  -0   0  -0   0  -0
iprm23391040_         126:   -0  -0  -0  -1  -1  -0   1   0   0   1  -0   0   0   0  -0  -0  -0  63  -0  -0   0  -0   0 -52   0   0   0   0   0  -0  -0  -0  22   0   1   0 -29   0   0   0   0  -0   0   0  -0   0  -0   0   0  -0   0   0   0  -0  -0   0  -0   0  -0  -0   0   0  -0  -0   0  -0  -0   0  -0   0   0  -0   0  -0  -0  -0  -0  -0   0   0   0  -0  -0  -0   0  -0  -0   0   0  -0  -0   0   0   0   0  -0   0   0 -32  -1  35  -0   0  -0   0  -0  -0   0  -0  -0   0   0  -0   0   0  -0  -0   0   0  -0   0   0  -0  -0   0 100   0  -0   0   0  -0 -98   0   0   0  -0   0   0  -0   0  -0   0   0   0  -0   0   0   0  -0   0   0   0  -0  -0  -0   0   1   0   1   0  -0  -0   0   0   0  -0  -0  -0  -0   0   0   0   0  -0  -0  -0   0   0  -0  -0  -0  -0   0   0  -0  -0   0   0   0   0   0   0  -0  -0  -0   0   0  -0   0  -0   0   0   0   0  -0   0   0  -0  -0   0  -0  -0   0   0  -0   0   0  -0   0   0   0   0   0   0   1  43  -1 -45  -0  -0  -0  -0  -0  -0  -0  -0  -0   0   0   0   0  -0   0   0  -0   0   0   0  -0   0   0   1   1   1  -0   0   0  -0   0  -0   0  -0  -0  -0   0   1   0  -0   0   0  -0  -0   0  -0   0  -0  -0  -1  -0  -0   0   0   0  -0   0   0  -0   0   0   0  -0  -0   0  -0  -0   0   0  -0   0  -0   0   0  -0  -0  -0   0  -0   0   0   0  -0  -0  -0   0   0   0   0  -0   0   0  -0   0  -0   0   0  -0   0   0  -0  -0  -0  -0  -0  -0   0   0   0   0   0  -0   0  -0  -0  -0  -0  -0   0   1   0  -0   0  -0  -0  -0   0   0  -0  -0  -0   0   0  -0  -0   0  -0   0  -0  -0   0  -0  -0  -0  -0  -0  -0  -0   0  -0   0  -0  -0  -0   0  -0   0   0  -0   0   0   0   0   0  -0  -0  -0  -0   0  -0  -0  -0   0  -0  -0  -0   0   0   0  -0  -0  -0  -0   0  -0  -0   0   0   0  -0  -0   0   0   0   0   0   0   0  -0  -0  -0   0  -0  -0   0   0   0  -0  -0   0  -0  -0  -1   1  -1   1
iprm23391232_         127:    2   2   2   3   3   4  -0   0   1   0   0   0  -0  -0  -0   0  -0  -0  34   0  -0  -0 -28   0   0  -0   0   0   0   0   0   0   1   1   3  -0  -0  -0  -0  -0  -0   0  -0  -0   0  -0   0  -1  -0   0  -0  -0  -0   0   0  -0   0  -0   0   0   0   0   0   0  -1   0   1  -0   0  -0  -0  -0  -0   0   0  -0  -0   0  -0   0  -0   0   0   0   0  -0  -0  -0   0  -0   0  -0  -0  -0  -0   0  -0   0   1  -1  -1  -0  -0   0  -0   0   0  -0   0  -0   0  -0  -0   1   0   0  -0   0  -0   0  -0  -0  -0   0  -0   0 100   0  -0  -0 -98   0  -0  -0   0   0  -0  -0   1   0  -0   1   0   1   0   0   0  -0   0  -0  -0  -0  -0   0  -0   0   1   2   1   0   0   0  -0  -0  -0   0   0   0   0  -0  -0   0  -0   0   0   0   0  -0  -0   0   1   0  -0  -0  -0   1  -0  -1   0  -0  -0  -0   0   0   0  -0   0   0   0   1  -0  -0  -0  -0   0  -0   0  -0   0  -0   0  -0  -0   0   0   0  -0   0  -0   0  -0  -0  -0  -0  -0   0  -1  -0   0   0   0   0   0   0   0   0   0   0   0   2  -0   0  -0   0   0  -0   0  -0   0  -0   0   1   2   1   0  -0  -0   0  -0  -0  -0   0   0   0  -0   0   0   0   0  -0  -0  -0  -0  -0  -0   0  -0  -1   0   0  -0  -0  -0   0  -0  -0  -0  -0   0   0   0  -0  -0  -0   0   0   0  -0   0   0  -0   0  -0  -0   0  -0  -0  -0  -0  -0   1   0   0  -0  -1  -0  -0   0  -0   0   1   1   0  -0  -0  -1  -0   0  -0   0   0   0   0   0  -0  -0  -0  -0  -0   0  -0   0   0  -1  -0   0   0   1   0   0  -0   0   0   0  -0   0  -0  -0   0  -0  -0   0   0  -0  -0  -0   0   0   0   0   0   0   0   0   0   0  -0   0  -0  -0   0  -0  -0   0  -0  -0  -0   0   0  -0  -0  -0   0   0   0   0   0   0   0   0  -0   1   0   0  -0  -1  -0   0  -0   0   0   0  -0   0  -0  -0  -0   0  -0   0   0  -0   0  -0  -0  -0   0   0   0  -0  -0   0  -0   0  -0  -0   0   0  -0  -0   0  -0   0   2
iprm23391424_         128:   -1  -1  -1  -1  -2  -3   1   0  -0   0  -0  -0   0   0   0  -0   0   0  -0   9   0  -7   0  -0  -0   0  -0   0  -0  -0  -0  -0  -0  -0  -0   0   0   0   0   0   0  -0   0   0  -0   0  -0   0   0  -0   0   0   0  -0  -0   0  -0   0  -0  -0   0  -0  -0  -0   1  -0  -0   0  -0   0   0  -0   0  -0  -0   0  -0  -0   0  -0   0  -0  -0  -0   0   0   0   0  -0   0  -0   0   0   0   0  -0  -0   0  -0   0   0  -0  -0  -0   0  -0  -0   0  -0   0  -0   0   0   1  -0  -0   0  -0   0  -0   0   0   0  -0   0  -0   0 100   1 -98   0  -0   0   0  -0  -0   0   0  -0   0   0  -0   0   2   0   0  -0   0  -0   0   0   0   0  -0   0  -0  -0  -0  -0  -0  -0  -0   0   0   0  -0  -0   0  -0   0   0   0   0  -0  -0  -0  -0   0   0  -0  -0  -0   0   0   0  -0   0   1  -0   0   0   0  -0  -0  -0   0   0  -0  -0  -0   0   0   0   0  -0   0   0  -0  -0   0  -0   0   0   0  -0  -0   0  -0   0  -0   0   0   0   0  -0  -0   0   0   0   0  -0  -0  -0  -0  -0  -0  -0  -0  -0  -0   0  -0   0   0  -0   0   0   0  -0   0  -0  -0  -0  -0   0   0   0  -0   0   0   0  -0  -0  -0   0   0   0  -0  -0   0   0   0   0   0   0  -0   0  -0  -0  -0   0  -0   0  -0   0   0   0   0  -0  -0  -0  -0   0  -0  -0  -0   0  -0   0  -0   0  -0   0   0  -0   0   0   0   0   0  -0  -0  -0   0   0   0   0  -0   0  -0  -0   0  -0   0   0  -0   0  -0  -0  -0  -0  -0   0   0   0   0  -0   0   0  -0   0  -0  -0  -0   0   0  -0   0  -0  -0   0  -0  -0  -0   0  -0  -0   0  -0   0   0  -0  -0   0   0   0  -0  -0  -0  -0  -0  -0  -0  -0  -0  -0   0  -0   0  -0  -0  -0   0  -0   0   0  -0   0   0   0   0   0  -0  -0  -0  -0  -0  -0  -0  -0   0  -1  -0  -0   0   0   0  -0   0  -0  -0   0   0  -0   0   0   0  -0   0  -0  -0   0   0   0   0   0  -0  -0  -0   0   0  -0   0  -0   0   0  -0  -0  -0   0  -1   1  -1   1
iprm23391616_         129:   -1  -1  -1  -1  -2  -1  10   1  -0   1  -0   0  -0   0  -0  -0   0   0  -0   0   8   1  -0  -0  -0   0   0  -0  -0   0  -0  -0   0  -1  -1   0  -0  -0   0  -0   0  -0   0   0  -0   0  -0   0   0   0   0  -0   0  -0  -0  -0   0  -0  -0   0  -0   0  -0   0   0  -0  -0  -0  -0  -0   0  -0   0  -0  -0  -0   0   0  -0  -0   0   0  -0  -0  -0   0  -0   0   0   0  -0   0   0   0   0  -0  -0   0  -0   0   0  -0  -0  -0   0  -0  -0   0   0  -0   0   1   0   2  -0  -1  -0   0  -0  -0   0   0  -0   0  -0   0  -0   1 100   0   0  -0   0  -0   0  -0   0   0  -1   0  -0  -0   0   5   0   1   0  -0  -0   0   0   0   0  -0   0   0  -0  -1  -0   0   0  -0  -0   0   0   0   0   0   0   0  -0   0  -0  -0  -0  -0  -0   0   0   0  -1  -0   0   0  -0  -0   0   0   0   0   0   0  -0  -0  -0  -0  -0  -0  -0  -0  -0   0   0   0  -0   0  -0  -0  -0  -0  -0   0   0   1  -0  -0   0   0   0   0   0   0   0  -0   0  -0  -0   0  -0   0  -0  -0  -0  -0   0   0  -0   0  -0  -1   0   0   0  -0  -0   0   0   0  -0  -0   0   0  -0   0  -0   0   0  -0   0   0   0   0  -0   0   0   1   0  -0  -0  -0   0  -0   0   0  -0  -0   0   1  -0   0  -0  -0   0  -0   0  -0  -0   0   0  -0  -0  -0   0   0  -0  -0   0  -0  -0  -0   0   0   0  -0  -0   0   0   0   0   0  -1  -0   0   0   1   0   0  -0   0  -0  -0  -1  -0  -0   0   1   0  -0  -0  -0  -0   0  -0   0  -0  -0   0  -0  -0  -0   0  -0  -0   0   0   0  -0  -1  -0  -0   0  -0  -0  -0   0  -0   0   0  -0  -0   0  -0  -0   0  -0   0   0  -0  -0  -0  -0  -0  -0  -0  -0  -0   0  -0   0   0  -0  -0   0  -0   0   0   0   0  -0   0  -0   0  -0  -0   0  -0   0  -0  -0  -0   0  -1  -0  -0   0   0   0  -0   0   0   0  -0   0  -0  -0   0   0  -0  -0  -0   0   0   0   0   0   0  -0  -0   0   0   0  -0   0   0  -0  -0  -0  -0  -0   0  -7   8  -8   3
iprm23391808_         130:   -0  -0  -0  -0  -0  -0   0   0  -0   0  -0   0   0   0  -0  -0   0   0   0 -11   0   9  -0  -0  -0   0   0  -0  -0  -0  -0  -0  -0  -0  -0   0   0   0   0   0   0  -0   0   0  -0   0  -0   0   0  -0   0   0   0  -0  -0   0   0   0  -0  -0  -0   0  -0  -0   0  -0  -0   0  -0   0   0  -0   0  -0  -0  -0   0  -0  -0   0   0  -0  -0  -0  -0   0  -0   0  -0   0  -0   0   0   0   0  -0  -0   0  -0   0   0  -0  -0  -0   0  -0  -0   0  -0  -0   0   0   0   0  -0  -0  -0   0   0  -0   0   0  -0  -0   0   0  -0 -98   0 100   0  -0   0   0   0  -0   0   0  -0   0  -0  -0  -0   0   0   0   0   0  -0   0   0   0   0  -0   0   0  -0  -0  -0   0  -0  -0   0   0   0  -0  -0   0   0   0   0   0   0  -0  -0  -0  -0   0   0  -0  -0  -0   0   0  -0  -0   0   0   0   0   0   0  -0  -0  -0   0  -0  -0  -0  -0   0   0   0   0  -0   0   0  -0  -0   0  -0   0   0   0  -0  -0   0  -0   0   0   0   0   0  -0   0  -0   0   0  -0   0  -0  -0  -0  -0  -0  -0  -0   0  -0  -0   0  -0   0   0  -0   0  -0   0  -0   0   0  -0  -0  -0  -0   0   0  -0   0   0   0  -0  -0  -0   0   0   0  -0  -0   0   0  -0   0   0   0  -0   0  -0  -0  -0   0   0   0  -0   0   0  -0   0   0   0  -0  -0   0   0  -0  -0   0  -0  -0  -0   0   0  -0  -0  -0   0   0   0   0   0  -0  -0  -0   0   0   0   0  -0   0   0  -0  -0  -0   0   0  -0   0   0   0  -0  -0  -0  -0   0   0  -0   0   0   0  -0   0  -0  -0  -0   0   0  -0   0  -0  -0   0  -0  -0  -0   0  -0  -0   0  -0   0   0  -0  -0   0  -0   0  -0  -0  -0  -0  -0  -0  -0  -0  -0  -0   0  -0   0  -0  -0  -0   0  -0   0   0   0   0  -0   0   0   0  -0  -0  -0  -0  -0  -0  -0  -0   0  -0  -0  -0   0   0   0  -0  -0  -0  -0  -0  -0  -0   0   0   0  -0  -0  -0   0   0  -0   0   0   0  -0  -0  -0   0   0  -0   0   0   0  -0  -0  -0  -0   0  -0   0  -0   0
iprm23392000_         131:   -1  -1  -1  -1  -1  -2   0  -0  -0   0  -0  -0   0   0   0  -0   0   0 -41  -0   0   0  33  -0  -0   0  -0  -0  -0  -0  -0  -0  -0  -0  -1   0   0   0   0   0   0  -0   0   0  -0   0  -0   0   0  -0   0   0   0  -0  -0   0  -0   0  -0  -0   0  -0  -0  -0   0  -0  -0   0  -0   0   0  -0   0  -0  -0   0  -0  -0   0  -0   0  -0  -0  -0  -0   0   0   0  -0   0  -0   0   0   0   0  -0   0  -0  -0   0   0   0   0  -0   0  -0  -0   0  -0   0  -0   0   0  -0  -0  -0   0  -0   0  -0   0   0   0  -0   0  -0 -98   0   0   0 100  -0   0   0  -0  -0   0   0  -0   0   0  -0  -0  -0  -0  -0  -0   0  -0   0   0   0   0  -0   0  -0  -0  -1  -0  -0  -0  -0   0   0   0  -0  -0   0  -0   0   0  -0   0  -0  -0  -0  -0   0   0  -0  -0  -0   0   0   0  -0   0   0  -0   0   0   0  -0  -0  -0   0  -0  -0  -0  -0   0   0   0   0  -0   0  -0   0  -0   0  -0   0   0  -0  -0  -0   0  -0   0  -0   0   0   0   0   0  -0   0   0  -0  -0  -0  -0  -0  -0  -0  -0  -0  -0  -0  -1   0  -0   0  -0  -0   0  -0   0  -0   0  -0  -0  -1  -0   0   0   0  -0   0   0   0  -0  -0  -0   0  -0  -0  -0  -0   0   0   0   0   0   0  -0   0   0  -0  -0   0   0   0  -0   0   0   0   0  -0  -0  -0   0   0   0  -0  -0  -0   0  -0  -0   0  -0   0   0  -0   0   0   0   0   0  -0  -0  -0   0   0   0   0  -0   0  -0  -0  -0  -0   0   0   0   0  -0   0  -0  -0  -0   0  -0   0   0  -0   0   0  -0   0  -0  -0   0   0  -0  -0  -0  -0  -0   0  -0  -0  -0   0  -0   0   0  -0   0   0  -0  -0   0   0   0  -0  -0  -0  -0  -0  -0  -0  -0  -0  -0   0  -0   0   0  -0   0   0  -0   0   0  -0  -0  -0   0   0   0  -0  -0  -0  -0  -0  -0  -0  -0   0  -0  -0  -0   0   0   0  -0   0  -0  -0  -0   0  -0   0   0   0  -0   0  -0  -0   0  -0   0   0   0  -0  -0  -0   0   0  -0   0  -0   0   0  -0  -0  -0   0  -0   0  -0  -0
iprm23392192_         132:    0   0   0   0   0   0  -1  -0   0  -0   0   0  -0  -0  -0   0   0 -72  -0  -0  -0  -0   0  61  -0  -0   0  -0  -0   0  -0   0 -18   0   0  -0  25  -0  -0  -0  -0  -0  -0   0   0  -0  -0  -0  -0   0  -0  -0  -0   0   0  -0   0  -0   0   0  -0   0   0   0  -0   0   0  -0   0  -0  -0   0  -0   0   0  -0   0   0  -0   0  -0   0   0   0  -0   0  -0  -0  -0   0   0  -0  -0  -0  -0   0  -0   0  39   0 -42  -0  -0   0  -0   0  -0  -0   0  -0  -0  -0  -0  -0   0   0   0   0  -0   0   0   0  -0   0  -0 -98   0  -0  -0  -0  -0 100   0  -0   0  -0  -0   0   0   0  -0   0   0  -0   0  -0   0  -0   0   0   0  -0   0  -0   0  -0  -0   0  -0   0   0   0  -0   0  -0   0   0   0   0   0  -0  -0  -0   0   0   0  -0  -0   0   0   0   0  -0  -0   0   0  -0  -0  -0   0  -0   0   0  -0   0  -0  -0   0  -0   0  -0  -0   0  -0   0  -0  -0   0   0  -0   0   0  -0   0   0  -0  -0   0  -0  -0  -0  -0  -0  -0  -1 -37   0  38   1   0   0   0   0   0   0   0  -0  -0   0   0  -0   0  -0  -0   0  -0  -0  -0   0  -0   0  -0   0  -0  -0  -0  -0   0  -0   0   0   0  -0   0  -0  -0  -0  -0  -0  -0   0   0  -0   0  -0  -0   0   0  -0   0  -0  -0  -0  -0  -0  -0  -0  -0   0  -0   0   0  -0   0   0  -0  -0   0  -0   0   0   0   0  -0  -0  -0   0   0  -0  -0   0   0   0  -0  -0  -0  -0  -0  -0  -0   0  -0   0  -0  -0   0  -0  -0   0   0   0   0  -0   0  -0  -0  -0  -0  -0   0  -0   0   0   0   0   0  -0  -0  -0   0  -0   0  -0   0   0  -0   0   0   0  -0   0   0   0   0  -0  -0   0   0  -0  -0   0   0   0   0  -0  -0  -0   0  -0   0   0   0  -0   0   0  -0   0  -0  -0   0  -0  -0   0   0   0   0  -0   0  -0   0   0   0  -0   0   0  -0  -0   0   0   0   0  -0   0   0  -0  -0  -0  -0  -0  -0   0   0  -0  -0  -0  -0   0   0   0  -0   0  -0   0  -0  -0   0  -0  -0   0   0   0  -1   1  -0
iprm23392384_         133:    0   0   0   0   0   0   0   0   0   0  -0  -1  -0  -0  -0  -0 -72  -0  -0   0   0   0   0   0  55   0   0  -0  -0   0  -0   0  -0  -0  -0   0   0  -0  -0  -0  -0   0  -0   0  -0  -0  -3  -0   3   0   0  -0  -0   0   0  -0   0   0  -0  -0  -0   0   0   0  -0  -0   0  -0   0  -0  -0   0   0   0   0   1   0   0  -0  -1  -0   0   0   0  -0   0  -0  -0   0   0  -0   0  -0  -0   0  -0   1   0   0  -0  -0  -0   1  -0   0   0   0  -0  -0  -0  -0   0   0   0  -0  -0   0   0   0   0  -0   0  -0  -0 -97   0  -0   0   0   0   0   0 100   0   0   0  -0   0  -0   0  -0  -0   0   0   0   0   0  -0  -0   0  -0  -0   0  -0 -44   0   0   0   0   0 -22   0   0  -0  -0  -0  -0   0  -2   9   3  -0   0  -0   0   0   0   0   0  -0  -0  -0  -0  -0  -0   0  -0  -0   0   0  -0  -0   0   0   0  -0  -0   0  -0  -0   0   0   0   0  -0  -0  -0   0   0  -0  -0   0   1   0  -1  -0   0   0  -0  -0  -0   0   0  -0  -0  -0   0   0   0   0  -0  -0   0   0  -0   0  -0   0  -0  -0   0   0   0  -0  -0  -0   0   0  -0 -24   0  -0   0  -0  -0 -45   0  -0  -0   0  -0  -0  -0  37   0  -0   0  64  -0   0  -0  -0  -0   0   0  -0   0   0  -0  -0  -0  -0  -0  -0  -0  -0   1  -0  -0  -0   0   0  -0   0   0  -0   0   0  -0   0  -0  -0   2   0   0  -0  -0  -0  -0   0  -0  -0  -0   0   0   0  -0   0  -0  -2  -0  -0  -0  -0   0   0   0  -2  -0   0  -0  -0  -0  -1  22   1   0   0   0   0  -0  -0  -0   0   0  -1  -0  -0  -0  -0  -0  -0  -0  -0   0  -0   0   0  -0  -0   0   0  -0  -0   0   0  -0  -0  -0   0   0   0   0   0   0  -0  -0   0  -0   0   0  -0  -0   0  -0  -0   0  -0  -0  -0  -0   0  -0  -0   0   0  -0   0   0  -0   0  -0  -0  -0  -0  -0  -0   0   2  -0   0  -0   1   0  -0  -0  -0   0  -0  -1  -0  -0   0   0  -0  -0   0   0   0   0   0   0  -0   0  -0  -0   0  -0   0   0  -0   0  -0   0
iprm23392576_         134:   -2  -2  -3  -3  -4  -4  -3   0  -0   0  -1  -0  -0  -0   0 -86  -0  -0   0   0  -0   0  -0   0   0  72  -0   1  -0  -0  -1  -0   0   0  -0  -0  -0   0   1   0   0  -0   1   0  -1  -1   0   0   0   0   0   0   1  -0  -0   0  -0   1  -2  -1   0  -0  -0   1  -0   0   0  -0  -0  -2  -0   2   1  -5  -0   0  -0  -1   0  -0   0  -0   0  -0   1  -1  -0  -0   0  -0  -2   0  -0  -0  -0  -2   0   0   0  -0  -0   0   0  -2   0   0  -1  -0  -2   0   0   0   0  -0  -0  -0  -0  -0   2   0   1  -1   0 -97   0   0  -0   0  -0   0   0  -0   0 100  -0   1   0   0  -2  -0  -0   0  -0   0   0  -0   0  -0  -1   1   0  -0  -0  -0  -0   0   0  -0   0   0  -0  -1   0   0   0  -0  23  -1  -0  -0   0  -0  -9  -0  -0   0  -1   0  -0  -1  -2  -0   2  -0  -2   0  -0  -0  -6   0   0  -0 -13   0  -0   1   1  -1   0  -1 -17   2  55   1  -0   1   0  -0  -0   0  -0  -0   0  -1  -0   0   0  -0   0   0  -0   0  -2   0   2   0  -0  -0  -2  -0   1  -0   0   0  -0  -1   0   0  -0  -0   0   0  -0   1   0  -0  -0   0  -0   0   0   0   0   0  -0  -0   0  -0   0  -5   1  -1  -1   0   0   1   0   0   1   1   1   6  -0   1   0 -56  -0  -3  -0  29   1  -1  -0   0  -0  -1   0   0  -0  -1   0   0   1  -1  -1   1  -3  -0   0   0  -0  -2   0   2   0  -0   0   1   0   0  -2  15   6 -15   2   0   0  -2  -0  -0  -2   2   1  -0  -1  -2   1  -0   0  -0  -0 -64  -1  -0   0   0   1 -29   0  -0  -0  -0  -4  -2  -0  -0   0   3   4  -0  -0   0  -0  -0 -14   0  -1  -1  23   0  -1   0   0   0   0  -0  -0  -0  -0  -0   0  -1   0   0   0  -0  -0  -0   1  -0  -1   3  -0  -1   0   1   0  -2   4   0   0   0  -0  -0  -0  -0   4   0   0  -0   0  -3  -0  -0  -0  -0  -0  -1   0  -0  -0   0   0  -0   0   0  -0  -0   1  -2  -1  -0  -0   0  -0  -0   0   0   0   1  -0  -0   0  -3  -0   5  -0   2   2  -2   3  -3   2   1
iprm23392768_         135:   -5  -5  -5  -4  -3  -2  -0  -0   0  -0   0   0   0   0 -96   0  -0  -0   0  -0   0  -0   0   0   0  -0  89   0  -0   0  -1   0   0   0   0  -0  -0  -0   1  -0   0  -0   1   0   0  -0   0  -0  -0   0  -0  -0   0  -0  -0 -83   0  -0   1   0  -0  97  -0  -0   3   0  -3   0  -0   0   0  -0   0  -0  -0  -0   0   0  -0   0   0  -0  -1   0  -0   0  -0  -0   0   0   1  -0   1   0  -0   0   0  -0   0  -0  -0   0   0   0  -0  -1  -1   0   1  -0   0  -0  -0  -0   0   0  -0   0  -1  -0   1   0 -99   0  -0   0   0  -0   0   0  -0   0   0  -0 100  -0  -0  -0   0  -0  -0   0  -0  -0  -0  -0   0  -0   1  -1   0   0  -0   0  -0  -0   0   0   0   0   0   0  -0   0   1   0  -0   0   0  -0  -0  -0   0   0  -2  -1   4  -0   0   0   1   0  -6   0   0  -3   1   3   0   0   0   1  -3  -0  -0   0  -0  -2  -0   1   0  -0  -0  -1   0   2  -0  -0  -0  -0  -0  -0  -0  -0   0   0   0   0   0   0   1  -0  -0  -0  -0   0  -0  -0   0   0   0   0  -1  -0   0  -0   0   0   0   0  -0   0  -0   0   0   0  -0  -0   0  -0  -0   0   0   0   0  -0   0   0   0   0  -3   1  -0   0  -0  -0  -0   0  -0  -0  -5  -0   0 -11  -0   0   0   0  -0  -0  -0  22   1  -0   0   6  -0  -0   0   9  -0  -0   0   0  -0   0   0  -0  -0   0   0  25   0 -25  -0  -0   0   0   2  -0   2   0   0  -0  -1  -0   2  -0  -0  -0   1   0   0  -0  -0  -0  -1   0   0  -1   0   0   0  -0  -0   0  -0   0  -0  -1   0   0   1   0  -0  -0  -0  -0  -0   0   0   0   1   0  -0   0   0  -0   0  -0   2  -0  -0   0  -0  -0   0   0   0  -0  -1  -0  -0  -0  -0  -0   1  -0   0  -0  -0  -0  -0  -2   0   2   0   0  -0   0 -56  -0   1   0  64  -0  -0  -1  -0   0  -0   2   0   0   0   2   0  -1   0   0   0  -0  -0  -0   0   0   1  -0 -76   4  66   0  -0   0   0   1   0  -0  -0   1  -0  -0   0  -0   0  -0  -0  -0  -0   0   0  -0   0  -0
iprm23392960_         136:   13  13  12  11  10   7   0   0  -0   1   1  -0   1 -79   0  -0   0   0  -0   0   0  -0   0  -0   0   0  -0  -6   0  -1   8  -0  -0  -0   0  -0   0   0  -8   1  -0   2  -0   0   1   0   0   0   0  -0  -0   1  -0   3  -0   0  -0  -1   2   1   0  -0  -0  -1   6  -0  -5   2   3   2   0  -2  -3   0   0   0  -0  -1   0  -0  -0  -0  -0  -0   3  -2   0   0  -0  -2  -3   0   0   0  -4   2  -0   0  -0   0   0  -0  -0   2   0  -2   7  -0   2   0  -0   0  -0   0   0  -0   0  -0  -2   0  -6 -97   0  -1   0  -0   0  -0  -0  -0  -0  -0   0   1  -0 100  -0  -0   7  -0   0   0   0   0   0   0  -0   0  -1  -0  -2   0  -0   1  -0  -0  -0  -0  -0  -0  -0   1  -0   0  -0   0   0  -0  -0   0   0   0  -0   0   1  -2   0  -0  -0   1   2   0   0   0  -0  -5   2   7   0  -0  -0  -0  -2   0   0   0  27   1   6   2  -1  -2   0  -2  -0  -1  -2  -7   0   1   0   0   0   0  -0  -0  -0  -1  -0   6   3   0  -1   0   0  -0   0   0  -0  -0   1  -0  -2  -0  -0   2  -0  -0  -0  -0   0  -0   0  -0   0   0   0  -0   0   0  -0  -0  -0  -0   0   0  -0   0   0 -10  -0   1   5  -0   0   0   0  -0   2  -1  -0  -3   0   0   0  -0  -0  -2   2   0  -0  -0   2  95   0   0   0   0  -0  -0  -0   5  20  -6 -21  -5   3   6   1   0  -0  -2   0   2   0  -0  -2  35  -1   0   3   1   1  -1  -2   0  -1 -32  -0  -0   3  -1  -0   0   0   1  -2  -0  -0   0   0   0  -0   0   0  -0   0  -0  -0   0   0  -0  -0  -1  -0   0   0   2   0  -0  -0  -0   0  -0  -1   0  -2   0   4   0   0  -0  -0  -0   0  -0   0   0  -0   0  -1   5  -0   0  -0  -0   1   2  18  48 -18  -3  -0   1  -0  -1   0   3  22  -0  -0   0   0  -0   0   0   8  -2   0  -0   0   3  -0  -0  -0   3   0   0   0   0  -1   0   0   0   0  -4   2   0   0  -2  -1  -0  -0  -1   1   2   0  -1  -0  -8  -5   2  -2  -4   2   2   2  40  -2 -41   0   0  -0   1
iprm23393152_         137:   -0  -0  -0  -0  -0  -0  -0   0   0   0  -0  -0  -0   0   0  -0  -0   0   0   0  -0   0  -0   0   0   0  -0   0   0  -0   0  -0   0  -0   0  -0  -0   0  -1   0  -0  -6   0   0  -0  -0   0   0   0   0   0   0   0   1  -0   0  -0   0   0  -0   0  -0  -0   0  -0   0   0  -0 -65  -0  -0   0  21   0  -0   0  -0  -0   0  -0   0  -0   0   0   2  -5  -0  -0   0  -5  -3  -0  -0  -0  -0  -0   0   0   0  -0  -0  -0   0  -0  -0   0   0   0   0   0   0   0   0   0  -0  -0  -0   0  -0  -0   0   0   0  -0   0   0  -0   0   0   0   0  -0  -0   0  -0  -0 100  -0  -1  -0  -0   0  -0   0   0   0   0  -0   1  -0   9   0   0  -0  -0   0   0  -0   0   0  -0  -0   0  -0  -0  -0  -0  -0  -0  -0   0  -0   0  -0   0   0   0   0  -0  -0  -0  -0   0  -0  -0   0  -0  -0   0  -0  -0   0  -0  -0   0  -0   0  -0   0  -0   0   0   0   0   0   0   0  -1  -0   0  -0  -0   0  -0  -0   0   0  -0   0   1  -0  -0   0   0   0   0  -0  -0  -0  -0  -0   0   0   0  -0  -0   0   0  -0  -0   0   0   0   0   0  -0  -0   0  -0   0   0   0   0   0  -0  -0   0  -0   0   0  -0  -0   3   0   0   0   0   0   5   0  -0  -0  -0   0   0  -0  -0   0   0  -0   0  -0  -0  -0  -0   0   0  -0  -0  -0   0  -0   0  -0  -0   0   0  -0   0   0   0  -0   0   0  -0  -0  -0   0  -0  -0  -0   0  -0  -0   0  -0  -0  -0   0  -0  -0   0   0  -0  -0  -0   0  -0   0   0  -0  -0  -0  -0   0   0   0   0   0   0  -0   0  -0   1  -0  -0   0  -0   0   0  -0  -0   0  -0  -0   0   0  -0  -0   0   0  -0   0   0   0  -0  -0   0   0  -0   0   0   0  -0   0   0  -0 -86   0  -0  -0   0   0  -0   0   0  -0  -0  -0  -0  -0  -0  -0   0  -0   0  -0   0  -0   0   0  -0  -0   0   0  -0   0  -0   0  -0  -0   0   0  -0   0  -2  -0  -0   0  -0  -0   0   0 -74  -0  -0  -0   0  -0  -0  -1   0   0   0  -0  -0   0  -0   0  -0   0  -0   0   0
iprm23393344_         138:   -4  -4  -4  -4  -4  -3   3  -0  -0   0  -0   0   0   0   0  -1   0  -0   0   0   0   0  -0   0  -0   1   0  -0  -0   0  -1   0   0  -0  -0   0  -0  -0   1  -0   0  -0   0  -0  -0  -0  -0   0  -0   0  -0  -0  -0  -0  -0   1   0  -0   0   0  -0  -1  -0   0   2   0  -2  -0  -0  -0   0   0   0  -0   2  -0   0   0  -0   0  -1  -0  -0   0  -1   1  -0   0   0   1   1  -0   1   0   0   0  -1   0   0  -0  -0  -0  -1   0  -0  -1  -1 -42   1  -0  -0   0   0   0  -0  -0   0   0  -1  41   0   0   1  -0  -0   0  -0   0   0   0   0   0   0   0  -0  -0  -0 100  -0   0  -0  -0  -0   1   0   0   0  -0   0  93   0   0  -0  -0   0   0   0  -0   0   0   0   0  -0   0   1   0   1   0   0   0  -0  -0  -0   0  -1  -1 -38  -0   1   0  -0   0  26   0  -0  -2   1   3  -0   0   0 -54  -0  51  -0   0  -0  -1  -0   0  -1  -0   1  -0   0   1  -0   0   1  -0  -0   0  -0   1   0  -0   0   0  -1  -0   1  -0  -0  -1  -1   0  -0  -0   1   1  -0   0  -1  -0   0   0  -0   0  -0  -0   0   0   0  -1   0   0  -0  -0  -0  -0   0   0  -0   0  -0   0   0   0   0  -0  52   0  -1   0   0  -1   0  -0  -1  -0  31   0   0  15  -0  -1   0   2  -0   1  -0  -8   1  -0   0 -26  -0  -0   0 -18  -0   0   0   0  -0  -0  -0   0  -0   0 -19   3  -1  -3  19  -0   0   0   1  -0   0  -0   0   0  -0  -0   1  -0  -0   1   0  -2  -0  -0   0   1  -0   1   0  -0   0  -1  -0   0  -0  -0  -0  -1  -0  -1   0   0   0   1   0   1  -0  -2  -0   0   0  -0 -98   0   0  -1   1   1   0   0 -73  -0  -0  -4  -0  -0   0   0   0   7  -0  -0  -0  -0  -0  -0   0  -0   0   0  -0   0  -0  -1  -6   1   0  -0  -0   0   3  -0   0   0  -2  -0   0  -1  11   0  -0   1   0   0 -15   1   0   0  -1   0   0  -0  -1   1   0   0   1   6  -1   4   1  -8  -0   0   0   1   0  -0  -0   1   0  -0   0  -0   0   0  -0  -0   0   0  -4   3  -3  -0
iprm23393536_         139:   28  28  29  29  29  26  -3   0   0  -1   3   0   1  -3  -0   1   0   0  -0  -0   0  -0   1  -0   0  -1   1   0   0   0  17   0  -1   1   3  -0   1  -0 -16  -1  -0   3  -0  -0   5   3   0  -1  -0  -2  -1  -0  -0   2   0  -0   0  -4 -17   4  -0   0   0  -1   8  -1  -7   3   5   1   0  -1  -6  -1   0  -0   0   1  -0   0  -0  -0  -0   0 -20  -6   0   1  -0  -8  29  -0   0   1  -1   6   1  -1  -0   0   0   0   1   7  -1  -3   7  -0 -20   1   0   0  -0   0   0   0  -0  -1  20   0  -5 -10  -0   4   0  -0   1  -0  -1  -0  -0   0  -0  -2   0   7  -1  -0 100  -0   0   1   0  -1  -0   0  -1   1 -81  -0  -2   0  -0   4  -0  -1  -0   1  -0  -0  -0   4  -0  -0  -0   0   1   1  -1  -0   1   1  -2   1   1  -3   0  -0  -2   4  11   1   0   1   0  -7   3  10  -0  -0  -0  -0  -2   0   0   0   1   1  -1  10  -1  -6  -0  -7   1  -1   0   1   0  -1   1   0   0  -0  -0  -0  -1   1  -0  -0   4  -0  -3   1  -0  -0   0   0   0  -1   5   0  -3  -0   0   6   0  -1   0   1  -0  -0  -1   0   0   0   0  -1   1   0  -2  -0   0  -0   1   0  -1   1  -0  -1  -0   6  12  -0  -0  -0  -1   0   6  -4  -0   0   0  -0  -1   0  -1  -0   3   1  -2   0   2  11   0   0  -0  -0   0   0  -0   1  -5  -1   8   0   0   0  -0  -1  -0   3  -1  -3   0   1  -1 -11  -1  -0  12   0   2  -0 -11  -0  -1  16   1   1   3   0  -2   1   2   2   3   1  -0   0   0   1   3  -1   0   1  -2  -1  -0   1   0   1  12   0  -0  -1   1   1  -4   1   0   0   0   0  -0   2  -2  -1   3  -0   0  -0  -0  -0  -0  -0   2   0   0   0  -2   5  -1  -0  -0   1   2   4  -4   1   4  -0   0   1  -0  -1  -1   0   2  -0  -0  -0   1   0   0   0   0  -3   0   0  -0  16   0   0  -0   5   1   0  -1   0   1  -0  -1   0   0  -4   2   0  -1   5   1  -0   0  -2   2   3  -0  -1  -0 -21  -1   2   0  -1   4   1   2   2  -1  -1   5  -4   4   3
iprm23393728_         140:   -0  -0  -0  -1  -1  -2   7   1   0   2   0  -0   0  -0   0   0   0  -0  -0   0   0   0   0   0  -0   0  -0  -0  -0  -0  -0   0   0  -0   0   0  -0  -1  -0  -0   0  -0   4  -1   0  -1  -0  -0  -0   1  -0   0   5  -0   0  -0   1  -0   0   0  -1  -0   0  -0  -0  -0   0  -0   0  -0  -0   0  -0  -0  -5   0   1   0  -1  -0   5   0  -0   0  -0   1 -10  14   8   1   0  -0   0  -0   0   1  -2   1   0  -0  -0  -1  -3   1   0   0  -0   0   1 -12  -0   1   0   1  -0  -1   0  12  -1  -0   0   0   0   0  -0   0   0   0   0   0   0   0   0  -0  -0  -0  -0   0  -0 100  -0  -0   0   2   0   1   1 -91  -0   0   0   0   0  -0   0   0   0   0   0   0   0   0   0  -0  -0  -0   0   0   1   1  -1   0  -0  -0   0   0  -0   0   1   1  -1  -0   0  -0   0   0  -0  -0  -0   0  -0   0   0  -0   0  -0  -0  -2  -0  -0  -0  -1   0   0  -0   2  -0   0  -5  -0   0  -5  -0   3   0   5  -0   0   5  -0  -0  -0  -0  23  -4   0  -0  -0   4 -21   0   0   0  -0   1   1  -0   0  -0  -0   0   0   1  -1  -1   0   0   0   0  -0   0   0   0   0  -0   0  -0  -0  -0   0   0   0  -0   0   0  -2   0  -0  -1  -1   0   0   0   0  -0  -0   1   3  -0   0  -0  -0   0  -0   0  -0   0   0  -0  -0  -0   0  -0   0  -0  -0  -0   0  -0  -0   1  -0   0   0  -1   0   0   0  -0   0  -1  -0   0   0   1   0  -0  -0   0  -0  -0  -3  -1  -2   1   3   0  -0  -0   0  -0  -0   0   2  -0  -2  -0  -0   0   0   0  -0   0   2  61   3 -71  -3  -0  -0   0  -0  -0   1   0  -1   1   2   0   0   0   0  -0   3   0   1   0  -1  -0  -2  -0   0  -0  -0  -0   0   0   0  -0   0   0   0   0  -2   2   2  -0  -0  -0   0  -0   0  -0  -0   0  -0  -0  -0  -1  -0  -1  -1   1  -0   1  -0  -0  -5   0   1  -0  -1   0  -5  -0  -0  -0  -2   0  -1  -0   2   0  -0  -0  -0  -0   0   0   0   0  -0   0  -0  -0   0  -0  -0   0   0  -9   8  -7   4
iprm23393920_         141:    1   1   1   1   1   1  -1  -0  -0  -2   0  -0  -0  -0   0   0  -0   0   0   0  -0   0  -0  -0   0  -0  -0  -0   0  -0   0   0  -1  -0  -1   0   0   0  -0  -0  -0   0  -0  -0   0  -0   0  -0  -0   0  -0  -0  -0   0   0   0  -0  -0   0   0   0  -0   0   0  -0   0   0  -0   0  -0  -0   0  -0   0   0   0  -0   0   0  -0  -0   0   0   0   0  -0   0  -0  -0  -0   0  -0  -0  -0  -0   0   0  -1  -1   1   0   1   0   0  -0   0   0  -0   0   0  -8  -0   0  -0  -0   0   8  -0  -0   0  -0  -0   0   0   0  -0  -0   0  -0  -0   0  -0  -0  -0  -0   0  -0  -0   0  -0 100  -1  -0  -0   0  -0 -91  -0   0  -0  -0  -0  -0   0  -0  47  -1  -1  -1 -65  -0   0  -0  -0  -0   0  -0  -0  -0  -0   0  -0  -0   0   0   0   0  -0  -0   0   0   0  -0  -0   0   0  -0  -0  -0  -0  -0  -0   0   0   0   0  -0   0   0   0  -0  -0  -0  -0   0  -0  -0   0   0  -0   0  -0  -0  -1   0   0  -0   0  -0  -0  -0   0  -0   0   0  -0   1   0  -0  -0   0   0   0   0  -0   0   0   1  -0  -1   0  -1  -0  -0   0  -0  -0  -0   0  -0   2  -1  -1  -1  -4  -0  -0   0  -0   0  -0   0   0   0  -0  -0  -0   0   0  -0  -0   0  -0  -0  -0   0  -0   0   0  -0  -0  -0  -0   0  -0  -0   0  -0  -0  -0   0   0  -0   0   0   0  -0   0   0   0  -0  -0   0   0   0  -0  -0  -0  -0  -0   0   0   0  -0  -0  -0  -0   0  -0  -0   0   0   0  -0  -0  -0  -0  -0   0   0   0   0   0  -0   0   0  -0   0  -0   0  -0   0   0   0  -0  -0   0  -0   0   0  -0   0   0   0  -0   0   0  -0   0   0  -0   0   0  -0   0  -0   0   0   0   0   0   0   0   0   0   0  -0   0  -0   0   0   0  -0   0  -0  -0   0  -0   0  -0  -0   0   0  -0   0   0  -0   0   0   0  -0   0   0   0  -0  -0  -0   0   0  -0   0   0   0   0  -0  -0  -0   0   0  -0  -0  -0  -0  -0  -0  -0   0   0   0  -0  -0   0  -0  -0  -0   0   0  -0   0   0   1  -1   1  -2
iprm23394112_         142:    1   2   2   3   3   5  -7   1   1   2   0   0  -0   0  -0   0  -0  -0  -0   0  -0  -0   1   1   0  -0   0   0   0  -0   1   0   1   3  12  -3  -1  -1  -0   0  -0   0  -0  -0   0   0   0  -1  -0  -0   0   0  -0   0   0  -0  -0   0   0  -0   0   0   0   0  -1  -0   1  -0   0   0  -0  -0  -0   0   0  -0  -0  -0   0   0  -0  -0   0   0   0  -2  -0   0   0  -1   0  -0  -0  -0  -0  -0   0   1   1  -1  -1  -1   0   0  -0   0   0  -0  -0   0  -0  -1  -0   2   0   1   0  -0   0   0  -0  -0  -0  -0  -0   0   1  -0  -0  -0  -0   0  -0   0   0   0   0  -0   1  -0  -1 100   0   2   0 -88   1   0   1  -0  -0   0  -0   1  -0   0   1   3   1   0  -0  -0  -0  -0  -0   0  -0  -0  -0   0   0   0   0   0   0   0   0  -0  -1  -0   2   0  -0  -0  -0   1  -0  -1   0  -0  -0  -0   0   0   0   0   0   0   0   1   0   0  -0  -1   0  -0   0  -0   0   0   0  -0   0   2   0   0  -0  -0  -0   0  -0  -0  -0   0  -2   0  -1  -0   2  -0   0   0   0   0  -0  -1   0   0   1  -3  -0   1  -0   2   0  -0   0  -0  -0  -0   1   1   4   1  -0  -0  -0   0  -0  -0  -0   0   0   0  -0  -0   0   0   2   0  -0  -0  -0  -0  -0   0  -1  -4   0  -0   0   0  -0   0  -0   0  -0  -0   0   0   0  -0   0  -0   0   0   0  -0   0  -0  -0   1  -0  -1   0   0  -0  -0  -0  -0   1   0  -0  -0  -1  -0  -0   0   0   0   1   3   0   0   0  -3  -1   0  -0  -0   0  -0   0  -0   0   0   0   0  -0   0  -0   0   0  -3  -0  -0   0   4   0   0  -0   0   0   0  -0   1  -1  -2   0   0  -0   0   0  -0  -0  -0   0   0   0   0   0   0   0   0   0   0  -0   0   0  -0  -0  -0   0   0  -0  -0  -0   0   0  -0   0  -0   0   0  -0   0   0   0   0   0  -0   2   0   0  -0  -0  -0   0  -0  -0  -0   0  -0   0  -0  -0  -0   0  -0   2   0  -0   0  -0  -0  -0  -0   0   0  -0  -0   0  -0   0  -0  -0   0   0  -0  -0   7  -7   7   6
iprm23394304_         143:    1   1   1   1   1   0   1   0   0   0   0  -0  -0  -0   0   0  -0  -0  -0   0  -0   0   0   0   0  -0  -0   0   0   0   0   0   0   0   1  -0  -0  -0  -0  -0  -0   0  -0  -0   0   0   0  -0  -0  -0  -0  -0  -0   0   0  -0  -0  -0   0   0   0  -0   0  -0  -0  -0   0   0   0   0  -0  -0  -0   0   0   0  -0   0   0  -0  -0   0   0   0   0  -0  -0   0   0  -0   0  -0  -0  -0  -0   0  -0   0   0  -0  -0  -0  -0   0  -0   0   0  -0   0  -0   0   0  -0   1   0  -0  -0   0  -0   0  -0  -0   0   0  -0   0   0   0   0  -0  -0   0   0  -0  -0   0  -0  -0   0   0  -0   0 100   2 -96   0   0   0   0  -0  -0  -0  -0   0  -0  -0   0   0   0   0   0   0  -0  -0  -0   0   0   0   0   0  -0   0  -0   0   0   0   0  -0  -0   0   0   0  -0  -0   0   0  -0  -0  -0  -0  -0  -0   0   0   0  -0   0   0   0   0  -0  -0  -0  -0   0  -0   0   0   0  -0   0  -0  -0   0   0   0  -0   0  -0   0  -0  -0  -0  -0  -0   0  -0  -0   0   0   0   0   0   0   0   0   0   0   0   1  -0   0  -0   0   0  -0   0  -0   0  -0  -0   0   1   0   0  -0  -0   0  -0  -0  -0   0   0   0  -0   0   0   0   0  -0  -0   0  -0   0  -0   0  -0  -0   0   0  -0  -0  -0   0  -0  -0   0  -0  -0  -0   0  -0  -0  -0   0   0   0  -0   0  -0  -0  -0   0   0   0   0  -0  -0  -0   0   0   0   0  -0  -0   0  -0   0   0  -0   0   0  -0   0   0  -0  -0  -0  -0   0   0   0   0   0  -0  -0  -0  -0  -0   0  -0   0   0  -0  -0   0   0   0   0   0  -0   0   0   0  -0   0  -0  -0   0  -0   0   0   0  -0   0  -0   0   0   0   0   0   0   0   0   0   0  -0   0  -0  -0   0  -0   0   0  -0  -0  -0   0   0  -0  -0  -0   0   0   0   0   0   0   0  -0  -0   0   0  -0  -0  -0  -0   0   0   0   0   0   0   0  -0  -0  -0   0   0  -0  -0  -0   0  -0  -0  -0  -0   0   0  -0  -0   0  -0  -0  -0   0   0   0  -0  -0  -1   1  -1   2
iprm23394496_         144:   -3  -3  -4  -6  -7 -14  30   4  -0   9   0  -0   0   0   0  -0   0   0  -1   0   4   2   2  -0   0   0  -0   0  -0  -0   1   1   0  -1   4   0  -0  -2   0   0   0   0   0   0   0   2  -0  -1   0  -1   0   0   0   0   0   0   0   0  -1  -0  -0  -0  -0  -0   2  -0  -2   0  -0   0   0  -0   0  -0  -0   0   0   0  -0  -0   0  -0  -0  -0   0  -2  -0   3  -0  -1  -1   0   1   0   0  -0  -0   3  -0   0   0  -4  -1  -0   0  -1   0   0  -1  -0   1   5   0  12   0  -5  -1   0   1  -0  -0  -0   0  -0   0   0   1   2   5   0  -0  -0   0   0  -0   0   0   1  -1   2  -0   2   2 100   1   4   1   1  -0   0  -0   0   0   0  -0  -0  -0  -1  -0   1  -0  -0   0  -0   0  -0  -0   1   0   2   0   1   0  -0  -0  -1  -0   0   0  -0  -2  -0   0   0  -0  -2   1   3  -0   0   0   0  -0  -0  -0   0   0  -0   0  -1  -0   0  -0   1  -0   0   0  -0  -0   0   0   0   0   6  -0  -0  -0  -0   0   0   1   0   0  -1  -1  -0  -0   0   1   1  -0  -0  -1  -0   0  -0  -0   0  -1   0   1   0   1   2  -0   0   0   0   0   0  -0   0   0   1   1   0  -0  -0  -0  -0   0  -0   0   0   0   3   1   0   2   0   0   0   0   0   0   0  -0  -4  -1  -0   0  -0   1   0   0  -0   0   0  -0  -0  -0  -0  -0  -0   0   0   0  -0   0  -1   0  -1   0   1  -0   1  -0  -0   0   0  -2  -0  -0   0   2   0   0   0   0  -0  -1   3  -2   1   3  -2   1  -0  -0  -0  -0   0   1   0   0  -0  -0   0   0  -0   0  -0  -0  -3   0   1  -0   4  -0  -0   0  -0  -0  -0   0   0  -1  -1  -0   0   0  -0  -0   0   0   0  -0  -0  -0  -0  -1  -0  -0  -0  -0   0   1  -0   0  -0  -0  -0   0  -0   0   0  -0   0   0   0  -0   0  -0  -0   0  -0   0  -1  -0  -0   0  -2  -0  -0   0   1   0  -0   0   0  -0  -0   0  -0   0   0   1  -0   0  -2  -0   0   0   0   0   1  -0  -0  -0   0  -0   0  -0  -0   0   0   0   0  -0  -0 -26  30 -32  27
iprm23394688_         145:   -0  -0  -0  -0  -0  -1   0   0  -0  -0   0  -0   0  -0   0  -0   0   0  -0   0  -0   0   0  -0  -0   0  -0  -0   0  -0   0  -0  -0   0   0  -0   0  -0  -0   0   0   0   0  -0  -0   0   0   0   0  -0  -0   0   0  -0   0   0  -0   0  -0  -0   0  -0  -0  -0   0  -0  -0   0   0   0   0  -0  -0  -0   0   0  -0  -0   0  -0  -0  -0  -0  -0   0   0   0   0  -0   0  -0   0   0   0   0  -0   0  -0  -0   0   0   0   0  -0   0  -0   0  -0  -0   0  -0  -0   0   0  -0   0   0  -0   0   0  -0  -0   0  -0   0  -0   0   0   0   0  -0   0   0   0  -0   0   0   0  -0   0   0   0 -96   1 100   0  -0   0  -0   0  -0   0   0  -0   0  -0  -0  -0  -0  -0  -0   0   0  -0   0  -0  -0   0  -0   0   0   0   0  -0  -0  -0  -0   0   0  -0  -0  -0   0   0   0  -0   0   0  -0   0   0  -0  -0   0  -0   0  -0  -0  -0  -0   0   0   0   0  -0   0  -0   0   0   0   0   0   0   0  -0  -0  -0  -0  -0  -0   0   0   0   0  -0  -0   0   0   0  -0  -0  -0  -0  -0  -0   0   0  -0  -0   0  -0  -0   0  -0  -0   0   0   0   0   0  -0  -0  -0  -0   0   0  -0  -0  -0   0   0  -0   0  -0  -0  -0  -0  -0  -0   0   0   0   0   0   0  -0   0   0   0  -0   0  -0   0   0   0  -0   0   0  -0  -0  -0   0  -0   0   0  -0  -0   0   0  -0   0  -0   0   0  -0   0  -0  -0   0   0  -0  -0  -0   0   0   0   0   0   0  -0  -0  -0  -0   0   0   0   0  -0  -0  -0  -0  -0   0  -0   0   0  -0   0   0  -0   0  -0  -0   0   0  -0   0  -0  -0  -0   0   0  -0  -0   0  -0   0   0  -0   0  -0  -0  -0  -0   0   0  -0  -0  -0   0  -0   0  -0  -0  -0   0   0   0  -0   0   0   0   0  -0  -0   0  -0  -0   0   0  -0   0  -0  -0  -0  -0  -0  -0   0  -0   0  -0   0  -0  -0   0   0  -0   0  -0  -0   0   0   0   0  -0   0   0   0  -0  -0  -0   0  -0   0   0  -0  -0  -0  -0   0   0  -0  -0   0   0   0  -0  -0   0  -0   0  -0   0
iprm23394880_         146:    1   1   1   1   1   0  10   2   1   5   0  -0   0   0   0   0  -0   0  -0   0   1   0   0   0   0  -0  -0   0  -0   0   1   1   1  -2 -11   1  -0  -1  -0  -0  -0   0  -0   0   0   1  -0  -1   0  -0  -0  -0  -0   0   0  -0   0  -0   0   0  -0  -0   0  -0  -0  -0   0   0   0   0  -0  -0  -0   0   0   0   0   0  -0  -0  -0   0   0   0   0  -1  -0   1   0  -1   0   0  -0  -0  -0   0  -0   2   0  -1  -0  -2  -0   0   0   0   0  -0   0  -0   1   3   0   2  -0  -3  -0   0  -0   0  -0  -0   0   0  -0   0   0   0   1   0  -0  -0   0  -0  -0   0   0   0   0   1  -0 -88   0   4   0 100   1   0   1   0  -0   0   0   0  -0   0   1   0   1   0   0  -0  -0  -0  -0   0   0   0   0   1  -0   1  -0   0   0   0  -0   0   0   0   0  -0   0  -0  -0   0  -0  -0   0   0  -0   0   0  -0   0  -0   0   0   0   0  -0  -0  -0  -0  -0  -0   0  -0   0  -0   0   0   0   4  -0  -0  -0   0  -0   0  -0   0  -0  -1  -1   0  -2   0   1   1   0  -0   0   0   0  -0   0   0  -0   4   1   0   0   1  -0  -0   0   0   0  -0   0   2   1   2   0  -0  -0   0  -0  -0   0   0   0   0   0   2   1   0   1  -0   0  -0  -0   0  -0   0  -0  -3  -0   0  -0  -0  -0   0  -0  -0   0   0  -0  -0   0  -0  -0  -0   0   0   0  -0   0  -0   0  -0   0   0  -0   0  -0  -0  -0   0   0   0   0  -0  -0   0  -0   0   0  -0   0   2  -1   0   1  -1  -0  -0  -0   0   0   0   0   0  -0  -0  -0  -0  -0   0  -0  -0   0  -2  -0   0  -0   3   0  -0  -0  -0  -0   0  -0   0  -1  -1   0  -0   0   0  -0   0   0   0   0  -0  -0  -0   0   0   0  -0   0   0  -0   0  -0  -0   0  -0   0   0   0  -0  -0   0   0  -0  -0   0  -0  -0   0   0   0   0  -0  -0  -0   1  -0  -0   0  -0  -0   0   0   0   0  -0   0   0  -0  -0  -0  -0   0  -0  -0   0   0  -0  -0  -0  -0   0   0  -0  -0   0  -0   0   0  -0   0   0  -0  -0 -10  11 -10  15
iprm23395072_         147:   -3  -3  -4  -4  -5  -3   2   1   2   6  -0   0   0   0  -0  -0   0  -1  -0  -0   1  -0   0   1  -0   0   0   0  -0  -0  -0  -1   2   1   3  -1  -1   0   0   0   0  -0   0   0  -0   1  -0   1   0  -0   0   0   0  -0  -0   0   0   0  -1  -0  -0   0  -0  -0   2  -0  -1   0  -0   0   0  -0   0  -0  -0  -0   0  -0  -0   0   0  -0  -0  -0   0  -0  -0   1  -0   0  -1   0   0   0   0  -1  -0   2   2  -3  -2  -2  -0  -1   0  -1  -0   0  -1  -0   5   0  -0   1   0  -0  -5   0   1  -0   0   0  -0  -1   0   0   0  -0   0   0  -0   0   0   0   0  -0   0   0  -1   1 -91   1   0   1  -0   1 100   0  -1   0   0   0   0  -0   0 -33   3   3   3  48  -0  -0   0   0   0  -0  -0   0   0   1   0   0   0  -0  -1  -1  -0   0   0  -0  -1  -0   0   0  -0  -1   1   2   0   0   0   0  -0  -0  -0   0   0  -1  -0  -1   0   1   0   1  -0   1   0  -0  -0   0  -0   0   0   2  -0  -0   0  -0   0   0   1   0   0  -0   0   1  -3  -1  -0   0  -1  -0  -1  -0   0  -1  -0  -0   0   2  -0   2   2   0  -0   0   0   0  -0   0   1   3   4   3   2   0   0  -0   0  -0   0  -1  -0  -0   1   2   1  -0   0   0   0  -0   0   0   0  -0   0  -1  -0  -0   0   0   0  -0   0   0  -0   0   0   0  -0  -0   0  -0  -0  -0   0  -0   0  -0   0   0  -0  -0  -0   0   0   0   1   0  -2  -0  -0   0   1   0   1  -0   0   0  -1   0  -1   0   1  -1   1   0  -0  -0  -0  -0  -0   0   0  -0   0   0   0  -0   0  -0  -1  -1   0   0  -0   1  -0  -0   0  -0  -0  -0   0  -0  -0  -0  -1  -0   0  -0  -0   0  -0   0  -0  -0  -0  -0  -0  -0  -0  -0  -0  -0   0  -0   0  -0  -0  -0   0  -1   0   1  -0   0  -0   0   0   0  -0  -0  -0  -0   0  -1  -0  -0   0  -2  -0  -0   0   1   0  -0  -0  -0  -0  -0  -0  -0   0   0   0  -0  -0   0   0   0   0   0   0   1  -0  -0  -0   1   0  -0   0   0   0  -0  -0   0  -0  -0  -3   3  -2   7
iprm23395264_         148:    2   2   2   2   1   0  -1   0  -0   2   0  -0   0  -0   0   0   0   0  -0   0  -0   0  -0  -0   0  -0  -0   0  -0   1   1  -1   0  -0  -0  -0  -0   1  -0  -0  -0   0  -5   1   1   2   0   1   0  -2  -0  -0  -7   0   0   0  -0   0   0  -0   0  -0   0  -0  -0  -0   0   0   0   0  -0   0  -0   0   7   0  -0  -0   0  -0  -8   0   0  -0   0  -1   6 -19  -5  -1   0   0  -0   0  -0   0   3   0  -0   0   0  -0   3   1   0  -0   1  -0   0   8   0   0   0   0  -0  -0  -0  -8  -0   0  -1  -0   0   0   0   0  -0   0  -0   0   0  -0  -0  -0  -0   0  -0  -0   1 -91  -0   0   0   1   0   0   0 100   0  -0  -0   0  -0   1  -0   0  -0  -0  -0   0  -0   0  -0  -0   0   0  -0   0  -1   0   1   1   0   0   0  -0  -0  -0  -1  -0   1   0   0   0   0   0   0  -0  -0   0   0  -0  -0   0  -0  -0   0   3   0   1  -0  -0  -0  -0  -0  -2   0   0   8   0   0   4   0  -1  -0  -4  -0  -0  -8  -0   0   0  -0 -35   2   0  -0  -0  -2  31   1  -0  -0   0  -0   0  -0   0  -0  -0   0   0   1   1   0  -0   0   0   0   1   0   0  -0   0  -0   0  -0  -0  -0  -0  -0   0   1  -0   0   2   0  -0   1   0   0   0  -0   0  -0   0  -0  -1   0  -0   0  -0  -0   0  -0   0   0   0  -0  -0   0   0  -0  -0   0   0  -0   0  -0  -1  -1  -1   0   1   1   1   0  -0  -0   0   1   0   0  -0  -1   0  -0   1   0  -0   1   1  -1   2   1  -1  -0  -0  -0  -0   0   0   2  -2   0   2  -1   0  -0  -0  -0  -0   0  -0 -43  -3  51   1   0  -0  -0   0   0  -1  -0   1  -0  -1   0  -1  -0   0  -0  -5   0  -0   0   1   0   3   0   0   0  -0   0   0  -0   0  -0  -0   0   0   0   2  -4  -3  -0  -0   0   0  -0   0  -0  -0   0   0  -0   0   2  -0   1   1  -1  -0  -1  -0  -0   7   0  -0   0   0   0   8  -0  -0   0   4   0  -1  -0  -3   0  -0   0   0  -0  -0   0  -1   0   0  -0  -0   0   0   0   0   0  -0   2  -1   1   2
iprm23395456_         149:   -2  -1   0   2   5   8  -1   0   0  -1   1   1  -0   0  -1   1   0   0  -0  -0   0  -0   0  -0  -0  -0   2   0  -0   0  -2   1  -0   0   2  -0   0  -1   3  -0   0   1   0  -0   2   2   0  -1  -0  -1  -0  -0  -0  -1   0  -0   0  -1  22   1  -0   1   0   0  -1  -0   1  -0  -2  -0  -0   0   0  -0   0  -1   0   1  -0   1  -0   0  -0   0  34   2   0   0  -0   2 -38  -0   0  -0  -0   2   0  -0  -0  -0   0  -0   0   3  -0   0   5   0  26   0   0   0  -0   0   0  -0  -0  -0 -25  -0  -5   1  -1   2   0  -0   0  -0  -0  -0  -0   0  -0  -1   1  -1   1   0 -81  -0   0   1   0  -0  -0   1  -1   0 100   0  -1   0  -0   1  -0  -0   0   1   0  -0   0   1  -0  -0   1   0   0   1  -0  -0   0   1  -1   0  -1   0   0  -0  -0   1   5   0  -0   0   0   1  -0  -1  -1   0   0   0   1  -0  -0  -0  -0  -1  -1   2  -0  -2  -0  -1   0   1  -0   1   0  -0   0   0  -0   1   0  -0  -0   0  -0  -1  -0  -0  -1   0  -1  -0  -0   0   1  -0   2   0   0  -0   0   1   0  -0   0   1   0  -0  -1   1   0   0   0  -1   0   0  -1   0   1   0   0   0  -1   0  -0  -0   0   2  -3  -0  -0  -1  -0  -0  -2  -1  -0   1  -0  -0  -1   0  -1   1   1   0  -1   1  -0  -1   0   0  -1  -0   0   0  -0  -0  -0   0  -0   0  -0  -0   1  -1   0   7  -2  -7  -0   1  -0   1   1  -0   6   3   1  -3  -5  -0   1  -1   1   2  10   1  -1   1   2  -0 -10   1  -0  -0   0   0   3  -0  -0   0  -2  -0  -0  -1   0   0 -11   1  -0  -0   0  -1   9   1   0   0  -0   0  -3   1   0  -1   3  -0   0   0   0  -0  -0  -0   1   0   0   0   0   3   0  -0  -0   0  -0  -2  -0  -0   0   0   0  -1  -0   1  -0  -0  -0   0   0  -0   1   0  -0  -0  -0   0   0   0  -0   8   0   0  -0  -1  -0   0  -2   0   0  -0  -1   0  -0  -3  -0   0  -2  10   3  -0   0  -0  -0  -0  -0   0   0   8   2   1  -5  -1  -1   1   1  -0   0   0   1  -1   1   3
iprm23395648_         150:   -2  -2  -2  -2  -2  -2   2  -0  -0   0  -0   0  -0   0   1  -1   0  -0   0   0   0   0  -0   0  -0   1  -0  -0  -0  -0  -0   0   0  -0  -0   0  -0  -0   0  -0   0  -0   0  -0  -0  -0  -0   0  -0   0  -0  -0  -0  -0  -0   2   0  -0   0   0  -0  -1  -0   0   1   0  -1  -0  -0  -0   0   0   0  -0   2  -0   0   0  -0   0  -1  -0  -0   0  -0   0  -0   0   0   0   0  -0   0   0   0   0  -0   0   0  -0  -0  -0  -0   0  -0  -0  -0 -29   0  -0  -0   0   0   0  -0  -0   0   0  -0  29   0   0   1  -0  -0   0  -0   0   0   0   0   0   0   1  -1  -0  -0  93  -0   0  -0  -0  -0   0   0   0   0  -0   0 100   0   0  -0  -0   0   0   0  -0   0   0   0   0  -0   0   0   0   1   0   0   0  -0  -0  -0   0  -1  -0 -53  -0   0   0  -0   0  36   0  -0  -1   0   1  -0   0   0 -38   1  36  -0   0  -0  -1  -0   0  -1  -0   1  -0   0   1  -0   0   1  -0  -0   0  -0   0   0  -0   0   0  -1  -0   0  -0  -0  -0  -1   0  -0  -0   1   0   0   0  -0  -0   0   0  -0   0  -0  -0   0   0   0  -0   0   0  -0  -0  -0  -0   0   0  -0   0  -0   0   0   0   0  -0  70   0  -0   0   0  -0   0  -0  -0  -0  44   0   0  22  -0  -1   0   1  -0   1  -0 -12   0  -0   0 -37  -0  -0   0 -26  -0   0   0   0  -0  -0  -0  -0  -0   0 -13   1  -0  -1  13  -0   0   0   1  -0   0  -0   0   0  -0  -0   1  -0  -0   0   0  -1  -0  -0   0   1  -0   0   0  -0   0  -1  -0   0  -0  -0  -0  -1  -0  -0   0   0   0   1   0   0  -0  -1  -0   0   0  -0 -98   0   0  -0   0   0   0   0 -91  -0  -0  -3  -0  -0   0   0   0   5  -0  -0  -0  -0  -0  -0   0  -0   0   0  -0   0  -0  -1  -4   1   0  -0  -0   0   4  -0   0   0  -3  -0   0  -0   8   0  -0   0   0   0 -10   1   0   0  -0   0   0  -0  -0   1   0   0   0   4   0   2   0  -5  -0   0   0   0   0  -0  -0   0   0  -0   0  -0   0   0  -0  -0   0   0  -2   2  -2  -0
iprm23395840_         151:   -7  -7  -6  -6  -5  -4   0  -0   0  -0  -0   0  -0   1  -0  -0   0  -0   0   0  -0   0  -0   0  -0   0   0  -0  -0   0  -2   0   0  -0  -0   0  -0  -0   0   0   0 -99   0   0  -1  -0  -0  -0  -0   0   0  -0  -0 -26  -0  -0   0   0  -1  -0  -0   0  -0   0  -2   0   2  -1  32  -0  -0   0  -1  -0   1  -0   0  -0  -0   0  -1   0  -0  -1   4   1  -0  -0   0  -0  -3   1   0  -0  31  -1  -0  -0   0  -0  -0   0  -0  -1   1   1   2  -0  -1  -0  -0  -0   0  -0  -0   0   0   0   1   0  -2   2  -0  -0  -0   0  -0   0   0   0   0   0  -0   0   0  -2   9   0  -2   0  -0  -0  -0  -0  -0  -0   0  -0  -1   0 100  -0  -0  -1   0   0   0  -0   0   0   0  -1  -0   0   0   0  -0   0   0  -0  -0  -0   0  -0  -1   1  -0  -0   0  -0  -1   0   0  -0   0   2  -1  -2  -0   0   0  -0  -1   0  -0  -0  -0  -0 -43  -1   0   1  -0   1  -1   1  -0  27   1   0  -0  -0  -0   0   0   0   0  -0  -1 -29  -1   1   0  -0  -0   0  -0  -0   0   0  -1  -1   1  -0   0  -1  -0   0   0  -0  -0   0  -0  -0  -0   0  -0  -0  -0  -0   0   0   0   0  -0  -0   0   0   0   0   0  -1   1   0  -0  -0   0  -0  -1   0   0   0  -0  -0   0   0   0  -1  -1  -0   0   0  -1  -3   0   0  -0   1   0   0  -0  -0   1   0  -3  -0  -0  -0 -28   0  -1   1  -0  -1   1  -0  47   4   1   0  -1   0  -0  -0   1   0   1  -5  -0   0  -1  -0   0  -0  -0  -0   1   0   0  -0   0  -0   0   0  -0  -0  -0   0  -0  -0   0  -1  -3  -3   0   0  -0   1   1  -2   0   0  -0  -0  -0  -0   1   0  -0  -0  -0   0   0  -2   0   0  -0  -0  -0   2   0   3   0  -0  -0  -0  -0  14  -0  -0   0   0  -0  -0  -2   0   0  -0  -0   0   0   0   0  -0  -0  -0  -0   1   1  -0   0  -1  -0  -0  -1  -1  -0   0  -0   0  -0  -0  -0   1  -0  -7  -1   2  -0   2   1  -2   0 -55  -0  -1   0   0   0   1  36  -0   0  -0  -1   0   1  -0   0   0  -1   1  -1  -1
iprm23396032_         152:   -1  -1  -1  -1  -1  -2  -0   0  -0   1  11   1   0  -0  -0   0   0   0   0   0  -0   0  -0  -0   0  -0   0   0  -0   0   0  -0   0  -0  -0  -0  -0   0   0  -0   0   0   0  -0   1  -3   0   0  -0   2  -1  -0   0   0 -45  -0   0  -0   0   0  -0   0 -74  -0   2   3  -1   0  -0   0   0  -0  -0   2  -0  -1   0   0  -0   1   0  -0   9   2  -0  -0  -0   0   0  -0   0  -2 -10  -3 -12   0   0   0   0   0  -0  -0   0   0  -1   0  -0   0   0  -0   0   0   0   0  -0  -0  -0   0  -0  -0   0  -0  -0   0   0   0  -0   0   0   0   0  -0  -0  -0   0   0   0   0   0   0  -0   0  -0   0   0   0   0   0   0   0  -0 100   0 -18  -0   0  -0  -0  -0   0  -0  10  -0 -50   0   0   0   0  -0   0   0   0  -0   0  -1  -0  -0  -0  -0   0   0   0  -2  -1   0  -1   0   2  -0   0   0   0  33  -0  -0  -0  -0  -1  16   0   1  -0  -0  -0   0   1  -0   0  -0  -0   4  -1   0  -0  -0   1  -3   0   0  -0   1  -3  -0   0   0   0  -0  -0  -0  -0   0   3  -0   6   0   0  -0   0  -0  -0   0   0   0   0   0  -3 -26  -0   2   0   0   0  -0   0  -0   0  -4   0  57  -0   0   0   0  -0   0   1   0  -0   0  -0   0   0   0  -0  -0   0  -0   0   0  -0  -0   0   0   0  -8  -2  -2  -1   2   0   3  -0  -0   0   0   0  -0   0  -0  -7   0   1  -1  -1  -0  -6  -0  -0   1  -4   1   0   0  -0  -1  -4   1   0  14   1   0  -0  -0  -1   0   0  -0   1  32  -0   0  -0   1  -0   0   0  -0   0  -0  -1  -3   1   0   0   0  -0   0  -0   0   1   0   0  -0   0  -0  -1   0   1   0  -0  -0  -0  -0   0  -2  -0   0   0   3  -0  -0  -0  -0 -94   1  61   0   0  -0  -0   0   0  87  -1   0   1 -74  -0   0   0   0  -3   0   3  -0  -0   0  -0  -0   4  -0   1   0   4   0   1   0  -0  -1   0   0  -0  -1  -0   0   0  -1  -0  -0   2   1   0   3   0   0   1 -89   2  -0   0  -0  -0   0  -0   0   0  -0   0   0   0   0  -0   0   1
iprm23396224_         153:    0   0   0   0   0   0   0   0  -0   0   0   0  -0   0   0   0  -0   0   0   0   0   0  -0  -0   0  -0  -0  -0  -0  -0   0  -0  -0  -0  -0   0  -0  -0  -0  -0  -0   0  -0  -1  -0   0   0   0  -0  -0  -0  -0  -0   0   0   0  13   0  -0  -0 -10  -0  -0   0  -0  -0   0  -0   0  -0   0   0  -0  -0   0  -0  10   0 -11   0  -0   0   0   1  -0   0   0   0  -0   0  -0  -1  -0  -0  -3   0  -0   0  -0   0   0  -0  -0   0  -4   0   0  -0  -0   0  -0   0   0   0  -0  -0   0  -0   0   0  -0   0   0   0  -0  -0  -0   0   0   0   0   0   0  -0  -0  -0   0  -0  -0   0  -0  -0  -0   0   0   0   0  -0  -0  -0  -0   0 100  -0  -0   0  -0  -0  -0   0  -0   0  86  -0  -0 -82   0   0   0   0  -0  -0  -0 -53   0   0  -0  59   0   0  -0 -79  -0  -0   0   0  -0  -0   0   0  -0  -0   0   0   0  -0  -0   0  -3  -0   0  -0  -0   0   4  -0  -0   0   0  -0   0   0   0   0  -0  -0  -0   0  -0   0  -0  -1   0  -0  -0   0   0  -0   0   0  -0   1   0   0   6   0  -0   0  -0  -0   0  -0   0  -0  -4  -0   0  32   0  -0   0  -0  -0  -0  -0   0  -0 -53  -0   0  -0  -0   0  -0   0  -0   0  -0  -0   0   0   0   0   0  -0   0   0   0  -0   0  -0  -0  -0  -0  -0  -0  -0  -2   0  -0   0  -0  -0   0   0  -0  -0  -0  -0  -0  -0  -0   0   0   0   0  -0  -0  -0  -0  -0  -0   0   0   0  -0  -0   0   0  -0  -0  -0  -0   0   0   0   0  -0  -0   0 -97  -0  -0   0   0  -0  -0  -0  82   0  -0   3  -0   0  -0   0   0  -0  -0   6  -0  -0  -0   1   0  -0   0   0  -0   0  -0   0  -0  -0  -0   4   0  -3   0   0   0   0  -0  -0  -0   0  -0   0  -0  -0   0   0   0   0  -0  -0  -0  -0  -0   0  -0  -1 -29   1   0   0  -0   0   0   0  -1  -0   1   0  -0  -0  -0   0   0  23   0 -20  -0   0  -0  -0  -0   0   0  -0  -0  -0   0  -0   0  -0  -0   0  -0  -0  -0   0  -0   0   0  -0   0  -0   0   0  -0   0  -0   0
iprm23396416_         154:    6   6   7   7   8   7  -3   0   0   1 -61  -0   0  -0  -0   0  -0   0  -0  -0   0  -0   0  -0   0  -0   0   0   0   0   3   0  -0   0   1  -0   0   0  -3  -0  -0   1  -0  -0  -6   3   0  -0   0  -2  11  -0  -0   0   3  -0  -0  -1   2   1   0   0   7  -0   1   1  -0   1   1   0   0  -0  -1  -0   0   0   0   0   0  -0  -0  -0   2  -0   1  -2   0   0  -0  -2   1   1  -2   1   3   3   1  -0  -0  -0   0  -0   1   3  -0  -1   2  -0   2   0   0   0  -0   1   0  -0  -0  -0  -2   0  -2  -2  -0   1   0  -0   0  -0  -0  -0  -0  -0  -0  -0   0   1  -0  -0   4  -0   0   1   0   0  -0   0  -0   1   1  -0  -1 -18  -0 100  -0  -0   0   0   0  -0  -0 -85  -0  20  -0   0   0   0  -1  -0   1   1  -0   0   0  -0   0  -0  -1   1   3   0   1   1   0  -1   0   1  -0  -0  -0  -0  -8   0   0   0   0   0  -4   2  -0  -3  -0  -2   0  -0   0   0   0  -0 -28   0   0  -0  -0  -0  27   0  -0  -0   0   1  -1   1   1  -0  -0   0  -1  -1   1  -1  -0   1   0   2   0  -0  -0   1   0  -0  -0   0   0  -1   1  -0 -17   0  -1   0   0   0   0   0  32   0  -4  -0  -0   1   2  -0  -0   1  -0   0   2  -1  -0   0   0   0  -0   0  -0  -2   1   0  -0   0   0   2  -2   0   0   0  -0  -0   1   0  -1  -0   2   0   0   0   0   1  -0   1  -0  -1   0  -1  -0  -2  -0   1   4   0   0  -1  -3   1  -0   3  -1   0   3  14  -1   1   1 -11  -2   0  -1   0   0   0   2  -0   0   0  -1  -0  -0   0  -1  -0   1  -1  -0  -1   0   2   1   0  -1   0   0   0  -0  40  -1 -31   1  -0  -0  -0   0  -0   1  -0   0   0  -1   0  -0   1  -0  14   1 -21   0   1  -1   0   1  -0 -22   0  -0  -0  22   0   0  -0   0   1   0  -1   0   0   0  -0   0  -1  -0   5   0  -1  -0   0   0   0  -0   0   0   0  -0   0   0  -1   1   0  -0   2   0  -0  -1  -0   0   0  22  -1  -0  -3  -0   1  -1  -0   1   0   1   0  -0  -0   3  -3   3   4
iprm23396608_         155:   -0  -0  -0  -0  -0  -0   0  -0  -0   0   0  -0  -0  -0   0   0  87  -0   0   0   0   0  -0   0 -97  -0  -0  -0  -0   0  -0  -0   0   0  -0  -0  -0  -0   0  -0   0  -0   0   0   0  -0  13   0 -11   0  -0  -0   0  -0   0   0   0  -0   0   0  -0  -0   0   0   0  -0  -0  -0   0  -0   0   0  -0   0  -0   0   0   0  -0  -0   0  -0  -0  -0  -0   0  -0   0   0   0   0   0   0   0   0   0  -0   0   0   0  -0  -0  -0   0   0  -0  -0   0   0  -0  -0  -0   0  -0  -0   0   0   0  -0  -0   0   0   0   0  34  -0  -0   0   0   0   0   0 -44  -0  -0  -0  -0   0  -0   0  -0  -0  -0  -0   0  -0   0  -0  -0   0   0  -0  -0  -0 100   0  -0   0  -0   0  81   0  -0   0   0   0   0   0   1 -40  -1  -0  -0   0  -0  -0  -0  -0   0   0  -0   0   0   0   0  -0   0   0  -0  -0   0   0  -0  -0  -0   0  -0  -0  -0  -0  -0  -0   0   0  -0   0  -0   0  -0  -0   0   0  -3   0   3  -0  -0   0   0  -0   0   0  -0  -0  -0   0   0  -0   0   0   0  -0  -0  -0   0   0   1   0   0  -0  -0   0  -1  -0  -0   0   0  -0   0   5   0  -0   0  -0  -0  10  -0   0  -0   0   0   0  -0  -8   0  -0   0 -15  -0  -0   0   0  -0   0  -0  -0   0   0  -0   0  -0   0  -0  -0   0  -0   0   0  -0  -0  -0   0   0   0  -0  -0  -0   0  -0  -0   0  -0  -0   0  -0   0   0   0   0   0  -0  -0   0   0   0   0   0  -0   0   0  -0  -0  -0  -0   0   0   0   0  -0  -0   0   0   0   0 -81  -0  -0  -0  -0  -0   0  -0   0   0   0   0  -0  -0  -0  -0   0  -0  -0   0   0  -0   0   0   0  -0   0  -0   0   0   0   0   0  -0  -0  -0   0  -0   0   0  -0  -0  -0   0   0   0  -0   0  -0  -0   0   0   0  -0  -0   0   0   0   0  -0  -0  -0  -0  -0  -0  -0   0  -0  -0  -0   0   0   0  -0  -0   0   0  -0  -0  -0   0   0   0  -0   0   0  -0   0  -0  -0  -0   0   0  -0  -0   0   0  -0   0  -0  -0   0  -0  -0   0   0  -0   0  -0  -0
iprm23396800_         156:   -2  -2  -2  -2  -3  -2   0   0   0   2  -0   0   0   0   0  -0   0  -0   0  -0   0  -0  -0   0  -0   0  -0  -0  -0  -0  -0  -1   1   0   1  -0  -1   1   0   0   0  -0   0   0  -0   0  -0   1   0  -0   0   0   0  -0  -0   0  -0   0  -0  -0  -0  -0  -0  -0   1  -0  -1   0  -0   0   0  -0   0  -0  -0  -0   0  -0   0   0   0  -0  -0  -0   0   0   0   0  -0   0  -0   0   0   0   0  -0   0   0   1  -1  -1  -0   0  -0   0  -0  -0   0  -1   0 -26  -0  -0   0   0   0  26  -0   1  -0   0   0   0  -0   0   0   0  -0   0   0  -0  -0   0   0  -0  -0   0   0  -1   0  47   0  -0  -0  -0   0 -33   0  -0   0   0   0   0  -0   0 100   1   1   1 -91  -0  -0   0   0   0  -0  -0  -0  -0   0   0   0   0  -0  -0  -0  -0   0   0  -0  -1  -0   0   0  -0  -1   0   1   0   0   0   0  -0  -0  -0   0  -0  -0  -0  -0   0   0   0   0  -0   0   0  -0  -0   0  -0   0   0  -0  -0  -0   0  -0   0  -0   0   0   0   0   1   0  -1  -0  -1  -0  -0  -0  -0  -0   0  -0  -0   1   0   0  -0   0   1   0  -0   0   0   0  -0   0  10   1   1   1 -14   0   0  -0   0   0   0  -0  -0  -0   0   1   0  -0  -0   0   0  -0   0   0   0  -0   0  -0  -0  -0   0   0   0  -0   0   0  -0   0  -0   0  -0  -0   0  -0  -0  -0   0  -0   0  -0   0  -0   0   0  -0   0   0   0   0   0  -1  -0  -0   0   1   0   0  -0   0  -0  -1   0  -0   0   0  -0   0  -0  -0  -0  -0  -0  -0  -0   0   0   0   0   0  -0   0  -0  -0  -0   0  -0   0   0  -0  -0   0  -0  -0  -0   0  -0  -0   0  -0   0  -0  -0  -0   0   0   0  -0  -0  -0  -0  -0  -0  -0  -0  -0  -0   0  -0   0  -0  -0  -0   0  -0   0   0  -0   0  -0   0   0   0  -0  -0  -0  -0  -0  -0  -0  -0   0  -1  -0  -0   0   0   0  -0   0  -0  -0   0   0  -0   0   0   0  -0   0  -0  -0   0   0   0   0   0  -0  -0  -0   0   0  -0   0   0   0  -0  -0  -0  -0   0  -1   0  -0   1
iprm23396992_         157:   -0  -0   0   0   1   5   2   0   2   3  -0   0  -0   0  -0  -0  -0  -1  -0  -0   1  -0   1   1   0   0   0   0   0   0  -0  -0   3   1   5  -1  -1   0   0   0   0  -0   0   0  -0  -0  -0   0   0   0   0  -0   0  -0  -0  -0   0   0  -0  -0  -0   0  -0   0  -0   0   0  -0  -0  -0  -0  -0   0   0  -0  -0   0   0  -0   0   0  -0   0   0  -0  -0  -0   0   0  -0   0  -0  -0  -0  -0  -0  -0   2   2-100  -2  -1  -0  -0  -0   0  -0   0  -0  -0   0   0  -0   1   0   0  -0   0   0  -0   0   0  -0  -0  -0   1   1  -0  -0  -0  -0  -0   0   0   0  -0   0   0  -0   0  -1   1   0  -0  -0   1   3  -0   0   0   0  -0  -0   0  -0   1 100   4  97   1  -0  -0  -0   0   0   0  -0  -0   0   0   0   0   0   0  -0   0   0  -0  -0  -0   0   0  -0  -0  -0   0  -0  -1   0  -0   0   0   0  -0  -0   0   0  -0   0   0   0   0   0  -0   0   0   0  -0  -0  -0  -0  -0   0   1  -0   0   0   0   0   0  -0  -0   0  -0   2   1   0  -0  -1   0  -0   0   0   0   0  -1  -0   1   1   4  -0   1   1   1   0  -0  -0  -0  -0  -0   2  -0   4  -1  -1  -0   0   0   0  -0   0   0  -0   0   0   2   1   0   0   0  -0  -0  -0  -0  -0  -0  -0  -2  -0  -0   0   0  -0  -0  -0   0  -0  -0   0   0   0  -0   0  -0  -0   0   0  -0   0   0   0   1  -0  -1  -0  -0  -0   0   0  -0   0  -0  -0   0  -0  -0   0  -1  -0   0   0   1   0  -0  -0  -1  -0   0   0  -0   0  -0  -1   0   0  -0   0   0  -0  -0  -0   0   0  -1  -0   0   0   2   0   0  -0  -0  -0   0   0   0  -1  -1  -0  -0   0   0   0   0  -0  -0   0   0   0  -0   0  -0   0   0   0  -0  -0  -0   0  -0  -0  -0  -0  -0   0   0   0   0  -0   0   0  -0   0   0  -0  -0   0   0  -0   0   0   1  -0   0   0  -0  -0  -0  -0   0   0  -0  -0  -0  -0   0  -0  -0  -0   2   0   0  -0   0  -0  -0   0   0   0   0  -0  -0   0   0  -0  -0  -0   0  -0  -0  -1   1  -1   4
iprm23397184_         158:    2   2   3   3   5   9  -3   0 -16   2  -0   0  -0   0  -0   0  -0  -1  -0  -0   0  -0   1   1  -0  -0   0   0   0   0   0   0   3   1   7  -0  -2  -1   0  -0  -0   0  -0   0   0  -1  -0  -0  -0   0   0  -0  -0   0  -0  -0   0  -0   1   0   0   0   0   0  -2   0   1  -0  -0  -0  -0  -0   0   0  -0  -0  -0   0   0   0   0   0   0   0  -0  -1  -0  -0   0  -0   1  -0  -0  -0  -0   0  -0   2   2  -4  -2  -1  -0   0  -0   1  -0   0   1  -0   0  -1  -0   1   0   1  -0   0  -1  -0   0   0  -0   0  -0   0   2  -0  -1  -0  -1   0   0  -0   0  -0  -0  -0   1   0  -1   3   0  -1  -0   0   3  -0   1  -0  -0  -0  -0   0   0   1   4 100   4   1   0  -0  -0   0  -0   0  -0  -0   0   0  -0  -0   0   0   0   1   0  -0  -0   0   1   0  -0  -0  -0   1  -1  -2   0  -0  -0  -0   0   0   0  -0   0   0   0   1   0  -0  -0  -1   0  -0   0  -0  -0  -0  -0  -0  -0   1   0   0   0   0   0   0  -1  -0  -0  -0  -1   1  -4  -1   1   0   0   0   1   0   0  -0  -0   1  50   4 -56   1   0   1   0  -0  -0  -0  -0  -0   2   4   9   4  -1  -0   0   0  -0  -0  -0   0   0   0   0   1   1   0   1  -0  -0  -0  -0  -0  -0   0  -0  -2  -0  -0  -0   0  -0  -0  -0   0  -0  -0   0   0   0  -0   0  -0  -0   0   0  -0   0   0  -0   1  -0  -1   0  -0  -0   0  -0  -0   2   0   0  -0  -1  -0  -0  -0  -0   0   1   1   0  -0  -0  -1  -1   0   0   0   0   0  -1   0  -0  -0   0   0  -0   0  -0   0   0  -1  -0   0  -0   2   0   0  -0  -0   0   0  -0   0  -1  -1   0  -0   0   0   0   0  -0  -0   0   0   0  -0   0  -0   0   0   0  -0  -0  -0   0  -0  -0  -0  -0   0   0  -0   0   0  -0  -0   0  -0   0   0   0   0   0   1   0   0  -0   2  -0   0  -0  -1  -0   0  -0   0   0   0  -0  -0  -0   0  -0  -0  -0   2   1   0  -0   0  -0  -1   0   0   0   0  -0  -0   0   0  -0  -0  -0   0  -0  -0   3  -3   3   4
iprm23397376_         159:   -0  -0   0   1   2   5   2   0   2   3  -0   0  -0   0  -0  -0  -0  -1  -0  -0   1  -0   1   1   0   0   0   0   0   0  -0  -0   3   2   5  -1  -2   0   0  -0   0  -0   0   0  -0  -0  -0   0   0   0   0  -0   0  -0  -0  -0   0   0  -0  -0  -0   0  -0   0  -1   0   0  -0  -0  -0  -0  -0   0   0  -0  -0   0   0  -0   0   0  -0   0   0  -0  -1  -0   0   0  -0   0  -0  -0  -0  -0  -0  -0   2   2 -98  -2  -1  -0  -0  -0   0  -0   0  -0  -0   0   0  -0   1   0   0  -0   0   0  -0   0   0  -0  -0  -0   1   1  -0  -0  -0  -0  -0   0   0   0  -0   0   0  -0   0  -1   1   0  -0  -0   1   3  -0   0   0   0  -0  -0   0  -0   1  97   4 100   1  -0  -0  -0   0   0   0  -0  -0   0   0   0   0   0   0  -0   0   0  -0  -0  -0   1   0  -0  -0  -0   0  -0  -1   0  -0   0   0   0  -0  -0  -0   0  -0   0   0   0   0   0  -0   0   0   0  -0  -0  -0  -0  -0   0   1  -0   0   0   0   0   0  -0  -0   0  -0   2   1  -1  -0  -2   0  -0   0   0   0   0  -1  -0   1   1   4  -0   1   1   1   0  -0  -0  -0  -0  -0   2   1   4  -0  -1  -0   0   0   0  -0   0   0  -0   0   0   3   1   0   1   0  -0  -0  -0  -0  -0  -0  -0  -2  -0  -0   0   0  -0  -0  -0   0  -0  -0   0   0   0  -0   0  -0  -0   0   0  -0   0   0   0   1  -0  -1  -0  -0  -0   0   0  -0   0  -0  -0   0  -0  -0   0  -1  -0   0   0   1   0  -0  -0  -1  -0   0   0  -0   0  -0  -1   0   0  -0   0   0  -0  -0  -0   0   0  -2  -0   0   0   2   0   0  -0  -0  -0   0   0   0  -1  -1  -0  -0   0   0   0   0  -0  -0   0   0   0  -0   0  -0   0   0   0  -0  -0  -0   0  -0  -0  -0  -0  -0   0   0   0   0  -0   0   0  -0   0   0  -0  -0   0   0  -0   0   0   1  -0   0   0  -0  -0  -0  -0   0   0  -0  -0  -0  -0   0  -0  -0  -0   2   1   0  -0   0  -0  -0   0   0   0   0  -0  -0   0   0  -0  -0  -0   0  -0  -0  -1   1  -1   5
iprm23397568_         160:   -1  -1  -1  -1  -1  -1   1   0   0   2  -0   0   0   0  -0  -0   0  -0  -0  -0   0  -0   0   0  -0   0   0   0  -0   0  -0  -0   1   0   1  -0  -0  -0   0   0   0  -0   0   0  -0   0  -0   0   0  -0   0   0   0  -0   0  -0   0   0  -0  -0  -0   0  -0  -0   0  -0  -0   0  -0   0   0  -0   0  -0  -0  -0   0  -0  -0   0   0   0  -0  -0   0  -0  -0   0   0  -0  -0  -0   0   0   0  -0  -0   1   0  -1  -0  -1  -0  -0   0  -0  -0   0  -0  -0  19   0  -0   0   0  -0 -18   0   0  -0   0   0  -0  -0  -0   0   0  -0   0   0  -0   0   0   0   0  -0   0   0  -0   0 -65   0   0   1  -0   0  48   0  -0   0   0   0   0  -0   0 -91   1   1   1 100   0  -0   0  -0   0  -0   0   0   0   0  -0   0   0  -0  -0  -0  -0   0   0  -0  -0  -0   0   0  -0  -0   0   0   0   0   0   0  -0  -0  -0  -0   0  -0  -0  -0  -0   0   0   0  -0   0   0  -0  -0   0   0   0   0   1  -0  -0   0  -0   0   0   0  -0   0  -0  -1   0  -1  -0   1   0  -0   0  -0  -0   0  -0  -0  -0   0   1  -0   1   0   0  -0   0   0   0  -0   0  -6   1   1   1  10   0  -0  -0  -0  -0   0  -0  -0  -0   0   0   0  -0   0   0   0  -0   0   0   0  -0   0  -0  -0   0   0   0   0  -0   0  -0  -0   0   0   0  -0  -0   0  -0  -0  -0   0  -0   0  -0   0   0  -0  -0  -0   0   0   0   0   0  -0  -0  -0   0   0   0   0  -0   0   0  -0   0  -0   0   0  -0   0   0  -0  -0  -0  -0  -0   0  -0  -0   0  -0   0  -0   0  -0  -0  -0   0   0  -0   0  -0  -0   0  -0  -0  -0   0  -0  -0  -0  -0  -0   0  -0  -0   0  -0   0  -0  -0  -0  -0  -0  -0  -0  -0  -0   0   0  -0   0  -0  -0  -0   0  -0   0   0  -0   0   0   0   0  -0  -0   0  -0  -0   0  -0  -0  -0   0  -0  -0  -0   0   0   0  -0  -0   0  -0  -0  -0  -0   0   0   0  -0  -0   0   0   0   0   0   0   0  -0  -0  -0   0  -0  -0   0   0   0  -0  -0   0  -0  -0  -2   1  -1   3
iprm23397760_         161:   -0  -0  -0  -0  -0   0   0  -0  -0  -0   0   1  -0   0  -0   0  52  -0  -0  -0   0  -0   0   0 -69  -0   0  -0  -0   0  -0   0  -0   0   0  -0   0  -0   0  -0   0  -0   0   0  -0  -0  28  -0 -23   0  -0  -0   0  -0  -0  -0   0  -0   0   0  -0   0  -0   0  -0   0   0  -0   0  -0  -0   0  -0   0  -0  -1   0   0  -0   1   0  -0  -0  -0  -0   0  -0  -0   0   0   0  -0  -0   0  -0   0  -0   0   0   0  -0  -0  -0   0   0   0  -0   0   0  -0  -0  -0   0  -0  -0   0   0   0  -0  -0   0   0  -0   0  17  -0   0  -0   0  -0  -0   0 -22  -0   0  -0  -0   0  -0   0  -0  -0   0  -0  -0   0  -0  -0   0   0   0  -0  -0  -0  81  -0  -0   0  -0   0 100   0  -0   0  -0   0   0   0   0 -73  -0  -0  -0   0  -0   0  -0  -0   0   0  -0  -0   0  -0  -0   0  -0  -0   0  -0   0   0  -0  -0  -0   0  -0  -0   0  -0  -0  -0   0   0  -0   0  -0   0  -0  -0  -0   0  -8   0   8  -0   0   0   0  -0  -0  -0  -0  -0  -0   0   0  -0   0   0  -0   0   0  -0   0   0   2  -0   0   0  -0  -0  -1  -0  -0   0  -0  -0   0   3  -0  -0   0  -0  -0   5   0   0   0   0   0   0  -0  -4  -0  -0  -0  -8  -0  -0   0  -0  -0   0  -0  -0   0   0  -0   0  -0   0  -0  -0   0  -0  -1   0   1  -0  -0   0   0   0  -0  -0   0   0  -0   0   0   0  -1  -0  -0  -0   0   0   0  -0  -0  -0   0   0   0  -0   0  -0  -0   1  -0  -0   0  -0  -0   0   0   1   0   0   0   0  -0   0-100  -0   0  -0  -0   0   0  -0   0   0   0   0  -0  -0  -0  -0   0  -0  -0   0   0  -0   0   0   0  -0   0  -0   0   0  -0   0   0  -0   0  -0   0  -0   0   0  -0  -0  -0   0   0   0  -0   0  -0  -0   0   0   0  -0  -0   0   0  -0   0   0   0  -0  -0   0  -0   0   0  -0  -0   0   0  -0   0  -0  -1   0   0  -0  -1  -0   0   0  -0  -0  -0   0   0   0  -0  -0  -0  -0   0   0   0   0   0  -0   0   0  -0  -0  -0  -0   0   0  -1   0  -0  -0
iprm23397952_         162:    7   7   8   8   8   7   2  -0  -0  -0  40   0   0  -1  -0   0   0   0  -0  -0   0  -0   0  -0  -0  -0   0  -0  -1   0   3  -0  -0  -0  -0   0   0  -0  -3  -0   0   1  -0  -0   6   1  -0   0   0  -0  -7  -0  -0   0  -1  -0   0  -1   2   1  -0   0  -3  -0   0  -1  -0   1   1   0   0  -0  -1   0   0  -0   0   1  -0   0  -0   0  -2   0   0   0   0   1  -0  -0   1  -0   2  -0  -1   2  -0  -0  -0   0   0  -0  -0   2  -0  -0   2  -0   3   0  -0  -0  -0  -0   0   0   0  -0  -3   0  -2  -2  -0   1   0  -0   0  -0  -0  -0  -0   0   0  -1   0   1  -0   0   4   0   0  -0   0  -0   0  -0  -0   0   1   0  -1  10   0 -85   0  -0  -0  -0  -0  -0   0 100  -0 -11  -0   0   0   1   0   0  -0   0  -1   0   1  -0  -0  -0   0   1   2   0  -0  -0   0  -0   0   0  -0   0  -0  -0   4   0  -0  -0   0   1   1   2  -0  -2   0  -1   0  -1  -0   0   0  -0  17   0  -0   1   0  -0 -17   0  -0  -0   0  -0  -1  -0  -2  -0   0   0   2   0   2   0  -0  -2   0  -0  -0  -0   0  -0  -0  -0   0   0  -0   2  -0  -0  11   0  -0  -0  -0  -0   0   0 -20   0   2  -0   0   2   2  -0   0  -1  -0  -0  -0  -1   0   0   0  -0  -0  -0  -0   4   1   0  -1  -0   0   2   2  -0  -0  -0   0   0  -2   0  -1   0   2   0  -0   0  -0  -2  -0   0  -0  -0   0   2  -0  -2  -1  -1   3   0   1  -0  -2  -1  -1   3   1   0   3 -24  -1   0   2  21  -2   0   0   0   0   0   2   0  -0  -0  -1  -0  -0   0   2   0   1   3   0   0  -0  -4   0   0   2   0  -0   0  -0 -62   0  51   1  -0   0  -0  -0  -0  -0   0   0   0   0   0  -0   2  -0  -7  -2  12   0   1  -1   0   1   0  12   1  -0  -1 -12   0   0   1  -0  -0   0   0   0  -0   0  -0   0   1  -0   3   0   1  -0   0   0   0  -0   0   0  -0  -0   0   0  -1  -0   0   0  -0  -0  -0   1  -0   0   0 -12   0  -0  -3   0   1  -1  -0   1   0   1   0  -0  -0  -3   2  -2  -1
iprm23398144_         163:    0   0   0   0   0  -0  -0   0  -0   0  -0  -0  -0   0   0  -0  -0   0   0   0  -0   0  -0  -0   0   0  -0  -0   0  -0   0  -0   0  -0  -0   0  -0   0  -0  -0  -0   0  -0  -1  -0   0   0   0  -0  -0   0  -0  -0   0   0   0  22   0  -0  -0 -16  -0   0   0  -0   0   0  -0   0  -0   0   0  -0  -0   0   0  16   0 -18  -0  -0   0   0   1   0   0   0   0  -0   0  -0  -1  -0  -0  -2  -0   0   0  -0   0   0   0   0  -0  -2   0   0  -0  -0   0   0   0   0   0  -0  -0  -0  -0   0   0  -0   0   0  -0  -0   0  -0   0  -0   0   0  -0   0   0  -0  -0   0  -0  -0   0  -0  -0  -0   0   0  -0   0  -0  -0  -0  -0  -0  86  -0  -0   0  -0  -0  -0   0  -0  -0 100  -0  -0-100  -0  -0  -0   0   0  -0   0 -79   0   0  -0  37  -0  -0  -0 -52  -0  -0   0   0  -0  -0   0   0  -0  -0   0   0   0  -0  -0   0  -2  -0   0   0   0   0   3  -0  -0   0   0  -0  -0   0   0  -0  -0  -0   0   0  -0  -0  -0  -0   0   0   0   0   0  -0  -0  -0  -0   1   0   0  10  -0  -0   0  -0  -0   0   0   0   0  -7  -0   0  19  -0   0   0  -0  -0  -0  -0   0   0 -33  -0   0  -0  -0   0  -0   0   0   0  -0  -0   0   0   0  -0   0  -0  -0  -0  -0  -0  -0   0  -0  -0  -0  -0  -0  -0  -1   0  -0   0  -0  -0   0   0  -0  -0  -0  -0   0  -0  -0   0   0   0  -0  -0  -0  -0  -0  -0  -0  -0   0   0  -0  -0   0  -0  -0  -0   0   0   0  -0  -0   0  -0  -0   0 -95  -0  -0  -0   0   0   0   0 100   0  -0   2  -0  -0  -0  -0   0   0   0   3  -0  -0   0   2   0  -0  -0  -0  -0   0  -0   0  -0  -0  -0   6   0  -5   0   0   0   0   0   0   0   0  -0   0  -0  -0   0   0   0   0  -0  -0  -0  -0  -1  -0  -0  -0 -18   0   0   0  -0   0   0   0  -1  -0   1   0  -0  -0  -0   0   0  39   0 -33   0   0  -0  -0  -0   0   0  -0  -0  -0   0   0   0  -0  -0   0  -0  -0   0   0  -0   0   0  -0   0  -0   0   0   0  -0   0  -0
iprm23398336_         164:   -6  -6  -6  -6  -6  -5  -0  -0   0  -1 -13  -1   0  -0  -1  -0   0  -0   0   0  -0   0  -0   0  -0  -0   1  -0  -1   0  -0   0   0   0  -0   0  -0  -0   0  -0   1  -0   1  -0  -2   3  -0  -0   0  -3   2  -0   0  -0  -7  -0   0   0  -0  -0  -0   0  -1  -0   4   1  -3   0   0   0   0  -0   0  -2  -0   1   0   0  -0  -1   0  -0  16  -2  -0   0   0  -1  -0   0  -0   2 -25  -0  10  -0  -0  -0   0  -0  -0   0  -0  -1   0  -2  -0   0  -0   0  -0  -0   0  -0  -0   0   0  -0   0  -0   0  -0  -0  -0  -0   0  -0   0   0   0   0   0  -0   0   0   0  -0   0  -0  -0  -0  -0  -0  -0  -0  -0   0  -0  -0   0   0 -50  -0  20   0   0   0   0   0  -0   0 -11  -0 100   1   0  -0  -0   0  -0  -0  -0   0   0  -2  -0   0  -0   0  -0   0   0   2  -1  -0  -4   0   5   0   0   1   0 -30  -0  -1   1   0  -2 -14  -0  -0   0  -0   0  -0   2   0   0  -0  -0  -6   1  -0  -0   0  -1   6   0   0  -0   1   3   0  -0   0   0  -0  -0  -0   0  -1  -3  -1  10   0  -1   0   0   0  -0  -0   0  -0  -0   0  -5  -5  -0  -4  -0   0   0   0   0  -0  -0   7   0   7  -0   0  -0  -0   0  -0  -0  -0   0  -0   0  -0  -0   0  -0  -0   0   0  -1  -0  -0  -0   1   1   0 -14   2   1   1  -2  -0   5   0  -0  -0   0  -0   0   0  -0  -1   0   4  -1  -4  -0  -1   0  -0   2   4   0  -0  -0   0  -0   4   2   0   3   0  -0   1   1   2  -1  -1   0   0   6  -1   0   1  -2   0  -0  -0   1   0  -0  -1  -6  -1  -0  -1  -0   0  -0   1  -0  -0   0  -0  -0   0   0   2  -0  -2  -0  -0   0  -0  -0   0   2  -0   0   0  -3  -0  -1  -0  -0  23   1 -99   1  -0  -0   0   0  -0 -84  -2   0   2  94   0   0   1   0   3   0  -3  -0  -1   0  -1  -0  -4  -0   0   0  -4   0   2   0  -1  -0   0   0  -0  -0  -0   0   0   2  -0  -1   5   2   0   0   0   0   3  83   0  -0   0   0  -0   0   0   1  -0  -0   0  -0  -0   0  -0   0  -1
iprm23398528_         165:  -11 -11 -11 -11 -10  -8  -1   0  -0   0  -0   1   0   0  -1  -0   0  -0   0   0  -0   0  -0   0  -0   0   2   0 -29   0  -1  -0   0   0  -0  -0  -0   0   1  -0  39  -0  -4   0  -0  -1   0   0  -0   1   0  -0  -3  -0  -0  -0   0  -0   0   0  -0   1  -1  -0   7   0  -6   0  -0   0   0  -0   1  -1   1  -1   0   0  -0   1  -1  -0  -1   0  -1   0   0  -0  -0   0   1  -0   2   1   1  -0   0   0   0  -0  -0   0   0  -0  -0  -2  -1   0   0   0   0  -0   0  -0  -0   0  -0  -0  -0  -0   1   0  -1  -0   0   0  -0   0   0   0   0  -0  -0   0   1  -0  -0   1  -0  -0  -0  -0  -0   0   0  -0   0   0   1   0   0   0  -0  -0   0   0   0  -0   0   0  -0  -0  -0   1 100   0   0  -0  -0  -0  -0  -0  -0   0 -85  -2   0  -0   0   0   1   0   0   0  -0  -6   2   8   0   0  74   1  -3  -0 -68   0  -0   9  -2   0  -0   0   1  -0   0 -10   0  -0   2  -0  -0  -0   0  -0  -0   0   0   0  -2   0   3  -0   0  -0   1   0  -0  -0  -1   0  -0   0  -3  -2   0  -1  -0   0  -0  -0   0   0   0   1   0   5  -0  -1  -0  -0   0   0   0   0  -0  -0   0   0   0  -0   0   1  -1   0   0   1   0   0  -0  -0  -0  -0   0  -0  -0  -1  -0  -1  -0   0  -0   2   2  -0   1   0  -1  -0   1   0  -5  -0   0   0  -0   0   0  -0  -0   0   0   8  -2  -8  -0  -0   0   0  88  -0   2  -0   0   0  -1  -0  85  -1  -0   2   1   0   1  -0  -1  -1  -0   2   0 -96   0  -0  -1  -0   0   0   0  -0  -0 -99   5   0   0  -1  -0  -0   0   1  -0   1  12  -0  -0   0   0  -0   0   0  -0  -0   0  -0  -0  -0  -0  -0   0   0   0   0  -1  -1  -1  -1  -9  -1   1  -0   0  -0  -0  -0  -0  10  -0 -10   0   0  -0  30   1  -0   1   0  -0 -37   0  -2  -0   0  -0   3  -0   0   0   4   0   3  -2   0   0  -0  -2   2   0   1   2   0  -3  11   3  -0  -0   0   0   2   0  -1  -0   2  -0  -0   0   0   1  -0  -0  -0  -0   0   1  -1   1  -0
iprm23398720_         166:   -0  -0  -0  -0  -0   0   0  -0   0  -0   0   0   0  -0  -0   0   0  -0  -0  -0   0  -0   0   0  -0  -0   0   0  -0   0  -0   0  -0   0   0  -0   0  -0   0   0   0  -0   0   1   0  -0  -0  -0   0   0  -0   0   0  -0  -0  -0 -23  -0   0   0  18   0  -0  -0   0  -0  -0   0   0   0  -0  -0   0   0  -0  -0 -18  -0  20   0   0  -0  -0  -1  -0  -0  -0  -0   0  -0   0   1   0   0   2   0  -0  -0   0  -0  -0  -0  -0   0   2  -0  -0   0   0  -0  -0  -0  -0  -0   0   0   0   0  -0  -0   0  -0  -0   0   0  -0   0  -0   0  -0  -0   0  -0  -0   0   0  -0   0   0  -0   0   0   0  -0  -0   0  -0   0   0   0   0   0 -82   0   0  -0   0   0   0  -0   0   0-100   0   0 100   0   0   0  -0  -0   0  -0  83  -0  -0   0 -34   0   0   0  49   0   0  -0  -0   0   0  -0  -0   0   0  -0  -0  -0   0   0  -0   2   0  -0  -0  -0  -0  -2   0   0  -0  -0   0   0  -0  -0   0   0   0  -0  -0   0   0   0   0  -0  -0  -0  -0  -0   0   0   0   0  -1  -0  -0 -11   0   0  -0   0   0  -0  -0  -0  -0   8   0  -0 -18   0  -0  -0   0   0   0   0  -0  -0  30   0  -0   0   0   0   0  -0  -0  -0   0   0  -0  -0   0   0  -0   0   0  -0   0   0   0  -0   0   0   0   0   0   0   1  -0   0  -0   0   0  -0  -0   0   0   0   0  -0   0   0  -0  -0  -0   0   0   0   0   0   0   0   0  -0  -0   0   0  -0   0   0   0  -0  -0  -0   0   0  -0   0   0  -0  92   0   0   0  -0  -0  -0  -0-100  -0   0  -2   0   0   0   0  -0  -0   0  -3   0   0  -0  -2  -0   0   0   0   0  -0   0  -0   0   0   0  -7  -0   5  -0  -0  -0  -0  -0  -0  -0  -0   0  -0   0   0  -0  -0  -0  -0   0   0   0   0   0   0   0   0  16  -0  -0  -0   0  -0  -0  -0   2   0  -1  -0   0   0   0  -0  -0 -42  -0  35  -0  -0   0   0   0  -0  -0   0   0   0  -0  -0  -0   0   0  -0   0   0  -0  -0   0  -0  -0   0  -0   0  -0  -0  -0   0  -0   0
iprm23398912_         167:    2   2   2   2   2   2   2  -0  -0   0   0  -0   0  -0   0 -47   0  -0  -0  -0   0  -0   0  -0  -0  60  -0  -0  -0   0   1  -0  -0  -0  -0   0   0  -0  -1  -0   0   0   1   0   1   0  -0   0  -0  -0  -0  -0   1   0   0   0   0  -0   1   0   0  -0   0  -0  -0  -0   0   0   0  -0  -0   1  -0 -14  -0   0  -0   0   0  -0   0   0   0   0  -0   0   0   0  -0   0   0  -0  -0  -0  -0  -2  -0   0  -0   0   0  -0  -0  -2   0   0   0  -0   1  -0  -0  -0  -0  -0   0   0   0   0  -1   0  -0  -0   0 -15   0  -0   0  -0   0  -0  -0   0  -0  23  -0   0  -0   1   1   0  -0  -0   0  -0  -0   0  -0  -0   0   1  -0   0   0   0   0  -0  -0  -0  -0   0   0   0  -0  -0   0   0 100   0   0   0  -0   0 -82   0  -1   0  -2   0   0   0   0  -0   5   0   0   1  -0  -1  -1   0   0  -0 -38   0  -0   4  -0  -2   0   0 -99   2  78  -0  -0   1  -0   0  -1  -0   0   0  -0   0   0  -0  -0   0   1  -0  -0  -0 -25  -0  -1  -0   0  -0   1   0  21   0   0   0  -0   1   0  -0   0  -0  -0  -0  -0  -1   0   0   0   0   0   0  -0  -0  -0  -0  -0   0  -0  -0  -0  -0   2   0   0  -0   0  -1  -0  -0  -0  -0   2   1   0   2  -0 -77   0   2   0  99  -0  -1  -0   0  -0  -1   0  -0  -0  -2  -0   0  -0   0   0  -0  -0   0  -0  -0  -0  -0   0   0   0   0  -0  -0   1   0   0  -0  73   0  -0   0   1   1   0  -0   1  -1  -0   0   0   1  -0  -0  -0  -0   0 -39   1   0  -0  -0  -0 -99  -0  -0   0  -0   0   1   0   0  -0  -2  -0  -0   0   0  -1   0   0  -0   0   1  -1  -0  -1   0  -0   0   0  -0   0   0  -0  -0   0   0  -0   0  -0   0  -0   0  -0   0   0   0   0  -1   0   1  -0  -0   0   0   0   0  -0   0  -0  -0   0   0   0  -0   0   0  -0  -0  -0  -0  -0  -1   0   0   0  -0   0  -1  -0  -0  -0  -0   0  -1  -0   0   0  -0  -0  -0  -0   0   0  -1   0   0  -0  -1  -0   1   0   0  -0  -0  -2   2  -2  -0
iprm23399104_         168:    1   1   1   1   2   1   3   0  -0   1   1   0   1  -0  -0   0   0   0  -0   0   0   0   0  -0  -0  -0   0  -0  -0   1  -0  -0  -0  -0  -0   0   0  -0   0  -1   0  -0  -0   0   1   2  -0   0   0  -1  -0  -1  -0   0   0  -0   0  -1   1   1  -0   0   0  -0  -1  -0   1   0   0   0  -2  -0  -0  -9   0  -0   0   1  -0   0  -0   8  -0   0  -0   1   0   1  -0   1   1  -0  -0   0   0   1  -0   0  -0   0   0  -0  -0   1  -0  -0  -0   0   1   0  -0   0   0   0  -0  -0   0  -0  -1  -0   0   0  -0   1   0  -0   0   0   0   0   0   0   0  -1   0  -0  -0   0   1   0  -0  -0   0   1   0   0   0   0   1   0   0   0   0   0   0  -0  -0  -0  -0   0   0   1  -0  -0  -0   0   0 100   0   1  -0 -89  -1   0   0  -0  -0  -0   0   1   1   0   0   0   0  -1   0   0  -0  11  -0   0  -3  -0   0 -10  -0   0  -1   1  -0  -1   0  -1   0  -0  -0   0   0  -1   0   0  -0   1   0  -0  -0   1  -0  -0  -0  -0  -0  -0  -2   0   0  -0   2   0   0   0  -0  -0   0   1  -0   0  -0  -0   0  -0   0  -1  -0   0   0  -0   0   0   0  -0  -0  -0  -0   0  -0   0  -0   0   0   1  -0  -0   0  -1   0  -0  -1  -1  -0   0  12   0  -0  -0   0   2   0   0  -0   0   8  -0   0   0  -0  -0   0  -0  -0   0  -0   0  -0  -0  -0   0  -0  -1   0   1  -0  -1  -0   1   0   0  -0  -0   1   0   1  -0  -1  -0  -0  -0   0   0   1  -2  29   1 -26   2  -1   0  -0   0   0   0  79   0  -0  -0 -93  -0  -0   0   0   0   1   2   0   0  -0  -2  -0   0   0   3  -0   0  -0  -0   1   1   1  -0   0   6 -12  -0  -0   0   0  -0   0  -0  -9  -0 -11  -0  -0   0   9   0  -0   0   0  -0   0   0   0  -0  -0   0  -0   0  -0  -0   0   0   0  -0  -0  -6  -0   0   0   1  -0   0   0   4  -5   0  -0   0   1  -0  -0   0  -8   0   0  -0  -0   0   0   0   0  -0  -2   0  -0  -0   2   0   0  -0   0  -0  -1   0  -0  -0  -0   0  -4   3  -3   1
iprm23399296_         169:   -1  -1  -1  -1  -1  -0   5   0   0   0  -0  -0  -0  -0  -0   0   1  -0  -0  -0   0  -0   0   0  -1  -0   0   0  -0  -0  -1   1   0   0   0  -0  -0  -2   0   0   0  -0   0  -0  -0  -1  -0  -1  -0   1  -0   0   0  -0  -0   0   0  -0   0   0  -0   0   0   0  -0   0   0  -0  -0  -0  -0   0   0  -0  -0   0   0   0  -0  -0   0   0  -0   0  -1   2  -0   8   0   1   0  -0  -0  -0   0   0 -60   1   0  -0  -0  -1 -49   0   0   0  -0   0   0  -1  -0   0   0   0  -0  -0   0   0  -0  -0   0   0  -0   0   3  -0   0  -0   0   0  -0   0  -2  -0   0  -0  -0   0  -1   1  -0  -0   0   0  -0   0   0  -1  -0   0   0  -0   0  -1   1  -0   0   0   0   0   0   0  -0   0  -0   0   0   0 100   0 -97  -0  -0   0   0   0  -0   0   1   1  -1  -0   0  -0  -0   0  -0  -0   0   0  -0   0  -0  -0  -0  -0  -0  -0  -0  -0  -0  -0   0   0  -0  -0  -0   0  -0  -0  -0   0  -1   3   1  -0   0   0   0  -0  -0  -0   0   2  -4   0   0  -0   4  -3  -0   0   0  -0   0   0  -0   0   0   0  -0   0  -0  -2  -0   0  -0   0  -0  21  -0  -0   0  -0  -0  12   0  -0   0  -0   0   0  -0 -14  -0  -3  -0  -7  -2  -0   0  -0   0   0  -0  -0   1   3  -0   0  -0  -0  -0  -0   0  -0   0  -0  -0  -0  -0  -0   0   0  -0   0   0  -0  -0   0   0   0   0  -0  -0  -0   0   0  -0   0  -1  -0   0   0   1   0  -0  -0  -0  -0  -0  -3   0  -1  -0   3   0  -0   0   0   0   0  -1  69  -0 -80   0  -0  -0   0   0  -0   0   2   1  53  -1  -3  -0  -0   0  -0  -0   0   0  -1   1   2  -0   0  -0   0  -0   0  -0   0   0  -0  -0  -0  -0  -0  -0   0  -0  -0   0  -0   0   0  -0  -0  -0   0   0  -0   0   0  -0   0   0  -0  -0   0  -0  -0   0   0  -0  -0  -0  -1   0   0   0  -0  -0  -0   0   0  -0  -0   0  -0  -0   0  -0  -0  -0  -1   0   0  -0   0  -0  -0   0   0   0   0   0  -0   0   0  -0  -0  -0   0  -0  -0  -7   6  -5   1
iprm23399488_         170:    0   0  -0  -1  -2  -3   5   1   0   4   0  -1   0  -0   0   0 -22  -0  -0   0   0   0   0   0  31   0  -0  -0  -0   0   0  -0   1  -0   0  -0  -0  -1  -0  -0   0   0  -0   0   0   1 -59   0  51  -1  -0  -0  -0   0   0   0   0  -0   0   0  -0  -0   0  -0   0  -0  -0   0   0   0  -0   0  -0  -0   0   1   0   0  -0  -1  -0   0  -0  -1  -0   1  -0   1  -0   0  -0   1   0  -0   1   0  -0   2   0  -0  -0  -1  -1   0   0  -0   0  -0   0  -0  -0   1   0   1  -0  -1   0   0  -0   0  -0  -0   0   0  -7   0  -0   0   0   0   0   0   9  -0  -0   0  -0   0  -0   1  -0   0   0   2   0   1   1   0  -0   0  -0   0   0  -0 -40   0   0   0   0   0 -73   0   0  -0  -0  -0   0   1   0 100  -0   0  -0  -0   0  -0  -0   0   1   0  -1  -0   0   0   0  -0   0   0  -0   0  -0   0   0  -0   0  -0  -0   0  -0  -0  -0  -0   0   0  -0  -0  -0   0   0  -0   0   0  18   3 -18  -0  -0   0  -0  -0   0   1  -0  -1  -3   0  -0  -0   2   1   0  -1  -0  -0   0   1  -4   0  -0  -0   0   0   4  -1  -0   0   0   0   0  -1   1   0   1   0  -0  -2  -0  -0  -0  -0   0   0   0   2   0  -0   1   3  -1  -0   0   0   0   0  -0  -0   1   2  -0   0  -0  -0   0   0   0  -0   1   1  -1  -0  -0   0  -0   0   0  -0  -0   0  -0  -0   0  -1   1   1  -0   1   0  -0  -0   2  -1  -0   0   0   1   2  -0   0   0  -1  -0  -2  -1   0   2   2   0  -1  -0   0  -0   0   1   0  72  -0  -0  -0   0   0   0  -1   0   1   0   1  -0  -2  -0  -0   0   0  -0  -0   0  -1   0   1   0  -0   0   0  -0  -0   2   0   0  -0  -2  -0  -0   0  -0  -0  -0   0   0   0  -0   0   0   0   0   0   0  -0  -0  -0   0   0  -0   2  -0  -2   0  -0   0  -0  -0  -2   0  -1  -0  -2   0   0  -0   0   1   0   0  -0   1   0  -0  -0   0  -0   0  -2  -0   0   0  -0   0   0  -0  -0   0  -0   0   0  -0  -0   0   0   0  -0   0   0  -7   6  -5   6
iprm23399680_         171:    1   1   1   1   0  -0  -4   0  -0   1   0  -0   0   0   0  -0  -1   0  -0   0  -0   0  -0  -0   1   0  -0  -0   0   0   1  -1   0  -0  -0   0  -0   2  -0  -0  -0   0  -0   0   0   2   0   1   0  -1  -0  -0  -0   0   0  -0  -0   0  -0  -0   0  -0   0  -0   0  -0  -0   0   0   0   0   0  -0   0   0   0  -0  -0   0  -0  -0  -0  -0  -0   1  -2   0  -6  -0  -1  -0   0   0   0  -0  -0  48  -0  -0  -0   0   0  39  -0  -0  -0   0  -0  -0   1   0   0   0   0  -0  -0  -0  -1   0   0  -0  -0   0  -0  -4   0  -0   0  -0   0   0  -0   3   0  -0   0   0  -0   1  -1   0   0  -0   0   0  -0   0   1   0  -0  -0   0  -0   1  -1   0   0  -0   0  -0  -0  -0   0  -0  -0  -0  -0  -0 -97  -0 100   1   0  -0   0  -0   0  -0  -1  -1   1   0  -0   0   0  -0   0   0  -0  -0  -0  -0   0   0   0   0   0   0   0   0   0   0  -0  -0   0  -0   0   0   0   0   0   0   1  -2  -1  -0  -0  -0  -0   0   0   0  -0  -1   4  -0  -0   0  -4   2   0  -0  -0   0  -0  -0   0   0  -0  -0   0   0   1   2   0  -0   0  -0   0 -26   0   0  -0   0   0 -15  -0   0  -0  -0  -0  -0   1  18   0   3   0   9   2   0  -0   0  -0  -0   0   0  -1  -3   0  -0   0   0   0   0   0   0   0   0  -0   0   0   0  -0  -0   0  -0  -0   0   0  -1  -0  -0  -0   0   0   1  -0  -0  -0  -0   1   0  -0  -0  -1   0  -0   1   0   0   0   3  -1   1   1  -3  -0  -0  -0  -0  -0  -0   1 -57   0  67  -1   0   0   0  -0   0  -0  -2  -0 -43   1   3   0   0  -0   0   0  -0  -0   1  -1  -2   0  -0   0  -0   0  -0   0  -0  -0   0   0   0  -0   0   0  -0   0   0   0   0  -0  -0   0   0   0   0  -0  -0  -0  -0   0  -0  -0   0   0  -0   0   0  -0  -0   0   0   0   1  -0  -0  -0   0   0   0  -0  -0   0   0   0   0   0  -0   0   0   0   0  -0  -0   0  -0   0   0  -0  -0  -0  -1  -0   0  -0  -0   0   0   0  -0   0   0   6  -5   4   1
iprm23399872_         172:    2   2   2   2   2   1   0   1   0   2   0  -0  -1   0   0   0   0   0  -0   0  -0   0   0  -0   0  -0  -0   0   0  -0   1  -0   0  -0   0  -0  -0   0  -0   0  -0   0  -0  -0   1   1   0   0   0  -1  -0   0  -0   0   0   0  -0  -0   0   0   0  -0   0   0  -1  -0   1  -0   0  -0   2   0  -0   6   0   0  -0  -0   0  -0  -0  -6   0  -0   0  -1   0   1  -0  -1   1   0  -0  -0  -0   0   0   1   0  -0  -0  -1   0   1  -0   1   0  -0   0   0   0   1   0   1  -0  -1  -0  -0  -0   0  -0  -0   0   0   0   0   0   0   0   0  -0  -0  -0  -0  -0   0  -0  -0   1   0  -0   0   0   1   0   1   0   1   1  -0  -0   0  -0   1  -0   0   0  -0   0   0  -0   0  -0  -0  -0   0   0 -89  -0   0   1 100  -0   0   0   1  -0  -0  -0   0   1   0  -0  -0   0   2  -1  -2  -0  -8  -0  -0   3   0   0   7   0   0   1   1   0  -0  -0  -0   0  -0   0  -0   0   0   0   0   0   0  -0  -0  -0  -0  -0   0  -1   0  -1   1   1   0  -0   0  -1  -1   1  -0   1   0  -0   0  -0   0  -0   0   0   0   1   1   0  -0   0  -0   0   0   0   0   0   0   0   0  -0   0  -0  -0  -0   0   0  -0   0   1   0  -0   1  -0   0   0  -8   0   0   0  -0  -1   0   0   0  -0  -6   0  -0  -0   0   0  -0  -0   0  -0  -0  -0   0   0  -0  -0   0  -0  -0  -1   0   1   0   0  -0  -0  -0   0   1   0   0  -0  -1   0  -0   0   0  -0   1   1 -47   0  44  -1  -0  -0  -0   0   0  -0 -53  -0   0   0  71  -0  -0   0  -0   0   0  -0  -0  -0   0   1   0   0  -0  -2   0  -0  -0   1  -0  -1   0   0  -0  -3   8  -0   0  -0  -0   0  -0   0   7   0   8  -0   0   0  -7   0  -0  -0   0   0   0   0  -0  -0  -0  -0   0  -0  -0   0   0  -0  -0   0   0   5   0  -0  -0   1   0  -0  -0  -4   3   0   0  -0  -0   0   0   0   5  -0  -1   0   0  -0  -0  -0   0  -0   1  -0  -0   0  -1  -0  -0   0  -0  -0   0   0   0   0   0  -0   0   0  -0   4
iprm23400064_         173:   -3  -3  -3  -4  -4  -3  -3   0   0   0  -1  -0  -0   0  -0  22  -0   0   0   0  -0   0  -0   0   0 -31  -0   0   0  -0  -1  -0   0   0   0  -0  -0   0   1   0  -0  -0  -1  -0  -2  -1   0  -0   0   0   1   0  -0  -0  -0  -0  -0   1  -1  -1   0   0  -0   0   0   0  -0  -0  -0  -0   0  -0   1  10   0   0  -0  -0   0  -0  -0  -1  -0  -0   0  -1  -0  -0   0  -0  -1   0   0   0   0   4   0  -0   0  -0  -0   0   0   5   0  -0  -1   0  -2   0   0   0   0   0  -0  -0  -0  -0   2  -0   1   1  -0   4  -0   0  -0   0  -0   0   0  -0   0  -9   0  -0   0  -0  -2  -0  -0   0  -0   0   0  -0   0   0  -1  -0   0  -0  -0  -0  -0   0   0   0   0   0  -0  -1   0   0  -0  -0 -82  -1  -0  -0   0  -0 100  -0   0   0   1   0  -0  -1  -1  -0  -3  -0  -0  -0  -0   0   1  -1  -0   0  28  -0   0  -2   0   1  -0  -1  78  -4 -45   1  -0  -1   0  -0   0   0  -0  -0   0  -1  -0   0   0  -0  -0   0   0   0  45   0   2   0  -0  -0  -2  -0 -40  -0  -0   0  -0  -1   0   0  -0   0   0   0  -0   1  -0  -0  -0   0  -1   0   0   0   0   0   0  -0   0  -0   0   0  -1  -1  -1   0  -0   1   0   0   1   1  -1  -1  -0  -1   0  44  -1  -3  -0 -74   0   1   0  -1   0  -0   0   0  -0   1   0  -0   0  -0  -1   0   0  -0   0   0   0  -0  -0   0   0  -0  -0   1  -0  -0  -1   1 -99  -1   1  -0  -0  -1  -0   0  -1   2   1  -0  -1  -3   1  -0   0   0  -0   6  -1  -0   0   0   1  74   0   0  -0  -0  -1  -2  -0  -0   0   3   0  -0  -0  -0   1  -0  -1   0  -1  -1   1   0   1  -1   0  -0   0   0  -0  -0   0   0  -0  -1   0  -0   0  -0   0  -0   0  -0  -0  -0  -0   1  -0  -1   0   0  -0  -0  -0   0  -0  -0   0   0  -0  -0  -0   0   0  -1   0  -0   0   0   1   1  -0  -0  -0   0   0   0   1   0   0   0   0   0  -0  -0  -0   0   0   0   0  -0  -0   1  -0  -0   0   1   0  -1  -0   0   0  -0   4  -3   3   1
iprm23400256_         174:   -1  -1  -1  -0   0   0  -0  -0   0  -0   0   0   0  -0  -0   0   0  -0  -0  -0   0  -0   0   0  -0  -0   0  -0  -0   0   0   0  -0   0   0  -0   0  -0  -0   0   0   0   0   2   0   0   0  -0  -0  -0  -0   0   0   0  -0  -0 -41  -0   0   0  31   0  -0  -0   1  -0  -1   0   0   0   0  -0  -0   0  -0  -0 -31  -0  35   0   0  -0  -0  -0  -0  -0  -0  -0   0  -0   1   0   0   0   0   0  -0  -0   0  -0  -0  -0  -0   0   1  -0   0   0   1  -0  -0  -0  -0   0   0   0  -0   0  -1  -0   0  -0  -0   0   0  -0   0  -0  -0  -0  -0   0  -0  -0   0   0  -0   0   1  -0   0   0   0  -0  -0   0  -0   0   0   0  -0   0 -53   0   0  -0   0   0   0  -0   0   0 -79   0   0  83   0   0   0  -0  -0   0  -0 100  -1  -0   0 -19  -0   0   1  28  -0   0  -0  -1   0   1  -0  -0   0   0  -0  -0  -0   0   0  -0   2   0  -0  -0  -0  -0  -1   1  -0  -0  -0   0   0  -0  -0   0   0   0  -0  -0   0   0   0   0  -0  -0  -0  -0  -0   0   0   0   0  -0  -0  -0 -19   0   0  -0   0   0  -0  -0  -0  -0  14   0  -0 -10   0  -0  -0   0   0   0   0  -0  -0  17   0  -0   0   0   0   0  -0  -0  -0   0   0  -0  -0   0   0  -0  -0   0  -0   0   0   0  -0   0   0   0   0   0  -0   1   0   0  -0   0   0  -0   0   0  -0   0  -0  -0   0   1  -0  -1  -0   0  -0  -0   0   0   1   0   0  -0  -1   0   1   0   0   0   1  -0  -0   0   0   0  -0   0   0  -0  64   0   0   0  -0  -0  -0  -0 -84  -0   0  -1   0   0  -0   0   0  -0   0  -2   0   0  -0  -4  -0   0   0  -0   0  -1   0  -0  -0   0  -0 -12   0  10   0  -0  -0   0  -0  -0  -0  -0   0   0   0   0  -0  -0  -0  -0   0   0   0   0   0   0   0   0   9  -0  -0  -0   0  -0  -0  -0   3   1  -2  -0   0   0   0  -0  -0 -70  -0  60  -0  -0   0  -0   0  -0  -0   2   1   0  -0  -0   0   0  -0  -0   0  -0  -0  -0   0  -0   0   0  -0   0  -0  -0   0  -0   0   0
iprm23400448_         175:   23  23  23  22  21  17   2  -0   0  -0   1  -2  -0  -0   3   1  -0   0  -0  -0   1  -0   0  -0   0  -1  -4  -0  16  -0   3   0  -1   0   1   0   0  -0  -3   0 -23   1   6  -0   1   1  -0  -0   0  -1  -0   0   4   0   1   0  -0   1  -1  -1   0  -1   1   0 -15  -0  13  -1   1  -0  -0   0  -1   1  -1   2  -0  -0   0  -2   2   0   2  -0   1  -0  -0   1   0  -1  -2   0  -4  -1  -0   1  -0  -0  -0   0   0  -0  -0   1   1   5   2  -1  -1  -0  -0   0  -0   0   0  -0   0   0   1   0  -2  -1   2   0  -0  -0   0  -0  -0  -0  -0   0   0  -0  -2   1   0  -1   1   0   0   0   0  -0  -0   0  -1   0  -1  -1  -1  -1   0   0  -0  -0  -0   0  -0  -0  -0   1   0  -2 -85  -0  -1   0   0   0   0   0   0  -1 100   5  -0   1  -0  -1  -2  -1  -0  -1   0  13  -5 -16  -0  -0 -48  -1   6   1  43  -0   0 -15   2  -1   1  -1  -1   1  -1  16  -0   0  -3   0   0   0  -0   1   0  -0  -0  -0   3  -0  -7   0  -0   0  -2  -0   0   0   1  -0   0  -0   5   2  -0   2   0  -0   0   0  -0  -0  -0  -1  -0  -4   0   1   0   0  -1  -0  -0  -0   0   0  -0  -1  -1   0  -0  -1   2  -0  -0  -1  -0  -0   0   1   0   0  -1   0   0   1   0   2   1  -1   0  -4  -4   1  -2  -0   1   0  -1  -0   3   0  -1  -0   1  -0  -0   0   0  -1  -0 -17   5  16   0   1  -0  -1-100   0  -3   0  -0  -0   3   0-100   1   0  -4  -1  -1  -1   1   1   1   1  -3  -0  72  -0   1   1   0   0  -0  -1   1   0  90  -3  -1  -1   1   0   0  -0  -2   0  -1  -7   0   1  -0  -0   0  -0   0   0   0  -0   0   1   0   1   0  -0  -0  -1  -0   3   2   1   1   5   1  -3   1  -0   0   0   0   0 -16   0  15  -1  -0   0 -18  -1   0  -2  -0   0  22  -0   5   0  -0   0  -5   0  -0  -0  -8  -0  -5   4  -0  -0   0   3  -3  -0  -1  -4  -0   5 -23  -7   0   0  -0  -1  -5  -0   1   0  -3  -0   1  -1  -0  -1   0   1   0   0  -0  -2   2  -2   0
iprm23400640_         176:    7   7   7   7   8   8   1  -0   0  -1   1  -2  -1   1   1  -0  -0  -0  -0  -0   0  -0   0   0   0   0  -2  -0  -0  -0  -3   1  -0   0   1  -0   0  -1   3   0  -0  -1  -2   0  -1   0  -0  -1  -0  -0  -1   0  -1  -0  -1   0  -0   1  -1  -1   0  -1  -1   0 -59 -11  67  -1  -1  -0  -0   0   1 -14   0   2  -0  -0   0  -3  -0  -0   1  -0  -1   1  -0  -0  -0   1   1   0  -3 -56  -9   0  -0  -0  -0  -0   0   0  -0   0   1  99  -2  -0  -1  -0  -0  -0  -0  -0   0   0   0   0   1   0   2   3   1  -0  -0  -0   0  -0  -0  -0  -0   0   0   0  -1  -2   0  -1  -3   0   0   0   0  -1  -0   0  -1  -0   0  -0   1  -0   0  -0  -0  -0   0   1   0  -0   0  -0   0  -0  -2  -0   0  -0   0  -0  -0   1   0  -0   5 100  -0   0   0  -1  -2  -0  -5 -73  -0   0-100  -3  -0  -0  -1  -1  68   0   1   4  -0   3  14  -1   2  -0   0   1  -1  -4   0  -0   0   0   1   0  -0   0   0  -0  -1  -0  -0   0 -95   0   0  -0  -1  -0  -0   0   1   0  -0  -0  99   1  -0  -0   0  -0   0   1  -0  -0  -1  -0  -0  -0   1   1   1  -0  -1   0   0   0   0  -0  -1  -0   1  -0  -0  -1  -2   0  -0  -1  -0   0  -1   1   0   0  -0   0   0  -0   0   1  -0   0   0  -2   0  -3  -1  -4   2   0  -1   0   0  -0   1  -0  -2  -0  -0  -0  -0  -0  -0  -8   4   7   0   4   0   3  -4   0  -3  -0  -0   0   2   0  -5  -4  -2  -4  -2  -0  -2   0   2   0   1  -3  -0   1  -0  -2   1   0  -0  -0  -0  -0   0   2  -0  -0   0   1   0   0  -0  -1  -0  -0  -0  -0   0  -0   0  -0   1   0  -0   0  -0  -0   0  -0   1   0  -0  -0  -1   0  -0  -2   0  -8   0  -0  -0  -0   1  -0  -1   0  -0   4  -0  -4   0  -0  -0  -0  -1   0  -1  -0   0   0   0  -0   0  -0   0  -4  -0  -0  -0  -0  -0   1   4  -0  -0   0   3   0   0   1 -96   0   2 -11  -3  -0  30   0  -1 -68   1  63   0   3  -0  -1   1  -0  -2   0  -1  -0   0  -0  -1   0  -0  -0
iprm23400832_         177:   -0  -0  -0  -0  -0  -0  -0   0   0  -0   0   0   0  -0  -3   2  -0  -0  -0  -0  -0  -0   0   0   0  -3   3  -0   0   0  -0   0   0   0   0  -0   0   0   0  -0   0   0   0   0   0  -0   0  -0  -0   0  -0  -0   0  -0   0  -7   0  -0   0  -0  -0   5   0  -1   0   0  -0   0  -0   1  -0  -1   0   0  -0  -0   0   0  -0   0   0   0  -0   0   0  -0   0  -0   0  -0   0  -0   0   0   0  -0   1  -0   0  -0  -0   0   1   0  -0  -0  -0   9   0   0   0  -0  -0  -0   0   0  -0  -0  -0  -9   0  -0  -5   1  -0   0   0  -0  -0  -0  -0  -0   0  -1   4   0   0 -38   0  -0   0   0   0  -0  -0  -0  -0  -0   0 -53  -0  -0  -0   0  -0  -0   0   0   0  -0  -0  -0  -0   0   0   0  -2  -0  -0  -0   0  -0   1   0  -0  -0 100  -0  -0  -0   0   0 -90   0   0  -0   0   0   1   0   0  12  -9 -11  -0  -0   0  -0  -0   0   2   0  -3  -0   0   0   0  -0  -0  -0   0  -0   0  -0  -0   0  -0   0   0   0   0  -0   0   0   0  -0  -0   0  -0  -0  -0   0  -0  -0   0  -0   0  -0   0   0  -0   0  -0   0  -0   0   0  -0   0  -0  -0   0   0   0   0  -0  -0   0  -0   0 -94   0  -0   0  -0   0  -0   0   0   0 -97  -1   0 -65  -0   3  -0  -0   0  -3   0  38   0   0   0  91  -0  -0   0  75  -0  -0   0  -0  -0  -0   1   0   0   0   4   1  -0  -1  -4  -0  -0   0   0  -0   0  -0  -1   0  -0  -0   0  -0  -0   0   0   0   0   0  -0  -0  -0   0  -0  -0   0   3   0  -1   0   0  -0   3  -0  -0   0   0   0  -0  -0  -1   0   0   0   0   0   0  46   0   0   0  -0  -0  -0  -0  75   0  -0   1  -0   0   0  -0   0  -1  -0  -0  -0   0  -0  -0   0  -0   0  -0  -0  -1  -0  -0   1   0   0   1   0   0 -13  -0   0   0  11  -0  -0  -0  -2   0  -0   0  -0   0   3   0  -0  -0  -0   0   0  -0  -0  -0  -0   0   0  -1  -2   0   2   2  -0   0  -0   0   0  -0   0   0  -0  -0   0   0  -0  -0  -0   0  -1  -0   0  -0   0   0
iprm23401024_         178:    1   1   1   1   0  -0   0   0  -0   0  -0  -0  -0   0   0  -0  -0   0   0   0  -0   0  -0  -0   0   0  -0  -0   0  -0   0  -0   0  -0  -0   0  -0   0  -0  -0  -0   0  -0  -0  -0   0   0   0  -0  -0   0   0  -0   0   0   0   4   0  -0  -0  -3  -0   0   0  -1   0   1  -0   0  -0  -0   0  -0   0   0   0   3  -0  -4  -0  -0   0   0   4   0   0   0   0  -0   0  -0  -3  -0  -0 -10  -0  -0   0  -0   0   0  -0  -0  -0 -11   0   0  -0  -0   0  -0   0   0   0  -0  -0   0  -0   0   0  -0   0   0  -0  -0   0  -0   0   0   0   0  -0   0   0  -0  -0   0  -0  -0   0  -0  -0  -0   0   0   0   0  -0  -0  -0  -0  -0  59  -0  -0   0  -0  -0  -0   0  -0  -0  37  -0  -0 -34   0  -0   0   0  -0  -0   0 -19   1   0  -0 100   0  -0  -1 -92   0  -0  -0   1  -0  -1   0  -0  -0  -0   0   0   0  -0  -0   0  -7  -0   0   0   0   0  12  -1  -0  -0   0   0  -0   0  -0   0   0  -0   0  -0  -0   0  -0  -2   0  -0  -0   0   0  -0   0   0  -0   3   0   0   2  -0  -0   0  -0  -0   0  -0   0  -0  -1  -0   0  80  -0   0   0  -0  -0  -0  -0   0   0 -99  -0   0  -0  -0   0  -0   0   0   0  -0  -0   0   0  -0  -0   0   0  -0   0   0  -0   0   0  -0  -0  -0  -0  -0  -0  -7   0  -0   0  -0  -0   0   0  -0  -0  -0   0   0  -0  -1   0   1   0  -0  -0  -0  -1  -1  -1  -0  -0   0   1  -1  -1   0  -0  -0  -0  -0   0   0  -0   0   0  -0  -0   0 -48  -0  -0   0   0  -0   0  -0  34   0  -0   9  -0   0  -0   0   0  -0  -0  17  -0   0   0   0   0  -0  -0   0  -0   0  -0   0   0  -0  -0   1  -0  -1   0   0   0   0   0   0   0   0  -0   0  -0  -0   0   0   0   1  -0  -0  -0  -0  -0  -0  -0  -2 -74   2   0   0  -0   0   0   1  -0  -1   0   1  -0  -0  -0   0   0   8   0  -7   0   0  -0  -0  -0   0   0  -2  -1  -0   0  -0  -0  -0  -0   0   0  -0  -0   0  -0   0  -0  -0   0  -0   0   0  -0   0  -0  -0
iprm23401216_         179:   -3  -3  -3  -3  -4  -4   7  -0  -0   0  -0  -0  -0   0  -0   0   0  -0   0   0   1   0  -0   0  -0   0   0  -0  -0  -1  -1   0   0  -1  -1   1  -0  -1   1   2   0  -0   0  -0  -0  -0  -0   0  -0   0  -0   2   0  -0  -0  -0   0  -5   0   5   0   0  -0   0   0   0  -0  -0  -0  -0   0   0   0   0  -0   0  -0  -4   0  -0   0  -0  -0   0  -1   2  -0   0   0   2   0  -0   0  -0   0   0  -1   0   0   0  -0  -0  -1   0   0   0  -1   0   0  -0  -0  -0   0  -0  -0  -0   0   0  -0  -0   1   1  -0   0  -0  -0  -0   0   0   0   0   0   0  -0   0  -0  -0   1  -2   1  -0  -1  -0   0   0   0   0  -1  -0   0   0  -0   0  -1   0   0  -0  -0  -0   0   0   0  -0   0   0   0   0   0   1   1  -1  -0  -0  -0  -0   0  -0   0 100   4 -95  -0   0  -0  -0  -0  -0   0   0  -0   0   0  -0  -0  -0   0  -0  -0  -0   0  -0  -0   0  -0  -0   0  -0  -0  -0   3  -0   0  -0   2   0  -0   0  -3   0   0  -0  -0   0  -1  -3   0   0  -0   3   1  -0   0   0  -0  -0   1  -0   0  -0  -1  -0   0   0  -2   0   0  -0   0  -0  -0   0  -0  -0  -0  -0   0   0  -0   0   0   0   9  -1   0   0  -2   0  -0  -2  -4   0   0  -0   0  16  -0   1   5  -1   0  28   0   0  -1   0  -0  -0   0   0  -0  -0   0   0   0  -1  -0  -0   0  -0   0   0   0   0  -0  -0  -0   0   1   0   0  24  -0   0   0 -24   0   0  -1  -0  -0  -1  -4  -0  -0   0   4   1  -0   0  -0   0   0  -0   1  -0  -1   0  -0  -0  -0   0  -0   0   3   0   1  -1  -5  -0  -0   0  -0  -0  -0   0  -1   1   2  -0   1   0  -0   0   0  -0  -0 -16   0  -0  -0  -0  -0   0   0  -0  -0   0  -0   0   0  -0   0  -0  -0   0   0   0  -0  -0   0  -0  -0  -0   0   0  -0  -0  -0  -0  -0  -0 -45   0  -0   0   0   0  -0   0   0  -2  -0   0  -0   0   0  -0  -0  -0  -1   0   0  -0   0  -0  -0   0   0  -0   1   0  -0   0   0  -0  -0  -0  -0   0   0  -9   7  -7  -2
iprm23401408_         180:    3   3   4   4   5   5   5  -0   0  -1   1   0   0  -0  -1   0   0  -0  -0  -0   1  -0   0  -0  -0  -0   1  -0  -0   0   2   0  -0  -0   0   0   0  -1  -2  -0   0   0   0  -0   1   1  -0  -0  -0  -0  -0  -0   0   0   0  -0   0 -95  -0  99  -0   0   0  -0   2  -0  -2   1   1   0  -0  -0  -1  -0   0  -0   0   1  -0   0  -0   0  -0   0  -0   1   0   0  -0   0   2  -0   1   0  -0   2  -0  -0  -0   0   0  -0  -1   2  -0  -1   1   0   1  -0  -0  -0  -0   0   0   0   0   0  -0  -0  -1  -1  -0   2  -0  -0   0  -0   0  -0  -0   0  -0  -1   0   1  -0   0   4   1   0  -0   0  -0  -0   0  -0  -0   1   0  -0   0   0   1   0  -0  -0   0  -0  -0   0   1  -0  -0   0   0   0   1   1   0  -1   0  -1   0  -1  -1  -0  -0   4 100  -2   0   0   0   0  -2   1   2  -0   0   0   0  -0  -0  -0  -0  -0  -0  -0  50  -0  -2  -0 -54   0   1  -0   0  -0  -0   0   0  -0   1   0  -0  -0   0   0  -0   1  -0  -1  -1  -2  -0   0   0   2   1   1   0  -1  -0   0   2  -0  -0   0   0  -0  -0  -0  -2   0   0   0  -0   0  -0  -0  -0   0  -0   0   0  -0   0  -0  -0   0  74   1  -0  -0  -2  -0  -0  -1-100   0   0  -0  -0  -0   0   1   4   0   0  -0   1   0   2   0   0  -0  -0   0   0  -0   0  -1   0   1  -0  -0   0  -0  -0   0   3  -1  -3  -0   0  -0  -2   0  -0  28   0   1  -0 -29  -0   1   2   0   1  -6  -3  -1   0   1   4   6   1  -0  -0   0   0   1   0  -0  -0  -1  -0  -0  -0   0   0   2   3   0   1  -0  -4   0   0   0   0  -0   0  -0  -0   1   2   1  -0   0   0   0  -0  -0  -0   0   0   0  -0  -0   1   0  -0  -0   0   0   1  -1   0   1  -0   0  -0  -0   0  -0   0   0   0   0  -0   1   0   0  -0   0  -0  -0   0  -0   3   0   0   0   1  -0  -0  -1   0   0  -0  -1  -0  -0  -1   1   0  -1   4   1   0   0  -0   0   1  -0  -0   0  -2   0   0  -0  -0   1   0   0   0  -0   0  -5   4  -4  -1
iprm23401600_         181:    7   8   9  12  15  17 -10   0   1  -2   2   1   1  -1  -2   1  -0   0  -0  -0   0  -0   1  -0   0  -1   2   0  -0   1   6   1  -1   1   4  -1   0   0  -5  -2   0   1   1  -0   3   3   0  -2  -0  -2  -1  -1   0   0   0  -0   0   3   6  -2  -0   1  -0  -0   6  -0  -5   1   2   0   0  -0  -2  -0   0  -1   0   4  -0   1   0  -0  -1   0   1  -4   1   0  -0  -4   5  -0   1   1  -1   4   1  -1  -0  -0   0   0   1   5  -1  -2   4   0   6   1   0  -0  -0   0   0   0  -0  -1  -6  -0  -3  -3  -1   3   0  -0   1  -0  -1  -0  -0   0  -0  -2   1   2  -0  -0  11  -1   0   2   0  -2  -0   0  -1   1   5  -0  -1   0  -0   3  -0  -1   0   1   1  -0  -0   2  -0   0   1   0   0   1  -1  -1   1   1  -1   1  -2  -2   0  -1 -95  -2 100   1  -0   1   0  -5   2   6  -1   0   1   0  -1  -0  -0   0   1  -2  -1   6  -0  -4  -0  -4   1   2   0   1  -0  -3   1   0   0  -1  -0  -0  -1   3   0  -0   3  -0  -2   2   2  -0  -0   0  -2  -2   4   0  -2  -0   0   2   1  -1   0   2  -0  -0  -1   3   0   0   0  -1   1   0  -2   0   1   0   1  -0  -1   1  -0  -0  -0  -5   4  -0  -1   1  -1   0   4   2  -0   0   0  -0 -14   0  -2  -4   2   0 -24   2   1   4   1   0  -1  -0   1   0  -0   0  -2  -0   3   0   0   0   0  -1   0  10  -3 -10   0   1  -0  -4   2  -0 -17   1   1  -1  17  -0   2   6   1   3   9   5  -1   1   2  -3  -6   2  -0  -1   0   1   4  -1   0   1  -2  -0  -0  -1   0   1   4  -2  -1  -1   1   4   1   2   0   0   0   0  -1   3  -1  -3   3  -0   0  -0  -0  -0  -1  -0  14   0   1   0  -1   3  -0  -0  -0   0   1   1  -2   0   2  -0   0  -2  -0   2  -0   0   1   0   1  -0   2   0  -0  -0   0  -2   0   0  -0  52   0   0  -0   3   0  -0  -3   0   2  -0  -2  -0   0  -2   2   0  -3  16   4  -0   0  -1   1   2  -0  -1  -0  -6  -0   1  -1  -1   2   1   1   1  -0  -0  12 -10  10   4
iprm23401792_         182:   -1  -1  -1  -1  -0   0  -1  -0   0  -0   0   0   0  -0  -0   0   0  -0  -0  -0   0  -0   0   0  -0  -0   0   0  -0   0   0   0  -0   0   0  -0   0  -0   0   0   0  -0   0   0   0   0  -0  -0   0   0  -0   0   0  -0  -0  -0  -6  -0   0   0   5   0  -0  -0   1  -0  -1   0   0   0   0  -0   0  -0  -0  -0  -5   0   5   0   0  -0  -0  -3  -0  -0  -0  -0   0  -0   1   2   0   0   7   0   0  -0   0  -0  -0   0   0   0   8  -0  -0   0   0  -0   0  -0  -0  -0   0   0  -0   0  -0  -0   0  -0  -0   0   0  -0   0  -0  -0  -0  -0   0  -0  -0   0   0  -0   0   1  -0   0   0   0  -0  -0  -0  -0   0   0   0   0   0 -79   0   0  -0   0   0   0  -0  -0   0 -52   0   0  49  -0   0  -0  -0   0   0  -0  28  -1  -0   0 -92  -0   0   1 100  -0   0   0  -1   0   1  -0   0   0   0  -0  -0  -0   0   0  -1   5   1  -0  -0  -0  -0  -8   1   0   0  -0   0   0  -0   0  -0  -0   0  -0  -0   0  -0   0   2  -0   0   0  -0  -0   0  -0  -0   0  -2  -0  -0  -3   0   0  -0   0   0  -0   0  -0   0   2   0  -0 -60   0  -0  -0   0   0   0   0  -0  -0  87   0  -0   0   0   0   0  -0   0  -0   0   0  -0  -0  -0   0  -0  -0   0  -0  -0   0  -0  -0   0   0   0   0   0  -0   5  -0   0  -0   0   0  -0  -0   0   0   0  -0  -0   0   2  -0  -2  -0   0   0  -0   1   1   1   0   0  -0  -1   1   1   0   0   0   1   0  -0  -0   0  -0  -0   0   0  -0  67   0   0  -0   0   0  -0   0 -48  -0   0  -6   0  -0   0  -0   0   0   0 -11   0   0  -0  -1  -0   0   0  -0   0  -0   0  -0  -0   0   0  -2   0   2  -0  -0  -0  -0  -0  -0  -0  -0   0  -0   0   0  -0  -0  -0  -1   0   1   0   0   0   0   0   1  54  -1  -0  -0   0  -0  -0  -1   0   1  -0  -1   0   1   0  -0  -0 -12  -0  10  -0  -0   0   0   0  -0  -1   3   1   0  -0  -0   0   0   0  -0  -0   0   0  -0   0  -0   0   0  -0   0  -0  -0   1  -1   1   0
iprm23401984_         183:    0   0  -0  -0  -0  -0   0   0  -0   0  -1   0  -0   0   5  -4   0   0   0   0   0   0  -0  -0  -0   5  -4  -0  -0   0   0  -0   0  -0  -0   0  -0  -0  -0  -0   0  -0  -0  -0  -0   0  -0   0   0  -0   0  -0  -0   0   1  11  -0  -0  -0   0   0  -8   1   1   2   0  -3  -1   0  -1  -0   1  -0  -2   1  -0  -0   0   0   0  -1   1  -0  -0   0   0  -0   0  -0  -0  -0   0   0   3   1  -0  -1   0  -0   0   0  -0  -1  -0   0  -5   0  -6   0  -0  -0   0   0   0  -0  -0   0   0  -0   6   0  -0   7  -2   0   0  -0   0   0   0   0  -0  -0   2  -6   0   0  26   0   0  -0  -0  -0   0   0   0   0   0  -0  36   0  -2  -0   1   0   0  -0  -0  -0   0   0  -0  -0   2   0   0   5   0   0   0  -0  -0  -3  -0  -0  -5 -90   0   0   0  -0  -0 100   4  -1  -1   5   1  -1   1   0  -8   8   8  -0  -1   1  -0  -1  -0  -5   0   6   0  -0   0   1   0   1  -0  -1   0  -0   0   0  -0   1   0  -1  -0   4   0  -1  -0  -0   0   0  -0   0   0   1  -0  -5  -0  -0   0  -0   0  -0  -0   0   0   0  -0   0   0   1   0  -0   0   0  -0  -0  -0  -0   0   1  -0  -1  -1  74   0   0  -0   0  -0   0  -0  -0  -0  97   1   2  87  -0  -6   0   0   0   6  -0 -56   2   0   0 -99  -0   0   0 -94  -0  -1  -0  -1   0  -0  -1   0  -0   2  -3  -1  -0   1   3  -1   0  -0   0   0  -0   0   3  -0   0   0   0   0  -2   0  -0  -0   0   0  -0   0   0   0  -1  -0   0  -4   0   1  -0  -0  -0  -6  -0  -0   0  -0  -0   0   0   1  -0  -0   0  -0   0   0 -31   0  -0  -0  -0   0   0  -0 -53   0  -2  -1  -0   0   0  -0  -0   2  -2   0  -2   3  -0  -2   2   0  -0  -0   0   1  -3  -0  -1   0   2  -1   1   0  21   0  -0  -0 -17  -0   1  -2   2  -0  -0  -0   0  -0  -3   2  -0   0  -0   0   0  -0  -0   1  -1  -0   4   1   3   0  -2  -2  -1  -0   0   3   3  -3   0  -0   0   0  -0   0   0   1  -0   0   1  -1  -0   0  -0  -0
iprm23402176_         184:   -1  -1  -1  -1  -2  -2  -0   0  -0   0  -3   1   0  -0  -0   0   0   0   0   0  -0   0  -0  -0  -0  -0   0   0   0   0   1  -0   0  -0  -0   0  -0   0  -1  -0   0   0   0  -0   0   0   0   0   0  -0   1  -0   0   0  -2  -0   0  -0   0   0  -0   0   3  -0  18  35 -23   0   0   0   0   0  -0  11   0  -2   0   0  -0   2  -0   0  -0   0   0  -0   0   0  -0  -0   0  -0   1  88   7  -0   0   0  -0   0   0  -0   0  -0  -0 -66   0   0   0   0   0   0   0   0  -0  -0  -0  -0  -0  -0  -0  -0  -0   0   0   0  -0   0   0   0   0  -0  -0  -0   0   0  -0   0   1  -0  -0  -0  -0   0   0  -0   0   0   0   0  -0  -1  -0   1   0   0  -0  -0  -0   0  -0  -0  -0  -1   0   0   0   0  -0   0   0  -0  -0   0  -1 -73   0  -0  -0   0   1   0   4 100   0   0  72   0  -0  -0   0   0 -50  -0  -0  -3  -0  -1 -10   0  -1   0   0  -0   0   1  -1  -0   0  -0  -3   0   0  -0  -0  -0   3   0  -0   0  53  -0  -0   0   0   0   0  -0  -0  -0   0   0 -63  -0   0   0  -0   0  -0  -0   0   0   0   0   0  -0 -11  -0  -2   0   0  -0  -0  -0  -0   0   4   0  -1   0  -0   0   0  -0   0   0   0  -0   0  -0  -0   0  -0   0  -0  -0  -0  -0   0   0  -0   0  -0   1   0   3  -1  -0   1  -0   0   0  -0   0   0   0   0  -0  -0  -4   0   2  -2  -2  -0 -12  -0  -1   1  -0   1   0   0  -0  -1  -0   1   1  11   2   0   0   1   0  -1  -0  -0   2   7  -0   0   1   0  -0   0   0  -0  -0  -0  -0  -0   0   0  -0  -0  -0   0   0   0   0  -0   0  -0   0  -0   0  -0  -0   0  -0   0   0   0  -0  -1  -0   0   0   1   0   0   0   0   8   0   1  -0   0  -0   0   0  -0   0  -1  -0   1  -1   0  -0  -0   0  -0   0   0  -0  -0  -0   0   0   0  -0   1   0   0   0  -0  -0  -0  -2   0   0  -0  -2  -0  -0  -0  87   0  -1   3   1  -0 -66  -0   0   3  -0 -91  -0  -1  -0   0  -0  -0   0   0   0  -0  -0   0   0  -0   0   0
iprm23402368_         185:    0   0   1   1   1   1   0  -0  -0   0   0   0   0   0  -0   0   0   0  -0   0  -0   0  -0  -0  -0  -0   0  -0  -0   0  -0  -0  -0  -0  -0   0   0   0   0  -0  -0  -0  -0   0   0   1   0   0   0  -0  -0  -0  -0   0   0  -0   0  -0   0   0  -0   0   0  -2  -0  -0   0   1  -0   5  -0  -5   0   1   0  -0   0   0  -0   0  -0   0   0   0  -0   0   0   0  -0   0   0  -0  -0  -0  -0   0   0  -0  -0   0   0   0   0   0  -0   0  -0  -0   0   0  -0  -0   0  -0  -0   0   0  -0  -0   0   0   0  -0   2   0  -0  -0   0  -0  -0   0   0  -0  -2   0  -0  -0  -0   0   0   0  -0   0  -0   0  -0  -0   0   0  -0   0   0   0   0   0  -0  -0  -0  -0  -0  -0   0   0  -0  -0  -0   0   0  -0   0   0   0  -0  -0   0  -0   0  -0  -0   0   0   0  -1   0 100   0   0  -1 -11   0  -0  -0   8   0   0  -0   2   0   0   0   6  -0  -0  -0   0  -0  -0  -0   0  -0   0   0   0  -0  -0  -0  -0   0  -0   0  -0  -0  -0   0   0  -0   0   0  -0  -0   0   0   0   0   0   0  -0  -0  -0  -0   0  -0   0  -0  -0   0   0  -0   0   0   0  -0  -0  -0  -0   0  -0   0  -0  76  -0   0  -0  -0   0   0   0  -0  -0  -0  -0  -3  -0  -0  -0   0   0  -0   0   0  -0   0  -0  -0  -0  -0  -0  -0   0   0  -0   2   0   1  -0   0   9  -1  -0  -0  -0   0  -0  -0   0   0   0   0  -0   0   0   0   0  -0  -0   0  -0  -0   0   0   0  -0  -0   0   1   0  -0   0  -0   0  -0  -6   1  -0   0   0  -0  -0   0   0   0   0   0   0   0  -0   0   0   0   0   0   0   0   0  -0   0   0   0   0  -0   0   0  -0  -0  -0   0   0  -0   0   0   0  -0   0  -0  -0   0  -0   0   0  -0  -0  -8   0   0  -0  -0  -0   7 -36   0  -0   0   0  -0   0   0 -82   0   0  -0  -0   1  -0  -0  -0  -0  -0   0  -0   0   0  -0  -0   0  -0   0  -0   0  -0   0   0  -0   0   0  -0  -0  -0   0   0   0  -0  -0   0 -76  -1  32  -0 -10  -7   4  -0   0  -0  -0
iprm23402560_         186:   19  20  21  22  24  24   2  -0   1  -3  -0  -2  -2   2   4  -0  -0  -0  -0  -0   1  -1   1  -0   0   0  -5   0   0  -0  -8   1  -1   1   3  -0   0  -1   8   0  -1  -2  -5   0  -0   2  -0  -2  -0  -1   0   0  -2  -0   1   1  -0   2  -2  -2   0  -2   1   1 -11   0   6  -4  -2  -1  -1   1   3  27   0   2  -0  -1   0  -3  -1  -1   4  -0  -3   2   0   0  -0   3   3   0  -8   0  -1  -0  -0  -1  -0  -0   0   0  -0  -0   1   1  -6  -1  -2   0  -0  -0  -0  -0   0   0   0  -0   2   1   6   7   2  -0  -0  -0   1  -0  -0  -0  -0   0   0   0  -3  -5   0  -2  -7   0   0   1   0  -2  -0   0  -1   0   1  -1   2  -1   0  -1  -0  -1   0   1   0  -0   0  -0   0  -4  -6  -0   1  -1   0  -0  -0   2  -0  -1  13   0  -0   1  -0  -2  -5  -1  -1   0   0 100  -0 -97  -1 -10  -3  -1  15   1   2  -1  -1  10   4  -3   0   0   0   2  -1 -13  -1  -1   1   1   0   0  -0   1   0  -0  -0  -1  -1   1  -1   0  -1  -0  -3  -0   0   0   3   0   1  -0   1   2  -0  -0   0  -1   0   2  -0  -0  -1  -1  -0  -1   0   2  -0  -0  -2  -0   1  -0   1  -0  -0  -1  -1   0  -0  -3  -5   0  -1  -3  -1   0  -2   2   0   1 -21   0   1  -1   1   4  -1   1   1  -6 -56  -8  -4  -1   2   1  -1  -0   1  -0   4   1  -6   0  -1  -0  -0  -0  -1 -21   6  21   1   0   1   8 -12   0  -6  -0   0   0   6   0 -13 -12  -0  -5  -4  -0  -2   1   2   0   2  -4  -0   4  -0  -1   2   0  -0  -0   0  -1   0   7  -2  -1   1   3   0   0   0  -4  -1  -2  -1   0   1  -0   0  -0   4   0  -0   0  -0   1  14  -0   1   0  -1  -0  -1   0  46  -4  25   2   1   2 -45  -2   3  -1  -3   1   0  12  -0 -11  -1  -1  -1  -0  -2   0  -2  -0   0   1  -0  66   0  -0   0  -9  -0  -0  -0 -86  -1   3   5  -0  -0   0   4   2  -0   3  -0   0   7 -29  -9  -0  -0   1  -3  -1  -0  -0   1   8  -0  -2   2  -1  -6   1  -2  -1   1   1  -1   1  -1  -0
iprm23402752_         187:   -7  -7  -7  -8  -8  -8  -1   0  -0   1  -1   2   1  -1  -1   0   0   0   0   0  -0   0  -0  -0  -0  -0   2   0   0   0   3  -1   0  -0  -1   0  -0   1  -3  -0   0   1   2  -0   1  -0   0   1   0   0   1  -0   1   0   1  -0   0  -1   1   1  -0   1   1  -0  59  11 -68   1   1   0   0  -0  -1  14  -0  -2   0   0  -0   3   0   0  -1   0   1  -1   0   0   0  -1  -1  -0   3  56   9  -0   0   0   0   0  -0  -0   0  -0  -1 -99   2   0   1   0   0   0   0   0  -0  -0  -0  -0  -1  -0  -2  -3  -1   0   0   0  -0   0   0   0   0  -0  -0  -0   1   2  -0   1   3  -0  -0  -0  -0   1   0  -0   1   0  -0   0  -1   0  -0   0   0   0  -0  -1  -0   0  -0   0  -0   0   2   0  -0   0  -0   0   0  -1  -0   0  -5-100   0  -0  -0   1   2   0   5  72   0  -0 100   3   0   0   1   1 -68  -0  -1  -4   0  -3 -14   1  -2   0  -0  -1   1   4  -0   0  -0  -0  -1  -0   0  -0  -0   0   1   0   0  -0  95  -0  -0   0   1   0   0  -0  -1  -0   0   0 -99  -1   0   0  -0   0  -0  -1   0   0   1   0   0   0  -1  -1  -1   0   1  -0  -0  -0  -0   0   1   0  -1   0   0   1   2  -0   0   1   0  -0   1  -1  -0  -0   0  -0  -0   0  -0  -1   0  -0  -0   2  -0   3   1   4  -2  -0   2  -0  -0   0  -1   0   2   0   0   0   0   0   0   8  -4  -8  -0  -4  -0  -3   4  -0   3   0   0  -0  -2  -0   5   4   2   4   2   0   2  -0  -2  -0  -1   3   0  -1   0   2  -1  -0   0   0   0   0  -0  -2   0   0  -0  -1  -0  -0   0   1   0   0   0   0  -0   0  -0   0  -1  -0   0  -0   0   0  -0   0  -1  -0   0   0   1  -0  -0   2  -0   8  -0   0   0   0  -1   0   1  -0   0  -4   0   4  -0   0   0   0   1  -0   1   0  -0  -0  -0   0  -0   0  -0   4   0   0   0   0   0  -1  -4   0   0  -0  -3  -0  -0  -1  96  -0  -2  11   3   0 -30  -0   1  68  -1 -63  -0  -3   0   1  -1   0   2  -0   1   0  -0   0   1  -0   0   0
iprm23402944_         188:  -24 -24 -26 -28 -30 -30  -2   1  -1   3   0   3   3  -2  -5   1   0   0   0   0  -2   1  -1   0  -0  -1   6  -0  -0   0  11  -2   1  -1  -3   0  -1   2 -10  -1   1   3   6  -0   0  -3   0   2   0   2  -0  -0   3   0  -1  -1   0  -2   3   2  -0   2  -2  -1  22  -0 -15   5   3   1   1  -1  -4 -22  -1  -3   0   1  -0   3   1   0  -5   1   3  -3  -0  -0   0  -4  -4  -0  10   0   1   0   0   1   0   1  -0  -0   0   1  -1  -4   8   1   3  -0   0   1   0   0  -0  -1  -0   0  -3  -1  -7 -10  -3   0   0   0  -1   1   0   0   0  -0  -0  -0   3   7  -0   3  10  -0  -0  -1  -0   3   0  -0   2  -0  -1   1  -2   2  -0   1   0   1  -1  -2  -1   0  -0   0  -0   5   8   0  -1   0  -0   0   0  -2   0   1 -16  -3   0  -1   0   2   6   1   1   0  -1 -97   3 100   1   7   4   2 -14  -2  -2   2   2 -13  -4   4  -0  -0  -1  -3   1  16   1   2  -2  -1  -0  -0   1  -1  -1   0   0   1   2  -2   6  -0   1   0   4   0  -0  -0  -4  -0  -1   0  -4  -3   0   0  -0   1  -0  -2   0   0   2   1   0   2  -0  -2   0   0   2   0  -2   0  -1   0   0   1   1  -1   0   4   7  -0   1   4   1  -0   3  -2  -0  -1  17  -0  -1   1  -1  -5   1  -1  -1   7  47  11   4   1  -2  -1   2   1  -2   0  -5  -1   8  -0   1   0   0   0   1  27  -7 -27  -1  -0  -1 -10  15  -0   8   0  -0  -0  -7  -0  17  15  -0   7   5   0   2  -1  -3  -0  -3   6   1  -5   0   1  -3  -0   0   0   1   1  -0  -9   2   1  -1  -4  -0  -0  -0   5   1   2   2  -0  -1   0  -0   0  -5  -0   1  -0   0  -1 -11   0  -1  -0   1   0   1  -0 -37   6 -20  -3  -1  -3  36   2  -4   1   4  -1  -0 -15   0  14   2   1   2   0   2  -0   3   0  -1  -1   0 -55  -0   0  -0  12   0   0   1  76   1  -4  -7   0   1  -0  -5  -2   0  -5   3  -0  -9  37  11   0   0  -1   4   4   0  -1  -1 -11   0   2  -3   1   8  -1   2   2  -1  -1   1  -1   1   0
iprm23403136_         189:   -1  -1  -1  -1  -1  -1  -0  -0   0  -0  -0  -0   2   0  -0   3  -0  -0   0  -0   0   0  -0   0   0  -3  -0  -0   0  -0   0   0   0   0   0  -0  -0  -0  -0   0   0   0   0  -0  -0  -1  -0  -0  -0   1   0   0   0   0  -0  -0   0   0  -1  -0  -0   0  -0 -15   1   0  -1   8   0  32  -1 -37  -0  -2  -0   0   0  -0  -0  -0   0   0  -0  -0   0  -0  -0  -0   0  -0  -1   0   0   0   0  -1  -0   0   0  -0  -0  -0  -0  -1   0  -0   0   0  -1  -0   0  -0  -0  -0   0   0  -0   0   1  -0  -0  -0  -0   7  -0   0   0  -0   0   0  -0  -0   0  -6   0   0   0  -0  -0  -0  -0   0  -0  -0  -0   0   0  -0  -1  -0  -0  -0   0  -0  -0   0   0   0   0   0   0  -0   0   0   0  -0  -1  -0   0  -0  -0  -0   1  -0  -0  -0   1   0   0  -0  -1  -0  -1  -0 -11  -1   0   1 100   0   0   0   3  -0  -0   0   2  -0  -0  -0   2   1  -2   0  -0   0   0  -0  -0   0  -0  -0  -0   0   0   0   0  -0   0   0   0   0   0  -0   0   0  -0  -0  -0   0  -1  -0  -0  -0   0  -1   0   0   0   0  -0   0  -0   0  -0  -0  -0   0  -0  -0   0   0   0   0   0  -0   0  -0   0  33  -0  -0   0   0  -0   0  -0   0   0   0  -1 -95   0  -1   0   2  -0  -0  -0  -1   0   0   0   0   0   0   0   0  -0   1   0   1   0  -0  -0   0  59  -0   0   0   0  -0   0   0  -0  -1  -0   0   0  -0  -1  -3  -1   3   1  -0   0  -0  -0  -0  -1   0   1  -0  -1  -1   0  -0   0  -0  -0   1  -1   0  -0  -0   1   1   0  -0  -0  -0  -0  -0  -0   0  -0   0  -1  -0  -0   1   0   0   3  -0  -1  -0  -5   0   0   0  -0   0   0   0  -0  -0  -0  -0  -0   0  -0   0   0  -0   0  -0   0  -0  -0 -52  -0  -0   0   0   0  44 -31  -0  -0   0  -0  -0   0  -0 -30  -0  -0   0  -0  -1   0   0   0   1  -0  -0   0   0  -0  -0   0  -0  -0  -0   0  -0   0  -0  -0   0  -0  -0  -1   0   0  -0   1  -0  -0   0  -0  67  -4 -96   0  -4 -39   2   0  -0   0   0
iprm23403328_         190:   -1  -1  -1  -1  -1  -1   0   0  -0   0   0   0  12   0  -0  -0  -0  -0   0   0  -0   0  -0   0   0   0   0  -0  -0   6  -0  -0   0  -0  -0   0  -0   0   0  -7   0  -0   0   2  -0   0  -0   0   0  -0   0  -7   0  -0   0  -0   0  -0   0   0  -0   0  -0  -4   1  -0  -1   5   0   2 -28  -2   0 -82  -0  -0   0   5  -0   0   0  86  -0   0  -0   0   0  -0  -0   0   0  -0   0  -0   2   1  -0   0   0   0  -0  -0  -0   2  -0  -0  -0   0   0  -0  -0   0   0   0  -0  -0   0   0  -0  -0   0   0  -0   0  -0   0  -0   0   0   0   0   0   0   0   0  -0  -0   0  -0   0  -0  -0  -0   0   0   0   0   0   0   0   0   0   0  -0  -0   0  -0  -0  -0   0  -0   0   0   0   0  -0   0  11   0   0  -0  -8  -1  -0  -0  -0   0  -0  -0   0   0   0   1  -0   0 -10   0   7   0 100   0   0 -21  -0  -0 -97  -0  -0  -4   0  -2  -1   0  -0   0   0  -0   0  -0  -6  -0   0  -0   0   0  -0   0   7   0  -0   0  -0   3  -0  -0   0   0  -0   0   0  -4   0  -0  -0   0   0  -0   0  -0  -0   0   0   0  -0  -0   0   0  -0  -0   0   0  -0  -0  -0  -0   0   0   0  -0  -0  -0  -0  -0  -0   0  -0   0  -0  -0  -0  -0  -0  92   0  -2  -0   0   0  -0   0  -1   0  45  -0   0   1  -0  -0   0  -0  -0  -0  -1   0   1  -0   1   0  -0  -0   0   0  -0  -0  -0   0   0  -0   0  -0  -0  -0   1   0   0  -0   0   0   0   0   0  -0   2   0  -2   0  -0   0  -0  -0  -0   1  12   0   0  -0 -13  -0   0  -0   0   0   0   0   0   0  -0  -0  -0  -0   0  36  -0   0   0  -0   0   0  -0  -4   0  60 -98   0  -0   1   2  -1   0  -0 -59  -0 -88   0  -0  -0  60  -0  -1  -0   1  -1   0  -0   0   0   0   2   0   0   0  -0   0   0   0  -0   0 -35  -0   0   0   0  -1   0   0  22 -58  -0  -0   0   7  -0  -0  -0 -80   0   0  -0  -0   0   0   0   0   0 -19   0  -0  -0  26   0   0  -0   0  -0  -9  -0  -0  -0  -2   0  -0   0  -0   0
iprm23403520_         191:   -5  -5  -5  -5  -4  -4  -0   0  -0   0  -0   0   0   0  -1  -0   0  -0   0   0  -0   0  -0   0  -0   0   1   0 -58   0  -1  -0   0  -0  -0  -0  -0   0   1  -0  75  -0  -2   0  -0  -1   0   0  -0   1   0  -0  -1  -0  -0  -0   0  -0   0   0  -0   0  -0  -0   3   0  -3   0  -0   0   0  -0   0  -0   0  -0   0   0  -0   0  -1  -0  -0   0  -0   0  -0  -0   0   0   1  -0  -0   0   1  -0   0   0   0  -0  -0   0   0  -0  -0  -1  -0   0   0   0   0  -0   0  -0  -0   0  -0  -0  -0  -0   0   0  -0  -0   0   0  -0   0   0   0   0  -0  -0   0   0  -0  -0   0  -0  -0  -0  -0  -0   0   0  -0   0   0   0   0   0   0  -0  -0   0   0   0  -0   0   0   0  -0  -0   1  74   0   0  -0  -0  -0  -0  -0  -0   0 -48  -1   0  -0   0   0   1   0   0   0  -0  -3   1   4   0   0 100   0  -2  -0 -99   0  -0   4  -3   0  -0   0   0  -0   0  -5  -0  -0   1  -0  -0  -0   0  -0  -0   0   0   0  -1   0   1  -0   0  -0   0   0  -0  -0  -0   0  -0   0  -1  -4   0  -1  -0   0  -0  -0   0   0   0   0   0  11  -0  -0  -0  -0   0   0   0   0  -0  -0   0   0   0   0   0   0  -0   0   0   0   0   0  -0  -0  -0  -0   0  -0  -0  -0  -0  -0  -0   0  -0   1   1  -0   1   0  -0  -0   0   0 -10  -0   0   0  -0  -0   0  -0  -0   0   0   4  -1  -4  -0  -0   0   0  51  -0   1  -0   0   0  -1  -0  48  -0  -0   1   0  -0   0  -0  -0   0  -0   1   0 -87   0  -0  -0  -0   0   0   0  -0  -0 -69   9   0   0  -0  -0  -0   0   0  -0   0  24  -0  -0   0   0  -1   0   1  -0  -0   0  -0  -0  -0  -0  -0   0   0   0   0  -1  -0  -0  -1 -19  -1   1  -0   0  -0  -0  -0  -0   5  -0  -4   0   0  -0  61   0  -0   0   0  -0 -71   0  -1   0   0  -0   1  -0   0   0   2   0   1  -1   0   0  -0  -1   1   0   0   1   0  -1   5   2  -0  -0   0   0   1   0  -0  -0   1  -0  -0   0   0   0  -0  -0  -0  -0   0   0  -0   0  -0
iprm23403712_         192:   -3  -3  -3  -3  -3  -2   1  -0   0   0  -0   0   0   0  -1   0   0  -0   0   0   0   0  -0   0  -0  -0   1  -0  -0   0  -1   0   0  -0  -0   0  -0  -0   1  -0   0   0   1   0  -0  -0  -0  -0  -0   0   0  -0   2  -0  -0  -1   0  -0   0   0  -0   1  -0  -0   2   0  -1   0  -0   0   0  -0   0  -0  -8  -0   0   0  -0   0   5  -0  -0   0  -0   1  -0   0   0   1   0  -0   1   0  -0   0  -0   0   0  -0  -0  -0  -0   0  -0  -1  -1  96   0  -0  -0   0   0   0  -0  -0   0   0  -0 -95   1   0  -1   0  -0   0  -0   0   0   0   0   0  -0  -0   1  -0   0 -54  -0   0  -0  -0  -0   0  -0   0   0  -0   0 -38  -0   0  -0  -0   0   0   0  -0   0   0   0  -0  -0   0   1   0  -0   0   0   0  -0  -0   0   0  -1  -1  12  -0   0   0   0   0  -8   0  -0  -1   1   2   0   0   0 100   1-100  -0   0  -0  -1   0   0   0  -0  -0  -0   0   1  -0  -0  -5  -0  -0  -0  -0   0   0   0   0   0   4   0   1  -0   0  -0  -0   0  -0  -0   0   0  -0   0  -1  -0   0  -0  -0   0  -0  -0   0   0   0  -0   0   0  -0  -0  -0  -0   0   0   0   0  -0  -0   0   0   0   0 -17   0  -1   0   0  -0   0  -0  -1  -0 -10  -0   0  -5  -0   0   0   0  -0  -0  -0   3   0  -0   0   8  -0  -0   0   6  -0   0   0   0  -0  -0   0  -0   0   0  57   2  -1  -2 -56  -0  -0   0   1  -0   0  -0  -0   0  -0  -0   1  -0  -0   1   0  -0   0  -0  -0   0  -0   0   0  -0   0   0  -0   0  -0  -0   0   0  -0  -1   0   0   0   0   0   0  -0  -0  -0   0   0   0  45  -0   0  -0   0   0   0  -0  26  -0  -0  13  -0  -0   0   0   0 -22  -0  -0  -0  -0  -0  -0   0  -0   0   0  -0  -0  -0  -1  18   1   0   0  -0   0  -1  -0   0   0   1  -0  -0  -1 -36   0   0   1  -0   0  47   1   0  -2  -1   0   0  -0  -0  -4   0   0   0 -18  -1   3   1  25  -0   0   0   1   0  -0  -0   1  -0  -0   0   0   0  -0  -0  -0  -0   0  -1   1  -1  -0
iprm23403904_         193:    8   8   8   8   9   8   0  -0   0  -0   8  -2  -1  -1   3  23  -0   0  -0  -0   0  -0   0  -0   0 -28  -3   2   2  -0  -2   0  -0   0   1  -0   0  -0   2   1  -2   1   1   0   1  -1   0  -0  -0   1  -2   0   4  -1 -15   3  -0   0  -1  -0   0  -3 -19  -2 -40  -5  46   0  -1   3   1  -3   1  18  -8   2  -0  -1   0  -3   7 -10   4   0  -1   1  -0   0   0   1   1  -1  -3 -38 -13   1   0  -0  -0  -0   0  -0   0   1   0  66   1   2  -1   0  -0   0  -0   0   0   0   0   0   1  -2  -1   3   3   9  -0  -0   0  -0  -0  -0  -0   0   0 -13  -3  -2  -0  -0  -2   0   0   0   0  -0  -0   0  -0  -0   1   1  -1  33   0  -8  -0  -0   0   0   0  -0  -0   4   0 -30  -3  -0 -38  -3  -0   0   0   3  28  -0   6  68  -9   0  -0  -0  -1  -0   8 -50   8  15 -68 -14   3 -21  -2   1 100  -1   2  15 -13   3  20  -1  41  -1 -35   1  -0  -4 -15  -1  -6   1   5  -0  -0   0   0   0  -5  -1   6   1 -64  -1   7   0  -1  -0   0   0   1  -0  -6   1  66   5  -0   0  -0  -0   0   0  -0  -0  -0   0   0  -5 -14   1   3   0  -0  -0   0  -0   0   0  -6  -0  16  10   5  -1  -2  -0  -0  -1  -0   0  -1   0  12  -3 -28  17   0  34   0   0  -0 -39   0 -15 -32  -3  -5 -19   2  -0  -1 -17   5   7   0  15  -1   5   3  -1   2 -27   4  -7   4   7  -4  20  -2   1  -5  -1  -2  -1 -24   1   2  -1  -6  -2  24  -4  -1   0  -2  -0   3  -0   1  -4  14   2  -0  19  -1  -0   0   0   2  39   0   4  -5  -0   1   0   0  -0  -0  -0  -0  -0  -4  -2  -1  -0   1  -0   1   0  -1   0  -3  -5  24   9   1  -0  -0   0  -0  -8  33  -1  30 -37   4  32 -33  -0   0   1  -0  -3  36   4   8  -3 -35   3  -9  -2   5  -1  -1   1  -4   2 -10  30  -6   1   0  -3  -0   1   5 -24   5  -3   4  -0  -1   0   3  -6   9   1 -64  -8   3 -10  -4   8  19   1  -0 -44 -36  42  -1   2  -0  -0   0  -3  -2  -1   0  -8  -3   9   0   0   0   1
iprm23404096_         194:    3   3   2   2   2   2  -1   0  -0  -0   0  -0  -0  -0   1  -0  -0   0  -0  -0  -0  -0   0  -0   0   0  -1   0   0  -0   1  -0  -0   0   0  -0   0   0  -0   0  -0  -0  -1  -0   0   0   0   0   0  -0  -0   0  -2   0   0   0  -0   0  -0  -0   0  -0   0   0  -1  -0   1  -0   0  -0  -0   0  -0   0   8   0  -0  -0   0  -0  -6   0   0  -0   0  -0   0  -0  -0  -0  -0   0  -0  -0   0  -0   0  -0  -0   0   0   0   0  -0   0   0   1 -98  -0   0   0  -0  -0  -0   0   0  -0  -0   0  97  -1  -0   0  -0   0  -0   0  -0  -0  -0  -0  -0   0   0  -0   0  -0  51   0  -0   0   0   0  -0   0  -0  -0   0  -0  36   0  -0   0   0  -0  -0  -0   0  -0  -0  -0   0   0  -0  -0  -0   0  -0  -0  -0   0   0  -0  -0   1   0 -11   0  -0  -0  -0  -0   8  -0   0   1  -0  -2  -0  -0  -0-100  -1 100   0  -0   0   1  -0  -0  -0   0   0   0  -0  -1   0   0   5   0   0   0   0  -0  -0  -0  -0  -0  -5  -0  -1   0  -0   0   0  -0   0   0  -0  -0   0  -0   1   0  -0   0   0  -0   0   0  -0  -0  -0   0  -0  -0   0   0   0   0  -0  -0  -0  -0   0   0  -0  -0  -0  -0  16  -0   0  -0  -0   0  -0   0   0   0   9   0  -0   4   0  -0  -0  -0   0   0   0  -3  -0   0  -0  -8   0   0  -0  -5   0  -0  -0  -0   0   0  -0   0  -0  -0 -61  -2   0   2  60   0   1  -0  -1   0  -0  -0   0   0   0   0  -1   0   0  -0  -0   0  -0   0   0  -0   0  -0  -0   0  -0  -0   0  -0   0   0  -0  -0   0   0  -0  -0  -0  -0  -0  -0   0   0   0  -0  -0  -0 -42   0   0   0  -0  -0  -0   0 -24   0   0 -14   0   0  -0  -0  -0  23   0   0   0   0   0   0  -0   0  -0  -0   0   0   0   1 -20  -1  -0  -0   0  -0   1   0  -0  -0  -1   0   0   0  38  -0  -0  -1   0  -0 -50  -1  -0   2   0  -0  -0   0   0   4  -0  -0  -0  19   1  -2  -1 -27   0  -0  -0  -0  -0   0   0  -0   0   0  -0  -0  -0   0   0   0   0  -0   1  -1   1   0
iprm23404288_         195:    4   4   3   3   3   3   0  -0   0  -0   0  -0  -0  -0   0   0  -0   0  -0  -0   0  -0   0  -0   0  -0  -1   0  64  -0   1   0  -0   0   0  -0   0  -0  -0   0 -81   0   2  -0   0   1   0  -0   0  -1  -0   0   1   0   0   0  -0   0  -0  -0   0  -0   0   0  -2  -0   2  -0   0  -0  -0   0  -0   0  -0   0  -0  -0   0  -0   1   0   0  -0   0  -0   0   0  -0  -0  -0   0   1  -0  -2   0   0  -0  -0   0   0   0   0   0   0   1   0  -0  -0  -0  -0  -0  -0   0   0   0   0  -0   0   0  -0  -0   0   0  -0  -0   0  -0  -0  -0  -0   0   0  -0  -0   0   0  -0   0   0   0   0   0  -0  -0   0  -0  -0  -0  -0  -0  -0   0   0  -0  -0  -0   0  -0  -0  -0  -0   0  -1 -68  -0  -0   0  -0   0   0   0   0  -0  43   1  -0   0  -0  -0  -0  -0  -0  -0   0   2  -1  -2  -0  -0 -99  -0   2   0 100  -0   0  -4   3  -0   0  -0  -0   0  -0   5   0   0  -1   0   0   0   0   0  -0  -0  -0  -0   1  -0  -1   0  -0   0  -0  -0   0   0   0  -0   0  -0   1   4  -0   0   0  -0   0   0  -0  -0  -0  -0  -0 -13   0   0   0   0  -0  -0  -0  -0   0   0  -0  -0  -0  -0  -0  -0   0  -0  -0  -0  -0  -0   0   0   0   0  -0   0   0   0   0   0   0  -0   0  -1  -1   0  -1  -0   0   0  -0  -0  12  -0  -0  -0   0   0  -0   0   0  -0  -0  -2   1   2   0   0  -0  -0 -45   0  -0   0  -0  -0   0   0 -42   0   0  -1  -0   0  -0   0   0  -0   0  -1  -0  81  -0   0   0  -0   0   0  -0   0   0  63 -10  -0  -0   0   0  -0  -0  -0   0  -0 -28   0   0  -0  -0   1  -0  -1   0   0  -0   0   0   0   0   0  -0  -0  -0  -0   0   0   0   1  21   0  -0   0  -0   0   0   0   0  -4   0   4  -0  -0   0 -67  -0   0  -0  -0   0  78  -0   1  -0  -0   0  -1   0  -0  -0  -1  -0  -1   1  -0  -0   0   0  -1  -0  -0  -1  -0   1  -3  -1   0   0  -0  -0  -1  -0   0   0  -1  -0   0  -0  -0  -0   0   0   0   0  -0   0  -0   0   0
iprm23404480_         196:    0   0  -0  -0  -0  -0  -0   0  -0  -0  -0   0 -14  -0  -0  -2   0   0   0   0  -0   0  -0  -0  -0   3   0  -0  -0  -6   1   0   0  -0  -0  -0  -0  -0  -1   8   0   0   0  -2   0  -0   0  -0  -0   0  -0   7   0  -0   0   0  -0   0   0  -0   0   0   0   4  -2  -1   3  -5   0  -2  33   1  -0  78  -0  -0  -0  -5   0   0   0 -91  -0   0   0  -0  -0   0   0  -0  -0  -0   0  -2  -1  -1  -0  -0   0  -0  -0   0  -0  -2  -0   4   1   0   0  -0   0  -0   0  -0  -0   0  -0   0  -0  -0  -1  -0  -0  -1   0   0  -0   0  -0   0   0  -0  -0   1   0   0  -0   0   0  -0   0   0  -0   0   0  -0   0  -0  -0   0  -0  -0  -0   0   0   0   0  -0  -0  -0   0  -0  -0   1   0   0   4 -10  -0  -0   0   7  -2   0  -0   4  -0  -0   0  -0   0   0  -1  -3  -0  -1  -4   2   0 -97   0   0  15  -0  -0 100   1  -0   2   0  -3   1   4  -0   0   0   1   1  -0   6   0  -0   0  -0  -0   0  -0  -7   0  -1  -4  -0  -3   0   0   0  -0   0  -0  -0   4   0   4  -0  -0   0   0   0  -0  -0   0   0  -0   0   0   0   0  -0   0  -0   0   0  -0   0   0  -0  -0   0  -0  -0   0   0   0   0  -0   0   0   0   0   0   0  -0 -81   0   2  -3  -0  -0   0   4   1   0 -25   0   0  -1  -0  -0   0  -0  -0  -0  -1  -1   1  -0  -0   0   0   1   0   1  -0  -1  -0  -0   0  -1   0   0   0   0   2  -0  -0   0   0   1  -1   0   0   0  -2  -0   1  -0  -0   0  -0  -0   0  -3 -11   0  -0   0  12  -4  -0  -0   0   0  -0  -0  -0   0   0   0   0   0   0 -41  -0  -1  -0   0  -0  -0   0   4  -0 -67  92   0  -0  -1  -2   1   0  -0  40   0  75  -0  -0  -1 -41   0  -1  -0   1   1  -1  -0   0   0   1  -1   0   0   0   0   0   0  -0  -0   0  15  -0  -0  -0   0   1  -0   0  -5  65  -0  -0   0  -8   0  -0  -0  87  -0  -4  -0  -0   1   0   0   1   0  22  -3   1   3 -30  -1   1   0  -0   0  10  -0   0   0   1  -1   0  -0   0  -0
iprm23404672_         197:    3   3   3   2   2   1  -1   0   0   0   0  -0   0   5   0  -1  -0   0  -0   0  -0  -0   0  -0   0   0  -0   3   0  -0   2   0   0   0   0  -0  -0   0  -2   0  -0   1  -0   0   0  -0   0  -0   0   0   0   0  -0   1  -0   0  -0  -0   0  -0   0  -0  -0  -2   1  -0  -1   1   1   4   0  -5  -1  -2   0   0  -0  -0   0  -0  -0  -0   0  -0   1  -2  -0   0   0  -2  -1   0   0   0  -1   0  -0   0   0  -0  -0  -0  -0   0   0  -1   2  -0   0   0   0   0   0   0   0  -0  -0  -0  -0   0  -1 -31   0  -1   0   0   0   0  -0  -0  -0  -0  -0   1  -0  27   0  -0   1  -0  -0   0   0   0  -0   0   0   0  -0  -0  -0  -0  -0   0  -0  -0   0   0   0   0  -0   0  -0   0  -0   0  -0  -0  -0  -0   0   0   0   0   0  -0   0  -0  -0  -0   1   0   1  -0   2  -1   0   2   2  -0  -0  -0 -13   0   0   1 100   0   2   0  -2  -0   0  -0  -0  -0  73  -3   0   0   0  -0   0   0  -0   0  -0  -0  -0   2   0   0  -0   0   0  -0  -0   0  -0  -0   0  -0  -0   0  -0   0   0   0  -0   0   0   0  -0   1   0  -0   0  -0   0   0  -0   0   0   0   0  -0  -0   0   0 -16  -0   0   2   0  -0   1   0   0   2   0  -0  -7   0  -0   0  -0  -0   4   0   0   0  -0   0  31  -0   1   0   0  -0   0   0 -25   8 -91  -9  -9   8   5   0   0  -0  -0   0   0   0  -0  -1  15  -0   0   1   5  -0  -5  -1   0  -0 -15  -0  -0   0   1   0  -0  -0  -1  -0  -0  -0   0   0   1  -0   0   0  -0   0  -0  -0   0  -0  -0  -1   3  -0   0   0  -4   1  -0  -0   0   0  -0  -5   0  -1  -1   6   0   0  -0   0  -0   0  -0  -0   0   0   0  -0   1  -0   0   0  -0   0   0   7 -17  -7  -7  -0   0  -0  -0   0   6  41  -0  -0   0   0  -0   0   0  13  -0   0  -0   0   1  -0  -0  -0   1   0   0   0  -0  -0   0   0   0   0  -1   1   0   0  -0  -0  -0   0  -0   0   1   0  -0  -0  -2  -2   0  -1  -9   0   4   0  82  -5 -90   1  -1   1   2
iprm23404864_         198:   18  18  18  18  16  13   1  -0   0  -0   1  -1  -0  -0   2   2  -0   0  -0  -0   0  -0   0  -0   0  -2  -3  -0  -2  -0   2   0  -0   0   1   0   0  -0  -2   0   2   0 -71   0   0   1  -0  -0   0  -1  -0   0 -48   0   1   0  -0   1  -0  -0   0  -1   1   0 -12  -0  10  -0   1  -0  -0   0  -1   1  14   1  -0  -0   0  -2 -23   0   2  -0   1  -0   0   0  -0  -1  -2   0  -4  -1   0   1   0  -0  -0   0   0  -0   0   1   1   4   4  -1  -0   0  -0   0  -0   0   0  -0   0  -0   0   1  -4  -1   1   1  -0  -0   0  -0  -0  -0  -0   0   0  -1  -2   1  -0  -1   1  -2   0   0   0  -0  -0   0  -1   3  -1  -1  -0  -1   0   0  -0  -0  -0   0  -0  -0  -0   1   0  -2   9  -0  -2   0  -0   0   0   0   1  -0 -15   3  -0   0  -0  -0  -2  -1  -0  -1   0  10  -3 -13  -0  -0   4  -1   3   1  -4  -0   0 100   1  -1   1  -1  -2   0  -1 -99   0   0  28   0   0   0  -0   0   0  -0  -0  -0 -29  -0  -5   0   0  -1  -1  -0   0   0   1   1   0  -0   4   1   0   1   0  -0   0   0  -0  -0  -0  -0  -0  -0   0   1   0   0  -1  -0  -0  -0   0   0  -0  -1  -1   0  -0  -1   2  -0  -0  -1  -0  -0   0   0   0   0  -1   0   0   2   0   1   1  -2   0  -3  -3   1  -2  -0   1   0  -1  -0   0   0  -1  -0   1  -0  -0   0  -0  -0  -1 -13   4  13   1   1  -0  -1  14   0  -2   0  -1  -0   2   0  15   1   0  -3  -1  -1  -1   0   1   1   1  -3  -0  -7  -0   2   1  -0   0   0  -0   2   0 -10  -0  -0  -1   1  -1  -0   1  -1   0  -1   0   0   1  -0  -0   0  -0   0   0   0  -0   0   0  -6   1   0  -0  -0  -1   3   2   1   1   1  -0   1  -2   0  -0   0   0   0   0  99  -4-100  -1  -0   0   2  -1   0  -1  -0   0  -2  -0   4   1  -0   0  -4  -0  -0  -1  -6  -0  53   3  -0  -0   0   2  33  -0  -1  -3   4   4 -18  -5  -2   0  -0  -0  -4  -0   1   0  -2   0   1  -1  -0  -1   0   0   0   0  -0  -1   1  -1   0
iprm23405056_         199:    2   2   2   2   2   2  -0   0   0   0   2   7  -0  -3   1  -0  -0   0  -0  -0   0  -0   0  -0   0   0  -1   0   6   3  -2   0  -0   0   0  -0   0  -0   3   1  -5  48  -0   8   0  -0   0  -0   0  -0  -0  -1   0  38  -4   0  -3   0  -1  -0   4  -0  -8   0 -10  -2  10  -1  -6  -0   0   0  -7   5  -1  -7  -4  -2   4   6   1  -2  14 -13  -6   0   0   0  -0   3   5   4 -10  -9 -18  -0   0   0  -0  -0   0  -0   0  -0  43  15  -1   0  -1   0   0   0  -0   0   0  -0  -0  -0   1  -0   1  -7   0  -0   0   0   0  -0  -0  -0  -0  -0  -0   0  -0   6   0  -0  -1  -0   0   0   0   0  -0   0  -0   0  -1  -0 -43  16  -3  -4  -0  -0   0   0   0  -0   0   1  -2 -14  -2   2   0  -1  -0  -0   0   1  -0   2   2  14  -0  -7  -0  -0  -1   5  -1 -10   0   4 -14  -4  -0  -4  -3   0  20  -0   3   2   2   1 100  -1   0   0   0   0 -44  -1   1 -71  -1   2   1   0   0   0  -0  -0  -1  -2   1  71 -13  -5  -0   0   0  -0  -0   0  -0  -0   0   1  14  19  -4  -0   0  -0  -0   0   0  -0  -0   0   4 -21  -1 -15   1   0  -0   0   0   0   0   0  -1   8   5  -0  -0  -1  -4  -0  -0   0  -0   0  -1   0   0   0  -5   0   1  -0  -0   2  -0   0   0  -1  -6   8 -16  -1  -9  29  11  -0  21   1  45  -1 -39  -0  -0   1  22  -0   1  -3  -2   3  -1   0 -39  25  -2 -22  -1  -0   0   0   1 -21  -2 -22   0   2  -1   1  -0   0   1  -1   0   3   2   2   3  -1  -0  -0  -0   0   0  -0  -2   2 -21 -38   2   3  -0  -0   0  -2  -1 -44 -16  -1   0  -8   0   1   0  -1  -0  -6   0  -1   4   2 -13  -5  -1   5  17  -2   6  -1   5 -13  19  16  -6   0  49   1 -48   0  18   1   2  -1 -17  -0   1  -6  -0 -12  17  10   0   5   0   6  -2  22   8  -2  -8  20   1  -5   1  -0  -2  -3  -1   3  -4  -1   2   4 -14  -2   1  -3  -1   2   5   9   0 -10 -18   9  -0   2 -66  -0   0  -0  -0   0  -0   3   0  -2   0  -0   0   1
[truncated: 441,982 more chars]
