# Supplementary material for: Uncovering the Interplay of Competing Distortions in the Prussian Blue Analogue K2Cu[Fe(CN)6]
Source: Chem Mater. 2022 May 24;34(11):5000–8. doi: 10.1021/acs.chemmater.2c00288 (PMC9202302; doi:10.1021/acs.chemmater.2c00288)
Supplement: Supplementary file 2 — cm2c00288_si_002.zip [file cm2c00288_si_002.zip › INP files/Charge_pawley.inp.txt]

r_wp  3.28216278 r_exp  0.793016331 r_p  2.29156072 r_wp_dash  14.1245354 r_p_dash  14.0949228 r_exp_dash  3.41268487 weighted_Durbin_Watson  0.105817333 gof  4.13883379


iters 100000
chi2_convergence_criteria 0.001
do_errors


	x_calculation_step = Yobs_dx_at(Xo); convolution_step 4
	bkg @  13472.1347`_48.3288298 -4968.38212`_67.8686965  938.705346`_29.7406611  806.654075`_42.8959639  451.440662`_50.9483557 -389.233541`_35.4788422
	
		'Rigaku 3kW
	LP_Factor(!th2_monochromator, 0)
	CuKa2(0.0001)
		Simple_Axial_Model(!axial,10)
	


	hkl_Is
		TCHZ_Peak_Type(pku,-0.15269`_0.42798_LIMIT_MIN_-0.352692041,pkv, -0.46313`_0.17313,pkw,  0.06464`_0.01608,!pkz, 0.0000,pky, 1.31491`_0.02734_LIMIT_MAX_1.41491374,!pkxz, 0.0000)
		a @  10.883362`_0.000969
		b @  10.039356`_0.002439
		c @  10.085969`_0.001789
		al 90
		be 90
		ga 90
		volume  1102.013`_0.346
		space_group "Cccm"
		load hkl_m_d_th2 I 
		{
			   1   1   0   4    7.379259      11.98369     @  15.33909`_0.35126
			   1   1   1   8    5.955488      14.86321     @  2.46614`_0.44068_LIMIT_MIN_1e-015
			   2   0   0   2    5.441681      16.27569     @  75.45025`_0.80934
			   0   0   2   2    5.042984      17.57224     @  196.40724`_8.02251
			   0   2   0   2    5.019678      17.65448     @  0.00000`_8.07175_LIMIT_MIN_1e-015
			   1   1   2   8    4.163584      21.32324     @  12.30839`_1.10560_LIMIT_MIN_1e-015
			   2   0   2   4    3.698855      24.04000     @  0.00000`_18.23275_LIMIT_MIN_1e-015
			   2   2   0   4    3.689629      24.10101     @  303.31875`_18.28946
			   0   2   2   4    3.557660      25.00922     @  224.53513`_2.16458
			   2   2   1   8    3.465055      25.68887     @  44.69834`_2.15288
			   3   1   0   4    3.411862      26.09639     @  99.27398`_2.28778
			   3   1   1   8    3.231950      27.57699     @  24.03458`_2.62695_LIMIT_MIN_1e-015
			   1   3   0   4    3.198656      27.86979     @  0.00000`_2.66250_LIMIT_MIN_1e-015
			   1   1   3   8    3.059426      29.16557     @  0.00000`_7.20751_LIMIT_MIN_1e-015
			   1   3   1   8    3.048999      29.26753     @  0.00000`_7.24900_LIMIT_MIN_1e-015
			   2   2   2   8    2.977744      29.98411     @  0.00000`_2.53472_LIMIT_MIN_1e-015
			   3   1   2   8    2.825876      31.63657     @  0.00000`_2.83743_LIMIT_MIN_1e-015
			   4   0   0   2    2.720840      32.89185     @  179.80655`_6.08887
			   1   3   2   8    2.701131      33.13875     @  74.84596`_6.05827
			   0   0   4   2    2.521492      35.57564     @  444.47011`_21.54345
			   0   4   0   2    2.509839      35.74638     @  82.47064`_25.61381
			   2   2   3   8    2.485061      36.11503     @  0.00000`_10.39796_LIMIT_MIN_1e-015
			   3   3   0   4    2.459753      36.49963     @  17.37499`_7.10453_LIMIT_MIN_1e-015
			   4   0   2   4    2.394723      37.52726     @  120.89462`_183430.55267
			   3   1   3   8    2.394553      37.53003     @  0.00001`_162861.28131_LIMIT_MIN_1e-015
			   4   2   0   4    2.392044      37.57086     @  21.82215`_33992.45326_LIMIT_MIN_1e-015
			   3   3   1   8    2.389713      37.60889     @  121.41749`_15498.49892
			   1   1   4   8    2.386041      37.66894     @  0.00000`_2082.57503_LIMIT_MIN_1e-015
			   4   2   1   8    2.327482      38.65382     @  73.18705`_16.92321
			   1   3   3   8    2.317383      38.82902     @  0.00000`_18.52697_LIMIT_MIN_1e-015
			   2   0   4   4    2.287819      39.35133     @  10.71590`_31.38685_LIMIT_MIN_1e-015
			   2   4   0   4    2.279104      39.50806     @  257.54689`_34.72260
			   0   2   4   4    2.253195      39.98160     @  167.24726`_47.58788
			   0   4   2   4    2.246941      40.09764     @  0.00000`_47.98086_LIMIT_MIN_1e-015
			   2   4   1   8    2.223054      40.54731     @  0.00000`_20.12600_LIMIT_MIN_1e-015
			   3   3   2   8    2.210790      40.78222     @  93.05830`_19.11043
			   4   2   2   8    2.161240      41.76037     @  175.97679`_13.67330
			   5   1   0   4    2.127247      42.45970     @  98.54948`_12.95425
			   5   1   1   8    2.081792      43.43331     @  0.00000`_3390.56031_LIMIT_MIN_1e-015
			   2   2   4   8    2.081456      43.44068     @  0.00000`_3167.54803_LIMIT_MIN_1e-015
			   2   4   2   8    2.076857      43.54178     @  466.56643`_237.15631
			   3   1   4   8    2.027814      44.65078     @  126.11233`_17.36524
			   3   3   3   8    1.985163      45.66366     @  50.90368`_128.33017_LIMIT_MIN_1e-015
			   1   3   4   8    1.980208      45.78440     @  0.00000`_275.42301_LIMIT_MIN_1e-015
			   1   5   0   4    1.974549      45.92311     @  0.00000`_204.02258_LIMIT_MIN_1e-015
			   5   1   2   8    1.960006      46.28359     @  76.50006`_128.37377_LIMIT_MIN_1e-015
			   4   2   3   8    1.949054      46.55893     @  0.00000`_410.87824_LIMIT_MIN_1e-015
			   1   1   5   8    1.945803      46.64133     @  0.00000`_405.74013_LIMIT_MIN_1e-015
			   1   5   1   8    1.937764      46.84634     @  4.24034`_84.54938_LIMIT_MIN_1e-015
			   }

			   
			   
			   
			   
C_matrix_normalized
{
                             1   2   3   4   5   6   7   8   9  10  11  12  13  14  15  16  17  18  19  20  21  22  23  24  25  26  27  28  29  30  31  32  33  34  35  36  37  38  39  40  41  42  43  44  45  46  47  48  49  50  51  52  53  54  55  56  57  58  59  60  61  62
bkg24202464            1:  100  89  42 -74 -80 -75  -1  -3 -18  -1  -4 -18  -3   0 -11   7  -3   3   7   4  -1   8   0 -14 -15 -16 -10  16 -44  15 -15 -15  16 -16 -36   3  -4 -19   3 -18  18 -63 -85 -80  23 -23 -30 -86 -37  26 -22  11 -20  22 -33  -1   1  -3  51 -51  48 -38
bkg24206048            2:   89 100  44 -66 -82 -72  18   7  -6   4  -6  -8  -2   2   1   7   6   8  11   7  -1  17   9  -8 -12 -11 -11  15 -44  16 -16 -16  16 -17 -35   3  -5 -18   4 -19  18 -63 -83 -80  25 -25 -31 -87 -38  27 -23  13 -23  25 -37   0   1  -4  51 -49  46 -19
bkg24205536            3:   42  44 100 -14 -18 -40  -3   6  11   5  -3   7   1   1  14   3  15  11  14   9  -0  29  31  12   8   8  -5   3  -7   5  -5  -5   5  -5  -7  -1  -1  -3   3  -8   7 -22 -28 -31  25 -25 -27 -40 -25  20 -19  17 -27  29 -42   2  -2  -3   5  -2   1  16
bkg24208608            4:  -74 -66 -14 100  80  75  -4  -7  -0  -6   7   1   2  -2  -3  -8  -6  -8 -10  -6   1 -11  -1   9  15  12  11 -14  46 -17  17  17 -17  18  35  -3   5  17  -4  18 -17  60  78  74 -19  20  25  74  27 -16  12   1   0   1   1   2  -2   6 -48  45 -41  16
bkg24204768            5:  -80 -82 -18  80 100  72 -10   6  18  -3   7  10   4  -3  -4 -11 -11 -13 -16 -11   1 -26 -17   6  11  10  12 -14  43 -17  17  17 -17  18  36  -2   6  17  -4  19 -18  64  84  80 -26  26  32  82  32 -21  16  -3   7  -7  11   1  -3   6 -49  49 -47  28
bkg24203232            6:  -75 -72 -40  75  72 100 -13 -17  -3  -1   2  19   0   1   6  -1  -1  -4 -10  -7   0 -22 -22   1   1   6   9 -13  33 -12  12  13 -13  14  28  -1   2  16  -4  17 -17  57  74  73 -30  30  36  79  33 -22  17  -5   9  -9  15  -4   3   0 -37  34 -31  10
iprm19591776_          7:   -1  18  -3  -4 -10 -13 100  13   9  -2   4   3   3  -1   8  -3   6   2   3   2   0   6   5   4   2  -1   1   4  -8   1  -1  -1   1  -1  -6   2   3  -5   1  -2   3  -8  -9 -11  -4   5   3 -11  -2   1  -1  -0  -1   1  -2   4  -5   5  24 -20  22  23
iprm19591968_          8:   -3   7   6  -7   6 -17  13 100  16   0   3   4   3  -2   2  -3   0  -1  -0  -0   0   1   2   4   3   1   2   0  -2   0  -0  -0   0  -0  -1  -0   2  -1   1  -1   1  -3  -2  -4   2  -2  -3  -5  -2   1  -1   0  -1   1  -1   2  -4   3   2   2  -2  18
iprm19592160_          9:  -18  -6  11  -0  18  -3   9  16 100  22 -17  13  -6   9  13  -7   9   1   0   0   0   2   2   9   6  20 -10   2  -0  -0   0  -0   0  -0   3   1  -3   7   5  -3  -1   6  12   7   1  -1   1   8   1  -1   0   0   1  -1   1   3   7 -17 -13  21 -24  45
iprm19592352_         10:   -1   4   5  -6  -3  -1  -2   0  22 100 -99   8 -53  56  16 -14  19   5   1   2  -0   4   1   0   4  73 -69  24 -12   2  -2  -2   3  -3  -5   6 -27  22  18 -18   1  -1  -1  -4   1  -2   6  -2  -8   6  -5   3  -2   1  -1  -3  60 -94  -1   1  -4  15
iprm19592544_         11:   -4  -6  -3   7   7   2   4   3 -17 -99 100  -5  55 -56 -13  13 -17  -4  -1  -1   0  -3  -0   2  -3 -72  71 -25  12  -2   2   3  -3   3   6  -6  28 -21 -18  19  -1   3   4   6  -1   2  -5   4   8  -7   6  -3   2  -2   1   4 -61  95  -1   3   0  -5
iprm19592736_         12:  -18  -8   7   1  10  19   3   4  13   8  -5 100  -1   3  16   2  12   6   4   3  -1   5   1   5   0   6  -1  -2   1   0  -0  -0  -0   0   3  -0  -1   4   1   1  -2   7  11  10  -3   3   5  12   5  -3   3  -1   2  -2   3  -1   3  -5  -4   6  -6  20
iprm19592928_         13:   -3  -2   1   2   4   0   3   3  -6 -53  55  -1 100 -99  -3   8 -16  -1  -1  -0   0   0   1  20 -20 -35  36 -15   4  -1   1   1  -2   2   9 -11  37 -28 -12  11   4  -3   3  -0   4  -3 -15   1   6  -5   4  -2   1  -0   0 -21 -84  57  -1   6  -6   6
iprm19593120_         14:    0   2   1  -2  -3   1  -1  -2   9  56 -56   3 -99 100   6  -8  19   2   2   1  -0   2   0 -18  20  37 -37  14  -5   2  -2  -2   2  -2  -8  11 -37  28  13 -11  -4   3  -2   1  -4   3  14  -0  -6   5  -4   2  -1   0   0  20  84 -59   1  -5   5   0
iprm19593312_         15:  -11   1  14  -3  -4   6   8   2  13  16 -13  16  -3   6 100 -19  20   9   7   5  -1  14  11   9   4  13  -6  -2  -1   3  -3  -3   3  -3   0  -0  -4   6   3  -3   0   0   3   1   5  -5  -4   1  -1   1  -1   1   0  -0   0   2   7 -13  -2   3  -3  28
iprm19593504_         16:    7   7   3  -8 -11  -1  -3  -3  -7 -14  13   2   8  -8 -19 100 -44   3   2   2  -0   4   3   3  -8 -13   9  -1  -3   1  -1  -1   1  -1  -2  -1   2  -4  -2   1   1  -6  -7  -7   1  -1  -2  -7  -2   1  -1   0  -1   1  -1 -21  -1  13   2  -2   2  -9
iprm19593696_         17:   -3   6  15  -6 -11  -1   6   0   9  19 -17  12 -16  19  20 -44 100   6   9   5  -0  15  13   3   9  14 -10   1  -3   3  -3  -3   3  -3  -3   2  -9   7   4  -5   1  -4  -4  -4   6  -7  -4  -5  -4   3  -2   1  -1   1  -1  12  16 -17   1  -1   1  18
iprm19593888_         18:    3   8  11  -8 -13  -4   2  -1   1   5  -4   6  -1   2   9   3   6 100 -60   5  -1  11  10   5   0   4  -3   0  -3   2  -2  -2   2  -3  -2  -1  -2   0   1  -3   2  -6  -7  -8   6  -6  -6  -8  -4   3  -2   1  -1   1  -1  -3   2  -4   2  -2   3   4
iprm19594080_         19:    7  11  14 -10 -16 -10   3  -0   0   1  -1   4  -1   2   7   2   9 -60 100   0   2  12  12   2   4   1  -1   1  -4   2  -2  -2   2  -2  -4   0  -1  -1   1  -3   2  -8 -11 -11   6  -6  -6 -12  -5   3  -3   1  -1   1  -2   6  -0  -0   4  -4   4   4
iprm19594272_         20:    4   7   9  -6 -11  -7   2  -0   0   2  -1   3  -0   1   5   2   5   5   0 100 -95  24   8   3   1   2  -1   1  -2   1  -1  -1   2  -2  -2  -0  -1  -1   1  -2   2  -5  -7  -7   5  -5  -5  -7  -3   2  -2   1  -1   1  -1   0   0  -1   2  -2   2   2
iprm19594464_         21:   -1  -1  -0   1   1   0   0   0   0  -0   0  -1   0  -0  -1  -0  -0  -1   2 -95 100 -22  -0  -0   0   0   0  -0   1  -0   0   0  -0   0   0  -0   0   0  -0   0  -0   1   1   1  -0   0   0   1   0  -0   0  -0   0  -0   0   0  -0   0  -1   1  -1   0
iprm19594656_         22:    8  17  29 -11 -26 -22   6   1   2   4  -3   5   0   2  14   4  15  11  12  24 -22 100  24  10   7   7  -3   1  -2   3  -3  -3   3  -3  -3  -1  -2  -1   2  -5   4 -12 -15 -16  14 -14 -15 -18  -9   7  -5   2  -3   3  -4   2  -0  -3   2  -2   2  10
iprm19594848_         23:    0   9  31  -1 -17 -22   5   2   2   1  -0   1   1   0  11   3  13  10  12   8  -0  24 100   5  14   8  -2   1   5  -0   0   0   0  -0   1  -2  -0   0   1  -2   2  -6  -7  -9  13 -13 -13 -12  -7   5  -4   2  -2   2  -3   1  -2  -0  -3   2  -2   8
iprm19595040_         24:  -14  -8  12   9   6   1   4   4   9   0   2   5  20 -18   9   3   3   5   2   3  -0  10   5 100 -71   7   3  -8   8   0  -0  -0   0  -1  10  -6   6   0  -0   1  -0   5  11   6  13 -12 -13   7   1   0  -0   1   0  -0   1 -28 -15   1 -18  19 -18  23
iprm19595232_         25:  -15 -12   8  15  11   1   2   3   6   4  -3   0 -20  20   4  -8   9   0   4   1   0   7  14 -71 100   7  -1   1   9  -4   4   4  -4   4   3   4  -5   8   1   2  -4  10  11  12  -4   3   6  10   3  -2   1  -1   1  -1   2  36  12  -3  -7   7  -7  10
iprm19595424_         26:  -16 -11   8  12  10   6  -1   1  20  73 -72   6 -35  37  13 -13  14   4   1   2   0   7   8   7   7 100 -91  47 -14  -4   4   4  -4   3   3   3 -16  18  14 -12  -1   9  13   9  -1   1   6  11  -1   2  -2   2   0  -0   2  -1  38 -76  -9   9 -11  19
iprm19595616_         27:  -10 -11  -5  11  12   9   1   2 -10 -69  71  -1  36 -37  -6   9 -10  -3  -1  -1   0  -3  -2   3  -1 -91 100 -69  36   3  -3  -2   2  -1   9  -6  16 -10 -14  16  -3   8  11  12   7  -6  -9  11   7  -6   4  -2   2  -2   3   2 -40  74 -16  16 -13   2
iprm19595808_         28:   16  15   3 -14 -14 -13   4   0   2  24 -25  -2 -15  14  -2  -1   1   0   1   1  -0   1   1  -8   1  47 -69 100 -69 -10  11  10  -9   8 -13   7  -3  -4   6  -7   4 -11 -16 -16 -19  19  18 -16  -4   2  -1  -1  -2   2  -4   1  16 -25  34 -30  26  -6
iprm19596000_         29:  -44 -44  -7  46  43  33  -8  -2  -0 -12  12   1   4  -5  -1  -3  -3  -3  -4  -2   1  -2   5   8   9 -14  36 -69 100   8  -8  -6   5  -3  24  -5   3  11  -4  11 -10  33  43  42   1  -1   2  42  15  -9   7  -2   5  -5   9   1  -5  12 -39  34 -31   3
iprm19596192_         30:   15  16   5 -17 -17 -12   1   0  -0   2  -2   0  -1   2   3   1   3   2   2   1  -0   3  -0   0  -4  -4   3 -10   8 100-100-100  99 -96  11 -14   2  -5   3  -6   4 -12 -15 -15  12 -12 -12 -15  -7   5  -4   2  -2   2  -3  -1   2  -2   1  -1   1   1
iprm19596384_         31:  -15 -16  -5  17  17  12  -1  -0   0  -2   2  -0   1  -2  -3  -1  -3  -2  -2  -1   0  -3   0  -0   4   4  -3  11  -8-100 100 100 -99  96 -10  14  -2   5  -3   6  -4  12  15  15 -12  12  12  15   7  -5   4  -2   2  -2   3   1  -2   2  -1   1  -1  -1
iprm19596576_         32:  -15 -16  -5  17  17  13  -1  -0  -0  -2   3  -0   1  -2  -3  -1  -3  -2  -2  -1   0  -3   0  -0   4   4  -2  10  -6-100 100 100-100  98 -12  15  -2   5  -3   6  -4  12  15  15 -11  11  12  15   7  -5   4  -2   2  -2   3   1  -2   3  -1   1  -1  -1
iprm19596768_         33:   16  16   5 -17 -17 -13   1   0   0   3  -3  -0  -2   2   3   1   3   2   2   2  -0   3   0   0  -4  -4   2  -9   5  99 -99-100 100 -99  14 -17   3  -5   3  -6   4 -13 -15 -15  11 -12 -12 -15  -8   5  -4   2  -2   2  -3  -1   2  -3   1  -1   1   1
iprm19596960_         34:  -16 -17  -5  18  18  14  -1  -0  -0  -3   3   0   2  -2  -3  -1  -3  -3  -2  -2   0  -3  -0  -1   4   3  -1   8  -3 -96  96  98 -99 100 -16  19  -3   6  -4   6  -4  13  16  15 -12  12  13  16   8  -6   5  -2   2  -2   3   1  -2   3  -0   1  -1  -0
iprm19597152_         35:  -36 -35  -7  35  36  28  -6  -1   3  -5   6   3   9  -8   0  -2  -3  -2  -4  -2   0  -3   1  10   3   3   9 -13  24  11 -10 -12  14 -16 100 -88  44 -25  13  -4  -2  24  36  33  -1   1   3  34  12  -8   6  -2   4  -5   7  -6  -8   6 -31  29 -26   9
iprm19597344_         36:    3   3  -1  -3  -2  -1   2  -0   1   6  -6  -0 -11  11  -0  -1   2  -1   0  -0  -0  -1  -2  -6   4   3  -6   7  -5 -14  14  15 -17  19 -88 100 -61  48 -22  17  -8   2  -4  -3  -7   7   8  -3  -0  -0   0  -0  -0   0  -0   7  10  -6  10  -9   8  -2
iprm19597536_         37:   -4  -5  -1   5   6   2   3   2  -3 -27  28  -1  37 -37  -4   2  -9  -2  -1  -1   0  -2  -0   6  -5 -16  16  -3   3   2  -2  -2   3  -3  44 -61 100 -93  44 -35  22  -8   5   3  -7   7   1   4   6  -5   4  -2   1  -1   1  -0 -42  29   7  -4   4   2
iprm19597728_         38:  -19 -18  -3  17  17  16  -5  -1   7  22 -21   4 -28  28   6  -4   7   0  -1  -1   0  -1   0   0   8  18 -10  -4  11  -5   5   5  -5   6 -25  48 -93 100 -59  53 -33  28  17  18   4  -5   2  19   3  -1   1   1   2  -2   4  -0  32 -23 -24  21 -20   9
iprm19597920_         39:    3   4   3  -4  -4  -4   1   1   5  18 -18   1 -12  13   3  -2   4   1   1   1  -0   2   1  -0   1  14 -14   6  -4   3  -3  -3   3  -4  13 -22  44 -59 100 -97  62 -35  -1  -5   1  -1   0  -4  -3   2  -2   1  -1   1  -1  -0  14 -19   2  -1   0   5
iprm19598112_         40:  -18 -19  -8  18  19  17  -2  -1  -3 -18  19   1  11 -11  -3   1  -5  -3  -3  -2   0  -5  -2   1   2 -12  16  -7  11  -6   6   6  -6   6  -4  17 -35  53 -97 100 -73  51  14  18  -6   6   6  18   9  -6   5  -2   3  -3   4   0 -12  19  -9   8  -7   0
iprm19598304_         41:   18  18   7 -17 -18 -17   3   1  -1   1  -1  -2   4  -4   0   1   1   2   2   2  -0   4   2  -0  -4  -1  -3   4 -10   4  -4  -4   4  -4  -2  -8  22 -33  62 -73 100 -78 -10 -19   3  -3  -5 -18  -7   4  -4   1  -3   3  -5  -1  -5  -1  13 -11  10  -2
iprm19598496_         42:  -63 -63 -22  60  64  57  -8  -3   6  -1   3   7  -3   3   0  -6  -4  -6  -8  -5   1 -12  -6   5  10   9   8 -11  33 -12  12  12 -13  13  24   2  -8  28 -35  51 -78 100  53  62 -17  17  22  62  25 -17  13  -5   9 -10  15   0   4   2 -38  36 -33  14
iprm19598688_         43:  -85 -83 -28  78  84  74  -9  -2  12  -1   4  11   3  -2   3  -7  -4  -7 -11  -7   1 -15  -7  11  11  13  11 -16  43 -15  15  15 -15  16  36  -4   5  17  -1  14 -10  53 100  67 -23  23  29  81  33 -22  17  -6  12 -13  20  -3  -1   3 -52  51 -48  28
iprm19598880_         44:  -80 -80 -31  74  80  73 -11  -4   7  -4   6  10  -0   1   1  -7  -4  -8 -11  -7   1 -16  -9   6  12   9  12 -16  42 -15  15  15 -15  15  33  -3   3  18  -5  18 -19  62  67 100  -9   9  17  79  31 -21  17  -6  12 -13  20   4   0   5 -49  46 -43  19
iprm19599072_         45:   23  25  25 -19 -26 -30  -4   2   1   1  -1  -3   4  -4   5   1   6   6   6   5  -0  14  13  13  -4  -1   7 -19   1  12 -12 -11  11 -12  -1  -7  -7   4   1  -6   3 -17 -23  -9 100-100 -98 -17 -20  16 -14   8  -7   7  -9  -6  -3  -2 -34  30 -28   4
iprm19599264_         46:  -23 -25 -25  20  26  30   5  -2  -1  -2   2   3  -3   3  -5  -1  -7  -6  -6  -5   0 -14 -13 -12   3   1  -6  19  -1 -12  12  11 -12  12   1   7   7  -5  -1   6  -3  17  23   9-100 100  98  17  20 -16  14  -8   7  -7   9   6   2   3  34 -30  28  -4
iprm19599456_         47:  -30 -31 -27  25  32  36   3  -3   1   6  -5   5 -15  14  -4  -2  -4  -6  -6  -5   0 -15 -13 -13   6   6  -9  18   2 -12  12  12 -12  13   3   8   1   2   0   6  -5  22  29  17 -98  98 100  23  22 -17  15  -8   8  -8  11   5  16  -5  26 -23  21  -1
iprm19599648_         48:  -86 -87 -40  74  82  79 -11  -5   8  -2   4  12   1  -0   1  -7  -5  -8 -12  -7   1 -18 -12   7  10  11  11 -16  42 -15  15  15 -15  16  34  -3   4  19  -4  18 -18  62  81  79 -17  17  23 100  23 -14  11  -4  13 -15  24  -1   0   3 -50  48 -45  21
iprm19599840_         49:  -37 -38 -25  27  32  33  -2  -2   1  -8   8   5   6  -6  -1  -2  -4  -4  -5  -3   0  -9  -7   1   3  -1   7  -4  15  -7   7   7  -8   8  12  -0   6   3  -3   9  -7  25  33  31 -20  20  22  23 100 -97  91 -61  44 -40  34   1  -6   9 -10  10 -10   6
iprm19600032_         50:   26  27  20 -16 -21 -22   1   1  -1   6  -7  -3  -5   5   1   1   3   3   3   2  -0   7   5   0  -2   2  -6   2  -9   5  -5  -5   5  -6  -8  -0  -5  -1   2  -6   4 -17 -22 -21  16 -16 -17 -14 -97 100 -97  72 -52  46 -37  -1   5  -7   4  -5   4  -4
iprm19600224_         51:  -22 -23 -19  12  16  17  -1  -1   0  -5   6   3   4  -4  -1  -1  -2  -2  -3  -2   0  -5  -4  -0   1  -2   4  -1   7  -4   4   4  -4   5   6   0   4   1  -2   5  -4  13  17  17 -14  14  15  11  91 -97 100 -84  62 -56  43   1  -4   6  -2   3  -3   3
iprm19600416_         52:   11  13  17   1  -3  -5  -0   0   0   3  -3  -1  -2   2   1   0   1   1   1   1  -0   2   2   1  -1   2  -2  -1  -2   2  -2  -2   2  -2  -2  -0  -2   1   1  -2   1  -5  -6  -6   8  -8  -8  -4 -61  72 -84 100 -90  84 -66  -1   2  -3  -2   2  -2  -0
iprm19600608_         53:  -20 -23 -27   0   7   9  -1  -1   1  -2   2   2   1  -1   0  -1  -1  -1  -1  -1   0  -3  -2   0   1   0   2  -2   5  -2   2   2  -2   2   4  -0   1   2  -1   3  -3   9  12  12  -7   7   8  13  44 -52  62 -90 100 -99  89   1  -1   2  -5   5  -4   2
iprm19600800_         54:   22  25  29   1  -7  -9   1   1  -1   1  -2  -2  -0   0  -0   1   1   1   1   1  -0   3   2  -0  -1  -0  -2   2  -5   2  -2  -2   2  -2  -5   0  -1  -2   1  -3   3 -10 -13 -13   7  -7  -8 -15 -40  46 -56  84 -99 100 -94  -1   1  -1   6  -6   5  -2
iprm19600992_         55:  -33 -37 -42   1  11  15  -2  -1   1  -1   1   3   0   0   0  -1  -1  -1  -2  -1   0  -4  -3   1   2   2   3  -4   9  -3   3   3  -3   3   7  -0   1   4  -1   4  -5  15  20  20  -9   9  11  24  34 -37  43 -66  89 -94 100   0   0   1 -10  10  -9   4
a319762880_           56:   -1   0   2   2   1  -4   4   2   3  -3   4  -1 -21  20   2 -21  12  -3   6   0   0   2   1 -28  36  -1   2   1   1  -1   1   1  -1   1  -6   7  -0  -0  -0   0  -1   0  -3   4  -6   6   5  -1   1  -1   1  -1   1  -1   0 100  -8   4   7  -6   6   3
b319763080_           57:    1   1  -2  -2  -3   3  -5  -4   7  60 -61   3 -84  84   7  -1  16   2  -0   0  -0  -0  -2 -15  12  38 -40  16  -5   2  -2  -2   2  -2  -8  10 -42  32  14 -12  -5   4  -1   0  -3   2  16   0  -6   5  -4   2  -1   1   0  -8 100 -64  -4  -1   0  -4
c319763280_           58:   -3  -4  -3   6   6   0   5   3 -17 -94  95  -5  57 -59 -13  13 -17  -4  -0  -1   0  -3  -0   1  -3 -76  74 -25  12  -2   2   3  -3   3   6  -6  29 -23 -19  19  -1   2   3   5  -2   3  -5   3   9  -7   6  -3   2  -1   1   4 -64 100   2   1   2  -5
pku                   59:   51  51   5 -48 -49 -37  24   2 -13  -1  -1  -4  -1   1  -2   2   1   2   4   2  -1   2  -3 -18  -7  -9 -16  34 -39   1  -1  -1   1  -0 -31  10   7 -24   2  -9  13 -38 -52 -49 -34  34  26 -50 -10   4  -2  -2  -5   6 -10   7  -4   2 100 -97  95 -26
pkv                   60:  -51 -49  -2  45  49  34 -20   2  21   1   3   6   6  -5   3  -2  -1  -2  -4  -2   1  -2   2  19   7   9  16 -30  34  -1   1   1  -1   1  29  -9  -4  21  -1   8 -11  36  51  46  30 -30 -23  48  10  -5   3   2   5  -6  10  -6  -1   1 -97 100 -99  41
pkw                   61:   48  46   1 -41 -47 -31  22  -2 -24  -4   0  -6  -6   5  -3   2   1   3   4   2  -1   2  -2 -18  -7 -11 -13  26 -31   1  -1  -1   1  -1 -26   8   4 -20   0  -7  10 -33 -48 -43 -28  28  21 -45 -10   4  -3  -2  -4   5  -9   6   0   2  95 -99 100 -42
pky                   62:  -38 -19  16  16  28  10  23  18  45  15  -5  20   6   0  28  -9  18   4   4   2   0  10   8  23  10  19   2  -6   3   1  -1  -1   1  -0   9  -2   2   9   5   0  -2  14  28  19   4  -4  -1  21   6  -4   3  -0   2  -2   4   3  -4  -5 -26  41 -42 100
}
