# Supplementary material for: Uncovering the Interplay of Competing Distortions in the Prussian Blue Analogue K2Cu[Fe(CN)6]
Source: Chem Mater. 2022 May 24;34(11):5000–8. doi: 10.1021/acs.chemmater.2c00288 (PMC9202302; doi:10.1021/acs.chemmater.2c00288)
Supplement: Supplementary file 2 — cm2c00288_si_002.zip [file cm2c00288_si_002.zip › INP files/K2CuFe_VT_riet.inp.txt]

r_wp  2.98230235 r_exp  0.81161486 r_p  1.94322386 r_wp_dash  10.000452 r_p_dash  11.7751354 r_exp_dash  2.72156021 weighted_Durbin_Watson  0.249594654 gof  3.67452901


iters 100000
chi2_convergence_criteria 0.001
do_errors

'{{{ Information on file names and temperatures in topas v6 #list style
#ifdef !topas_old_version 'i.e. use v6 as you haven't been told it's an old version of topas
Backup_INP
out_file = Concat(String(INP_File), ".INP"); 
num_runs 33
#list File_Name Temperature {
1004934-mythen_summed.dat  31.2
1004935-mythen_summed.dat  38.4
1004936-mythen_summed.dat  46.5
1004937-mythen_summed.dat  51.6
1004938-mythen_summed.dat  59.5
1004939-mythen_summed.dat  66.0
1004940-mythen_summed.dat  71.1
1004941-mythen_summed.dat  78.0
1004942-mythen_summed.dat  84.8
1004943-mythen_summed.dat  92.3
1004944-mythen_summed.dat  99.3
1004945-mythen_summed.dat  105.4
1004946-mythen_summed.dat  112.2
1004947-mythen_summed.dat  119.1
1004948-mythen_summed.dat  125.6
1004949-mythen_summed.dat  132.5
1004950-mythen_summed.dat  138.1
1004951-mythen_summed.dat  145.2
1004952-mythen_summed.dat  152.2
1004953-mythen_summed.dat  159.7
1004954-mythen_summed.dat  166.3
1004955-mythen_summed.dat  172.5
1004956-mythen_summed.dat  178.8
1004957-mythen_summed.dat  185.5
1004958-mythen_summed.dat  192.5
1004959-mythen_summed.dat  199.2
1004960-mythen_summed.dat  206.7
1004961-mythen_summed.dat  213.0
1004962-mythen_summed.dat  219.5
1004963-mythen_summed.dat  226.3
1004964-mythen_summed.dat  232.1
1004965-mythen_summed.dat  239.3
1004966-mythen_summed.dat  246.1
}

prm !te =Temperature(Run_Number);:246.10000
macro filename { File_Name(Run_Number) }
#endif
'}}}

'{{{ older version of topas
#ifdef topas_old_version
	#ifdef !GUI_LINES 'use these lines when in gui mode
	macro filename { 1004934-mythen_summed.dat } 
	macro information {prm !te 33  } 
	#endif
	information

#endif
'}}}

xdd filename xye_format

	x_calculation_step = Yobs_dx_at(Xo); convolution_step 4
	bkg @  13115.7907`_8.16225424 -8593.04164`_12.8863613  1837.3344`_12.3688903  1569.43853`_11.5878868 -1086.42974`_11.2014102
	-165.189103`_11.038107  323.333474`_10.9152441  60.4986435`_10.8972894 -480.390992`_10.7939004  401.482678`_10.4048407
	 -35.0381699`_10.5325795 -207.955822`_10.5409692  104.022189`_10.3338472 -42.4972618`_10.4149961 -120.804829`_9.83719006  224.698304`_9.70090614  40.1701256`_9.29843597 -123.189336`_9.33101758  87.7659615`_9.04386076  33.8501334`_8.97226889 -18.9769404`_8.22524483  79.2977181`_8.23442704
	lam ymin_on_ymax 0.0001 la 1.0 lo 0.826872 lh 0.1
	LP_Factor( 90) 'change the LP correction  or lh value if required
		Simple_Axial_Model(!axial,2)
	Zero_Error(!zero,0.00219)
	
	finish_X 37
	
'Topas .str file generated by ISODISTORT
'Remember to add the appropriate peak shape line when passing this into an input file

	str
		'P-1 
		space_group   2 'transformPp a,b,c;0,0,0
		#define refine_strain_modes  'comment out this line for a traditional supercell-parameter refinement.

		#ifdef refine_strain_modes
		prm  s1      0.01286`_0.00163 min  -0.10 max  0.10 'Fm-3m[0,0,0]GM1+(a)strain(a)
		prm  s2     -0.02736`_0.00115 min  -0.10 max  0.10 'Fm-3m[0,0,0]GM3+(a,b)strain(a)
		prm  s3     -0.05200`_0.00200 min  -0.10 max  0.10 'Fm-3m[0,0,0]GM3+(a,b)strain(b)
		prm  s4     -0.00070`_0.00013 min  -0.10 max  0.10 'Fm-3m[0,0,0]GM5+(a,b,c)strain(a)
		prm  s5      0.00081`_0.00003 min  -0.10 max  0.10 'Fm-3m[0,0,0]GM5+(a,b,c)strain(b)
		prm  s6     -0.00012`_0.00004 min  -0.10 max  0.10 'Fm-3m[0,0,0]GM5+(a,b,c)strain(c)

		'unitless parent cell strains (in lattice rather than orthogonal coords)
		prm  pe1        = +  0.57735*s1 -  0.40825*s2 +  0.70711*s3;: -0.01818`_0.00176
		prm  pe2        = +  0.57735*s1 -  0.40825*s2 -  0.70711*s3;:  0.05536`_0.00176
		prm  pe3        = +  0.57735*s1 +  0.81650*s2;: -0.01492`_0.00133
		prm  pe4        = +  1.41421*s5;:  0.00115`_0.00004
		prm  pe5        = +  1.41421*s6;: -0.00017`_0.00006
		prm  pe6        = +  1.41421*s4;: -0.00098`_0.00018

		straincell(10.08000,10.08000,10.08000,90.00000,90.00000,90.00000)
		celltransform(0.5,0.5,0,-0.5,0.5,0,-0,0,1)

			a  = sa;:    7.262781`_0.012277
			b  = sb;:    7.269790`_0.012285
			c  = sc;:    9.929652`_0.013417
			al = sal;:  89.94580`_0.00295
			be = sbe;:  89.95933`_0.00295
			ga = sga;:  85.88937`_0.22846
		#else
			a     7.05762
			b     7.33950
			c     9.87077
			al   89.88831
			be   89.90325
			ga   86.15875
		#endif

'{{{mode definitions
		prm  a1       0.21976`_0.03760 min  -3.46 max  3.46 'Fm-3m[0,0,0]GM1+(a)[C:e:dsp] A1(a)
		prm  a2       0.00760`_0.06898 min  -2.45 max  2.45 'Fm-3m[0,0,0]GM3+(a,b)[C:e:dsp] A1(a)
		prm  a3       0.00633`_0.05152 min  -2.83 max  2.83 'Fm-3m[0,0,0]GM3+(a,b)[C:e:dsp] A1(b)
		prm  a4      -0.77943`_0.04459 min  -2.83 max  2.83 'Fm-3m[0,0,0]GM4+(a,b,c)[C:e:dsp] E(a)
		prm  a5       0.22418`_0.10700 min  -2.83 max  2.83 'Fm-3m[0,0,0]GM4+(a,b,c)[C:e:dsp] E(b)
		prm  a6      -0.61708`_0.07309 min  -2.83 max  2.83 'Fm-3m[0,0,0]GM4+(a,b,c)[C:e:dsp] E(c)
		prm  a7      -0.09035`_0.08094 min  -2.83 max  2.83 'Fm-3m[0,0,0]GM5+(a,b,c)[C:e:dsp] E(a)
		prm  a8       0.28810`_0.04191 min  -2.83 max  2.83 'Fm-3m[0,0,0]GM5+(a,b,c)[C:e:dsp] E(b)
		prm  a9      -0.10701`_0.11241 min  -2.83 max  2.83 'Fm-3m[0,0,0]GM5+(a,b,c)[C:e:dsp] E(c)
		prm  a10      0.34397`_0.07026 min  -2.83 max  2.83 'Fm-3m[0,1,0]X1+(0;0;a)[C:e:dsp] A1_1(a)
		prm  a11     -0.02530`_0.08394 min  -2.00 max  2.00 'Fm-3m[0,1,0]X1+(0;0;a)[C:e:dsp] A1_2(a)
		prm  a12      0.26535`_0.06873 min  -2.83 max  2.83 'Fm-3m[0,1,0]X2+(0;0;a)[C:e:dsp] A1(a)
		prm  a13     -1.52038`_0.06831 min  -2.83 max  2.83 'Fm-3m[0,1,0]X3+(0;0;a)[C:e:dsp] E(a)
		prm  a14      0.35707`_0.07488 min  -2.83 max  2.83 'Fm-3m[0,1,0]X4+(0;0;a)[C:e:dsp] E(a)
		prm  a15     -0.22863`_0.05885 min  -2.00 max  2.00 'Fm-3m[0,1,0]X5+(0,0;0,0;a,b)[C:e:dsp] E_1(a)
		prm  a16      0.22447`_0.05993 min  -2.00 max  2.00 'Fm-3m[0,1,0]X5+(0,0;0,0;a,b)[C:e:dsp] E_1(b)
		prm  a17     -0.18485`_0.09432 min  -2.00 max  2.00 'Fm-3m[0,1,0]X5+(0,0;0,0;a,b)[C:e:dsp] E_2(a)
		prm  a18      0.10540`_0.11311 min  -2.00 max  2.00 'Fm-3m[0,1,0]X5+(0,0;0,0;a,b)[C:e:dsp] E_2(b)
		prm  a19      0.06629`_0.03521 min  -2.00 max  2.00 'Fm-3m[0,0,0]GM5+(a,b,c)[K:c:dsp] T2(a)
		prm  a20      0.10456`_0.01840 min  -2.00 max  2.00 'Fm-3m[0,0,0]GM5+(a,b,c)[K:c:dsp] T2(b)
		prm  a21      0.11822`_0.02483 min  -2.00 max  2.00 'Fm-3m[0,0,0]GM5+(a,b,c)[K:c:dsp] T2(c)
		prm  a22      0.00904`_0.02012 min  -2.00 max  2.00 'Fm-3m[0,1,0]X1+(0;0;a)[K:c:dsp] T2(a)
		prm  a23      0.23238`_0.01470 min  -2.00 max  2.00 'Fm-3m[0,1,0]X5+(0,0;0,0;a,b)[K:c:dsp] T2(a)
		prm  a24      0.63930`_0.00668 min  -2.00 max  2.00 'Fm-3m[0,1,0]X5+(0,0;0,0;a,b)[K:c:dsp] T2(b)
		prm  a25      0.09557`_0.02933 min  -3.46 max  3.46 'Fm-3m[0,0,0]GM1+(a)[N:e:dsp] A1(a)
		prm  a26     -0.15542`_0.05680 min  -2.45 max  2.45 'Fm-3m[0,0,0]GM3+(a,b)[N:e:dsp] A1(a)
		prm  a27      0.12218`_0.04128 min  -2.83 max  2.83 'Fm-3m[0,0,0]GM3+(a,b)[N:e:dsp] A1(b)
		prm  a28     -1.28014`_0.03822 min  -2.83 max  2.83 'Fm-3m[0,0,0]GM4+(a,b,c)[N:e:dsp] E(a)
		prm  a29     -0.12291`_0.08863 min  -2.83 max  2.83 'Fm-3m[0,0,0]GM4+(a,b,c)[N:e:dsp] E(b)
		prm  a30      0.08494`_0.07544 min  -2.83 max  2.83 'Fm-3m[0,0,0]GM4+(a,b,c)[N:e:dsp] E(c)
		prm  a31      0.20182`_0.07582 min  -2.83 max  2.83 'Fm-3m[0,0,0]GM5+(a,b,c)[N:e:dsp] E(a)
		prm  a32     -0.75921`_0.03577 min  -2.83 max  2.83 'Fm-3m[0,0,0]GM5+(a,b,c)[N:e:dsp] E(b)
		prm  a33      0.12366`_0.09830 min  -2.83 max  2.83 'Fm-3m[0,0,0]GM5+(a,b,c)[N:e:dsp] E(c)
		prm  a34      0.03987`_0.06389 min  -2.83 max  2.83 'Fm-3m[0,1,0]X1+(0;0;a)[N:e:dsp] A1_1(a)
		prm  a35     -0.03202`_0.06861 min  -2.00 max  2.00 'Fm-3m[0,1,0]X1+(0;0;a)[N:e:dsp] A1_2(a)
		prm  a36      0.19339`_0.07219 min  -2.83 max  2.83 'Fm-3m[0,1,0]X2+(0;0;a)[N:e:dsp] A1(a)
		prm  a37     -1.13920`_0.04668 min  -2.83 max  2.83 'Fm-3m[0,1,0]X3+(0;0;a)[N:e:dsp] E(a)
		prm  a38     -0.10512`_0.05442 min  -2.83 max  2.83 'Fm-3m[0,1,0]X4+(0;0;a)[N:e:dsp] E(a)
		prm  a39     -0.59650`_0.02798 min  -2.00 max  2.00 'Fm-3m[0,1,0]X5+(0,0;0,0;a,b)[N:e:dsp] E_1(a)
		prm  a40      0.20029`_0.04515 min  -2.00 max  2.00 'Fm-3m[0,1,0]X5+(0,0;0,0;a,b)[N:e:dsp] E_1(b)
		prm  a41     -0.05697`_0.06990 min  -2.00 max  2.00 'Fm-3m[0,1,0]X5+(0,0;0,0;a,b)[N:e:dsp] E_2(a)
		prm  a42      0.09907`_0.08791 min  -2.00 max  2.00 'Fm-3m[0,1,0]X5+(0,0;0,0;a,b)[N:e:dsp] E_2(b)
		     
		prm  !b1      -0.06821_0.00704 min  -2.00 max  2.00 'Fm-3m[0,0,0]GM1+(a)[K:c:occ]A1(a)
		prm  !b2       0.03973_0.02556 min  -2.00 max  2.00 'Fm-3m[0,1,0]X4+(0;0;a)[K:c:occ]A1(a)

'}}}

'{{{mode-amplitude to delta transformation
		prm  C1_dx      = -  0.02864*a1 -  0.02025*a2 +  0.03507*a3 +  0.03507*a6 -  0.03507*a7 -  0.03507*a10 -  0.03507*a12 +  0.03507*a13 +  0.03507*a14;: -0.08686`_0.00675
		prm  C1_dy      = -  0.02864*a1 -  0.02025*a2 +  0.03507*a3 -  0.03507*a6 +  0.03507*a7 -  0.03507*a10 -  0.03507*a12 -  0.03507*a13 -  0.03507*a14;:  0.03168`_0.00675
		prm  C1_dz      = -  0.03507*a4 -  0.03507*a8 -  0.04960*a15;:  0.02857`_0.00362
		prm  C2_dx      = +  0.02864*a1 +  0.02025*a2 +  0.03507*a3 +  0.03507*a6 +  0.03507*a7 +  0.03507*a10 -  0.03507*a12 +  0.03507*a13 -  0.03507*a14;: -0.08122`_0.00675
		prm  C2_dy      = -  0.02864*a1 -  0.02025*a2 -  0.03507*a3 +  0.03507*a6 +  0.03507*a7 -  0.03507*a10 +  0.03507*a12 +  0.03507*a13 -  0.03507*a14;: -0.10008`_0.00675
		prm  C2_dz      = -  0.03507*a5 +  0.03507*a9 -  0.04960*a16;: -0.02275`_0.00620
		prm  C3_dx      = -  0.02864*a1 -  0.02025*a2 +  0.03507*a3 +  0.03507*a6 -  0.03507*a7 +  0.03507*a10 +  0.03507*a12 -  0.03507*a13 -  0.03507*a14;:  0.03747`_0.00675
		prm  C3_dy      = -  0.02864*a1 -  0.02025*a2 +  0.03507*a3 -  0.03507*a6 +  0.03507*a7 +  0.03507*a10 +  0.03507*a12 +  0.03507*a13 +  0.03507*a14;: -0.00718`_0.00675
		prm  C3_dz      = -  0.03507*a4 -  0.03507*a8 +  0.04960*a15;:  0.00589`_0.00362
		prm  C4_dx      = +  0.02864*a1 +  0.02025*a2 +  0.03507*a3 +  0.03507*a6 +  0.03507*a7 -  0.03507*a10 +  0.03507*a12 -  0.03507*a13 +  0.03507*a14;:  0.04495`_0.00675
		prm  C4_dy      = -  0.02864*a1 -  0.02025*a2 -  0.03507*a3 +  0.03507*a6 +  0.03507*a7 +  0.03507*a10 -  0.03507*a12 -  0.03507*a13 +  0.03507*a14;:  0.03712`_0.00675
		prm  C4_dz      = -  0.03507*a5 +  0.03507*a9 +  0.04960*a16;: -0.00048`_0.00620
		prm  C5_dx      = -  0.03507*a4 +  0.03507*a5 +  0.03507*a8 +  0.03507*a9 -  0.04960*a17 +  0.04960*a18;:  0.05594`_0.00936
		prm  C5_dy      = -  0.03507*a4 -  0.03507*a5 +  0.03507*a8 -  0.03507*a9 -  0.04960*a17 -  0.04960*a18;:  0.03727`_0.00936
		prm  C5_dz      = +  0.02864*a1 -  0.04050*a2 +  0.04960*a11;:  0.00473`_0.00513
		prm  C6_dx      = -  0.03507*a4 +  0.03507*a5 +  0.03507*a8 +  0.03507*a9 +  0.04960*a17 -  0.04960*a18;:  0.02715`_0.00936
		prm  C6_dy      = -  0.03507*a4 -  0.03507*a5 +  0.03507*a8 -  0.03507*a9 +  0.04960*a17 +  0.04960*a18;:  0.02939`_0.00936
		prm  C6_dz      = +  0.02864*a1 -  0.04050*a2 -  0.04960*a11;:  0.00724`_0.00513
		prm  K1_dx      = -  0.04960*a20 -  0.04960*a21 +  0.04960*a23 -  0.04960*a24;: -0.03123`_0.00173
		prm  K1_dy      = +  0.04960*a20 -  0.04960*a21 +  0.04960*a23 +  0.04960*a24;:  0.04256`_0.00173
		prm  K1_dz      = -  0.04960*a19 +  0.04960*a22;: -0.00284`_0.00201
		prm  K2_dx      = +  0.04960*a20 +  0.04960*a21 +  0.04960*a23 -  0.04960*a24;: -0.00913`_0.00173
		prm  K2_dy      = -  0.04960*a20 +  0.04960*a21 +  0.04960*a23 +  0.04960*a24;:  0.04391`_0.00173
		prm  K2_dz      = +  0.04960*a19 +  0.04960*a22;:  0.00374`_0.00201
		prm  N1_dx      = -  0.02864*a25 -  0.02025*a26 +  0.03507*a27 +  0.03507*a30 -  0.03507*a31 -  0.03507*a34 -  0.03507*a36 +  0.03507*a37 +  0.03507*a38;: -0.05122`_0.00600
		prm  N1_dy      = -  0.02864*a25 -  0.02025*a26 +  0.03507*a27 -  0.03507*a30 +  0.03507*a31 -  0.03507*a34 -  0.03507*a36 -  0.03507*a37 -  0.03507*a38;:  0.04425`_0.00600
		prm  N1_dz      = -  0.03507*a28 -  0.03507*a32 -  0.04960*a39;:  0.10111`_0.00230
		prm  N2_dx      = +  0.02864*a25 +  0.02025*a26 +  0.03507*a27 +  0.03507*a30 +  0.03507*a31 +  0.03507*a34 -  0.03507*a36 +  0.03507*a37 -  0.03507*a38;: -0.02772`_0.00600
		prm  N2_dy      = -  0.02864*a25 -  0.02025*a26 -  0.03507*a27 +  0.03507*a30 +  0.03507*a31 -  0.03507*a34 +  0.03507*a36 +  0.03507*a37 -  0.03507*a38;: -0.02470`_0.00600
		prm  N2_dz      = -  0.03507*a29 +  0.03507*a33 -  0.04960*a40;: -0.00129`_0.00515
		prm  N3_dx      = -  0.02864*a25 -  0.02025*a26 +  0.03507*a27 +  0.03507*a30 -  0.03507*a31 +  0.03507*a34 +  0.03507*a36 -  0.03507*a37 -  0.03507*a38;:  0.05242`_0.00600
		prm  N3_dy      = -  0.02864*a25 -  0.02025*a26 +  0.03507*a27 -  0.03507*a30 +  0.03507*a31 +  0.03507*a34 +  0.03507*a36 +  0.03507*a37 +  0.03507*a38;: -0.02666`_0.00600
		prm  N3_dz      = -  0.03507*a28 -  0.03507*a32 +  0.04960*a39;:  0.04193`_0.00230
		prm  N4_dx      = +  0.02864*a25 +  0.02025*a26 +  0.03507*a27 +  0.03507*a30 +  0.03507*a31 -  0.03507*a34 +  0.03507*a36 -  0.03507*a37 +  0.03507*a38;:  0.05558`_0.00600
		prm  N4_dy      = -  0.02864*a25 -  0.02025*a26 -  0.03507*a27 +  0.03507*a30 +  0.03507*a31 +  0.03507*a34 -  0.03507*a36 -  0.03507*a37 +  0.03507*a38;:  0.03706`_0.00600
		prm  N4_dz      = -  0.03507*a29 +  0.03507*a33 +  0.04960*a40;:  0.01858`_0.00515
		prm  N5_dx      = -  0.03507*a28 +  0.03507*a29 +  0.03507*a32 +  0.03507*a33 -  0.04960*a41 +  0.04960*a42;:  0.02603`_0.00748
		prm  N5_dy      = -  0.03507*a28 -  0.03507*a29 +  0.03507*a32 -  0.03507*a33 -  0.04960*a41 -  0.04960*a42;:  0.01615`_0.00748
		prm  N5_dz      = +  0.02864*a25 -  0.04050*a26 +  0.04960*a35;:  0.00744`_0.00419
		prm  N6_dx      = -  0.03507*a28 +  0.03507*a29 +  0.03507*a32 +  0.03507*a33 +  0.04960*a41 -  0.04960*a42;:  0.01056`_0.00748
		prm  N6_dy      = -  0.03507*a28 -  0.03507*a29 +  0.03507*a32 -  0.03507*a33 +  0.04960*a41 +  0.04960*a42;:  0.02033`_0.00748
		prm  N6_dz      = +  0.02864*a25 -  0.04050*a26 -  0.04960*a35;:  0.01062`_0.00419
		
		prm  K1_do      = +  0.50000*b1 -  0.50000*b2;: -0.05397
		prm  K2_do      = +  0.50000*b1 +  0.50000*b2;: -0.01424

'}}}

'{{{distorted parameters
		prm  C1_x       =    0.81900 + C1_dx;:  0.73214`_0.00675
		prm  C1_y       =    0.81900 + C1_dy;:  0.85068`_0.00675
		prm  C1_z       = 0 + C1_dz;:  0.02857`_0.00362
		prm  C2_x       =    0.18100 + C2_dx;:  0.09978`_0.00675
		prm  C2_y       =    0.81900 + C2_dy;:  0.71892`_0.00675
		prm  C2_z       = 0 + C2_dz;: -0.02275`_0.00620
		prm  C3_x       =    0.31900 + C3_dx;:  0.35647`_0.00675
		prm  C3_y       =    0.31900 + C3_dy;:  0.31182`_0.00675
		prm  C3_z       = 1/2 + C3_dz;:  0.50589`_0.00362
		prm  C4_x       =    0.68100 + C4_dx;:  0.72595`_0.00675
		prm  C4_y       =    0.31900 + C4_dy;:  0.35612`_0.00675
		prm  C4_z       = 1/2 + C4_dz;:  0.49952`_0.00620
		prm  C5_x       = 0 + C5_dx;:  0.05594`_0.00936
		prm  C5_y       = 0 + C5_dy;:  0.03727`_0.00936
		prm  C5_z       =    0.18100 + C5_dz;:  0.18573`_0.00513
		prm  C6_x       = 1/2 + C6_dx;:  0.52715`_0.00936
		prm  C6_y       = 1/2 + C6_dy;:  0.52939`_0.00936
		prm  C6_z       =    0.68100 + C6_dz;:  0.68824`_0.00513
		prm !Cu1_1_x    = 0;:  0.00000
		prm !Cu1_1_y    = 0;:  0.00000
		prm !Cu1_1_z    = 1/2;:  0.50000
		prm !Cu2_1_x    = 1/2;:  0.50000
		prm !Cu2_1_y    = 1/2;:  0.50000
		prm !Cu2_1_z    = 0;:  0.00000
		prm !Fe1_1_x    = 0;:  0.00000
		prm !Fe1_1_y    = 0;:  0.00000
		prm !Fe1_1_z    = 0;:  0.00000
		prm !Fe2_1_x    = 1/2;:  0.50000
		prm !Fe2_1_y    = 1/2;:  0.50000
		prm !Fe2_1_z    = 1/2;:  0.50000
		prm  K1_x       = 0 + K1_dx;: -0.03123`_0.00173
		prm  K1_y       = 1/2 + K1_dy;:  0.54256`_0.00173
		prm  K1_z       = 1/4 + K1_dz;:  0.24716`_0.00201
		prm  K2_x       = 1/2 + K2_dx;:  0.49087`_0.00173
		prm  K2_y       = 0 + K2_dy;:  0.04391`_0.00173
		prm  K2_z       = 1/4 + K2_dz;:  0.25374`_0.00201
		prm  N1_x       =    0.70500 + N1_dx;:  0.65378`_0.00600
		prm  N1_y       =    0.70500 + N1_dy;:  0.74925`_0.00600
		prm  N1_z       = 0 + N1_dz;:  0.10111`_0.00230
		prm  N2_x       =    0.29500 + N2_dx;:  0.26728`_0.00600
		prm  N2_y       =    0.70500 + N2_dy;:  0.68030`_0.00600
		prm  N2_z       = 0 + N2_dz;: -0.00129`_0.00515
		prm  N3_x       =    0.20500 + N3_dx;:  0.25742`_0.00600
		prm  N3_y       =    0.20500 + N3_dy;:  0.17834`_0.00600
		prm  N3_z       = 1/2 + N3_dz;:  0.54193`_0.00230
		prm  N4_x       =    0.79500 + N4_dx;:  0.85058`_0.00600
		prm  N4_y       =    0.20500 + N4_dy;:  0.24206`_0.00600
		prm  N4_z       = 1/2 + N4_dz;:  0.51858`_0.00515
		prm  N5_x       = 0 + N5_dx;:  0.02603`_0.00748
		prm  N5_y       = 0 + N5_dy;:  0.01615`_0.00748
		prm  N5_z       =    0.29500 + N5_dz;:  0.30244`_0.00419
		prm  N6_x       = 1/2 + N6_dx;:  0.51056`_0.00748
		prm  N6_y       = 1/2 + N6_dy;:  0.52033`_0.00748
		prm  N6_z       =    0.79500 + N6_dz;:  0.80562`_0.00419


		prm !C1_occ     = 1;:  1.00000
		prm !C2_occ     = 1;:  1.00000
		prm !C3_occ     = 1;:  1.00000
		prm !C4_occ     = 1;:  1.00000
		prm !C5_occ     = 1;:  1.00000
		prm !C6_occ     = 1;:  1.00000
		prm !Cu1_1_occ  = 1;:  1.00000
		prm !Cu2_1_occ  = 1;:  1.00000
		prm !Fe1_1_occ  = 1;:  1.00000
		prm !Fe2_1_occ  = 1;:  1.00000
		prm !K1_occ     = 1 + K1_do;:  0.94603
		prm !K2_occ     = 1 + K2_do;:  0.98576
		prm !N1_occ     = 1;:  1.00000
		prm !N2_occ     = 1;:  1.00000
		prm !N3_occ     = 1;:  1.00000
		prm !N4_occ     = 1;:  1.00000
		prm !N5_occ     = 1;:  1.00000
		prm !N6_occ     = 1;:  1.00000
'}}}

'{{{mode-dependent sites
		site C1       num_posns  2  x = C1_x;:0.73214`_0.00675 y = C1_y;:0.85068`_0.00675 z = C1_z;:0.02857`_0.00362 occ C      = C1_occ;:1.00000 	beq btm  2.07505`_0.03855
		site C2       num_posns  2  x = C2_x;:0.09978`_0.00675 y = C2_y;:0.71892`_0.00675 z = C2_z;:-0.02275`_0.00620 occ C      = C2_occ;:1.00000 	beq btm  2.07505`_0.03855
		site C3       num_posns  2  x = C3_x;:0.35647`_0.00675 y = C3_y;:0.31182`_0.00675 z = C3_z;:0.50589`_0.00362 occ C      = C3_occ;:1.00000 	beq btm  2.07505`_0.03855
		site C4       num_posns  2  x = C4_x;:0.72595`_0.00675 y = C4_y;:0.35612`_0.00675 z = C4_z;:0.49952`_0.00620 occ C      = C4_occ;:1.00000 	beq btm  2.07505`_0.03855
		site C5       num_posns  2  x = C5_x;:0.05594`_0.00936 y = C5_y;:  0.03727`_0.00936 z = C5_z;:0.18573`_0.00513 occ C      = C5_occ;:1.00000 	beq btm  2.07505`_0.03855
		site C6       num_posns  2  x = C6_x;:0.52715`_0.00936 y = C6_y;:0.52939`_0.00936 z = C6_z;:0.68824`_0.00513 occ C      = C6_occ;:1.00000 	beq btm  2.07505`_0.03855
		site Cu1_1    num_posns  1  x = Cu1_1_x;:0.00000 y = Cu1_1_y;:0.00000 z = Cu1_1_z;:0.50000 occ Cu     = Cu1_1_occ;:1.00000 beq btm  2.07505`_0.03855
		site Cu2_1    num_posns  1  x = Cu2_1_x;:0.50000 y = Cu2_1_y;:0.50000 z = Cu2_1_z;:0.00000 occ Cu     = Cu2_1_occ;:1.00000 beq btm  2.07505`_0.03855
		site Fe1_1    num_posns  1  x = Fe1_1_x;:0.00000 y = Fe1_1_y;:0.00000 z = Fe1_1_z;:0.00000 occ Fe     = Fe1_1_occ;:1.00000 beq btm  2.07505`_0.03855
		site Fe2_1    num_posns  1  x = Fe2_1_x;:0.50000 y = Fe2_1_y;:0.50000 z = Fe2_1_z;:0.50000 occ Fe     = Fe2_1_occ;:1.00000 beq btm  2.07505`_0.03855
		site K1       num_posns  2  x = K1_x;:-0.03123`_0.00173 y = K1_y;:0.54256`_0.00173 z = K1_z;:0.24716`_0.00201 occ K      = K1_occ;:0.94603 beq @  6.78523`_0.27220
		site K2       num_posns  2  x = K2_x;:0.49087`_0.00173 y = K2_y;:0.04391`_0.00173 z = K2_z;:0.25374`_0.00201 occ K      = K2_occ;:0.98576 beq @  5.82490`_0.29240
		site N1       num_posns  2  x = N1_x;:0.65378`_0.00600 y = N1_y;:0.74925`_0.00600 z = N1_z;:0.10111`_0.00230 occ N      = N1_occ;:1.00000 	beq btm  2.07505`_0.03855
		site N2       num_posns  2  x = N2_x;:0.26728`_0.00600 y = N2_y;:0.68030`_0.00600 z = N2_z;: -0.00129`_0.00515 occ N      = N2_occ;:1.00000 	beq btm  2.07505`_0.03855
		site N3       num_posns  2  x = N3_x;:0.25742`_0.00600 y = N3_y;:0.17834`_0.00600 z = N3_z;:0.54193`_0.00230 occ N      = N3_occ;:1.00000 	beq btm  2.07505`_0.03855
		site N4       num_posns  2  x = N4_x;:0.85058`_0.00600 y = N4_y;:0.24206`_0.00600 z = N4_z;:0.51858`_0.00515 occ N      = N4_occ;:1.00000 	beq btm  2.07505`_0.03855
		site N5       num_posns  2  x = N5_x;:0.02603`_0.00748 y = N5_y;:  0.01615`_0.00748 z = N5_z;:0.30244`_0.00419 occ N      = N5_occ;:1.00000 	beq btm  2.07505`_0.03855
		site N6       num_posns  2  x = N6_x;:0.51056`_0.00748 y = N6_y;:0.52033`_0.00748 z = N6_z;:0.80562`_0.00419 occ N      = N6_occ;:1.00000 	beq btm  2.07505`_0.03855
'}}}

'{{{difference restraints for interconnected rigid bodies
'}}}

'{{{macros for calculations involving the lattice parameters

	'Takes non-refinable undistorted cell parameters, and variable strains as input.
	'Returns strained cell parameters
	macro straincell(pa0, pb0, pc0, pal0, pbe0, pga0)
	{
		prm  !radian  57.2957795
		prm  palpha0 = pal0/radian;
		prm  pbeta0  = pbe0/radian;
		prm  pgamma0 = pga0/radian;
		'parent-lattice basis vectors in cartesian coords
		prm  zzz  = (Cos(palpha0)- Cos(pbeta0)*Cos(pgamma0))/Sin(pgamma0);
		prm  a0x = pa0;
		prm  b0x = pb0*Cos(pgamma0);
		prm  b0y = pb0*Sin(pgamma0);
		prm  c0x = pc0*Cos(pbeta0);
		prm  c0y = pc0*zzz;
		prm  c0z = pc0*Sqrt(1 - Cos(pbeta0)^2 - zzz^2);
	}

	'Use basis-transformation matrix to transform from parent-cell to supercell parameters
	macro celltransform(t11, t12, t13, t21, t22, t23, t31, t32, t33)
	{
		prm  !radian  57.2957795

		'parent-lattice basis vectors in cartesian coords
		prm  pv11 = a0x*(pe1 + 1);
		prm  pv21 = a0x*(pe6/2);
		prm  pv31 = a0x*(pe5/2);
		prm  pv12 = b0x*(pe1 + 1) + b0y*(pe6/2);
		prm  pv22 = b0x*(pe6/2)   + b0y*(pe2 + 1);
		prm  pv32 = b0x*(pe5/2)   + b0y*(pe4/2);
		prm  pv13 = c0x*(pe1 + 1) + c0y*(pe6/2) + c0z*(pe5/2);
		prm  pv23 = c0x*(pe6/2)+ c0y*(pe2 + 1) + c0z*(pe4/2);
		prm  pv33 = c0x*(pe5/2)   + c0y*(pe4/2) + c0z*(pe3 + 1);

		'supercell basis vectors in cartesian coords
		prm  sv11 = (t11)*pv11 + (t12)*pv12 + (t13)*pv13;
		prm  sv21 = (t11)*pv21 + (t12)*pv22 + (t13)*pv23;
		prm  sv31 = (t11)*pv31 + (t12)*pv32 + (t13)*pv33;
		prm  sv12 = (t21)*pv11 + (t22)*pv12 + (t23)*pv13;
		prm  sv22 = (t21)*pv21 + (t22)*pv22 + (t23)*pv23;
		prm  sv32 = (t21)*pv31 + (t22)*pv32 + (t23)*pv33;
		prm  sv13 = (t31)*pv11 + (t32)*pv12 + (t33)*pv13;
		prm  sv23 = (t31)*pv21 + (t32)*pv22 + (t33)*pv23;
		prm  sv33 = (t31)*pv31 + (t32)*pv32 + (t33)*pv33;

		'distorted supercell parameters
		prm  sa = Sqrt(sv11^2+sv21^2+sv31^2);
		prm  sb = Sqrt(sv12^2+sv22^2+sv32^2);
		prm  sc = Sqrt(sv13^2+sv23^2+sv33^2);
		prm  salpha = ArcCos((sv12*sv13+sv22*sv23+sv32*sv33)/(sb*sc));
		prm  sbeta  = ArcCos((sv11*sv13+sv21*sv23+sv31*sv33)/(sa*sc));
		prm  sgamma = ArcCos((sv11*sv12+sv21*sv22+sv31*sv32)/(sa*sb));
		prm  sal = salpha*radian;
		prm  sbe = sbeta*radian;
		prm  sga = sgamma*radian;
	}

'}}}

		scale @  0.00178389348`_7.785e-006
		r_bragg  1.49687887
		TCHZ_Peak_Type(pku, 0.17418`_0.00606,pkv, -0.04548`_0.00156,pkw,  0.00226`_0.00008,!pkz, 0.0000,pky, 0.00010`_0.01047_LIMIT_MIN_0.0001,!pkx, 0.0000)
		Phase_Density_g_on_cm3( 2.22935`_0.00896)
		volume vol  522.926`_2.102
		
		
		'Stephens model of anistropic peak broadening  (P.W. Stephens, J. Appl. Cryst. (1999) 32, 281-9)
		prm s400  2227.30259`_112.35959
		prm s040  1108.56876`_46.07284
		prm s004  4.05381`_1.12824
		prm s220 -2857.48130`_104.84853
		prm s202  231.30032`_41.55238
		prm s022  149.08446`_44.62496
		prm s301  359.19379`_161.64869
		prm s121 -535.82444`_156.58440
		prm s103 -24.66505`_8.50197
		prm eta  0.72029`_0.01641 min 0 max 1
		
		Stephens_monoclinic(s400, s040, s004, s220, s202, s022, s301, s121, s103, eta)

	Distance_Restrain(C1 N1, 1.15, 1.20203`_0.05578, 0.02, 10)
	Distance_Restrain(C2 N2, 1.15, 1.24722`_0.06348, 0.02, 10)	
	Distance_Restrain(C3 N3, 1.15, 1.29859`_0.06073, 0.02, 10)
	Distance_Restrain(C4 N4, 1.15, 1.19795`_0.05827, 0.02, 10)
	Distance_Restrain(C5 N5, 1.15, 1.19076`_0.06598, 0.02, 10)
	Distance_Restrain(C6 N6, 1.15, 1.17393`_0.06585, 0.02, 10)
	'Distance_Restrain(C1 Fe1_1, 1.87, 8.69835, 0.02, 10)
	'Distance_Restrain(C2 Fe1_1, 1.87, 5.83199, 0.02, 10)
	Distance_Restrain(C5 Fe1_1, 1.87, 1.91247`_0.05128, 0.02, 10)
	Distance_Restrain(C3 Fe2_1, 1.87, 1.77929`_0.04556, 0.02, 10)
	Distance_Restrain(C4 Fe2_1, 1.87, 1.88172`_0.04311, 0.02, 10)
	Distance_Restrain(C6 Fe2_1, 1.87, 1.89358`_0.05103, 0.02, 10)
	Distance_Restrain(Cu2_1 N1, 2.34, 2.41533`_0.03945, 0.02, 10)
	Distance_Restrain(Cu2_1 N2, 2.00, 2.06333`_0.03922, 0.02, 10)
	Distance_Restrain(Cu1_1 N5, 2.00, 1.97482`_0.04164, 0.02, 10)
	Distance_Restrain(Cu1_1 N3, 2.34, 2.38726`_0.04158, 0.02, 10)
	'Distance_Restrain(Cu1_1 N4, 2.00, 6.28565, 0.02, 10)
	'Distance_Restrain(Cu2_1 N6, 2.00, 7.88009, 0.02, 10)
	
	

	

		
		
C_matrix_normalized
{
                             1   2   3   4   5   6   7   8   9  10  11  12  13  14  15  16  17  18  19  20  21  22  23  24  25  26  27  28  29  30  31  32  33  34  35  36  37  38  39  40  41  42  43  44  45  46  47  48  49  50  51  52  53  54  55  56  57  58  59  60  61  62  63  64  65  66  67  68  69  70  71  72  73  74  75  76  77  78  79  80  81  82  83  84  85  86  87  88  89
bkg29054288            1:  100 -20  42 -24  46 -25  34 -25  24 -16  22 -22  23  -5  22 -16  21  -4  14  -6  13 -12 -14  -4  18  19  -2   2  -2  -3  -6   1   2  -2  -1   1  -8 -11  -2   3  -2  -8  10   9  -1  -1   2   2   4  -1  14  -7  -3  -6  -0 -11 -22  -2   1   1  12  -0   0   1   4  -4 -10  -2   5   3  -6  -3  -1  -1 -15  -9  10 -10 -11  10   1  13  -6   5   7   5  -5  -5 -13
bkg29065808            2:  -20 100 -33  61 -28  50 -27  38 -24  35 -22  28 -17  29 -13  26 -10  23  -6  20  -3  15  13  -2  13  25  -1   1  -1  -3  -1   1   1   0   1  -2  -5  -4  -2   8  -6  -5  -2  10   2  -2   4  -1   2   0   8  -6   4  -2  -7  -6 -10  -4   2  -1   4   2   1   2   2   4   3   7  -1   1  -3  -2  -4  -3  -7  -6   5  -6  -1   2  -4   1  -0   1   1   6  -5  -4  -2
bkg29051984            3:   42 -33 100 -35  59 -24  49 -21  44 -23  33 -13  29 -21  27  -4  25 -13  21  -5  18   9  30  -0   1  13   2  -2   2  -1   3   1  -2   1   6  -4  -2   7  -4   4  -2   3 -17   2   6   2  -6  -0   0   4  -4  -3  11   5  -7   5  10  -6   3  -3  -7   4   1   8  -4  10   9   7  -6  -6   9   1  -1  -5   6   1  -2   2   6  -4  -2  -8   2  -2  -4   2  -2   0   9
bkg29062480            4:  -24  61 -35 100 -36  65 -23  54 -21  47 -19  37 -19  28 -15  32 -11  23 -12  22  -3  15  -1   1  -0  -8  -0   0  -0   1  -0   2   0 -10  13  -2  -6  -0  -3  -4  -1  -0  -6   2   4   0 -11   6  -2   2  -2  -9  14   8   1  -2   5  -9  11  -3  -5  -0  -1  12   1   5   0  -2  -7  -2   9  -3   1  -4   3   1  -1   1  -0   0   6   0  -3   2  -1   1  -1   2  -2
bkg29052240            5:   46 -28  59 -36 100 -37  65 -24  51 -20  45 -20  34 -15  31 -16  28 -11  22  -9  16  -5 -15  -5   6 -15  -1   1  -1  -0  -2   2   1 -11   9  -0  -9  -8  -0  -2  -5  -4   7   6  -0  -3  -7   5   2   1  -1 -10  11   9  -1 -11  -3  -5  11  -1   4  -0  -5   6   4  -2  -6   2  -4   5   4  -5   2  -5  -0  -2   2  -2  -5   0   4   5   0   1   3   2  -3   1  -1
bkg29065040            6:  -25  50 -24  65 -37 100 -37  64 -21  52 -21  46 -17  33 -17  33 -15  27  -7  22  -8  18  -2  -7   4  -9  -1   1  -1  -1  -1   2   1  -6   9   6  -4   4   1  -1  -5   4   2  -3  -1  -2  -1   9   1   9  -8  -6   3   2  -1  -1   3  -4   9   7  -0   4  -6  -1   1   2  -8  -2   2  -1   2  -2   1 -12   6  -1   1  -1  -2  -1  -1   2   2  -0   1   0  -1   1   6
bkg29060432            7:   34 -27  49 -23  65 -37 100 -33  61 -22  52 -18  40 -18  33 -15  29 -12  22  -8  18  -6  -7 -10   7 -13   0  -0   0   1   2   1  -0  -8   8   3  -5   8  -2  -6  -6   2   5  -9   0   0  -8  10  -5  10  -9  -9   4   4  12  -1   4  -9   6   3  -1  -1  -2   6   1  -4  -1   2  -6  -2   9  -3   0 -10   9  -0   0   0   1   1   0   0  -1  -2   2  -4   4   5  -3
bkg29061968            8:  -25  38 -21  54 -24  64 -33 100 -32  64 -17  50 -20  39 -17  34 -14  27 -13  22  -9  15  -5  -2   1 -16   1  -1   1   3   4   0  -1  -7   9   2   0   2  -1 -15  -5   3   3 -13   6  -4 -15   1  -9   5  -9  -9   9   5   8  -2   5  -4   8  -0  -6  -6  -7   7   4  -1  -0   0  -7   0  16  -4   2  -7  10   2  -2   2   5   1  -2  -4  -1  -3  -1  -7   7   4  -3
bkg29060688            9:   24 -24  44 -21  51 -21  61 -32 100 -34  56 -17  47 -21  37 -15  28 -13  23 -14  17  -0  -4   0  -1 -13   0  -0   0   4  -2   2  -0  -8   5   1   0   3   0 -11   0   8  -0  -5   4 -10 -13  -2   1  -0  -6  -3   8   5  -1  -6  -3  -3   5  -1  -2   0 -15   3  -1   5  -7   3   4   2  13  -6   0  -6   4   2  -1   1  -6   7   4   5  -8   4   1  -3   2   1   5
bkg29058640           10:  -16  35 -23  47 -20  52 -22  64 -34 100 -34  59 -21  45 -20  36 -18  31 -12  22 -11  13 -11  -5   4 -14  -1   1  -1  -0  -1   2   1  -9   1   0  -0   0  -1  -3  -4  -0   7  -4  -6  -8  -6   4  -3  -0  -2  -6   7   4   4  -4  -5  -6   1  -1   2   2 -12  -0   1   1  -1  -2  -1   5   6  -1  -1  -4  -0  -0   1  -0  -4   1   3   4  -1   0   2  -1   0   2  -0
bkg29061200           11:   22 -22  33 -19  45 -21  52 -17  56 -34 100 -33  54 -19  44 -20  34 -16  26 -11  12 -11 -11  -8   5 -17  -0   0  -0  -2   2   1   0  -2   5   6  -2  -2  -7 -10  -2  -5   6  -7  -0   4 -11   7  -5   9  -8  -9   0   0  12   6   4  -1   4   6   1  -4  -2   3   3  -8  -4  -5  -2  -4  12   3   5  -5   8   3  -2   2   6  -6  -3  -4   6  -5   0  -5   5   4  -4
bkg29052752           12:  -22  28 -13  37 -20  46 -18  50 -17  59 -33 100 -29  51 -21  45 -19  33 -15  21 -10  20   2   1  -4  -8  -1   1  -1   3   1   1   1  -2  11  12   1   9  -2 -10  -1   7  -3  -4  10   0  -7   6  -3   7 -12  -5   1  -3   6   6   7  -0  10  12  -5  -0   2   2   0   2   4  -1   1  -8   9   0   0  -9  14   3  -3   2   0   5  -1  -1  -6  -1  -0  -4   4   3   3
bkg29058896           13:   23 -17  29 -19  34 -17  40 -20  47 -21  54 -29 100 -30  54 -21  39 -17  26 -18  16  -6  -6   4  -7  -4  -1   1  -1   1   0   1   1   2   1  11   1  12   4  -5  -2  13   4 -10   5  -6  -3  -1   2  -7  -6  -3   1   5   2  -4  -2   4   0  10   4   5  -1  -5   0   2  -4  -2  12  -0   4   2  -1   0   6  -1   2  -2  -6   8  -1   6  -6   1   3  -6   5   0   2
bkg29064528           14:   -5  29 -21  28 -15  33 -18  39 -21  45 -19  51 -30 100 -30  49 -20  37 -18  25 -20   8 -16   3  -4  -6  -4   4  -4  -5   0   0   4  -2  -0   9   2  -3   4 -10  -8   1  11  -4   3  -5  -0 -12   1 -11   0  -4  -5   5   4  -4  -3  -1   1   8   9   5  -4 -14   8   3 -17   1  18   5   2  -3  -1  11  -4  -1   1  -1   5  -3 -10  -3   7  -5   3  -4   5  -1  -7
bkg29053520           15:   22 -13  27 -15  31 -17  33 -17  37 -20  44 -21  54 -30 100 -35  50 -21  34 -18  19 -11  -8  -1   0  -7  -5   5  -5  -0  -5   1   5  -6   2   4  -0 -10  -3 -11  -5 -11   7   1   5  -5  -2  -7   0  -5   0  -2  -4   0   2   0   3  -8   1   3   6   6  -3  -1   2   3  -4  -2   7   3   3  -4   3   5  -2   1  -1   2   3   2  -6  -3   0  -4   4   2  -1  -1  -6
bkg29055056           16:  -16  26  -4  32 -16  33 -15  34 -15  36 -20  45 -21  49 -35 100 -38  51 -18  36 -12  29  16   4  -1   5  -1   1  -1   1  -2   1   1   4   6   5   1   1  -1  -2   0  -3 -10  -2   8  -2  -2   6   1   2  -4  -3   2   1  -4   3  10   2   5   3  -6   4   2   7  -4   7   5  -3  -4  -1   4   4  -1  -3   5   1  -1   1   4  -0  -2  -5  -1  -1  -2   2  -2  -0   2
bkg29062224           17:   21 -10  25 -11  28 -15  29 -14  28 -18  34 -19  39 -20  50 -38 100 -35  48 -16  31  -8   3  -1   4   3   3  -3   3   1   2  -0  -3   6   1  -4  -8   3  -4   3   7   6  -2   1   2   6  -6   2  11  -1   2  -2  -2   1   0  -1  -1   5   1  -2   3   1   3   2  -2  -4  -6   7  -3  -2   5   1   4   1  -0   0  -0   0  -1  -1   4   1  -0   2  -1  -0  -1  -2   1
bkg29062736           18:   -4  23 -13  23 -11  27 -12  27 -13  31 -16  33 -17  37 -21  51 -35 100 -32  49 -14  26  -5  -5   5  -0   2  -2   2   3   1   0  -2  -2   1  -4  -6  -5   1   5   3  -1  10  -8  -6   0  -1  -3   3  -2   7   1  -2  -8   4   1  -9  -0   3  -3   3  -2  -1  -3   3  -7  -1  -1  -7   4  -2  -4   9  -3  -6  -1   1  -0  -4   2   4   4  -3   1   2  -1  -0  -1   3
bkg29056336           19:   14  -6  21 -12  22  -7  22 -13  23 -12  26 -15  26 -18  34 -18  48 -32 100 -31  41  -2   4  -9   8   4  -0   0  -0   1  -1  -1   0   3   2   1  -1  -5   4   7  -4 -11   2  -5  -5   1   4   1   0   7   1   3  -3  -6   1   4  -5   3   2   2  -1  -4  -1  -0   2  -5  -7   7  -1   1  -4  -3   0  -8  -4  -2   2  -1   1  -2  -4  -2   3  -1   1  -1  -0   3   4
bkg29062992           20:   -6  20  -5  22  -9  22  -8  22 -14  22 -11  21 -18  25 -18  36 -16  49 -31 100 -28  41   7 -11  11   5  -0   0  -0  -1   2  -1   0   1   3  -4   4   2  -1   6  -2  -4  -2  -4  -1   5   7   4  -7  13  -3   1   0  -5  -6   4   4  -3   3  -3 -10   0  -1  -0   3   7   6   7  -6  -4  -5   6  -5  -9   3  -2   2  -2   7  -4  -1  -6   3  -1  -3   5  -4   1  -4
bkg29055824           21:   13  -3  18  -3  16  -8  18  -9  17 -11  12 -10  16 -20  19 -12  31 -14  41 -28 100 -19   7 -17  19   5   5  -5   5   7  -1  -1  -5   3   7 -12  -7   2  -8   8   2   3  -1   2   1  10  -1   4   6   9  -1   0  10   1  -5  -8  -8   0   6 -10  -6  -4   2   9  -1  -3   4  12  -6  -9  -1   2   1 -14   4  -2   2  -2  -8   8  12   7 -11   8  -1   4  -4  -3   2
bkg29066064           22:  -12  15   9  15  -5  18  -6  15  -0  13 -11  20  -6   8 -11  29  -8  26  -2  41 -19 100  26   4   2  12   3  -3   3   2   4  -0  -3   3  20   1   5   3   7   7  -7   4 -12   4   6  -1   8   2  -2   1  -2  -3  13  -3  -5  -1   0   3  21   0 -18  -7   2  -1   6  10   4   5  -6  -3  -7  -2 -10 -12   4  -1   0  -0   5  -1  -1  -6  -1   3  -7   1  -0  -0   9
scale23232624_        23:  -14  13  30  -1 -15  -2  -7  -5  -4 -11 -11   2  -6 -16  -8  16   3  -5   4   7   7  26 100  15   4  75  11 -11  11   1   9  -3 -11  29   1 -11  11  27   1  28   5  15 -56  10   2  -7  12  -4  -3   5  -6   4  -1 -14 -18  24   3  16  -1  -7 -19  -1  17  17 -18  14  42  13 -32   3  -8   8 -11   2  16   0  -2   2   7  -4   2 -11  -1   5 -15   6  -5  -2  19
beq259314944_         24:   -4  -2  -0   1  -5  -7 -10  -2   0  -5  -8   1   4   3  -1   4  -1  -5  -9 -11 -17   4  15 100 -77  11   0  -0   0  -2  -1  -2  -0  10   2  14  -2  10   2  -9   6   7 -18  16   8  -1  -2  -8   7 -33  14  -4  -6  24   7 -11  18  15   5   8   2   9   9  -5   0  11  -3 -27  10  -3   3 -12  -5  38 -12  -1   1  -1   4  -1  -4  -4   0   3  -4  -0   0  -5  -1
beq25864560_          25:   18  13   1  -0   6   4   7   1  -1   4   5  -4  -7  -4   0  -1   4   5   8  11  19   2   4 -77 100   1   2  -2   2  -0   4   3  -2  -7   3 -22 -11 -15  -9  10 -15 -14  14  -7  -3 -10  -2   5 -11  30 -12 -20   7 -31  -6  -1 -47 -14   1 -16  -2  -8 -21   3   4  -3   6  26 -16   9   0  -1   3 -41  12  -4   4  -4  -2   4   4   3  -4   1  -0   8  -6   4  -3
btm                   26:   19  25  13  -8 -15  -9 -13 -16 -13 -14 -17  -8  -4  -6  -7   5   3  -0   4   5   5  12  75  11   1 100   6  -6   6  -3   0  -4  -6  34  -8  -4  13  15   6  33   8   8 -44  16  -1  -3  22  -6   5   1  10  13 -15 -17 -20  18  -5  23  -7   0  -6  -0  23  10 -12   4  33  11 -23   5 -22  14 -11   9  -2  -8   7  -7  -6   3   2   4  -3   8  -5   9  -7 -11   7
s1                    27:   -2  -1   2  -0  -1  -1   0   1   0  -1  -0  -1  -1  -4  -5  -1   3   2  -0  -0   5   3  11   0   2   6 100-100 100   7  19  -2-100   4  -5  -2   3  20   0   5   8  25  -7   1  -6   5   1  -1  10  -6   1   6   0  -5  -2   3 -10   5  -3   1  -0 -21   4   9  -7 -24   4  -2  -9  -1  -0   4   2   6   1  19 -20  20  12  -2  -7 -14  -0  12 -29  -3   6  -8   5
s2                    28:    2   1  -2   0   1   1  -0  -1  -0   1   0   1   1   4   5   1  -3  -2   0   0  -5  -3 -11  -0  -2  -6-100 100-100  -7 -19   2 100  -4   5   1  -3 -20  -0  -5  -8 -25   7  -1   6  -5  -1   1 -10   6  -1  -6  -0   5   2  -3  10  -5   3  -1   0  22  -4  -9   7  24  -4   2   9   1   0  -4  -2  -6  -1 -19  20 -20 -12   2   7  14   0 -12  29   3  -6   8  -5
s3                    29:   -2  -1   2  -0  -1  -1   0   1   0  -1  -0  -1  -1  -4  -5  -1   3   2  -0  -0   5   3  11   0   2   6 100-100 100   7  19  -2-100   4  -5  -2   3  20   0   5   8  25  -7   1  -6   5   1  -1  10  -6   1   6   0  -5  -2   2 -10   5  -3   1  -0 -22   4   9  -7 -24   4  -2  -9  -1  -0   4   2   6   1  19 -20  20  12  -2  -7 -14  -0  12 -29  -3   6  -8   5
s4                    30:   -3  -3  -1   1  -0  -1   1   3   4  -0  -2   3   1  -5  -0   1   1   3   1  -1   7   2   1  -2  -0  -3   7  -7   7 100  -2 -16  -7   4   3   1   3   7   5  -9   9   9   4  -3  -4   6  -3  -3   8 -11  -1  16  -5  -6  -1  -3  -8   6   6   3 -13  -8   2   4  -8 -14  -4   2  -1  -0   2  -1   1   5   1   3  -3   4   8  52  14  -5 -61  29 -28 -23  19  13 -30
s5                    31:   -6  -1   3  -0  -2  -1   2   4  -2  -1   2   1   0   0  -5  -2   2   1  -1   2  -1   4   9  -1   4   0  19 -19  19  -2 100 -12 -19   0   7  -6   0  10   8   1  -9  10   0  -1  -6   6   2  -3 -11  -4  -5  -2   2  -3  -4   2  -3  -1   6  -4 -19 -14   8  -4   8 -10   2   4  -5  -0  -4  -9 -10   2   7   4  -5   5  12  -8  -7 -15   5   3 -27  -5   9   8  14
s6                    32:    1   1   1   2   2   2   1   0   2   2   1   1   1   0   1   1  -0   0  -1  -1  -1  -0  -3  -2   3  -4  -2   2  -2 -16 -12 100   2  -7   6   7  -7  -9  -8   4  -3  -8  -5   4   5 -11  -9   2  -5   0  -1  -5   9   5   0  -6  -1  -7   4   5  11  10 -10   5   3  11   4  -4  -2   5   7  -2   1  -3   1   7  -6   6  -7   1  -5   7   3  -8  15  -2   3  -8   3
a0x                   33:    2   1  -2   0   1   1  -0  -1  -0   1   0   1   1   4   5   1  -3  -2   0   0  -5  -3 -11  -0  -2  -6-100 100-100  -7 -19   2 100  -4   5   1  -3 -20  -0  -5  -8 -25   7  -1   6  -5  -1   1 -10   6  -1  -6  -0   5   2  -2  10  -5   3  -1   0  22  -4  -9   7  24  -4   2   9   1   0  -4  -2  -6  -1 -19  20 -20 -12   2   7  14   0 -12  29   3  -6   8  -5
a1                    34:   -2   0   1 -10 -11  -6  -8  -7  -8  -9  -2  -2   2  -2  -6   4   6  -2   3   1   3   3  29  10  -7  34   4  -4   4   4   0  -7  -4 100  -5  11  24  -1  13  12  34   0  -6 -12  21  17  11 -13  21  -9  -5  24 -51 -40   5  30   9  91  -1  15 -22  16  27   3   7   8 -10  -4  -5   0 -21  19  11  18   8  -1   0  -0   4  -1   8  -4  -3  14 -15   6  -2 -25  -1
a2                    35:   -1   1   6  13   9   9   8   9   5   1   5  11   1  -0   2   6   1   1   2   3   7  20   1   2   3  -8  -5   5  -5   3   7   6   5  -5 100  37 -11  -2  -0  -0 -32   4  -5  12  25   1  -3  -0  -7   3 -14 -29  25  10  -2  -7   7   3  96  34 -35  -8   1   2  38  20 -10   1  -4   4  -1 -18 -20  -9  15  -9   9 -10  -6   7   8   6  -9  10  -3  -2   3  -4   3
a3                    36:    1  -2  -4  -2  -0   6   3   2   1   0   6  12  11   9   4   5  -4  -4   1  -4 -12   1 -11  14 -22  -4  -2   1  -2   1  -6   7   1  11  37 100   2  10  15  -7 -17  14 -20   2  14  -8  13  -1   7 -13  -2  -4 -15  -7   4   2  23  15  38  94  22   3  21   4   5  14  -1 -13  29   2  -6  -3 -12  20   0  -2   3  -4   5  12 -24  -2  -4 -12  10  -5   4   3  -9
a4                    37:   -8  -5  -2  -6  -9  -4  -5   0   0  -0  -2   1   1   2  -0   1  -8  -6  -1   4  -7   5  11  -2 -11  13   3  -3   3   3   0  -7  -3  24 -11   2 100  23  25  13  -9  17  -6  -8   3 -22  33 -19 -18  -8 -12  19  -5 -17   2  15   7  25  -7   2 -57  14  -1  -2  12  26  10  -7   4  16 -16  44 -23  17  12   8  -8   8  13  -3  -9 -13   3  -2 -10 -11  17 -13  -4
a5                    38:  -11  -4   7  -0  -8   4   8   2   3   0  -2   9  12  -3 -10   1   3  -5  -5   2   2   3  27  10 -15  15  20 -20  20   7  10  -9 -20  -1  -2  10  23 100  19   6   0  69 -17  -8  -8  -7  17  10 -17  18 -15  -0   4   5   7  12  11   0  -7  12  -4  -4  14   7 -29  -3  13   1   0  -3   1   9 -33  -6  17  -5   5  -5  -1  10  -5   1  -9  14 -15 -16  12  16   4
a6                    39:   -2  -2  -4  -3  -0   1  -2  -1   0  -1  -7  -2   4   4  -3  -1  -4   1   4  -1  -8   7   1   2  -9   6   0  -0   0   5   8  -8  -0  13  -0  15  25  19 100  15 -14   3  18   8  -9 -45  41  -4  -1  -8  -2   3 -23 -22  -2  12  15  14   4  11  -9  18  24  13  -6  15  -7  -1 -14  44 -50   7 -14   7   1   1  -3   3   9   2 -12 -11  -1  -1  -7   6  -6   4  -1
a7                    40:    3   8   4  -4  -2  -1  -6 -15 -11  -3 -10 -10  -5 -10 -11  -2   3   5   7   6   8   7  28  -9  10  33   5  -5   5  -9   1   4  -5  12  -0  -7  13   6  15 100 -10  -5 -14  29 -28 -27  45  -3   8  -4  12  17  13 -20 -23  12 -18   6   1   3  -5  13  20  18  10   5  29   7 -17  52 -48  16  -9  17 -12  -6   6  -6  -6  -5   4   5   4   1   1  13 -11  -9  12
a8                    41:   -2  -6  -2  -1  -5  -5  -6  -5   0  -4  -2  -1  -2  -8  -5   0   7   3  -4  -2   2  -7   5   6 -15   8   8  -8   8   9  -9  -3  -8  34 -32 -17  -9   0 -14 -10 100   7  -1 -17  -5  31 -31   7  25   4  -0  27 -25  -8  13  16  12  28 -34 -15  18  -4   1   8 -53 -23 -10 -14  -7 -17  18  33  30   2  -1   2  -2   2 -14   4  27  12 -11  21  -9   6 -11  -8   6
a9                    42:   -8  -5   3  -0  -4   4   2   3   8  -0  -5   7  13   1 -11  -3   6  -1 -11  -4   3   4  15   7 -14   8  25 -25  25   9  10  -8 -25   0   4  14  17  69   3  -5   7 100 -20 -15  -1   3   8  -2   8  -2  -2 -10  15   2   9  10   2   9   1  16  -1 -13   8   3 -23 -12   5   0   9  -8   4   6   1   9   6  -1   3  -3 -11  14   6  13 -14  18 -13 -13  10  -1   8
a10                   43:   10  -2 -17  -6   7   2   5   3  -0   7   6  -3   4  11   7 -10  -2  10   2  -2  -1 -12 -56 -18  14 -44  -7   7  -7   4   0  -5   7  -6  -5 -20  -6 -17  18 -14  -1 -20 100 -20 -35  -3   1   4  12  -3   2   0  -1  -3  19  -9 -14  -9  -2 -26  -1   6 -10 -13  21 -14 -58  -0  21  12 -10  -6   5  -9 -18  -4   4  -4   6   2  -1  -4  -2   1  -1   5  -6  -2 -14
a11                   44:    9  10   2   2   6  -3  -9 -13  -5  -4  -7  -4 -10  -4   1  -2   1  -8  -5  -4   2   4  10  16  -7  16   1  -1   1  -3  -1   4  -1 -12  12   2  -8  -8   8  29 -17 -15 -20 100   9 -13  19   3  13 -21  23   6  10   7 -40 -20  -4 -13  15   4   8   6  10   7   5   9  13  -0  -3  15 -22  -5 -27  23 -22  -1   1  -1  -3  -1  -0   2   1   1   0  12  -9  -4   3
a12                   45:   -1   2   6   4  -0  -1   0   6   4  -6  -0  10   5   3   5   8   2  -6  -5  -1   1   6   2   8  -3  -1  -6   6  -6  -4  -6   5   6  21  25  14   3  -8  -9 -28  -5  -1 -35   9 100   0 -16   1 -14   2  -5 -12  -8   1   5 -14  22  25  24  19 -11  15 -15  -0   7  29  13  -8 -12 -13  25  -7   2 -12  16   2  -2   2  -1   3  -9   1   1   2   1 -13  16 -11  -1
a13                   46:   -1  -2   2   0  -3  -2   0  -4 -10  -8   4   0  -6  -5  -5  -2   6   0   1   5  10  -1  -7  -1 -10  -3   5  -5   5   6   6 -11  -5  17   1  -8 -22  -7 -45 -27  31   3  -3 -13   0 100 -10   5  12   4   7  11 -11   5   5   5   5  11  -4  -4  -8 -23  36 -25  -5 -25 -13   7  23 -81   8  -1  21  -1  -3  -0  -0   1   4 -10   9  -6   6   7  -8  -4   0  -1   1
a14                   47:    2   4  -6 -11  -7  -1  -8 -15 -13  -6 -11  -7  -3  -0  -2  -2  -6  -1   4   7  -1   8  12  -2  -2  22   1  -1   1  -3   2  -9  -1  11  -3  13  33  17  41  45 -31   8   1  19 -16 -10 100   1 -12  -5   9  12 -21 -26 -18   9  -3   8  -2  14  -9  13  23 -38  -5  18  17   4  15  13 -87   9 -24  15  -5   3  -3   4  11  -1 -18 -11   5  -7  -2   9  -7   1  -3
a15                   48:    2  -1  -0   6   5   9  10   1  -2   4   7   6  -1 -12  -7   6   2  -3   1   4   4   2  -4  -8   5  -6  -1   1  -1  -3  -3   2   1 -13  -0  -1 -19  10  -4  -3   7  -2   4   3   1   5   1 100   6  33 -21  -8  -2   4  10  -3  11 -13  -2  -3   4   6 -10   3 -24 -19  -2  -9 -22 -15  -4  11  15 -37  23  -1   3  -2 -16   1  11  18  -0  -0   9  -0  -2   6   9
a16                   49:    4   2   0  -2   2   1  -5  -9   1  -3  -5  -3   2   1   0   1  11   3   0  -7   6  -2  -3   7 -11   5  10 -10  10   8 -11  -5 -10  21  -7   7 -18 -17  -1   8  25   8  12  13 -14  12 -12   6 100 -35  16  10 -15   1 -20 -10   9  21  -4   4  16  14  11  10  -1 -34 -30  21   5   7  -0  17  40  23 -22   4  -4   4  -7  -5  20   5  -1   3   3  23 -26 -26   7
a17                   50:   -1   0   4   2   1   9  10   5  -0  -0   9   7  -7 -11  -5   2  -1  -2   7  13   9   1   5 -33  30   1  -6   6  -6 -11  -4   0   6  -9   3 -13  -8  18  -8  -4   4  -2  -3 -21   2   4  -5  33 -35 100 -15 -16   3  -4  18  16   5 -13  -2 -12  -0  -9  -4   4 -19   5   9   1 -14 -21  16   3 -12 -72  16  -1   1  -1  -1   1  -7   2   3  -6   6   0  -2  17  -0
a18                   51:   14   8  -4  -2  -1  -8  -9  -9  -6  -2  -8 -12  -6   0   0  -4   2   7   1  -3  -1  -2  -6  14 -12  10   1  -1   1  -1  -5  -1  -1  -5 -14  -2 -12 -15  -2  12  -0  -2   2  23  -5   7   9 -21  16 -15 100   9  10 -10  -3  -2  -9  -5 -12  -4  21  -1  19   2   0   1   1 -17  12  -2  -6 -16   1  19 -95   1  -1   0   3   3  -7  -4  -1  -3   2   6  -5  -5  -4
a19                   52:   -7  -6  -3  -9 -10  -6  -9  -9  -3  -6  -9  -5  -3  -4  -2  -3  -2   1   3   1   0  -3   4  -4 -20  13   6  -6   6  16  -2  -5  -6  24 -29  -4  19  -0   3  17  27 -10   0   6 -12  11  12  -8  10 -16   9 100 -27 -19 -19  13  -8  20 -26   1  -0  -1  22   2  -4 -14  -3   3   5   1 -20   3  -4  15 -11   1  -1   1  -2   5   6   1  -7   6  -6  -9   8  -0   2
a20                   53:   -3   4  11  14  11   3   4   9   8   7   0   1   1  -5  -4   2  -2  -2  -3   0  10  13  -1  -6   7 -15   0  -0   0  -5   2   9  -0 -51  25 -15  -5   4 -23  13 -25  15  -1  10  -8 -11 -21  -2 -15   3  10 -27 100  34  -2 -18 -14 -47  22 -18 -14  -6 -14  24  21  13   9   1   1   7  25  -5  -7 -10 -12  -4   5  -5  -2   3   5   4  -5   4  -2  -2   4   1   2
a21                   54:   -6  -2   5   8   9   2   4   5   5   4   0  -3   5   5   0   1   1  -8  -6  -5   1  -3 -14  24 -31 -17  -5   5  -5  -6  -3   5   5 -40  10  -7 -17   5 -22 -20  -8   2  -3   7   1   5 -26   4   1  -4 -10 -19  34 100 -10 -63  21 -33   7 -13  14  -6 -21  -9  -1  -1 -14  17  11 -16  34 -12 -14 -10   3  -1   2  -2  -4  -7  -0   5   9  -6  10 -12  10   8   4
a22                   55:   -0  -7  -7   1  -1  -1  12   8  -1   4  12   6   2   4   2  -4   0   4   1  -6  -5  -5 -18   7  -6 -20  -2   2  -2  -1  -4   0   2   5  -2   4   2   7  -2 -23  13   9  19 -40   5   5 -18  10 -20  18  -3 -19  -2 -10 100  14   3   5  -3   2  -3  -5  -3   3  -4  -4 -12 -32   2  -5  21  -5  21 -10   4   1  -1   1   3   4  -7  -1  -2   0   1 -16  14   3  -7
a23                   56:  -11  -6   5  -2 -11  -1  -1  -2  -6  -4   6   6  -4  -4   0   3  -1   1   4   4  -8  -1  24 -11  -1  18   3  -3   2  -3   2  -6  -2  30  -7   2  15  12  12  12  16  10  -9 -20 -14   5   9  -3 -10  16  -2  13 -18 -63  14 100  -1  23  -9   6 -13  -0  34  22  -7   1  12 -17 -14   3 -16  10   9  12   6  -0  -1   1  10  -6  -1  -9   4   2  -9   4  -3  -2  -2
a24                   57:  -22 -10  10   5  -3   3   4   5  -3  -5   4   7  -2  -3   3  10  -1  -9  -5   4  -8   0   3  18 -47  -5 -10  10 -10  -8  -3  -1  10   9   7  23   7  11  15 -18  12   2 -14  -4  22   5  -3  11   9   5  -9  -8 -14  21   3  -1 100   9   4  16  -3   9  13   6 -13  11   6  -9  -8  -9   9  14  -1   9   7   8  -8   8   6 -14  -1  -7  13 -10   5   4  -5  -1   5
a25                   58:   -2  -4  -6  -9  -5  -4  -9  -4  -3  -6  -1  -0   4  -1  -8   2   5  -0   3  -3   0   3  16  15 -14  23   5  -5   5   6  -1  -7  -5  91   3  15  25   0  14   6  28   9  -9 -13  25  11   8 -13  21 -13  -5  20 -47 -33   5  23   9 100  10  16 -26  11  20   2  15   3 -11  -7  -7   4 -19  15  12  18   8  -3   3  -3  -7   2  14   6  -6  20 -13   2   1 -27   2
a26                   59:    1   2   3  11  11   9   6   8   5   1   4  10   0   1   1   5   1   3   2   3   6  21  -1   5   1  -7  -3   3  -3   6   6   4   3  -1  96  38  -7  -7   4   1 -34   1  -2  15  24  -4  -2  -2  -4  -2 -12 -26  22   7  -3  -9   4  10 100  36 -36  -5  -1   2  45  20  -9  -1  -7  10  -4 -15 -19  -5  12 -13  13 -13  -5   8   8   6 -10   9  -2  -0   1  -7  -1
a27                   60:    1  -1  -3  -3  -1   7   3  -0  -1  -1   6  12  10   8   3   3  -2  -3   2  -3 -10   0  -7   8 -16   0   1  -1   1   3  -4   5  -1  15  34  94   2  12  11   3 -15  16 -26   4  19  -4  14  -3   4 -12  -4   1 -18 -13   2   6  16  16  36 100  22   4  26   8   1  13   6 -10  23   4  -8  -3 -13  20   4  -4   4  -4   7  13 -25  -3  -5 -11   9  -6   5   4 -10
a28                   61:   12   4  -7  -5   4  -0  -1  -6  -2   2   1  -5   4   9   6  -6   3   3  -1 -10  -6 -18 -19   2  -2  -6  -0   0  -0 -13 -19  11   0 -22 -35  22 -57  -4  -9  -5  18  -1  -1   8 -11  -8  -9   4  16  -0  21  -0 -14  14  -3 -13  -3 -26 -36  22 100  -1  -2  -3 -43 -17   1   0  13  -3   8 -19   9   1 -24  -3   4  -5  -7   5 -16  11   4 -14  21   5 -11  14  -6
a29                   62:   -0   2   4  -0  -0   4  -1  -6   0   2  -4  -0   5   5   6   4   1  -2  -4   0  -4  -7  -1   9  -8  -0 -21  22 -22  -8 -14  10  22  16  -8   3  14  -4  18  13  -4 -13   6   6  15 -23  13   6  14  -9  -1  -1  -6  -6  -5  -0   9  11  -5   4  -1 100  -1   3  -2  54   2  -5   1  20 -11  15  20   4   1   5  -5   5  -1  -6  -1   0   7  -6   8  21 -17 -22   2
a30                   63:    0   1   1  -1  -5  -6  -2  -7 -15 -12  -2   2  -1  -4  -3   2   3  -1  -1  -1   2   2  17   9 -21  23   4  -4   4   2   8 -10  -4  27   1  21  -1  14  24  20   1   8 -10  10 -15  36  23 -10  11  -4  19  22 -14 -21  -3  34  13  20  -1  26  -2  -1 100  33   7  -8   7  -1   4 -15 -33  -6   1  26 -17   2  -4   3  15  -4 -12 -16   4  -1 -10   1  -2  -1  -4
a31                   64:    1   2   8  12   6  -1   6   7   3  -0   3   2  -5 -14  -1   7   2  -3  -0  -0   9  -1  17  -5   3  10   9  -9   9   4  -4   5  -9   3   2   4  -2   7  13  18   8   3 -13   7  -0 -25 -38   3  10   4   2   2  24  -9   3  22   6   2   2   8  -3   3  33 100   1  -9  15  -9 -43  35  22   8   7   5  -2  -2   2  -2   1   6   2   0  -8   8  -7   4  -4  -6  -4
a32                   65:    4   2  -4   1   4   1   1   4  -1   1   3   0   0   8   2  -4  -2   3   2   3  -1   6 -18   0   4 -12  -7   7  -7  -8   8   3   7   7  38   5  12 -29  -6  10 -53 -23  21   5   7  -5  -5 -24  -1 -19   0  -4  21  -1  -4  -7 -13  15  45   1 -43  -2   7   1 100   1 -17   4   6  14  -9 -20  -4  11  -4 -13  14 -14   4  -7   3   1   6   5  -5  -1  10 -21  -8
a33                   66:   -4   4  10   5  -2   2  -4  -1   5   1  -8   2   2   3   3   7  -4  -7  -5   7  -3  10  14  11  -3   4 -24  24 -24 -14 -10  11  24   8  20  14  26  -3  15   5 -23 -12 -14   9  29 -25  18 -19 -34   5   1 -14  13  -1  -4   1  11   3  20  13 -17  54  -8  -9   1 100  17  -4   4  12  -3  -5 -30  -1   0   5  -6   6  15  -6 -20 -17   9 -15   7  12  -8  -2  -4
a34                   67:  -10   3   9   0  -6  -8  -1  -0  -7  -1  -4   4  -4 -17  -4   5  -6  -1  -7   6   4   4  42  -3   6  33   4  -4   4  -4   2   4  -4 -10 -10  -1  10  13  -7  29 -10   5 -58  13  13 -13  17  -2 -30   9   1  -3   9 -14 -12  12   6 -11  -9   6   1   2   7  15 -17  17 100  -2 -49   8  -9  14  -7   4  16   2  -2   2  -4   1   2   3  -2  -5   3   6  -4   6   9
a35                   68:   -2   7   7  -2   2  -2   2   0   3  -2  -5  -1  -2   1  -2  -3   7  -1   7   7  12   5  13 -27  26  11  -2   2  -2   2   4  -4   2  -4   1 -13  -7   1  -1   7 -14   0  -0  -0  -8   7   4  -9  21   1 -17   3   1  17 -32 -17  -9  -7  -1 -10   0  -5  -1  -9   4  -4  -2 100  -2  -8  -2  -7 -16 -13  13  -1   1  -0   1  -2   2  -3   1  -4   2   8  -9   4   3
a36                   69:    5  -1  -6  -7  -4   2  -6  -7   4  -1  -2   1  12  18   7  -4  -3  -7  -1  -6  -6  -6 -32  10 -16 -23  -9   9  -9  -1  -5  -2   9  -5  -4  29   4   0 -14 -17  -7   9  21  -3 -12  23  15 -22   5 -14  12   5   1  11   2 -14  -8  -7  -7  23  13   1   4 -43   6   4 -49  -2 100 -32  -2  -8  -8  19 -24   2  -1   0   7  12 -21  -5  -5  -6   4  -6   5   2 -12
a37                   70:    3   1  -6  -2   5  -1  -2   0   2   5  -4  -8  -0   5   3  -1  -2   4   1  -4  -9  -3   3  -3   9   5  -1   1  -1  -0  -0   5   1   0   4   2  16  -3  44  52 -17  -8  12  15 -13 -81  13 -15   7 -21  -2   1   7 -16  -5   3  -9   4  10   4  -3  20 -15  35  14  12   8  -8 -32 100 -21   5  -9  20  -3  -2   2  -1   0   1  -0   0  -1   1  -1  12  -9  -7  -1
a38                   71:   -6  -3   9   9   4   2   9  16  13   6  12   9   4   2   3   4   5  -2  -4  -5  -1  -7  -8   3   0 -22  -0   0  -0   2  -4   7   0 -21  -1  -6 -16   1 -50 -48  18   4 -10 -22  25   8 -87  -4  -0  16  -6 -20  25  34  21 -16   9 -19  -4  -8   8 -11 -33  22  -9  -3  -9  -2  -2 -21 100  -4   7 -18   3   4  -4   4   3  -0  -2  -4  -0  -7   5 -17  14   8  -3
a39                   72:   -3  -2   1  -3  -5  -2  -3  -4  -6  -1   3   0   2  -3  -4   4   1  -4  -3   6   2  -2   8 -12  -1  14   4  -4   4  -1  -9  -2  -4  19 -18  -3  44   9   7  16  33   6  -6  -5  -7  -1   9  11  17   3 -16   3  -5 -12  -5  10  14  15 -15  -3 -19  15  -6   8 -20  -5  14  -7  -8   5  -4 100  15   4  16   6  -6   6   5 -11   9  -6   5  -5   0  11  -9 -16   1
a40                   73:   -1  -4  -1   1   2   1   0   2   0  -1   5   0  -1  -1   3  -1   4   9   0  -5   1 -10 -11  -5   3 -11   2  -2   2   1 -10   1  -2  11 -20 -12 -23 -33 -14  -9  30   1   5 -27   2  21 -24  15  40 -12   1  -4  -7 -14  21   9  -1  12 -19 -13   9  20   1   7  -4 -30  -7 -16  -8  -9   7  15 100   4   2   6  -5   5 -12  -8  20  10   3  -5  12   8 -10 -22  11
a41                   74:   -1  -3  -5  -4  -5 -12 -10  -7  -6  -4  -5  -9   0  11   5  -3   1  -3  -8  -9 -14 -12   2  38 -41   9   6  -6   6   5   2  -3  -6  18  -9  20  17  -6   7  17   2   9  -9  23 -12  -1  15 -37  23 -72  19  15 -10 -10 -10  12   9  18  -5  20   1   4  26   5  11  -1   4 -13  19  20 -18   4   4 100 -22   3  -4   4   8  -3  -4  -8   2  -1  -4  -2   4 -13  -4
a42                   75:  -15  -7   6   3  -0   6   9  10   4  -0   8  14   6  -4  -2   5  -0  -6  -4   3   4   4  16 -12  12  -2   1  -1   1   1   7   1  -1   8  15   0  12  17   1 -12  -1   6 -18 -22  16  -3  -5  23 -22  16 -95 -11 -12   3   4   6   7   8  12   4 -24   1 -17  -2  -4   0  16  13 -24  -3   3  16   2 -22 100  -0   0   0  -4  -2   9   5   0   5  -4  -6   7   3   6
pku                   76:   -9  -6   1   1  -2  -1  -0   2   2  -0   3   3  -1  -1   1   1   0  -1  -2  -2  -2  -1   0  -1  -4  -8  19 -19  19   3   4   7 -19  -1  -9  -2   8  -5   1  -6   2  -1  -4  -1   2  -0   3  -1   4  -1   1   1  -4  -1   1  -0   8  -3 -13  -4  -3   5   2  -2 -13   5   2  -1   2  -2   4   6   6   3  -0 100 -99  98  28 -18 -21 -37  15 -15 -22  -1   1   5  10
pkv                   77:   10   5  -2  -1   2   1   0  -2  -1   1  -2  -3   2   1  -1  -1  -0   1   2   2   2   0  -2   1   4   7 -20  20 -20  -3  -5  -6  20   0   9   3  -8   5  -3   6  -2   3   4   1  -2  -0  -3   3  -4   1  -1  -1   5   2  -1  -1  -8   3  13   4   4  -5  -4   2  14  -6  -2   1  -1   2  -4  -6  -5  -4   0 -99 100 -99 -33  21  24  43 -17  17  23   0  -1  -7  -9
pkw                   78:  -10  -6   2   1  -2  -1   0   2   1  -0   2   2  -2  -1   2   1   0  -0  -1  -2  -2  -0   2  -1  -4  -7  20 -20  20   4   5   6 -20  -0 -10  -4   8  -5   3  -6   2  -3  -4  -1   2   1   4  -2   4  -1   0   1  -5  -2   1   1   8  -3 -13  -4  -5   5   3  -2 -14   6   2  -0   0  -1   4   6   5   4   0  98 -99 100  31 -20 -23 -41  16 -17 -22  -0   1   7   9
pky                   79:  -11  -1   6  -0  -5  -2   1   5  -6  -4   6   0  -6   5   3   4  -1  -4   1   7  -8   5   7   4  -2  -6  12 -12  12   8  12  -7 -12   4  -6   5  13  -1   9  -6 -14 -11   6  -3  -1   4  11 -16  -7  -1   3  -2  -2  -4   3  10   6  -7  -5   7  -7  -1  15   1   4  15  -4   1   7   0   3   5 -12   8  -4  28 -33  31 100 -21 -57 -97  13 -22 -43   0   6  15 -56
s400                  80:   10   2  -4   0   0  -1   1   1   7   1  -6   5   8  -3   2  -0  -1   2  -2  -4   8  -1  -4  -1   4   3  -2   2  -2  52  -8   1   2  -1   7  12  -3  10   2  -5   4  14   2  -1   3 -10  -1   1  -5   1   3   5   3  -7   4  -6 -14   2   8  13   5  -6  -4   6  -7  -6   1  -2  12   1  -0 -11  -8  -3  -2 -18  21 -20 -21 100   2  31 -94  27   1 -14  12  -0 -45
s040                  81:    1  -4  -2   6   4  -1   0  -2   4   3  -3  -1  -1 -10  -6  -2   4   4  -4  -1  12  -1   2  -4   4   2  -7   7  -7  14  -7  -5   7   8   8 -24  -9  -5 -12   4  27   6  -1  -0  -9   9 -18  11  20  -7  -7   6   5  -0  -7  -1  -1  14   8 -25 -16  -1 -12   2   3 -20   2   2 -21  -0  -2   9  20  -4   9 -21  24 -23 -57   2 100  57 -25  45  -5  22 -25  -9  17
s004                  82:   13   1  -8   0   5   2   0  -4   5   4  -4  -1   6  -3  -3  -5   1   4  -2  -6   7  -6 -11  -4   3   4 -14  14 -14  -5 -15   7  14  -4   6  -2 -13   1 -11   5  12  13  -4   2   1  -6 -11  18   5   2  -4   1   4   5  -1  -9  -7   6   6  -3  11   0 -16   0   1 -17   3  -3  -5   0  -4  -6  10  -8   5 -37  43 -41 -97  31  57 100 -22  27  41  -0  -4 -17  39
s220                  83:   -6  -0   2  -3   0   2  -1  -1  -8  -1   6  -6  -6   7   0  -1  -0  -3   3   3 -11  -1  -1   0  -4  -3  -0   0  -0 -61   5   3   0  -3  -9  -4   3  -9  -1   4 -11 -14  -2   1   1   6   5  -0  -1   3  -1  -7  -5   9  -2   4  13  -6 -10  -5   4   7   4  -8   6   9  -2   1  -5  -1  -0   5   3   2   0  15 -17  16  13 -94 -25 -22 100 -39  16   5  -4  -1  51
s202                  84:    5   1  -2   2   1  -0  -2  -3   4   0  -5  -1   1  -5  -4  -1   2   1  -1  -1   8   3   5   3   1   8  12 -12  12  29   3  -8 -12  14  10 -12  -2  14  -1   1  21  18   1   1   2   7  -7  -0   3  -6  -3   6   4  -6   0   2 -10  20   9 -11 -14  -6  -1   8   5 -15  -5  -4  -6   1  -7  -5  -5  -1   5 -15  17 -17 -22  27  45  27 -39 100 -73  -6   5  -9  -9
s022                  85:    7   1  -4  -1   3   1   2  -1   1   2   0  -0   3   3   4  -2  -1   2   1  -3  -1  -7 -15  -4  -0  -5 -29  29 -29 -28 -27  15  29 -15  -3  10 -10 -15  -7   1  -9 -13  -1   0   1  -8  -2   9   3   6   2  -6  -2  10   1  -9   5 -13  -2   9  21   8 -10  -7  -5   7   3   2   4  -1   5   0  12  -4  -4 -22  23 -22 -43   1  -5  41  16 -73 100   7 -11  -5  24
s301                  86:    5   6   2   1   2   0  -4  -7  -3  -1  -5  -4  -6  -4   2   2  -0  -1  -1   5   4   1   6  -0   8   9  -3   3  -3 -23  -5  -2   3   6  -2  -5 -11 -16   6  13   6 -13   5  12 -13  -4   9  -0  23   0   6  -9  -2 -12 -16   4   4   2  -0  -6   5  21   1   4  -1  12   6   8  -6  12 -17  11   8  -2  -6  -1   0  -0   0 -14  22  -0   5  -6   7 100 -96 -23  -1
s121                  87:   -5  -5  -2  -1  -3  -1   4   7   2   0   5   4   5   5  -1  -2  -1  -0  -0  -4  -4  -0  -5   0  -6  -7   6  -6   6  19   9   3  -6  -2   3   4  17  12  -6 -11 -11  10  -6  -9  16   0  -7  -2 -26  -2  -5   8   4  10  14  -3  -5   1   1   5 -11 -17  -2  -4  10  -8  -4  -9   5  -9  14  -9 -10   4   7   1  -1   1   6  12 -25  -4  -4   5 -11 -96 100   5  -3
s103                  88:   -5  -4   0   2   1   1   5   4   1   2   4   3   0  -1  -1  -0  -2  -1   3   1  -3  -0  -2  -5   4 -11  -8   8  -8  13   8  -8   8 -25  -4   3 -13  16   4  -9  -8  -1  -2  -4 -11  -1   1   6 -26  17  -5  -0   1   8   3  -2  -1 -27  -7   4  14 -22  -1  -6 -21  -2   6   4   2  -7   8 -16 -22 -13   3   5  -7   7  15  -0  -9 -17  -1  -9  -5 -23   5 100  -5
eta                   89:  -13  -2   9  -2  -1   6  -3  -3   5  -0  -4   3   2  -7  -6   2   1   3   4  -4   2   9  19  -1  -3   7   5  -5   5 -30  14   3  -5  -1   3  -9  -4   4  -1  12   6   8 -14   3  -1   1  -3   9   7  -0  -4   2   2   4  -7  -2   5   2  -1 -10  -6   2  -4  -4  -8  -4   9   3 -12  -1  -3   1  11  -4   6  10  -9   9 -56 -45  17  39  51  -9  24  -1  -3  -5 100
}
