# Supplementary material for: Uncovering the Interplay of Competing Distortions in the Prussian Blue Analogue K2Cu[Fe(CN)6]
Source: Chem Mater. 2022 May 24;34(11):5000–8. doi: 10.1021/acs.chemmater.2c00288 (PMC9202302; doi:10.1021/acs.chemmater.2c00288)
Supplement: Supplementary file 2 — cm2c00288_si_002.zip [file cm2c00288_si_002.zip › INP files/K2CuFe_RT_riet.inp.txt]

r_wp  1.9533971 r_exp  0.644466799 r_p  1.34656691 r_wp_dash  8.68687066 r_p_dash  11.6030376 r_exp_dash  2.86598138 weighted_Durbin_Watson  0.306620769 gof  3.03102829


iters 100000
chi2_convergence_criteria 0.001
'randomize_on_errors
'continue_after_convergence
do_errors


	x_calculation_step = Yobs_dx_at(Xo); convolution_step 4
	bkg @  22346.6757`_8.35665732 -17929.4938`_14.2169825  4036.98199`_12.7713654  2471.22468`_11.9595943 -1824.47597`_11.6680246 -47.7119186`_11.3730762  450.28594`_11.0882584 -6.07639221`_10.9434137 -497.89683`_10.7248418  456.775541`_10.5370644  30.0993554`_10.2947789 -259.914654`_10.2074737  85.0009046`_9.66728045 -1.21357148`_9.73436308 -180.537281`_8.37626073  238.957492`_7.86808114
	
	'I11
	lam ymin_on_ymax 0.0001 la 1.0 lo 0.826872 lh 0.1
	LP_Factor(90)
		Simple_Axial_Model(!axial, 2.00)
		Zero_Error(!zero,0.00219)
	
	finish_X 37
	
	
'Topas .str file generated by ISODISTORT
'Remember to add the appropriate peak shape line when passing this into an input file

	str
		'P-1 
		space_group   2 'transformPp a,b,c;0,0,0
		#define refine_strain_modes  'comment out this line for a traditional supercell-parameter refinement.

		#ifdef refine_strain_modes
		prm  s1     -0.00135`_0.00007 min  -0.10 max  0.10 'Fm-3m[0,0,0]GM1+(a)strain(a)
		prm  s2     -0.02458`_0.00005 min  -0.10 max  0.10 'Fm-3m[0,0,0]GM3+(a,b)strain(a)
		prm  s3     -0.04798`_0.00009 min  -0.10 max  0.10 'Fm-3m[0,0,0]GM3+(a,b)strain(b)
		prm  s4     -0.02819`_0.00001 min  -0.10 max  0.10 'Fm-3m[0,0,0]GM5+(a,b,c)strain(a)
		prm  s5      0.00173`_0.00001 min  -0.10 max  0.10 'Fm-3m[0,0,0]GM5+(a,b,c)strain(b)
		prm  s6     -0.00019`_0.00002 min  -0.10 max  0.10 'Fm-3m[0,0,0]GM5+(a,b,c)strain(c)

		'unitless parent cell strains (in lattice rather than orthogonal coords)
		prm  pe1        = +  0.57735*s1 -  0.40825*s2 +  0.70711*s3;: -0.02467`_0.00008
		prm  pe2        = +  0.57735*s1 -  0.40825*s2 -  0.70711*s3;:  0.04318`_0.00008
		prm  pe3        = +  0.57735*s1 +  0.81650*s2;: -0.02085`_0.00006
		prm  pe4        = +  1.41421*s5;:  0.00245`_0.00001
		prm  pe5        = +  1.41421*s6;: -0.00027`_0.00002
		prm  pe6        = +  1.41421*s4;: -0.03987`_0.00001

		straincell(10.08000,10.08000,10.08000,90.00000,90.00000,90.00000)
		celltransform(0.5,0.5,0,-0.5,0.5,0,-0,0,1)

			a  = sa;:    7.056014`_0.000542
			b  = sb;:    7.340070`_0.000557
			c  = sc;:    9.869819`_0.000600
			al = sal;:  89.88898`_0.00105
			be = sbe;:  89.90833`_0.00107
			ga = sga;:  86.15394`_0.01028
		#else
			a     7.05762
			b     7.33950
			c     9.87077
			al   89.88831
			be   89.90325
			ga   86.15875
		#endif

'{{{mode definitions
		prm  a1       0.00609`_0.02726 min  -3.46 max  3.46 'Fm-3m[0,0,0]GM1+(a)[C:e:dsp] A1(a)
		prm  a2      -0.01914`_0.02592 min  -2.45 max  2.45 'Fm-3m[0,0,0]GM3+(a,b)[C:e:dsp] A1(a)
		prm  a3       0.10042`_0.02819 min  -2.83 max  2.83 'Fm-3m[0,0,0]GM3+(a,b)[C:e:dsp] A1(b)
		prm  a4      -1.11643`_0.02067 min  -2.83 max  2.83 'Fm-3m[0,0,0]GM4+(a,b,c)[C:e:dsp] E(a)
		prm  a5       0.69662`_0.02465 min  -2.83 max  2.83 'Fm-3m[0,0,0]GM4+(a,b,c)[C:e:dsp] E(b)
		prm  a6      -0.11806`_0.03283 min  -2.83 max  2.83 'Fm-3m[0,0,0]GM4+(a,b,c)[C:e:dsp] E(c)
		prm  a7       0.19984`_0.02284 min  -2.83 max  2.83 'Fm-3m[0,0,0]GM5+(a,b,c)[C:e:dsp] E(a)
		prm  a8       0.21114`_0.01652 min  -2.83 max  2.83 'Fm-3m[0,0,0]GM5+(a,b,c)[C:e:dsp] E(b)
		prm  a9       0.03408`_0.02966 min  -2.83 max  2.83 'Fm-3m[0,0,0]GM5+(a,b,c)[C:e:dsp] E(c)
		prm  a10      0.04424`_0.03113 min  -2.83 max  2.83 'Fm-3m[0,1,0]X1+(0;0;a)[C:e:dsp] A1_1(a)
		prm  a11     -0.01187`_0.04114 min  -2.00 max  2.00 'Fm-3m[0,1,0]X1+(0;0;a)[C:e:dsp] A1_2(a)
		prm  a12      0.08000`_0.02896 min  -2.83 max  2.83 'Fm-3m[0,1,0]X2+(0;0;a)[C:e:dsp] A1(a)
		prm  a13     -1.30304`_0.03275 min  -2.83 max  2.83 'Fm-3m[0,1,0]X3+(0;0;a)[C:e:dsp] E(a)
		prm  a14      0.03826`_0.03110 min  -2.83 max  2.83 'Fm-3m[0,1,0]X4+(0;0;a)[C:e:dsp] E(a)
		prm  a15      0.14047`_0.02686 min  -2.00 max  2.00 'Fm-3m[0,1,0]X5+(0,0;0,0;a,b)[C:e:dsp] E_1(a)
		prm  a16      0.01844`_0.02343 min  -2.00 max  2.00 'Fm-3m[0,1,0]X5+(0,0;0,0;a,b)[C:e:dsp] E_1(b)
		prm  a17      0.14503`_0.03160 min  -2.00 max  2.00 'Fm-3m[0,1,0]X5+(0,0;0,0;a,b)[C:e:dsp] E_2(a)
		prm  a18      0.17359`_0.04528 min  -2.00 max  2.00 'Fm-3m[0,1,0]X5+(0,0;0,0;a,b)[C:e:dsp] E_2(b)
		prm  a19      0.02453`_0.01067 min  -2.00 max  2.00 'Fm-3m[0,0,0]GM5+(a,b,c)[K:c:dsp] T2(a)
		prm  a20      0.20274`_0.00738 min  -2.00 max  2.00 'Fm-3m[0,0,0]GM5+(a,b,c)[K:c:dsp] T2(b)
		prm  a21      0.09464`_0.00670 min  -2.00 max  2.00 'Fm-3m[0,0,0]GM5+(a,b,c)[K:c:dsp] T2(c)
		prm  a22      0.01472`_0.01009 min  -2.00 max  2.00 'Fm-3m[0,1,0]X1+(0;0;a)[K:c:dsp] T2(a)
		prm  a23      0.37452`_0.00362 min  -2.00 max  2.00 'Fm-3m[0,1,0]X5+(0,0;0,0;a,b)[K:c:dsp] T2(a)
		prm  a24      0.83840`_0.00314 min  -2.00 max  2.00 'Fm-3m[0,1,0]X5+(0,0;0,0;a,b)[K:c:dsp] T2(b)
		prm  a25     -0.00530`_0.02257 min  -3.46 max  3.46 'Fm-3m[0,0,0]GM1+(a)[N:e:dsp] A1(a)
		prm  a26     -0.07666`_0.02074 min  -2.45 max  2.45 'Fm-3m[0,0,0]GM3+(a,b)[N:e:dsp] A1(a)
		prm  a27      0.16801`_0.02389 min  -2.83 max  2.83 'Fm-3m[0,0,0]GM3+(a,b)[N:e:dsp] A1(b)
		prm  a28     -0.98273`_0.01656 min  -2.83 max  2.83 'Fm-3m[0,0,0]GM4+(a,b,c)[N:e:dsp] E(a)
		prm  a29      0.37573`_0.02372 min  -2.83 max  2.83 'Fm-3m[0,0,0]GM4+(a,b,c)[N:e:dsp] E(b)
		prm  a30     -0.15539`_0.02493 min  -2.83 max  2.83 'Fm-3m[0,0,0]GM4+(a,b,c)[N:e:dsp] E(c)
		prm  a31      0.18700`_0.02339 min  -2.83 max  2.83 'Fm-3m[0,0,0]GM5+(a,b,c)[N:e:dsp] E(a)
		prm  a32     -0.28638`_0.01427 min  -2.83 max  2.83 'Fm-3m[0,0,0]GM5+(a,b,c)[N:e:dsp] E(b)
		prm  a33      0.06628`_0.02899 min  -2.83 max  2.83 'Fm-3m[0,0,0]GM5+(a,b,c)[N:e:dsp] E(c)
		prm  a34      0.04475`_0.02884 min  -2.83 max  2.83 'Fm-3m[0,1,0]X1+(0;0;a)[N:e:dsp] A1_1(a)
		prm  a35     -0.02275`_0.03671 min  -2.00 max  2.00 'Fm-3m[0,1,0]X1+(0;0;a)[N:e:dsp] A1_2(a)
		prm  a36      0.08002`_0.02099 min  -2.83 max  2.83 'Fm-3m[0,1,0]X2+(0;0;a)[N:e:dsp] A1(a)
		prm  a37     -1.49681`_0.02363 min  -2.83 max  2.83 'Fm-3m[0,1,0]X3+(0;0;a)[N:e:dsp] E(a)
		prm  a38     -0.22833`_0.02265 min  -2.83 max  2.83 'Fm-3m[0,1,0]X4+(0;0;a)[N:e:dsp] E(a)
		prm  a39      0.12883`_0.02340 min  -2.00 max  2.00 'Fm-3m[0,1,0]X5+(0,0;0,0;a,b)[N:e:dsp] E_1(a)
		prm  a40     -0.02784`_0.01914 min  -2.00 max  2.00 'Fm-3m[0,1,0]X5+(0,0;0,0;a,b)[N:e:dsp] E_1(b)
		prm  a41      0.18240`_0.02313 min  -2.00 max  2.00 'Fm-3m[0,1,0]X5+(0,0;0,0;a,b)[N:e:dsp] E_2(a)
		prm  a42      0.11200`_0.03172 min  -2.00 max  2.00 'Fm-3m[0,1,0]X5+(0,0;0,0;a,b)[N:e:dsp] E_2(b)
		     
		prm  b1       0.01737`_0.00388 min  -2.00 max  2.00 'Fm-3m[0,0,0]GM1+(a)[K:c:occ]A1(a)
		prm  b2       0.04268`_0.01593 min  -2.00 max  2.00 'Fm-3m[0,1,0]X4+(0;0;a)[K:c:occ]A1(a)

'}}}

'{{{mode-amplitude to delta transformation
		prm  C1_dx      = -  0.02864*a1 -  0.02025*a2 +  0.03507*a3 +  0.03507*a6 -  0.03507*a7 -  0.03507*a10 -  0.03507*a12 +  0.03507*a13 +  0.03507*a14;: -0.05613`_0.00293
		prm  C1_dy      = -  0.02864*a1 -  0.02025*a2 +  0.03507*a3 -  0.03507*a6 +  0.03507*a7 -  0.03507*a10 -  0.03507*a12 -  0.03507*a13 -  0.03507*a14;:  0.05488`_0.00293
		prm  C1_dz      = -  0.03507*a4 -  0.03507*a8 -  0.04960*a15;:  0.02478`_0.00162
		prm  C2_dx      = +  0.02864*a1 +  0.02025*a2 +  0.03507*a3 +  0.03507*a6 +  0.03507*a7 +  0.03507*a10 -  0.03507*a12 +  0.03507*a13 -  0.03507*a14;: -0.04212`_0.00293
		prm  C2_dy      = -  0.02864*a1 -  0.02025*a2 -  0.03507*a3 +  0.03507*a6 +  0.03507*a7 -  0.03507*a10 +  0.03507*a12 +  0.03507*a13 -  0.03507*a14;: -0.04623`_0.00293
		prm  C2_dz      = -  0.03507*a5 +  0.03507*a9 -  0.04960*a16;: -0.02415`_0.00178
		prm  C3_dx      = -  0.02864*a1 -  0.02025*a2 +  0.03507*a3 +  0.03507*a6 -  0.03507*a7 +  0.03507*a10 +  0.03507*a12 -  0.03507*a13 -  0.03507*a14;:  0.04130`_0.00293
		prm  C3_dy      = -  0.02864*a1 -  0.02025*a2 +  0.03507*a3 -  0.03507*a6 +  0.03507*a7 +  0.03507*a10 +  0.03507*a12 +  0.03507*a13 +  0.03507*a14;: -0.02512`_0.00293
		prm  C3_dz      = -  0.03507*a4 -  0.03507*a8 +  0.04960*a15;:  0.03872`_0.00162
		prm  C4_dx      = +  0.02864*a1 +  0.02025*a2 +  0.03507*a3 +  0.03507*a6 +  0.03507*a7 -  0.03507*a10 +  0.03507*a12 -  0.03507*a13 +  0.03507*a14;:  0.05447`_0.00293
		prm  C4_dy      = -  0.02864*a1 -  0.02025*a2 -  0.03507*a3 +  0.03507*a6 +  0.03507*a7 +  0.03507*a10 -  0.03507*a12 -  0.03507*a13 +  0.03507*a14;:  0.04534`_0.00293
		prm  C4_dz      = -  0.03507*a5 +  0.03507*a9 +  0.04960*a16;: -0.02232`_0.00178
		prm  C5_dx      = -  0.03507*a4 +  0.03507*a5 +  0.03507*a8 +  0.03507*a9 -  0.04960*a17 +  0.04960*a18;:  0.07360`_0.00319
		prm  C5_dy      = -  0.03507*a4 -  0.03507*a5 +  0.03507*a8 -  0.03507*a9 -  0.04960*a17 -  0.04960*a18;:  0.00513`_0.00319
		prm  C5_dz      = +  0.02864*a1 -  0.04050*a2 +  0.04960*a11;:  0.00036`_0.00242
		prm  C6_dx      = -  0.03507*a4 +  0.03507*a5 +  0.03507*a8 +  0.03507*a9 +  0.04960*a17 -  0.04960*a18;:  0.07077`_0.00319
		prm  C6_dy      = -  0.03507*a4 -  0.03507*a5 +  0.03507*a8 -  0.03507*a9 +  0.04960*a17 +  0.04960*a18;:  0.03674`_0.00319
		prm  C6_dz      = +  0.02864*a1 -  0.04050*a2 -  0.04960*a11;:  0.00154`_0.00242
		prm  K1_dx      = -  0.04960*a20 -  0.04960*a21 +  0.04960*a23 -  0.04960*a24;: -0.03776`_0.00055
		prm  K1_dy      = +  0.04960*a20 -  0.04960*a21 +  0.04960*a23 +  0.04960*a24;:  0.06552`_0.00055
		prm  K1_dz      = -  0.04960*a19 +  0.04960*a22;: -0.00049`_0.00073
		prm  K2_dx      = +  0.04960*a20 +  0.04960*a21 +  0.04960*a23 -  0.04960*a24;: -0.00826`_0.00055
		prm  K2_dy      = -  0.04960*a20 +  0.04960*a21 +  0.04960*a23 +  0.04960*a24;:  0.05480`_0.00055
		prm  K2_dz      = +  0.04960*a19 +  0.04960*a22;:  0.00195`_0.00073
		prm  N1_dx      = -  0.02864*a25 -  0.02025*a26 +  0.03507*a27 +  0.03507*a30 -  0.03507*a31 -  0.03507*a34 -  0.03507*a36 +  0.03507*a37 +  0.03507*a38;: -0.06929`_0.00237
		prm  N1_dy      = -  0.02864*a25 -  0.02025*a26 +  0.03507*a27 -  0.03507*a30 +  0.03507*a31 -  0.03507*a34 -  0.03507*a36 -  0.03507*a37 -  0.03507*a38;:  0.07573`_0.00237
		prm  N1_dz      = -  0.03507*a28 -  0.03507*a32 -  0.04960*a39;:  0.03812`_0.00139
		prm  N2_dx      = +  0.02864*a25 +  0.02025*a26 +  0.03507*a27 +  0.03507*a30 +  0.03507*a31 +  0.03507*a34 -  0.03507*a36 +  0.03507*a37 -  0.03507*a38;: -0.04043`_0.00237
		prm  N2_dy      = -  0.02864*a25 -  0.02025*a26 -  0.03507*a27 +  0.03507*a30 +  0.03507*a31 -  0.03507*a34 +  0.03507*a36 +  0.03507*a37 -  0.03507*a38;: -0.04633`_0.00237
		prm  N2_dz      = -  0.03507*a29 +  0.03507*a33 -  0.04960*a40;: -0.00947`_0.00162
		prm  N3_dx      = -  0.02864*a25 -  0.02025*a26 +  0.03507*a27 +  0.03507*a30 -  0.03507*a31 +  0.03507*a34 +  0.03507*a36 -  0.03507*a37 -  0.03507*a38;:  0.06046`_0.00237
		prm  N3_dy      = -  0.02864*a25 -  0.02025*a26 +  0.03507*a27 -  0.03507*a30 +  0.03507*a31 +  0.03507*a34 +  0.03507*a36 +  0.03507*a37 +  0.03507*a38;: -0.03652`_0.00237
		prm  N3_dz      = -  0.03507*a28 -  0.03507*a32 +  0.04960*a39;:  0.05090`_0.00139
		prm  N4_dx      = +  0.02864*a25 +  0.02025*a26 +  0.03507*a27 +  0.03507*a30 +  0.03507*a31 -  0.03507*a34 +  0.03507*a36 -  0.03507*a37 +  0.03507*a38;:  0.05102`_0.00237
		prm  N4_dy      = -  0.02864*a25 -  0.02025*a26 -  0.03507*a27 +  0.03507*a30 +  0.03507*a31 +  0.03507*a34 -  0.03507*a36 -  0.03507*a37 +  0.03507*a38;:  0.04017`_0.00237
		prm  N4_dz      = -  0.03507*a29 +  0.03507*a33 +  0.04960*a40;: -0.01223`_0.00162
		prm  N5_dx      = -  0.03507*a28 +  0.03507*a29 +  0.03507*a32 +  0.03507*a33 -  0.04960*a41 +  0.04960*a42;:  0.03643`_0.00247
		prm  N5_dy      = -  0.03507*a28 -  0.03507*a29 +  0.03507*a32 -  0.03507*a33 -  0.04960*a41 -  0.04960*a42;: -0.00568`_0.00247
		prm  N5_dz      = +  0.02864*a25 -  0.04050*a26 +  0.04960*a35;:  0.00182`_0.00211
		prm  N6_dx      = -  0.03507*a28 +  0.03507*a29 +  0.03507*a32 +  0.03507*a33 +  0.04960*a41 -  0.04960*a42;:  0.04341`_0.00247
		prm  N6_dy      = -  0.03507*a28 -  0.03507*a29 +  0.03507*a32 -  0.03507*a33 +  0.04960*a41 +  0.04960*a42;:  0.02352`_0.00247
		prm  N6_dz      = +  0.02864*a25 -  0.04050*a26 -  0.04960*a35;:  0.00408`_0.00211
		
		prm  K1_do      = +  0.50000*b1 -  0.50000*b2;: -0.01265`_0.00820
		prm  K2_do      = +  0.50000*b1 +  0.50000*b2;:  0.03003`_0.00820

'}}}

'{{{distorted parameters
		prm  C1_x       =    0.81900 + C1_dx;:  0.76287`_0.00293
		prm  C1_y       =    0.81900 + C1_dy;:  0.87388`_0.00293
		prm  C1_z       = 0 + C1_dz;:  0.02478`_0.00162
		prm  C2_x       =    0.18100 + C2_dx;:  0.13888`_0.00293
		prm  C2_y       =    0.81900 + C2_dy;:  0.77277`_0.00293
		prm  C2_z       = 0 + C2_dz;: -0.02415`_0.00178
		prm  C3_x       =    0.31900 + C3_dx;:  0.36030`_0.00293
		prm  C3_y       =    0.31900 + C3_dy;:  0.29388`_0.00293
		prm  C3_z       = 1/2 + C3_dz;:  0.53872`_0.00162
		prm  C4_x       =    0.68100 + C4_dx;:  0.73547`_0.00293
		prm  C4_y       =    0.31900 + C4_dy;:  0.36434`_0.00293
		prm  C4_z       = 1/2 + C4_dz;:  0.47768`_0.00178
		prm  C5_x       = 0 + C5_dx;:  0.07360`_0.00319
		prm  C5_y       = 0 + C5_dy;:  0.00513`_0.00319
		prm  C5_z       =    0.18100 + C5_dz;:  0.18136`_0.00242
		prm  C6_x       = 1/2 + C6_dx;:  0.57077`_0.00319
		prm  C6_y       = 1/2 + C6_dy;:  0.53674`_0.00319
		prm  C6_z       =    0.68100 + C6_dz;:  0.68254`_0.00242
		prm !Cu1_1_x    = 0;:  0.00000
		prm !Cu1_1_y    = 0;:  0.00000
		prm !Cu1_1_z    = 1/2;:  0.50000
		prm !Cu2_1_x    = 1/2;:  0.50000
		prm !Cu2_1_y    = 1/2;:  0.50000
		prm !Cu2_1_z    = 0;:  0.00000
		prm !Fe1_1_x    = 0;:  0.00000
		prm !Fe1_1_y    = 0;:  0.00000
		prm !Fe1_1_z    = 0;:  0.00000
		prm !Fe2_1_x    = 1/2;:  0.50000
		prm !Fe2_1_y    = 1/2;:  0.50000
		prm !Fe2_1_z    = 1/2;:  0.50000
		prm  K1_x       = 0 + K1_dx;: -0.03776`_0.00055
		prm  K1_y       = 1/2 + K1_dy;:  0.56552`_0.00055
		prm  K1_z       = 1/4 + K1_dz;:  0.24951`_0.00073
		prm  K2_x       = 1/2 + K2_dx;:  0.49174`_0.00055
		prm  K2_y       = 0 + K2_dy;:  0.05480`_0.00055
		prm  K2_z       = 1/4 + K2_dz;:  0.25195`_0.00073
		prm  N1_x       =    0.70500 + N1_dx;:  0.63571`_0.00237
		prm  N1_y       =    0.70500 + N1_dy;:  0.78073`_0.00237
		prm  N1_z       = 0 + N1_dz;:  0.03812`_0.00139
		prm  N2_x       =    0.29500 + N2_dx;:  0.25457`_0.00237
		prm  N2_y       =    0.70500 + N2_dy;:  0.65867`_0.00237
		prm  N2_z       = 0 + N2_dz;: -0.00947`_0.00162
		prm  N3_x       =    0.20500 + N3_dx;:  0.26546`_0.00237
		prm  N3_y       =    0.20500 + N3_dy;:  0.16848`_0.00237
		prm  N3_z       = 1/2 + N3_dz;:  0.55090`_0.00139
		prm  N4_x       =    0.79500 + N4_dx;:  0.84602`_0.00237
		prm  N4_y       =    0.20500 + N4_dy;:  0.24517`_0.00237
		prm  N4_z       = 1/2 + N4_dz;:  0.48777`_0.00162
		prm  N5_x       = 0 + N5_dx;:  0.03643`_0.00247
		prm  N5_y       = 0 + N5_dy;: -0.00568`_0.00247
		prm  N5_z       =    0.29500 + N5_dz;:  0.29682`_0.00211
		prm  N6_x       = 1/2 + N6_dx;:  0.54341`_0.00247
		prm  N6_y       = 1/2 + N6_dy;:  0.52352`_0.00247
		prm  N6_z       =    0.79500 + N6_dz;:  0.79908`_0.00211


		prm !C1_occ     = 1;:  1.00000
		prm !C2_occ     = 1;:  1.00000
		prm !C3_occ     = 1;:  1.00000
		prm !C4_occ     = 1;:  1.00000
		prm !C5_occ     = 1;:  1.00000
		prm !C6_occ     = 1;:  1.00000
		prm !Cu1_1_occ  = 1;:  1.00000
		prm !Cu2_1_occ  = 1;:  1.00000
		prm !Fe1_1_occ  = 1;:  1.00000
		prm !Fe2_1_occ  = 1;:  1.00000
		prm K1_occ     = 1 + K1_do;:  0.94631`_0.01320
		prm K2_occ     = 1 + K2_do;:  0.98589`_0.01287
		prm !N1_occ     = 1;:  1.00000
		prm !N2_occ     = 1;:  1.00000
		prm !N3_occ     = 1;:  1.00000
		prm !N4_occ     = 1;:  1.00000
		prm !N5_occ     = 1;:  1.00000
		prm !N6_occ     = 1;:  1.00000
'}}}

'{{{mode-dependent sites
		site C1       num_posns  2  x = C1_x;:0.76287`_0.00293 y = C1_y;:0.87388`_0.00293 z = C1_z;:0.02478`_0.00162 occ C      = C1_occ;:1.00000 	beq btm  1.00602`_0.03016
		site C2       num_posns  2  x = C2_x;:0.13888`_0.00293 y = C2_y;:0.77277`_0.00293 z = C2_z;:-0.02415`_0.00178 occ C      = C2_occ;:1.00000 	beq btm  1.00602`_0.03016
		site C3       num_posns  2  x = C3_x;:0.36030`_0.00293 y = C3_y;:0.29388`_0.00293 z = C3_z;:0.53872`_0.00162 occ C      = C3_occ;:1.00000 	beq btm  1.00602`_0.03016
		site C4       num_posns  2  x = C4_x;:0.73547`_0.00293 y = C4_y;:0.36434`_0.00293 z = C4_z;:0.47768`_0.00178 occ C      = C4_occ;:1.00000 	beq btm  1.00602`_0.03016
		site C5       num_posns  2  x = C5_x;:0.07360`_0.00319 y = C5_y;:  0.00513`_0.00319 z = C5_z;:0.18136`_0.00242 occ C      = C5_occ;:1.00000 	beq btm  1.00602`_0.03016
		site C6       num_posns  2  x = C6_x;:0.57077`_0.00319 y = C6_y;:0.53674`_0.00319 z = C6_z;:0.68254`_0.00242 occ C      = C6_occ;:1.00000 	beq btm  1.00602`_0.03016
		site Cu1_1    num_posns  1  x = Cu1_1_x;:0.00000 y = Cu1_1_y;:0.00000 z = Cu1_1_z;:0.50000 occ Cu     = Cu1_1_occ;:1.00000 beq btm  1.00602`_0.03016
		site Cu2_1    num_posns  1  x = Cu2_1_x;:0.50000 y = Cu2_1_y;:0.50000 z = Cu2_1_z;:0.00000 occ Cu     = Cu2_1_occ;:1.00000 beq btm  1.00602`_0.03016
		site Fe1_1    num_posns  1  x = Fe1_1_x;:0.00000 y = Fe1_1_y;:0.00000 z = Fe1_1_z;:0.00000 occ Fe     = Fe1_1_occ;:1.00000 beq btm  1.00602`_0.03016
		site Fe2_1    num_posns  1  x = Fe2_1_x;:0.50000 y = Fe2_1_y;:0.50000 z = Fe2_1_z;:0.50000 occ Fe     = Fe2_1_occ;:1.00000 beq btm  1.00602`_0.03016
		site K1       num_posns  2  x = K1_x;:-0.03776`_0.00055 y = K1_y;:0.56552`_0.00055 z = K1_z;:0.24951`_0.00073 occ K      = K1_occ;:0.94631`_0.01320 beq @  2.93649`_0.22286
		site K2       num_posns  2  x = K2_x;:0.49174`_0.00055 y = K2_y;:0.05480`_0.00055 z = K2_z;:0.25195`_0.00073 occ K      = K2_occ;:0.98589`_0.01287 beq @  4.53380`_0.22765
		site N1       num_posns  2  x = N1_x;:0.63571`_0.00237 y = N1_y;:0.78073`_0.00237 z = N1_z;:0.03812`_0.00139 occ N      = N1_occ;:1.00000 	beq btm  1.00602`_0.03016
		site N2       num_posns  2  x = N2_x;:0.25457`_0.00237 y = N2_y;:0.65867`_0.00237 z = N2_z;:-0.00947`_0.00162 occ N      = N2_occ;:1.00000 	beq btm  1.00602`_0.03016
		site N3       num_posns  2  x = N3_x;:0.26546`_0.00237 y = N3_y;:0.16848`_0.00237 z = N3_z;:0.55090`_0.00139 occ N      = N3_occ;:1.00000 	beq btm  1.00602`_0.03016
		site N4       num_posns  2  x = N4_x;:0.84602`_0.00237 y = N4_y;:0.24517`_0.00237 z = N4_z;:0.48777`_0.00162 occ N      = N4_occ;:1.00000 	beq btm  1.00602`_0.03016
		site N5       num_posns  2  x = N5_x;:0.03643`_0.00247 y = N5_y;:-0.00568`_0.00247 z = N5_z;:0.29682`_0.00211 occ N      = N5_occ;:1.00000 	beq btm  1.00602`_0.03016
		site N6       num_posns  2  x = N6_x;:0.54341`_0.00247 y = N6_y;:0.52352`_0.00247 z = N6_z;:0.79908`_0.00211 occ N      = N6_occ;:1.00000 	beq btm  1.00602`_0.03016
'}}}

'{{{difference restraints for interconnected rigid bodies
'}}}

'{{{macros for calculations involving the lattice parameters

	'Takes non-refinable undistorted cell parameters, and variable strains as input.
	'Returns strained cell parameters
	macro straincell(pa0, pb0, pc0, pal0, pbe0, pga0)
	{
		prm  !radian  57.2957795
		prm  palpha0 = pal0/radian;
		prm  pbeta0  = pbe0/radian;
		prm  pgamma0 = pga0/radian;
		'parent-lattice basis vectors in cartesian coords
		prm  zzz  = (Cos(palpha0)- Cos(pbeta0)*Cos(pgamma0))/Sin(pgamma0);
		prm  a0x = pa0;
		prm  b0x = pb0*Cos(pgamma0);
		prm  b0y = pb0*Sin(pgamma0);
		prm  c0x = pc0*Cos(pbeta0);
		prm  c0y = pc0*zzz;
		prm  c0z = pc0*Sqrt(1 - Cos(pbeta0)^2 - zzz^2);
	}

	'Use basis-transformation matrix to transform from parent-cell to supercell parameters
	macro celltransform(t11, t12, t13, t21, t22, t23, t31, t32, t33)
	{
		prm  !radian  57.2957795

		'parent-lattice basis vectors in cartesian coords
		prm  pv11 = a0x*(pe1 + 1);
		prm  pv21 = a0x*(pe6/2);
		prm  pv31 = a0x*(pe5/2);
		prm  pv12 = b0x*(pe1 + 1) + b0y*(pe6/2);
		prm  pv22 = b0x*(pe6/2)   + b0y*(pe2 + 1);
		prm  pv32 = b0x*(pe5/2)   + b0y*(pe4/2);
		prm  pv13 = c0x*(pe1 + 1) + c0y*(pe6/2) + c0z*(pe5/2);
		prm  pv23 = c0x*(pe6/2)+ c0y*(pe2 + 1) + c0z*(pe4/2);
		prm  pv33 = c0x*(pe5/2)   + c0y*(pe4/2) + c0z*(pe3 + 1);

		'supercell basis vectors in cartesian coords
		prm  sv11 = (t11)*pv11 + (t12)*pv12 + (t13)*pv13;
		prm  sv21 = (t11)*pv21 + (t12)*pv22 + (t13)*pv23;
		prm  sv31 = (t11)*pv31 + (t12)*pv32 + (t13)*pv33;
		prm  sv12 = (t21)*pv11 + (t22)*pv12 + (t23)*pv13;
		prm  sv22 = (t21)*pv21 + (t22)*pv22 + (t23)*pv23;
		prm  sv32 = (t21)*pv31 + (t22)*pv32 + (t23)*pv33;
		prm  sv13 = (t31)*pv11 + (t32)*pv12 + (t33)*pv13;
		prm  sv23 = (t31)*pv21 + (t32)*pv22 + (t33)*pv23;
		prm  sv33 = (t31)*pv31 + (t32)*pv32 + (t33)*pv33;

		'distorted supercell parameters
		prm  sa = Sqrt(sv11^2+sv21^2+sv31^2);
		prm  sb = Sqrt(sv12^2+sv22^2+sv32^2);
		prm  sc = Sqrt(sv13^2+sv23^2+sv33^2);
		prm  salpha = ArcCos((sv12*sv13+sv22*sv23+sv32*sv33)/(sb*sc));
		prm  sbeta  = ArcCos((sv11*sv13+sv21*sv23+sv31*sv33)/(sa*sc));
		prm  sgamma = ArcCos((sv11*sv12+sv21*sv22+sv31*sv32)/(sa*sb));
		prm  sal = salpha*radian;
		prm  sbe = sbeta*radian;
		prm  sga = sgamma*radian;
	}

'}}}

		scale @  0.001770439`_4.906e-006
		r_bragg  0.937172089
		TCHZ_Peak_Type(pku, 0.05734`_0.00283,pkv, -0.01440`_0.00074,pkw,  0.00055`_0.00004,!pkz, 0.0000,pky, 0.11974`_0.00126,!pkx, 0.0000)
		Phase_Density_g_on_cm3( 2.30740`_0.00042)
		
		
		'Stephens model of anistropic peak broadening  (P.W. Stephens, J. Appl. Cryst. (1999) 32, 281-9)
		prm s400  85.80501`_9.65831
		prm s040  46.05361`_5.32977
		prm s004 -4.42046`_0.84753
		prm s220 -123.25951`_13.78014
		prm s202  48.30742`_6.79404
		prm s022  41.44406`_5.84569
		prm s301  19.49714`_5.86274
		prm s121 -38.56877`_7.40545
		prm s103  8.00308`_1.79639
		prm eta  0.82943`_0.05679_LIMIT_MAX_1 min 0 max 1
		
		Stephens_monoclinic(s400, s040, s004, s220, s202, s022, s301, s121, s103, eta)

	Distance_Restrain(C1 N1, 1.15, 1.17110`_0.02749, 0.02, 10)
	Distance_Restrain(C2 N2, 1.15, 1.13885`_0.02590, 0.02, 10)	
	Distance_Restrain(C3 N3, 1.15, 1.17960`_0.02778, 0.02, 10)
	Distance_Restrain(C4 N4, 1.15, 1.13664`_0.02598, 0.02, 10)
	Distance_Restrain(C5 N5, 1.15, 1.17272`_0.03137, 0.02, 10)
	Distance_Restrain(C6 N6, 1.15, 1.17095`_0.03146, 0.02, 10)
	'Distance_Restrain(C1 Fe1_1, 1.87, 8.69835, 0.02, 10)
	'Distance_Restrain(C2 Fe1_1, 1.87, 5.83199, 0.02, 10)
	Distance_Restrain(C5 Fe1_1, 1.87, 1.86576`_0.02375, 0.02, 10)
	Distance_Restrain(C3 Fe2_1, 1.87, 1.89820`_0.02120, 0.02, 10)
	Distance_Restrain(C4 Fe2_1, 1.87, 1.89163`_0.01980, 0.02, 10)
	Distance_Restrain(C6 Fe2_1, 1.87, 1.89491`_0.02355, 0.02, 10)
	'Distance_Restrain(Cu2_1 N1, 2.34, 2.36079`_0.01775, 0.02, 10)
	'Distance_Restrain(Cu2_1 N2, 2.00, 2.02326`_0.01653, 0.02, 10)
	'Distance_Restrain(Cu1_1 N5, 2.00, 2.02146`_0.02075, 0.02, 10)
	'Distance_Restrain(Cu1_1 N3, 2.34, 2.36778`_0.01747, 0.02, 10)
	'Distance_Restrain(Cu1_1 N4, 2.00, 6.28565, 0.02, 10)
	'Distance_Restrain(Cu2_1 N6, 2.00, 7.88009, 0.02, 10)
	'Angle_Restrain($site1 $middlesite $site2, #ideal_dist, 0.000, #tolerance, #weight)
	'Distance_Restrain($site1 $site2, #ideal_dist, 0.000, #tolerance, #weight)
	
	

	

		
		
C_matrix_normalized
{
                             1   2   3   4   5   6   7   8   9  10  11  12  13  14  15  16  17  18  19  20  21  22  23  24  25  26  27  28  29  30  31  32  33  34  35  36  37  38  39  40  41  42  43  44  45  46  47  48  49  50  51  52  53  54  55  56  57  58  59  60  61  62  63  64  65  66  67  68  69  70  71  72  73  74  75  76  77  78  79  80  81  82  83  84  85
bkg21900112            1:  100 -21  62 -24  47 -22  40 -20  28 -17  19 -22  17  -9  14  -8   7  35  -0  11   0  -0   1  -0   1  -0  -0   7  -1  -0  -0  -3   2  -4   1   2 -10   4   4   3   8  -4  -4  -6  -2  -4  -0  -3   2  -7  -7   3  -0  -1  -0   2   1  -4  -2  -0   3  -4  -1   1  -8  -7   0   4   1   4   4   0  -1   1 -15  10   9  -7 -10   9   9   5  -5   4 -11
bkg21903184            2:  -21 100 -31  65 -28  51 -23  41 -22  32 -22  22 -16  21  -9  15  25  37  -2  13  -2   2  -2   0  -0   0   2  11  -2  -3  -1  -1   0   1  -1  -1 -10   2   3  -1   9  -1  -3  -7  -1  -6  -0  -2   1  -2  -3   4  -1  -3  -2   1  -2   0  -2   3   5  -5  -1   2  -9  -6  -2   6   1   3   7  -2   1  -2  -8   4   3  -2  -3   3   3   3  -1  -0  -3
bkg21904720            3:   62 -31 100 -44  64 -27  52 -26  42 -22  31 -17  25 -17  20  -3  28  21  -4  11  -2   2  -2  -0  -1   1   2   8  -0  -5   0   0   1   0  -1  -2  -9   0   1  -3   9   2  -3  -8  -1  -5   1   1   1   3   4   0  -1  -5  -5   2  -3  -1  -1   2   5  -4  -2   0  -8  -4  -2   7   1   7   7  -6   5  -5   3  -3  -3   2   3  -4  -2  -0   4  -4   4
bkg21902416            4:  -24  65 -44 100 -45  68 -28  52 -26  45 -21  31 -18  25 -14  18  -0   0  -6   7   2  -2   2  -0   0   0  -2  -0   2  -5   2  -2   1  -0  -2  -2 -10   3   4  -4   8   1  -2  -6  -1  -2   3   0   1  -1   0  -2   3  -6  -3   3  -0  -4   1   0   4  -4  -2   4  -8  -6  -0   5   1   0   4  -2   2  -2   1   3   3  -2  -3   2   3   0  -1  -0  -3
bkg21900368            5:   47 -28  64 -45 100 -44  65 -29  50 -23  39 -21  29 -17  20 -10  -7  -2 -14  13   1  -1   1   0  -0   0  -1  -1   3   1   5  -4   1   1  -1  -2 -11   6   6  -4  10   1  -3  -9   2  -3   5  -3   1  -1  -3   3   4   0  -2   3   2  -2   1   1   5  -4  -4   6  -9  -4   2   7  -0   0  13   4  -3   3  -3  -0  -0  -1   0  -0   0  -0   1  -2  -0
bkg21899600            6:  -22  51 -27  68 -44 100 -45  64 -27  49 -23  39 -17  25 -12  17   3   2  -4   6  -1   1  -1   0  -1   1   1   2   1   4   6  -4   4  -5  -1  -2 -10   2   3  -3  10   4  -1  -4  -3   0  -0   1   2  -2   3   2   1   3  -4   7   2  -6   2   1   3  -2  -3   2  -9  -4  -1   4   2   6   3   1  -1   1  -1  -3  -3   2   3  -3  -2  -1   4  -4   4
bkg21904976            7:   40 -23  52 -28  65 -45 100 -46  63 -26  44 -22  34 -18  23  -9  -1   0  -6   7  -0   0  -0  -0  -0   0   0  -1  -1   1   3  -3   5  -8  -1   3 -11  -2   5   1   4   2  -3  -3  -4  -2   0   2   1  -4   2  -5  -2   1  -4   7   2  -5   0  -4   2  -4  -4  -2  -4  -7   3   1   5   3   6  -3   3  -3   1   2   2  -1  -2   2   2   1  -1   0  -2
bkg21907024            8:  -20  41 -26  52 -29  64 -46 100 -45  63 -25  43 -22  34 -17  22  -1  -3  -2   1   0  -0   0  -0   0   0  -0  -3  -0  -3  -1   1   2   2  -4  -2 -11   1   6  -3   1   3  -2  -2  -3  -8  -0  -3  -0  -5   0  -4  -0  -4   0   0  -1   4   2   2   2  -4  -5   4  -0  -1   5   4   5  -6   2  -1   1  -1   2   2   1  -1  -1   1   1   0  -1   2  -2
bkg21903440            9:   28 -22  42 -26  50 -27  63 -45 100 -43  58 -22  41 -23  27  -9  -1  -4  -0   2   3  -3   3  -0  -1   1  -3  -3   1   0   1  -1   4  -4  -4  -4 -13   1   0  -3   5   7  -2  -4  -1  -4  -2  -5   0  -8   1  -1   2  -3  -0   3  -2  -1   6   5  -1  -4  -1   2  -3   0   3   3   1   7   2   0  -0   0  -1  -4  -4   0   4  -3  -2  -2   3  -3   5
bkg21906256           10:  -17  32 -22  45 -23  49 -26  63 -43 100 -41  60 -24  37 -17  24  -3  -4  -5   3   1  -1   1  -0   0   1  -1   4   1  -1   2  -5   4  -4  -5  -4 -11  -1  -2   1   4   5   1  -0   1  -1   2  -0   2  -3  -1   5   1  -3  -2   6  -2  -1   5   3  -1  -0  -0  -1  -3  -5   1  -2  -2  -0   3  -0   0  -0   1   1   1  -2  -1  -0   3   2   1  -3  -1
bkg21902672           11:   19 -22  31 -21  39 -23  44 -25  58 -41 100 -41  53 -20  29 -11  -4  -7  -1  -3  -2   2  -2  -0   1  -0   2   5  -0  -1   5  -7   6  -2  -4  -2  -7   1  -7  11  -0   6  -2   0   2  -1   3   1   1   3   3   6  -2  -1  -2   6  -0   1   3   2  -2   2  -0 -10   1   0   4  -1  -2  -6  -2   1  -1   1   6   1   1  -2  -1  -0   1   2   1  -2  -1
bkg21899856           12:  -22  22 -17  31 -21  39 -22  43 -22  60 -41 100 -39  50 -21  29   1  -8   2  -5   2  -2   2  -1   0   1  -2   1  -2   2   2  -3   7  -3  -1  -5  -2   0  -9   5  -0  11  -0  -1   0  -1  -5   0   0  -1   6   3  -3   2  -4   5  -5   1   5   6  -8   2   6 -10   1   4   0   2  -1  -1  -1   2  -2   2   2  -6  -6   3   6  -7  -4  -1   5  -4   7
bkg21903696           13:   17 -16  25 -18  29 -17  34 -22  41 -24  53 -39 100 -42  46 -13  -0   1  -3  -3   1  -2   1  -1   0   1  -1   4  -1  10   1  -1   9  -4  -2  -1   1   2  -3  -2   0   8   1  -4  -2  -4  -0  -2   3  -3  -1   6  -1  10  -3   6  -1   2   3   3  -7   1   4  -2  -0  -0  -0   3   1  -3   4   2  -2   1  -2  -3  -4   3   3  -4  -3  -1   4  -2   4
bkg21903952           14:   -9  21 -17  25 -17  25 -18  34 -23  37 -20  50 -42 100 -43  47  -3   4   7 -13  -3   3  -3   0   1  -0   3   6   2   5   1  -3   4  -2  -7   0   3   2   0  -4  -3   5  -1   1  -6  -2  -1   1   2   5  -1   4   2   5   3   5   5  -0   1   4  -1   1  -4   7   1   1   1   2   6 -13 -14  -1   1  -1   2   6   5  -4  -5   5   5   1  -2   3  -7
bkg21900880           15:   14  -9  20 -14  20 -12  23 -17  27 -17  29 -21  46 -43 100 -31  -1  -1  -2   5  -1   1  -1  -0  -1  -0   1  -5  -1  -2   1  -2   1  -5  -3  -0   2   3  -5  -1  -2   5  -5  -6  -4  -2  -5   2   2   8   4  -7  -2  -1   3   1   3  -2   1   0   2  -2  -4   4  -0  -0   3   3   1  13   7  -5   4  -4   2   0   1  -2  -1   2   2  -0  -2   3  -1
bkg21901136           16:   -8  15  -3  18 -10  17  -9  22  -9  24 -11  29 -13  47 -31 100  11  -1   7   0  -0   0  -0   0  -1   1   0  -0  -2  -6  -5   5  -5  10  -5  -8   5   0  -3  -8   1   6   6   3  -4  -3  -8   2   1   4   4  -4  -2  -7   0  -5  -5  10   1   9   1   3   3  10  -1  -3  -5   1   2   3  -4  -3   3  -3   0  -0  -0   3   1  -2   1  -0  -0   1   1
scale21770368_        17:    7  25  28  -0  -7   3  -1  -1  -1  -3  -4   1  -0  -3  -1  11 100  72   2  20  -7   7  -7   2  -3   2   7  51  -5  -6 -23  23   0   1   3  -4  -4  -5 -10  -4   9   6  -2  -0   5  -5 -10  -3  -7   6  -1  32  -4  -7  10 -16  -8   3 -14  10   2  -3   4  -6 -10  -0  -8   1  -6  -4   9 -10   9  -7   7 -10  -9   8  10 -11  -7   1   8  -9  11
btm                   18:   35  37  21   0  -2   2   0  -3  -4  -4  -7  -8   1   4  -1  -1  72 100 -12  15  -5   5  -5   1  -1   1   5  50   3   5 -11   8   2  -5   1  -1  -1  -2  -9   5  14   3  -4  -1   3  -3  -2  -2  -3   2  -9  35   5   2   5  -9  -3  -4  -8   8   2  -1   4  -6 -14  -3  -7   1  -4 -16  11  -6   4  -4  -9   6   5  -7  -5   6   7   7   1  -4  -6
beq24032656_          19:   -0  -2  -4  -6 -14  -4  -6  -2  -0  -5  -1   2  -3   7  -2   7   2 -12 100 -77  -1   1  -1   1   0   1   1  -4  -2  -3  -5   2   3  -5  -5   5  -5   5  -5   3 -13  -5  -0   8  -4  -2  -6  -0  -1 -14  30  -3  -2  -4   3   4   7  -5   2  -1  -4  -0   2  -7   9  -0  -0  -2  -1  24 -76  -2   1  -1  -3  -1   0   1   0  -1   1  -1   1   2   1
beq24029536_          20:   11  13  11   7  13   6   7   1   2   3  -3  -5  -3 -13   5   0  20  15 -77 100   1  -1   1  -1  -2  -1  -1   7 -11  -6  -8   7  -3   8   5  -3  -5  -7   9  -7   6  -0   1  -8   2  -3 -10  -5  -2   8 -35   2 -10  -5  11  -8  -8  10  -7   1   4  -3  -5  11  -5  -1   0   3   2  21  75  -0  -1   1  -4  -1  -2   6   2  -3  -3   2  -2   1   2
s1                    21:    0  -2  -2   2   1  -1  -0   0   3   1  -2   2   1  -3  -1  -0  -7  -5  -1   1 100-100 100 -23   1   2-100  -4   4   1  -3  -2   1   4   4  -4   1  -0  -0  -2   1   4  -1  -1   2   1   5  -1  -4   2  -6  -1   2  -4   1  -1  -2  -1   2   1  -3  -6   6  -1   3   2  -0   1  -2   3   4   8  -5   2  -9  -9  -9   4   8  -9  -7  -4   6  -5  10
s2                    22:   -0   2   2  -2  -1   1   0  -0  -3  -1   2  -2  -2   3   1   0   7   5   1  -1-100 100-100  23  -1  -2 100   4  -4  -2   3   2  -1  -4  -3   3  -1   0   0   2  -1  -4   1   1  -2  -1  -5   1   5  -2   5   1  -2   4  -1   1   2   1  -3  -1   3   6  -6   1  -3  -2   1  -1   2  -3  -4  -8   5  -2   9   9   9  -4  -8   9   7   4  -6   5 -10
s3                    23:    1  -2  -2   2   1  -1  -0   0   3   1  -2   2   1  -3  -1  -0  -7  -5  -1   1 100-100 100 -23   0   2-100  -3   4   2  -3  -2   1   4   3  -3   1  -0  -0  -2   1   4  -1  -1   2   1   5  -1  -5   2  -6  -1   2  -4   1  -1  -2  -1   3   1  -3  -6   5  -0   3   2  -1   1  -1   3   4   8  -5   2  -9  -9  -9   4   8  -9  -7  -5   6  -5  10
s4                    24:   -0   0  -0  -0   0   0  -0  -0  -0  -0  -0  -1  -1   0  -0   0   2   1   1  -1 -23  23 -23 100   1   3  23   3   3   0   1   4  -3   1  -0   1   3  -3   0  -1   1  -7   0   3   1   1   0  -2  -5  -1  -2   4   4   2  -1  -5   2  -1   1  -1   1   0   1   1  -2  -6   1  -4  -0  -1  -2  -2   2  -1   3   2   2  -2  -2   2   2  17  -8  -6  -2
s5                    25:    1  -0  -1   0  -0  -1  -0   0  -1   0   1   0   0   1  -1  -1  -3  -1   0  -2   1  -1   0   1 100 -10  -0  -1  -1  -3  -1  -4  -1   1  -3  -0   1  -1  -0   0  -3  -1  -0  -1   1   0   1  -0   0  -1   1  -0  -1  -3  -3   1  -2  -0   1  -1  -1  -0   2  -1   1   1   1   0  -1  -4  -1   6  -6   5  -8   3   3   2  -3  -0  -3   1  -1  -0  -3
s6                    26:   -0   0   1   0   0   1   0   0   1   1  -0   1   1  -0  -0   1   2   1   1  -1   2  -2   2   3 -10 100  -2   1  -1  -0  -3  -2  -3  -3   1  -1  -0   1  -3   1   0   1   1   2   3   0   3  -0  -1  -1  -1   2  -1  -1  -0   3  -4  -5  -1   1   2  -2  -1  -1   1  -4  -0  -1  -2   1   0   8  -8   7  -6  -6  -4  -2   5 -17  17  -5   9  -7   5
a0x                   27:   -0   2   2  -2  -1   1   0  -0  -3  -1   2  -2  -1   3   1   0   7   5   1  -1-100 100-100  23  -0  -2 100   3  -4  -2   3   2  -1  -4  -3   3  -1   0   0   2  -1  -4   1   1  -2  -1  -5   1   5  -2   6   1  -2   4  -1   1   2   1  -3  -1   3   6  -5   1  -3  -2   1  -1   2  -3  -4  -8   5  -2   9   9   9  -4  -8   9   7   5  -6   5 -10
a1                    28:    7  11   8  -0  -1   2  -1  -3  -3   4   5   1   4   6  -5  -0  51  50  -4   7  -4   4  -3   3  -1   1   3 100  13  39  -7  10   8  -7   3  -1   5  -3 -10   6  17   9  -5   3   6   2  -5 -11  -6   0  -4  91  18  34  12 -11   8 -14 -13  18   1  -3   6  -7 -14   2  -7  -3  -8 -12   3  -3   3  -2   8   2   2  -7  -2   2   4   7   9 -11  -3
a2                    29:   -1  -2  -0   2   3   1  -1  -0   1   1  -0  -2  -1   2  -1  -2  -5   3  -2 -11   4  -4   4   3  -1  -1  -4  13 100  37  29  -9  -0   1 -21 -19   2  -2  -8  -4  22   8 -11  -0  -7 -14   9  -1  -4   5   1  17  91  33 -34  -0   3  -9  30  30   2  -0   1   4 -20   3  -5  -1   6  -7  -8  -3   4  -4   6   2   3 -22  -2  11   7  -7   2  -2  -4
a3                    30:   -0  -3  -5  -5   1   4   1  -3   0  -1  -1   2  10   5  -2  -6  -6   5  -3  -6   1  -2   2   0  -3  -0  -2  39  37 100  16   5  20 -14   9  -6   7  -0  -1  -4  12  14  -3   4  -4  -2   3 -10   4 -15   8  40  38  91   1  -1  15  -9   0  18  -9   1  -1   7  -3   3   3   1  -1  -5  -3   2  -2   1   2  -0   0  -5   0   3   2  -5   3   6  -1
a4                    31:   -0  -1   0   2   5   6   3  -1   1   2   5   2   1   1   1  -5 -23 -11  -5  -8  -3   3  -3   1  -1  -3   3  -7  29  16 100 -28  -2   5   9 -15  -6   6   5  -9  17  11  -8  -6 -11 -10   1   2   3  -5   7  -8  25  19 -74  28   9   1  17  12   8   7 -12   9 -15  12  -3  12   8  -4  -3   0  -0   1   8   2   1  -8  -2   1   2   3  15 -20  -2
a5                    32:   -3  -1   0  -2  -4  -4  -3   1  -1  -5  -7  -3  -1  -3  -2   5  23   8   2   7  -2   2  -2   4  -4  -2   2  10  -9   5 -28 100  -6  -1   9   6   9  -2  -4   1  -4 -10   3   7 -10   7   4  -2 -16  -4  -2   8  -8   4  21 -76 -12  13 -12  -3  -5  -1  10  -1   4 -10  10  -8   6  -3   2  -3   3  -4  -3  -2   1  -1   1   4  -1   5 -16  14   1
a6                    33:    2   0   1   1   1   4   5   2   4   4   6   7   9   4   1  -5   0   2   3  -3   1  -1   1  -3  -1  -3  -1   8  -0  20  -2  -6 100 -10   3   7   3   9 -14  21  -9  38   3  -4  -3  -6 -11 -11   5 -10   7   6   1  17   5  14  25   0  -1  -1 -52  15  11 -27   4   3  27   6  -4  -0  -7   1  -1   1  -2  -1  -1  -0   1   0  -1  -0  -8  10   1
a7                    34:   -4   1   0  -0   1  -5  -8   2  -4  -4  -2  -3  -4  -2  -5  10   1  -5  -5   8   4  -4   4   1   1  -3  -4  -7   1 -14   5  -1 -10 100   9 -12   9   8  14  -5  -7  -9  12  -1   3  -4   9 -27   4  22  -9  -7  -0 -11  -9 -11   0  48   2   6  12   0  19   8   9  -6   5   3  -2  -3   2   1  -1   0   2  -0  -1   4   0  -2  -6  -0  -0  -1   2
a8                    35:    1  -1  -1  -2  -1  -1  -1  -4  -4  -5  -4  -1  -2  -7  -3  -5   3   1  -5   5   4  -3   3  -0  -3   1  -3   3 -21   9   9   9   3   9 100   1   3  -1   3   5  -6   6  -6  14  -4   6  -4  -6  -3  -0  -0  -2 -24  14   7   1  11   7 -61 -10   2  -5   2  -6   2   8  -2 -12   3  -8   7  -3   4  -4   5   2   2   1  -2   2   2   6 -10  -1  -3
a9                    36:    2  -1  -2  -2  -2  -2   3  -2  -4  -4  -2  -5  -1   0  -0  -8  -4  -1   5  -3  -4   3  -3   1  -0  -1   3  -1 -19  -6 -15   6   7 -12   1 100  13  -2   6  14 -11  -4   5  -3  -0  11   1   4  10  -7   1  -1 -17  -7  14   6   0   8  -6 -81 -10   2   3 -12  17  -6  -4   1   1   3  -2 -10  10 -10  11   6   7  -6  -7  10   6  -5  -3  10  -9
a10                   37:  -10 -10  -9 -10 -11 -10 -11 -11 -13 -11  -7  -2   1   3   2   5  -4  -1  -5  -5   1  -1   1   3   1  -0  -1   5   2   7  -6   9   3   9   3  13 100 -10 -26  20 -21  -5  13   3   2   7  -0   4   8   5   6   6   1   6  -0  -9  -2   8  -3  -8 -31  13  36 -18  26  -1 -10  -3 -12  -7  -1  -0   0  -0   1   0   2  -1  -1   5  -2   2  -7   7  -2
a11                   38:    4   2   0   3   6   2  -2   1   1  -1   1   0   2   2   3   0  -5  -2   5  -7  -0   0  -0  -3  -1   1   0  -3  -2  -0   6  -2   9   8  -1  -2 -10 100   6   3   6  18   5 -12  15   3  20 -15   9  11  -5   1  -2   2  -3  -2  15   1   5   1  14  49  -5  -2  -7   7   9  29 -18  -1  -1   4  -4   3  -5  -0  -1  -2   0  -2   3   1  -7   1   0
a12                   39:    4   3   1   4   6   3   5   6   0  -2  -7  -9  -3   0  -5  -3 -10  -9  -5   9  -0   0  -0   0  -0  -3   0 -10  -8  -1   5  -4 -14  14   3   6 -26   6 100 -25   2  -8   2  -4  -2  -1   9  -6   1 -10 -10 -10  -7   0   0   4   7   8  -3  -9  30  -5 -50  30   2  11  11   7  14   2   4  -1   1  -1  -1   4  -1  -2  -3   5  -2  -3  -1   3  -2
a13                   40:    3  -1  -3  -4  -4  -3   1  -3  -3   1  11   5  -2  -4  -1  -8  -4   5   3  -7  -2   2  -2  -1   0   1   2   6  -4  -4  -9   1  21  -5   5  14  20   3 -25 100 -25   9   9   1   8   7   3  -1   0   2  -1   1  -5  -3  -1   4  10  -5   3  -9 -16   7  34 -89  29   4   9  -4 -11  -5  -7  -2   2  -1   0   3   5 -10  -3  11   6  12 -17   8  -6
a14                   41:    8   9   9   8  10  10   4   1   5   4  -0  -0   0  -3  -2   1   9  14 -13   6   1  -1   1   1  -3   0  -1  17  22  12  17  -4  -9  -7  -6 -11 -21   6   2 -25 100   6 -18  -5 -13 -10  11  -7   2   3  -4  16  23  18 -14   4   4 -13  -0  19  33  -6  -7  32 -91  -0  -6   4  13  -8   8   1  -1   2   0  -2  -0  -2   1  -2   1  -8  12  -5   1
a15                   42:   -4  -1   2   1   1   4   2   3   7   5   6  11   8   5   5   6   6   3  -5  -0   4  -4   4  -7  -1   1  -4   9   8  14  11 -10  38  -9   6  -4  -5  18  -8   9   6 100  11  -2   7  -1  -6  -7  -3   5   4   8   5  12   0  13  14  -5   5   7 -16  13  -2  -7  -3  42   5   8 -10  -4   1  -2   2  -2   0  -0  -1  -7   1  -3   7  -3  -0   3   1
a16                   43:   -4  -3  -3  -2  -3  -1  -3  -2  -2   1  -2  -0   1  -1  -5   6  -2  -4  -0   1  -1   1  -1   0  -0   1   1  -5 -11  -3  -8   3   3  12  -6   5  13   5   2   9 -18  11 100   2  32   3  -7  -3  -5  -5   4  -4 -13  -5  12  -2   6  21   5  -7 -12  19   2  -5  22  12   9   2 -33   3   2  -4   4  -3   4   2   2  -0  -2  -3   6  12 -19  -4  -2
a17                   44:   -6  -7  -8  -6  -9  -4  -3  -2  -4  -0   0  -1  -4   1  -6   3  -0  -1   8  -8  -1   1  -1   3  -1   2   1   3  -0   4  -6   7  -4  -1  14  -3   3 -12  -4   1  -5  -2   2 100  -6   7  -2  -2 -10   3   2   6  -1   5   4  -9   4   0  -6   4  -2  12  -0  -2   3  -7  -3 -77   3  -1 -11   2  -2   2   0   1  -0  -0  -1  -1   3   4   1  -5  -1
a18                   45:   -2  -1  -1  -1   2  -3  -4  -3  -1   1   2   0  -2  -6  -4  -4   5   3  -4   2   2  -2   2   1   1   3  -2   6  -7  -4 -11 -10  -3   3  -4  -0   2  15  -2   8 -13   7  32  -6 100  10   9 -14   1  -0  -6  10  -8  -6  10   4  -2  -1   1  -6  -3   6   4 -10  15   3 -18   6 -92  -6   9   1  -0   0   1  -2  -3   0   2  -5   3  -2   1  -2   2
a19                   46:   -4  -6  -5  -2  -3   0  -2  -8  -4  -1  -1  -1  -4  -2  -2  -3  -5  -3  -2  -3   1  -1   1   1   0   0  -1   2 -14  -2 -10   7  -6  -4   6  11   7   3  -1   7 -10  -1   3   7  10 100  15  -2  -2   7  -8   7 -15  -3  15 -14  -5  -6  -6 -18  -2   2   6  -8  11   2  -7  -7 -10   3  -7   6  -6   6  -6  -2  -3   4   2  -4  -2  -5   6  -3   3
a20                   47:   -0  -0   1   3   5  -0   0  -0  -2   2   3  -5  -0  -1  -5  -8 -10  -2  -6 -10   5  -5   5   0   1   3  -5  -5   9   3   1   4 -11   9  -4   1  -0  20   9   3  11  -6  -7  -2   9  15 100 -15   3  17 -25   0  11   2 -11 -11  -7  -1  10  -8  13  -6   6  -2  -6 -13   7  -1  -5  -6  -3   4  -3   2  -4  -0  -1  -4  -0  -0   3  -1   4  -5  -0
a21                   48:   -3  -2   1   0  -3   1   2  -3  -5  -0   1   0  -2   1   2   2  -3  -2  -0  -5  -1   1  -1  -2  -0  -0   1 -11  -1 -10   2  -2 -11 -27  -6   4   4 -15  -6  -1  -7  -7  -3  -2 -14  -2 -15 100  -2  -9  14 -12  -4 -11  -1   7 -24  -4  -0 -11  -8   5  -7  -2   7   5 -10  -1  10   3   7   0  -0   1  -2   0   1   1  -1  -1   1   5   0  -5  -0
a22                   49:    2   1   1   1   1   2   1  -0   0   2   1   0   3   2   2   1  -7  -3  -1  -2  -4   5  -5  -5   0  -1   5  -6  -4   4   3 -16   5   4  -3  10   8   9   1   0   2  -3  -5 -10   1  -2   3  -2 100  -2  -0  -6  -3   6  -3  17  -3   8   0  -7  -5   7   4   1  -2  -7   1   8  -2   0   1  -0   0  -0  -0   1   1   7  -1  -1  -3   4 -16   5  -0
a23                   50:   -7  -2   3  -1  -1  -2  -4  -5  -8  -3   3  -1  -3   5   8   4   6   2 -14   8   2  -2   2  -1  -1  -1  -2   0   5 -15  -5  -4 -10  22  -0  -7   5  11 -10   2   3   5  -5   3  -0   7  17  -9  -2 100 -22  -1   4  -8  -2 -10   4  -2   0   4  16  -4   1  -0  -6  -5  -0  -8   3   3   6  -3   3  -3   3   1  -0   0  -1   1  -1   0   0  -1  -0
a24                   51:   -7  -3   4   0  -3   3   2   0   1  -1   3   6  -1  -1   4   4  -1  -9  30 -35  -6   5  -6  -2   1  -1   6  -4   1   8   7  -2   7  -9  -0   1   6  -5 -10  -1  -4   4   4   2  -6  -8 -25  14  -0 -22 100  -4  -1   2  -4  13   4  -4   4   1  -8   7  -2  -4   5   0  -5   2  -5   8 -13  -5   5  -5   7   0   2  -2  -1   2   2  -1   0   2  -1
a25                   52:    3   4   0  -2   3   2  -5  -4  -1   5   6   3   6   4  -7  -4  32  35  -3   2  -1   1  -1   4  -0   2   1  91  17  40  -8   8   6  -7  -2  -1   6   1 -10   1  16   8  -4   6  10   7   0 -12  -6  -1  -4 100  25  32  14 -12   6 -14  -7  18  -2  -2   6  -2 -13   2  -8  -5 -11 -10   0   5  -5   5   3  -2  -1  -6   2  -1   1   5  12 -14   1
a26                   53:   -0  -1  -1   3   4   1  -2  -0   2   1  -2  -3  -1   2  -2  -2  -4   5  -2 -10   2  -2   2   4  -1  -1  -2  18  91  38  25  -8   1  -0 -24 -17   1  -2  -7  -5  23   5 -13  -1  -8 -15  11  -4  -3   4  -1  25 100  34 -32  -1   3  -9  33  30   3  -2   0   8 -22  -3  -5  -1   7  -7  -7  -4   4  -5   7   2   3 -16  -3  10   6  -7   3  -1  -4
a27                   54:   -1  -3  -5  -6   0   3   1  -4  -3  -3  -1   2  10   5  -1  -7  -7   2  -4  -5  -4   4  -4   2  -3  -1   4  34  33  91  19   4  17 -11  14  -7   6   2   0  -3  18  12  -5   5  -6  -3   2 -11   6  -8   2  32  34 100  -5  -3  16  -5  -6  19  -3   2  -3   8 -12   3   4   1   3  -8  -2   3  -3   3   2  -0  -0  -1   0   1   0  -4   2   6  -1
a28                   55:   -0  -2  -5  -3  -2  -4  -4   0  -0  -2  -2  -4  -3   3   3   0  10   5   3  11   1  -1   1  -1  -3  -0  -1  12 -34   1 -74  21   5  -9   7  14  -0  -3   0  -1 -14   0  12   4  10  15 -11  -1  -3  -2  -4  14 -32  -5 100 -15   6  -8 -32 -12  -6  -1   1   1  12   9   0  -1 -10  11  -3   2  -2   2  -2  -1  -1   6   1  -2  -3  -4 -15  20   1
a29                   56:    2   1   2   3   3   7   7   0   3   6   6   5   6   5   1  -5 -16  -9   4  -8  -1   1  -1  -5   1   3   1 -11  -0  -1  28 -76  14 -11   1   6  -9  -2   4   4   4  13  -2  -9   4 -14 -11   7  17 -10  13 -12  -1  -3 -15 100  12 -12   2  -8  -2   4  -7  -4  -2  12 -10  13  -5   3  -5  -2   1  -1   5   1  -0   2  -1  -2   0  -5  13 -10  -1
a30                   57:    1  -2  -3  -0   2   2   2  -1  -2  -2  -0  -5  -1   5   3  -5  -8  -3   7  -8  -2   2  -2   2  -2  -4   2   8   3  15   9 -12  25   0  11   0  -2  15   7  10   4  14   6   4  -2  -5  -7 -24  -3   4   4   6   3  16   6  12 100 -22 -12  -2  29   4 -20  -8  -8  13  11   2   3   3 -15  -2   2  -2   3   2   1  -5  -1   5   1   1  -7   8  -3
a31                   58:   -4   0  -1  -4  -2  -6  -5   4  -1  -1   1   1   2  -0  -2  10   3  -4  -5  10  -1   1  -1  -1  -0  -5   1 -14  -9  -9   1  13   0  48   7   8   8   1   8  -5 -13  -5  21   0  -1  -6  -1  -4   8  -2  -4 -14  -9  -5  -8 -12 -22 100   4  -5  -3   5  -5   9  17  -5   2   2  -0  -3  10  -2   1  -1   2   2   1   5  -1  -0  -2   2  -2   0  -1
a32                   59:   -2  -2  -1   1   1   2   0   2   6   5   3   5   3   1   1   1 -14  -8   2  -7   2  -3   3   1   1  -1  -3 -13  30   0  17 -12  -1   2 -61  -6  -3   5  -3   3  -0   5   5  -6   1  -6  10  -0   0   0   4  -7  33  -6 -32   2 -12   4 100   5  -4   4   4  -4  -1  -1   6   4  -2   7  -2  -0   0  -1   6  -0  -1 -15  -0   3   4  -4  13  -2  -0
a33                   60:   -0   3   2   0   1   1  -4   2   5   3   2   6   3   4   0   9  10   8  -1   1   1  -1   1  -1  -1   1  -1  18  30  18  12  -3  -1   6 -10 -81  -8   1  -9  -9  19   7  -7   4  -6 -18  -8 -11  -7   4   1  18  30  19 -12  -8  -2  -5   5 100   4  -1   1  10 -19   6   7  -1   3  -5  -1   4  -3   3  -2  -3  -3  -3   3  -2  -2   6  -1  -6   4
a34                   61:    3   5   5   4   5   3   2   2  -1  -1  -2  -8  -7  -1   2   1   2   2  -4   4  -3   3  -3   1  -1   2   3   1   2  -9   8  -5 -52  12   2 -10 -31  14  30 -16  33 -16 -12  -2  -3  -2  13  -8  -5  16  -8  -2   3  -3  -6  -2  29  -3  -4   4 100 -20 -40  22 -34  -6  -6   3  13  -0   1   1  -1   2   2   0  -1   0   0  -3   3  -4   9  -6  -0
a35                   62:   -4  -5  -4  -4  -4  -2  -4  -4  -4  -0   2   2   1   1  -2   3  -3  -1  -0  -3  -6   6  -6   0  -0  -2   6  -3  -0   1   7  -1  15   0  -5   2  13  49  -5   7  -6  13  19  12   6   2  -6   5   7  -4   7  -2  -2   2  -1   4   4   5   4  -1 -20 100   5  -5   6   9  -9   2 -14  -2  -2   1  -1   2  -0   1   0  -2  -0   0   1   2 -10   2  -1
a36                   63:   -1  -1  -2  -2  -4  -3  -4  -5  -1  -0  -0   6   4  -4  -4   3   4   4   2  -5   6  -6   5   1   2  -1  -5   6   1  -1 -12  10  11  19   2   3  36  -5 -50  34  -7  -2   2  -0   4   6   6  -7   4   1  -2   6   0  -3   1  -7 -20  -5   4   1 -40   5 100 -38   7 -17  -3  -3 -15  -6  -4   3  -2   2  -1  -3  -4   4   3  -2  -6   5  -3   0   4
a37                   64:    1   2   0   4   6   2  -2   4   2  -1 -10 -10  -2   7   4  10  -6  -6  -7  11  -1   1  -0   1  -1  -1   1  -7   4   7   9  -1 -27   8  -6 -12 -18  -2  30 -89  32  -7  -5  -2 -10  -8  -2  -2   1  -0  -4  -2   8   8   1  -4  -8   9  -4  10  22  -5 -38 100 -31  -1 -11   5  14   8   9  -2   2  -1  -1   4   2   2  -3   0   3 -10  10  -0  -3
a38                   65:   -8  -9  -8  -8  -9  -9  -4  -0  -3  -3   1   1  -0   1  -0  -1 -10 -14   9  -5   3  -3   3  -2   1   1  -3 -14 -20  -3 -15   4   4   9   2  17  26  -7   2  29 -91  -3  22   3  15  11  -6   7  -2  -6   5 -13 -22 -12  12  -2  -8  17  -1 -19 -34   6   7 -31 100   6   4  -3 -15   8  -4  -2   2  -2  -2   2   1   0  -2   4  -0   7 -11   6  -2
a39                   66:   -7  -6  -4  -6  -4  -4  -7  -1   0  -5   0   4  -0   1  -0  -3  -0  -3  -0  -1   2  -2   2  -6   1  -4  -2   2   3   3  12 -10   3  -6   8  -6  -1   7  11   4  -0  42  12  -7   3   2 -13   5  -7  -5   0   2  -3   3   9  12  13  -5  -1   6  -6   9 -17  -1   6 100  -3  13  -4  -2  -3   3  -2   3  -2  -1  -1  -7   2   4  -3  -2  -2   4   1
a40                   67:    0  -2  -2  -0   2  -1   3   5   3   1   4   0  -0   1   3  -5  -8  -7  -0   0  -0   1  -1   1   1  -0   1  -7  -5   3  -3  10  27   5  -2  -4 -10   9  11   9  -6   5   9  -3 -18  -7   7 -10   1  -0  -5  -8  -5   4   0 -10  11   2   6   7  -6  -9  -3 -11   4  -3 100   2  19  -2  -3  -2   2  -3   2   2   2 -12  -2   5   4  14 -24  -0  -2
a41                   68:    4   6   7   5   7   4   1   4   3  -2  -1   2   3   2   3   1   1   1  -2   3   1  -1   1  -4   0  -1  -1  -3  -1   1  12  -8   6   3 -12   1  -3  29   7  -4   4   8   2 -77   6  -7  -1  -1   8  -8   2  -5  -1   1  -1  13   2   2   4  -1   3   2  -3   5  -3  13   2 100 -11   1   1  -2   2  -2   0  -1  -0  -2   0   1  -1  -7  -0   7   1
a42                   69:    1   1   1   1  -0   2   5   5   1  -2  -2  -1   1   6   1   2  -6  -4  -1   2  -2   2  -1  -0  -1  -2   2  -8   6  -1   8   6  -4  -2   3   1 -12 -18  14 -11  13 -10 -33   3 -92 -10  -5  10  -2   3  -5 -11   7   3 -10  -5   3  -0  -2   3  13 -14 -15  14 -15  -4  19 -11 100   2  -3  -0  -0   1  -1   1   1   1  -1   4  -4   2   1  -0  -1
b1                    70:    4   3   7   0   0   6   3  -6   7  -0  -6  -1  -3 -13  13   3  -4 -16  24  21   3  -3   3  -1  -4   1  -3 -12  -7  -5  -4  -3  -0  -3  -8   3  -7  -1   2  -5  -8  -4   3  -1  -6   3  -6   3   0   3   8 -10  -7  -8  11   3   3  -3   7  -5  -0  -2  -6   8   8  -2  -2   1   2 100  -1  -6   4  -3  -7  -5  -4   4   4  -3  -1  -2   1   1   6
b2                    71:    4   7   7   4  13   3   6   2   2   3  -2  -1   4 -14   7  -4   9  11 -76  75   4  -4   4  -2  -1   0  -4   3  -8  -3  -3   2  -7   2   7  -2  -1  -1   4  -7   8   1   2 -11   9  -7  -3   7   1   6 -13   0  -7  -2  -3  -5 -15  10  -2  -1   1  -2  -4   9  -4  -3  -3   1  -3  -1 100   1  -1   1  -2  -1  -1   5   1  -3  -2   2   1  -2   2
pku                   72:    0  -2  -6  -2   4   1  -3  -1   0  -0   1   2   2  -1  -5  -3 -10  -6  -2  -0   8  -8   8  -2   6   8  -8  -3  -3   2   0  -3   1   1  -3 -10  -0   4  -1  -2   1  -2  -4   2   1   6   4   0  -0  -3  -5   5  -4   3   2  -2  -2  -2  -0   4   1   1   3  -2  -2   3  -2  -2  -0  -6   1 100 -99  98 -61 -40 -41  37  41 -41 -42 -11  26 -23  41
pkv                   73:   -1   1   5   2  -3  -1   3   1  -0   0  -1  -2  -2   1   4   3   9   4   1  -1  -5   5  -5   2  -6  -8   5   3   4  -2  -0   3  -1  -1   4  10   0  -4   1   2  -1   2   4  -2  -0  -6  -3  -0   0   3   5  -5   4  -3  -2   1   2   1   0  -3  -1  -1  -2   2   2  -2   2   2  -0   4  -1 -99 100 -99  63  39  41 -37 -40  41  42  11 -26  23 -40
pkw                   74:    1  -2  -5  -2   3   1  -3  -1   0  -0   1   2   1  -1  -4  -3  -7  -4  -1   1   2  -2   2  -1   5   7  -2  -2  -4   1   1  -4   1   0  -4 -10  -0   3  -1  -1   2  -2  -3   2   0   6   2   1  -0  -3  -5   5  -5   3   2  -1  -2  -1  -1   3   2   2   2  -1  -2   3  -3  -2   1  -3   1  98 -99 100 -60 -37 -38  35  38 -38 -39 -10  24 -22  38
pky                   75:  -15  -8   3   1  -3  -1   1   2  -1   1   6   2  -2   2   2   0   7  -9  -3  -4  -9   9  -9   3  -8  -6   9   8   6   2   8  -3  -2   2   5  11   1  -5  -1   0   0   0   4   0   1  -6  -4  -2  -0   3   7   3   7   2  -2   5   3   2   6  -2   2  -0  -1  -1  -2  -2   2   0  -1  -7  -2 -61  63 -60 100  21  21 -26 -23  21  21   8 -14  11 -27
s400                  76:   10   4  -3   3  -0  -3   2   2  -4   1   1  -6  -3   6   0  -0 -10   6  -1  -1  -9   9  -9   2   3  -6   9   2   2  -0   2  -2  -1  -0   2   6   0  -0   4   3  -2  -0   2   1  -2  -2  -0   0   1   1   0  -2   2  -0  -1   1   2   2  -0  -3   0   1  -3   4   2  -1   2  -1   1  -5  -1 -40  39 -37  21 100  97 -66-100  88  86  36 -58  49 -98
s040                  77:    9   3  -3   3  -0  -3   2   1  -4   1   1  -6  -4   5   1  -0  -9   5   0  -2  -9   9  -9   2   3  -4   9   2   3   0   1   1  -1  -1   2   7   2  -1  -1   5  -0  -1   2  -0  -3  -3  -1   1   1  -0   2  -1   3  -0  -1  -0   1   1  -1  -3  -1   0  -4   2   1  -1   2  -0   1  -4  -1 -41  41 -38  21  97 100 -67 -99  89  85  35 -59  51 -98
s004                  78:   -7  -2   2  -2  -1   2  -1  -1   0  -2  -2   3   3  -4  -2   3   8  -7   1   6   4  -4   4  -2   2  -2  -4  -7 -22  -5  -8  -1  -0   4   1  -6  -1  -2  -2 -10  -2  -7  -0  -0   0   4  -4   1   7   0  -2  -6 -16  -1   6   2  -5   5 -15  -3   0  -2   4   2   0  -7 -12  -2   1   4   5  37 -37  35 -26 -66 -67 100  67 -77 -78 -15  39 -40  69
s220                  79:  -10  -3   3  -3   0   3  -2  -1   4  -1  -1   6   3  -5  -1   1  10  -5   0   2   8  -8   8  -2  -3   5  -8  -2  -2   0  -2   1   1   0  -2  -7  -1   0  -3  -3   1   1  -2  -1   2   2  -0  -1  -1  -1  -1   2  -3   0   1  -1  -1  -1  -0   3   0  -0   3  -3  -2   2  -2   0  -1   4   1  41 -40  38 -23-100 -99  67 100 -88 -86 -36  59 -50  98
s202                  80:    9   3  -4   2  -0  -3   2   1  -3  -0  -0  -7  -4   5   2  -2 -11   6  -1  -3  -9   9  -9   2  -0 -17   9   2  11   3   1   4   0  -2   2  10   5  -2   5  11  -2  -3  -3  -1  -5  -4  -0  -1  -1   1   2  -1  10   1  -2  -2   5  -0   3  -2  -3   0  -2   0   4   4   5   1   4  -3  -3 -41  41 -38  21  88  89 -77 -88 100  72  34 -61  54 -90
s022                  81:    9   3  -2   3   0  -2   2   1  -2   3   1  -4  -3   5   2   1  -7   7   1  -3  -7   7  -7   2  -3  17   7   4   7   2   2  -1  -1  -6   2   6  -2   3  -2   6   1   7   6   3   3  -2   3   1  -3  -1   2   1   6   0  -3   0   1  -2   4  -2   3   1  -6   3  -0  -3   4  -1  -4  -1  -2 -42  42 -39  21  86  85 -78 -86  72 100  23 -45  42 -87
s301                  82:    5   3  -0   0  -0  -1   1   0  -2   2   2  -1  -1   1  -0  -0   1   7  -1   2  -4   4  -5  17   1  -5   5   7  -7  -5   3   5  -0  -0   6  -5   2   1  -3  12  -8  -3  12   4  -2  -5  -1   5   4   0  -1   5  -7  -4  -4  -5   1   2  -4   6  -4   2   5 -10   7  -2  14  -7   2  -2   2 -11  11 -10   8  36  35 -15 -36  34  23 100 -53 -30 -35
s121                  83:   -5  -1   4  -1   1   4  -1  -1   3   1   1   5   4  -2  -2  -0   8   1   1  -2   6  -6   6  -8  -1   9  -6   9   2   3  15 -16  -8  -0 -10  -3  -7  -7  -1 -17  12  -0 -19   1   1   6   4   0 -16   0   0  12   3   2 -15  13  -7  -2  13  -1   9 -10  -3  10 -11  -2 -24  -0   1   1   1  26 -26  24 -14 -58 -59  39  59 -61 -45 -53 100 -51  59
s103                  84:    4  -0  -4  -0  -2  -4   0   2  -3  -3  -2  -4  -2   3   3   1  -9  -4   2   1  -5   5  -5  -6  -0  -7   5 -11  -2   6 -20  14  10  -1  -1  10   7   1   3   8  -5   3  -4  -5  -2  -3  -5  -5   5  -1   2 -14  -1   6  20 -10   8   0  -2  -6  -6   2   0  -0   6   4  -0   7  -0   1  -2 -23  23 -22  11  49  51 -40 -50  54  42 -30 -51 100 -51
eta                   85:  -11  -3   4  -3  -0   4  -2  -2   5  -1  -1   7   4  -7  -1   1  11  -6   1   2  10 -10  10  -2  -3   5 -10  -3  -4  -1  -2   1   1   2  -3  -9  -2   0  -2  -6   1   1  -2  -1   2   3  -0  -0  -0  -0  -1   1  -4  -1   1  -1  -3  -1  -0   4  -0  -1   4  -3  -2   1  -2   1  -1   6   2  41 -40  38 -27 -98 -98  69  98 -90 -87 -35  59 -51 100
}
